# Supplementary material for: Differential expression profile and in-silico functional analysis of long noncoding RNA and mRNA in duck embryo fibroblasts infected with duck plague virus
Source: BMC Genomics. 2022 Jul 14;23:509. doi: 10.1186/s12864-022-08739-7 (PMC9281093; doi:10.1186/s12864-022-08739-7)
Supplement: Supplementary file 1 — Additional file 1: Table S1. Summary of sequencing data. [file 12864_2022_8739_MOESM1_ESM.xlsx]

## Sheet: Sheet1
Sample	Reads No.	Bases (bp)	Q30 (bp)	N (%)	Q20 (%)	Q30 (%)
DEF_1	86463920	12969588000	12304189391	0.000835	98.2	94.86
DEF_2	88358922	13253838300	12669226035	0.000823	98.55	95.58
DEF_3	77046814	11557022100	10903017421	0.000806	98.04	94.34
DEF_4	79963506	11994525900	11447711052	0.000841	98.45	95.44
DEF_5	85258050	12788707500	12224679275	0.00084	98.54	95.58
DEF_6	89203484	13380522600	12752987086	0.00084	98.39	95.31
