# Supplementary material for: Differential expression profile and in-silico functional analysis of long noncoding RNA and mRNA in duck embryo fibroblasts infected with duck plague virus
Source: BMC Genomics. 2022 Jul 14;23:509. doi: 10.1186/s12864-022-08739-7 (PMC9281093; doi:10.1186/s12864-022-08739-7)
Supplement: Supplementary file 2 — Additional file 2: Table S2. Summary of Filtered data. [file 12864_2022_8739_MOESM2_ESM.xlsx]

## Sheet: Sheet1
Sample	Clean Reads No.	Clean Data (bp)	Clean Reads %	Clean Data %
DEF_1	71929550	10789432500	83.19	83.19
DEF_2	77362586	11604387900	87.55	87.55
DEF_3	66715946	10007391900	86.59	86.59
DEF_4	66964890	10044733500	83.74	83.74
DEF_5	71352208	10702831200	83.68	83.68
DEF_6	75491300	11323695000	84.62	84.62
