# Supplementary material for: Differential expression profile and in-silico functional analysis of long noncoding RNA and mRNA in duck embryo fibroblasts infected with duck plague virus
Source: BMC Genomics. 2022 Jul 14;23:509. doi: 10.1186/s12864-022-08739-7 (PMC9281093; doi:10.1186/s12864-022-08739-7)
Supplement: Supplementary file 3 — Additional file 3: Table S3. Summary of RNASeq Mapping. [file 12864_2022_8739_MOESM3_ESM.xlsx]

## Sheet: Sheet1
Sample	Clean_Reads	Total_Mapped	Multiple_Mapped	Uniquely_Mapped
DEF_1	71929550	67009985 (93.16%)	2809058 (4.19%)	64200927 (95.81%)
DEF_2	77362586	71954905 (93.01%)	3298801 (4.58%)	68656104 (95.42%)
DEF_3	66715946	62247963 (93.30%)	2341352 (3.76%)	59906611 (96.24%)
DEF_4	66964890	50212241 (74.98%)	3654233 (7.28%)	46558008 (92.72%)
DEF_5	71352208	56990328 (79.87%)	4031252 (7.07%)	52959076 (92.93%)
DEF_6	75491300	61122474 (80.97%)	4111685 (6.73%)	57010789 (93.27%)
