# Supplementary material for: Differential expression profile and in-silico functional analysis of long noncoding RNA and mRNA in duck embryo fibroblasts infected with duck plague virus
Source: BMC Genomics. 2022 Jul 14;23:509. doi: 10.1186/s12864-022-08739-7 (PMC9281093; doi:10.1186/s12864-022-08739-7)
Supplement: Supplementary file 4 — Additional file 4: Table S4. Summary of differentially expressed mRNA in DPV infected DEF cells. [file 12864_2022_8739_MOESM4_ESM.xlsx]

## Sheet: Sheet1
id	baseMean	baseMean_DEF_UN	baseMean_DEF_IN	foldChange(DEF_IN/DEF_UN)(DEF_IN/DEF_UN)	log2FoldChange	pval	padj	Chromosome	Start Site	End Site	Direction	Length	Name	GO	KEGG	eggNOG Class	eggNOG	Description
ENSAPLG00020017612	9127.65	16622.7	1632.56	0.0982125	-3.34795	0	0	5	41673107	41677679	+	1333	ACTC1	-	K12314	Z	COG5277;veNOG08692	actin alpha cardiac muscle 1 [Source:NCBI gene;Acc:101792025]
ENSAPLG00020010715	5869.17	10290.5	1447.81	0.140693	-2.82938	1.19691e-237	9.21143e-234	6	15795369	15801208	+	4737	-	GO:0005515;GO:0005515	K12567	Z	veNOG06654	-
ENSAPLG00020010689	9290.83	16111.3	2470.32	0.153328	-2.70531	1.12142e-232	5.75365e-229	6	15782136	15791895	+	7788	-	GO:0005515;GO:0005515;GO:0005515;GO:0005515;GO:0005515;GO:0005515	K12567	Z	veNOG06654	-
ENSAPLG00020010675	3190.22	5520.25	860.198	0.155826	-2.68199	1.72172e-191	6.62518e-188	6	15766869	15770773	+	3249	-	GO:0005515	K12567	Z	veNOG06654	-
ENSAPLG00020010667	10136.1	17052.9	3219.29	0.188782	-2.4052	9.63492e-191	2.96601e-187	6	15644281	15670629	+	7953	-	-	K12567	Z	veNOG06654	-
ENSAPLG00020016366	9186.55	15413.7	2959.37	0.191995	-2.38086	1.61384e-184	4.14003e-181	13	7146160	7181361	+	3013	MMP2	GO:0004222;GO:0006508;GO:0008237;GO:0008270;GO:0031012	K01398	W	veNOG05768	matrix metallopeptidase 2 [Source:NCBI gene;Acc:101802059]
ENSAPLG00020011270	1104.97	1993.86	216.072	0.108368	-3.20598	4.01632e-172	8.83131e-169	3	90504383	90531549	+	1603	SRD5A2	GO:0003865;GO:0006629;GO:0008202;GO:0016020;GO:0016627;GO:0055114	K12344	I	veNOG06149	steroid 5 alpha-reductase 2 [Source:HGNC Symbol;Acc:HGNC:11285]
ENSAPLG00020016730	2530.65	4277.56	783.749	0.183224	-2.44832	7.76567e-154	1.49411e-150	3	94815708	94884112	-	5113	ACTN2	GO:0005509;GO:0005515;GO:0005509;GO:0005515;GO:0005509;GO:0005515;GO:0005509;GO:0005515;GO:0005509;GO:0005515;GO:0005509;GO:0005515;GO:0005509;GO:0005515;GO:0005509;GO:0005515;GO:0005509;GO:0005515;GO:0005515	K05699	Z	veNOG05980;opiNOG00070	actinin alpha 2 [Source:HGNC Symbol;Acc:HGNC:164]
ENSAPLG00020016901	1600.8	2750.93	450.666	0.163823	-2.60979	2.07887e-145	3.55533e-142	2	54084094	54156626	+	7230	MYOM1	GO:0005515;GO:0005515	-	Z	veNOG01453	myomesin 1 [Source:HGNC Symbol;Acc:HGNC:7613]
ENSAPLG00020001271	1693.32	2888.58	498.058	0.172423	-2.53598	1.5544e-141	2.39253e-138	5	27846122	27860680	+	1103	TNNT3	GO:0005861;GO:0006937;GO:0006942	K12046	Z	veNOG01458	troponin T3, fast skeletal type [Source:HGNC Symbol;Acc:HGNC:11950]
ENSAPLG00020000453	2656.2	4420	892.405	0.201901	-2.30828	7.08701e-140	9.91666e-137	2	13478326	13596409	-	6050	COL14A1	GO:0005515;GO:0005515;GO:0005515;GO:0005515	K08133	W	veNOG09307	collagen type XIV alpha 1 chain [Source:HGNC Symbol;Acc:HGNC:2191]
ENSAPLG00020010650	3264.57	5351.61	1177.53	0.220032	-2.18421	8.53205e-134	1.09438e-130	6	15583430	15595856	+	1951	-	-	K12567	Z	opiNOG55849;veNOG06654	-
ENSAPLG00020016063	15368.4	24558.5	6178.31	0.251575	-1.99094	8.55436e-127	1.01284e-123	2	140753558	140761588	+	1733	VIM	GO:0005882	K07606	Z	veNOG06217	vimentin [Source:NCBI gene;Acc:101800293]
ENSAPLG00020016687	4242.34	6838.91	1645.77	0.240647	-2.05501	9.52102e-127	1.04677e-123	1	49427104	49449784	+	1956	LUM	GO:0005515;GO:0007601;GO:0030199;GO:0062023	K08122	T	veNOG08604	lumican [Source:NCBI gene;Acc:101801762]
ENSAPLG00020018288	5059.23	8433.99	1684.47	0.199723	-2.32392	2.29062e-124	2.35048e-121	10	3891375	3967798	-	3477	FBLN2	GO:0005509;GO:0005515;GO:0005576;GO:0030198;GO:0062023;GO:0005509;GO:0005515;GO:0005576;GO:0030198;GO:0062023	K17307	T	veNOG11820	fibulin 2 [Source:HGNC Symbol;Acc:HGNC:3601]
ENSAPLG00020003615	18616.7	29755.6	7477.85	0.251309	-1.99247	8.97303e-115	8.63205e-112	2	21806163	21821453	+	2831	-	GO:0003676;GO:0003723	K13126	A	veNOG01591	poly(A) binding protein cytoplasmic 1 [Source:NCBI gene;Acc:101794091]
ENSAPLG00020010720	2293.93	4030.35	557.515	0.138329	-2.85382	4.92682e-114	4.46081e-111	6	15803151	15809183	+	3657	-	GO:0005515	K12567	Z	veNOG06654	-
ENSAPLG00020016685	7224.92	11842.9	2606.96	0.220129	-2.18358	1.26401e-112	1.08087e-109	1	49376467	49413326	+	1889	DCN	GO:0005515;GO:0005518;GO:0010508;GO:0030021	K04660	O	veNOG14386	decorin [Source:NCBI gene;Acc:101801962]
ENSAPLG00020004383	3050.07	4873.07	1227.07	0.251806	-1.98961	2.04969e-111	1.66046e-108	4	31966610	31969860	+	1292	SFRP2	GO:0005515	K02176	T	veNOG11970	secreted frizzled related protein 2 [Source:NCBI gene;Acc:101794947]
ENSAPLG00020018286	5426.12	8519.22	2333.02	0.273854	-1.86852	2.3515e-111	1.80972e-108	6	11129989	11148110	+	2895	COL6A1	-	K06238	W	veNOG08275	collagen type VI alpha 1 chain [Source:HGNC Symbol;Acc:HGNC:2211]
ENSAPLG00020004811	12578.8	19458.3	5699.3	0.292897	-1.77153	1.63103e-110	1.19547e-107	18	1015829	1024856	-	2650	P4HB	GO:0003756;GO:0016853;GO:0045454	K09580	O	veNOG05758	prolyl 4-hydroxylase subunit beta [Source:HGNC Symbol;Acc:HGNC:8548]
ENSAPLG00020018414	1048.31	1789.47	307.144	0.17164	-2.54255	2.02139e-108	1.41424e-105	10	6631622	6641492	-	1531	OGN	GO:0005515	K08126	R	veNOG05910	osteoglycin [Source:NCBI gene;Acc:101796514]
ENSAPLG00020011646	4718.23	7396.16	2040.29	0.275858	-1.858	3.85962e-108	2.58293e-105	14	15164146	15499137	+	5200	SLIT3	GO:0005509;GO:0005515;GO:0005509;GO:0005515;GO:0005509;GO:0005515;GO:0005509;GO:0005515;GO:0005509;GO:0005515	K06850	T	opiNOG09473;veNOG10185	slit guidance ligand 3 [Source:HGNC Symbol;Acc:HGNC:11087]
ENSAPLG00020001484	2100.65	3401.63	799.677	0.235087	-2.08874	7.4659e-108	4.78813e-105	2	77344043	77591502	-	4083	SEMA5A	GO:0005515;GO:0030215	K06841	T	veNOG02957	semaphorin 5A [Source:NCBI gene;Acc:101800255]
ENSAPLG00020007653	656.99	1161.26	152.721	0.131513	-2.92672	2.02209e-106	1.24496e-103	Z	23783746	23802601	-	1632	-	GO:0008270;GO:0009086;GO:0047150	K00544	E	veNOG05549	-
ENSAPLG00020013973	2398.54	3826.72	970.361	0.253575	-1.97952	6.21813e-104	3.68113e-101	9	13334588	13698700	+	2597	-	GO:0009966;GO:0046658;GO:0062023;GO:0009966;GO:0046658;GO:0062023	K08111	T	veNOG00729	glypican-5 [Source:NCBI gene;Acc:101803486]
ENSAPLG00020017763	2955.88	4662.01	1249.76	0.268074	-1.8993	4.25105e-102	2.42341e-99	3	95079943	95123100	+	5668	NID1	GO:0005509;GO:0007160;GO:0007160;GO:0005509;GO:0007160;GO:0005509;GO:0007160	K06826	T	veNOG04405	nidogen 1 [Source:HGNC Symbol;Acc:HGNC:7821]
ENSAPLG00020010659	1151.81	1905.77	397.839	0.208755	-2.26012	8.48787e-100	4.6659e-97	1	92612564	92685359	-	7559	-	GO:0003774;GO:0005515;GO:0005524;GO:0016459;GO:0003774;GO:0005515;GO:0005524;GO:0016459;GO:0003774;GO:0005515;GO:0005524;GO:0016459;GO:0051015;GO:0003774;GO:0005515;GO:0005524;GO:0016459;GO:0051015;GO:0003774;GO:0005515;GO:0005524;GO:0016459;GO:0051015;GO:0003774;GO:0005515;GO:0005524;GO:0016459;GO:0051015	K17751	Z	veNOG00003;COG5022	myosin heavy chain, cardiac muscle isoform [Source:NCBI gene;Acc:101802274]
ENSAPLG00020007253	659.626	1156.74	162.514	0.140493	-2.83143	8.83032e-100	4.68677e-97	5	53589820	53646706	+	5060	MYBPC3	GO:0005515;GO:0005515;GO:0005515;GO:0005515;GO:0005515;GO:0005515;GO:0005515;GO:0005515;GO:0005515;GO:0005515	K12568	Z	meNOG01777;veNOG01617	myosin binding protein C3 [Source:HGNC Symbol;Acc:HGNC:7551]
ENSAPLG00020000981	7853.63	12022.6	3684.67	0.306479	-1.70614	2.51661e-99	1.29119e-96	1	108465941	108672282	-	2734	APP	GO:0007399;GO:0008201;GO:0016021;GO:0046914;GO:0007399;GO:0008201;GO:0016021;GO:0046914	K04520	R	veNOG04908	amyloid beta precursor protein [Source:HGNC Symbol;Acc:HGNC:620]
ENSAPLG00020015611	1241.81	2035.44	448.169	0.220183	-2.18323	9.72889e-98	4.83055e-95	26	2930836	2935192	+	1701	TNNI1	GO:0005861;GO:0005861	K10371	Z	veNOG13616	troponin I1, slow skeletal type [Source:HGNC Symbol;Acc:HGNC:11945]
ENSAPLG00020008470	16811.2	25389.7	8232.6	0.324249	-1.62482	9.91378e-97	4.76853e-94	5	63638866	63648052	-	3000	EIF4G2	GO:0003723;GO:0005515;GO:0003723;GO:0005515	K03260	J	veNOG07922	eukaryotic translation initiation factor 4 gamma 2 [Source:NCBI gene;Acc:101789525]
ENSAPLG00020001485	11503.1	17367.2	5639.08	0.324697	-1.62283	8.88986e-94	4.14645e-91	6	4178389	4277245	+	3893	COL5A2	GO:0005201;GO:0005515;GO:0005201;GO:0005515;GO:0005201;GO:0005515	K19721	W	veNOG07378	collagen type V alpha 2 chain [Source:HGNC Symbol;Acc:HGNC:2210]
ENSAPLG00020011643	1320.01	2314.22	325.798	0.140781	-2.82848	1.02494e-93	4.63998e-91	6	19337139	19344691	-	2233	KLHL41	GO:0005515;GO:0035914;GO:0045214;GO:0048741	K10473	T	veNOG04782	kelch like family member 41 [Source:HGNC Symbol;Acc:HGNC:16905]
ENSAPLG00020003409	1284.06	2088.45	479.669	0.229677	-2.12232	1.44893e-93	6.37197e-91	Z	49209968	49300367	-	4904	MEGF10	GO:0005515	-	T	veNOG04942	multiple EGF like domains 10 [Source:HGNC Symbol;Acc:HGNC:29634]
ENSAPLG00020014493	6617.52	10047.3	3187.72	0.317271	-1.65621	2.44801e-92	1.04666e-89	19	9782949	9809007	+	2704	GSN	GO:0005509;GO:0045010;GO:0051014;GO:0051015;GO:0051016;GO:0005509;GO:0045010;GO:0051014;GO:0051015;GO:0051016;GO:0005509;GO:0045010;GO:0051014;GO:0051015;GO:0051016;GO:0005509;GO:0045010;GO:0051014;GO:0051015;GO:0051016;GO:0005509;GO:0045010;GO:0051014;GO:0051015;GO:0051016;GO:0005509;GO:0045010;GO:0051014;GO:0051015;GO:0051016	K05768	Z	veNOG01476	gelsolin [Source:HGNC Symbol;Acc:HGNC:4620]
ENSAPLG00020012945	3570.29	5501.95	1638.62	0.297824	-1.74747	1.70131e-91	7.07745e-89	3	51156640	51159464	+	1786	MARCKS	GO:0005516	-	-	-	myristoylated alanine rich protein kinase C substrate [Source:HGNC Symbol;Acc:HGNC:6759]
ENSAPLG00020002523	974.632	345.966	1603.3	4.63427	2.21234	5.61692e-91	2.27515e-88	12	14123619	14148315	-	4960	FANCI	GO:0006281	K10895	S	veNOG03752	FA complementation group I [Source:NCBI gene;Acc:101792078]
ENSAPLG00020010652	1828.17	2983.38	672.96	0.22557	-2.14836	8.13953e-91	3.2124e-88	6	15604513	15607954	+	1407	-	-	K12567	Z	veNOG06654	-
ENSAPLG00020000747	999.969	1649.15	350.792	0.212711	-2.23303	9.43166e-91	3.6293e-88	1	39539222	39739145	+	4102	TRHDE	GO:0004177;GO:0006508;GO:0008237;GO:0008270;GO:0016020;GO:0004177;GO:0006508;GO:0008237;GO:0008270;GO:0016020;GO:0004177;GO:0006508;GO:0008237;GO:0008270;GO:0016020;GO:0004177;GO:0006508;GO:0008237;GO:0008270;GO:0016020	K01306	OE	veNOG10954	thyrotropin releasing hormone degrading enzyme [Source:HGNC Symbol;Acc:HGNC:30748]
ENSAPLG00020011518	715.073	1211.94	218.208	0.180049	-2.47354	5.01162e-90	1.88144e-87	6	32821706	32839910	+	1477	IGFBP5	GO:0005520;GO:0005576	-	T	veNOG00388	insulin like growth factor binding protein 5 [Source:NCBI gene;Acc:101803411]
ENSAPLG00020001764	995.803	1639.95	351.656	0.214431	-2.22141	7.7295e-90	2.83268e-87	1	181078809	181202170	-	9459	FREM2	GO:0007154;GO:0016021;GO:0007154;GO:0016021	-	TP	veNOG10164	FRAS1 related extracellular matrix 2 [Source:HGNC Symbol;Acc:HGNC:25396]
ENSAPLG00020006375	1745.85	2764.49	727.215	0.263056	-1.92656	1.21513e-88	4.3496e-86	20	7497503	7666074	-	1532	COL26A1	GO:0005515	-	W	veNOG00719	collagen type XXVI alpha 1 chain [Source:HGNC Symbol;Acc:HGNC:18038]
ENSAPLG00020002288	1240.34	488.333	1992.35	4.07991	2.02854	5.04787e-88	1.76584e-85	12	14006431	14022987	-	5058	TICRR	GO:0005634;GO:0006260;GO:0010212;GO:0033314	-	L	veNOG10845	TOPBP1 interacting checkpoint and replication regulator [Source:HGNC Symbol;Acc:HGNC:28704]
ENSAPLG00020013807	3518.01	5384.19	1651.83	0.306793	-1.70466	2.44269e-87	8.35508e-85	15	5094238	5168853	+	3639	TTYH3	GO:0016021;GO:0016021	-	R	veNOG00179	tweety family member 3 [Source:NCBI gene;Acc:101805204]
ENSAPLG00020013976	2700.93	4159.43	1242.42	0.2987	-1.74323	2.93504e-85	9.82091e-83	9	13810527	14007565	+	4331	GPC1	GO:0009966;GO:0046658;GO:0062023	K08107	T	veNOG00412	glypican 1 [Source:NCBI gene;Acc:106015345]
ENSAPLG00020011558	7415.15	11102.6	3727.66	0.335745	-1.57456	1.0635e-84	3.48286e-82	4	48962325	48986619	-	3564	-	GO:0004672;GO:0004713;GO:0004714;GO:0005018;GO:0005524;GO:0006468;GO:0007169;GO:0048008;GO:0004672;GO:0004713;GO:0004714;GO:0005018;GO:0005524;GO:0006468;GO:0007169;GO:0048008;GO:0004672;GO:0004713;GO:0004714;GO:0005018;GO:0005524;GO:0006468;GO:0007169;GO:0048008;GO:0004672;GO:0004713;GO:0004714;GO:0005018;GO:0005524;GO:0006468;GO:0007169;GO:0048008;GO:0004672;GO:0004713;GO:0004714;GO:0005018;GO:…	K04363	T	veNOG05168	platelet derived growth factor receptor alpha [Source:NCBI gene;Acc:101797285]
ENSAPLG00020002251	896.035	1474.11	317.965	0.2157	-2.2129	1.11085e-84	3.56214e-82	Z	14629093	14769280	+	2421	GHR	GO:0004896;GO:0005515;GO:0016020	K05080	T	veNOG15169	Anas platyrhynchos growth hormone receptor (GHR), mRNA. [Source:RefSeq mRNA;Acc:NM_001310347]
ENSAPLG00020018302	7967.49	12405.2	3529.77	0.284539	-1.8133	2.72254e-84	8.5521e-82	6	11170048	11198318	+	4809	COL6A2	-	K06238	W	veNOG03777	collagen type VI alpha 2 chain [Source:NCBI gene;Acc:101789974]
ENSAPLG00020002285	1615.47	2540.68	690.26	0.271683	-1.88	5.01331e-83	1.5433e-80	Z	14807318	14813163	-	2252	SELENOP	GO:0008430	-	R	veNOG02736	selenoprotein P [Source:HGNC Symbol;Acc:HGNC:10751]
ENSAPLG00020010653	830.743	1369.75	291.732	0.212981	-2.2312	5.11562e-83	1.54391e-80	6	15607116	15636996	+	1077	-	-	K12567	Z	meNOG57281;veNOG06654	-
ENSAPLG00020011822	2631.62	4033.06	1230.18	0.305024	-1.71301	6.24469e-83	1.84843e-80	6	36938106	36990307	+	1786	ACVR2A	GO:0004672;GO:0004675;GO:0005524;GO:0006468;GO:0007178;GO:0016020;GO:0004672;GO:0004675;GO:0005524;GO:0006468;GO:0007178;GO:0016020;GO:0004672;GO:0004675;GO:0005524;GO:0006468;GO:0007178;GO:0016020	K04670	T	veNOG06542	activin A receptor type 2A [Source:NCBI gene;Acc:101789784]
ENSAPLG00020010725	11292.2	19591.9	2992.44	0.152738	-2.71086	4.59531e-82	1.33455e-79	6	15806265	15827415	+	16836	-	-	K12567	Z	veNOG06654	-
ENSAPLG00020018416	561.112	957.504	164.72	0.17203	-2.53926	1.75224e-80	4.99452e-78	10	6674085	6691682	-	2035	ASPN	GO:0005509;GO:0005515;GO:0005518	K08120	R	veNOG07165	asporin [Source:NCBI gene;Acc:101796901]
ENSAPLG00020003679	647.633	1087.5	207.771	0.191055	-2.38794	2.84494e-79	7.96168e-77	2	160591163	160626990	-	1791	MYL3	GO:0005509	K12749	Z	veNOG00146	myosin light chain 3 [Source:NCBI gene;Acc:101804464]
ENSAPLG00020009533	1192.01	1888.28	495.745	0.262539	-1.9294	1.69598e-77	4.66153e-75	Z	13514829	13536508	-	3635	DAB2	GO:0005515;GO:0005515	K12475	T	veNOG11016	DAB adaptor protein 2 [Source:HGNC Symbol;Acc:HGNC:2662]
ENSAPLG00020016603	1282.26	2022.14	542.379	0.26822	-1.89851	2.19548e-77	5.92858e-75	13	7731361	7751618	+	3319	PLA2G15	GO:0006629;GO:0008374	K06129	I	opiNOG06125;veNOG02934	phospholipase A2 group XV [Source:NCBI gene;Acc:101796321]
ENSAPLG00020009848	5283.52	7850.1	2716.94	0.346102	-1.53073	4.6397e-77	1.23128e-74	3	87716994	87917786	-	5227	LTBP1	GO:0005509;GO:0005509	K19559	T	veNOG04563	latent transforming growth factor beta binding protein 1 [Source:HGNC Symbol;Acc:HGNC:6714]
ENSAPLG00020000746	1766.63	2725.44	807.811	0.296396	-1.7544	7.63472e-76	1.99176e-73	2	71883881	71942390	+	2425	GALNT1	-	K00710	O	veNOG00055	polypeptide N-acetylgalactosaminyltransferase 1 [Source:NCBI gene;Acc:101790883]
ENSAPLG00020004307	848.088	1374.84	321.339	0.233729	-2.09709	6.67391e-75	1.71208e-72	Z	65549271	65592001	-	3483	LVRN	GO:0006508;GO:0008237;GO:0008270;GO:0006508;GO:0008237;GO:0008270;GO:0006508;GO:0008237;GO:0008270;GO:0006508;GO:0008237;GO:0008270;GO:0006508;GO:0008237;GO:0008270	K13724	OE	veNOG01169	laeverin [Source:NCBI gene;Acc:101796233]
ENSAPLG00020005980	45773.4	66262.7	25284.1	0.381573	-1.38997	1.4819e-74	3.73924e-72	2	136598503	136635071	-	4818	COL1A2	GO:0005201;GO:0005201;GO:0005201;GO:0005201;GO:0005201	K06236	W	KOG3544;veNOG00535	collagen type I alpha 2 chain [Source:HGNC Symbol;Acc:HGNC:2198]
ENSAPLG00020006569	10197.9	14892.8	5502.98	0.369506	-1.43633	2.21351e-74	5.49522e-72	1	85424071	85453526	+	2796	FSTL1	GO:0005509;GO:0005515	-	W	veNOG03261	follistatin like 1 [Source:NCBI gene;Acc:101801527]
ENSAPLG00020017464	3606.42	5383.45	1829.38	0.339816	-1.55717	4.90386e-74	1.1981e-71	8	31314395	31319968	+	3668	LEPROT	-	-	T	veNOG19664	leptin receptor overlapping transcript [Source:NCBI gene;Acc:101803399]
ENSAPLG00020010003	2745.79	4134.09	1357.49	0.328365	-1.60663	6.22058e-74	1.49605e-71	Z	33250736	33314963	-	7036	FREM1	GO:0007154;GO:0016021	-	R	veNOG03370	FRAS1 related extracellular matrix 1 [Source:HGNC Symbol;Acc:HGNC:23399]
ENSAPLG00020017666	3430.94	5114.66	1747.21	0.341609	-1.54958	1.10703e-73	2.62144e-71	5	45906279	45917502	-	2846	CFL2	GO:0003779;GO:0015629;GO:0030042;GO:0003779;GO:0015629;GO:0030042	K05765	Z	veNOG00705	cofilin 2 [Source:HGNC Symbol;Acc:HGNC:1875]
ENSAPLG00020002341	1866.67	2855.54	877.801	0.307403	-1.7018	2.33482e-73	5.44508e-71	Z	46000805	46008363	+	2706	S1PR3	GO:0004930;GO:0007186;GO:0016021;GO:0038036	K04290	T	veNOG00284	sphingosine-1-phosphate receptor 3 [Source:HGNC Symbol;Acc:HGNC:3167]
ENSAPLG00020008066	966.725	1545.11	388.341	0.251335	-1.99231	4.77898e-73	1.09788e-70	Z	9923666	9991462	+	6393	-	GO:0000166;GO:0000287;GO:0005524;GO:0015914;GO:0016021;GO:0140326;GO:0000166;GO:0000287;GO:0005524;GO:0015914;GO:0016021;GO:0140326	-	P	veNOG04379	phospholipid-transporting ATPase ID [Source:NCBI gene;Acc:101800696]
ENSAPLG00020017271	5036.18	8215.46	1856.9	0.226025	-2.14544	3.67592e-72	8.32054e-70	11	12778255	12801753	-	3140	SH3BGRL	-	-	S	veNOG21918	SH3 domain binding glutamate rich protein like [Source:NCBI gene;Acc:101801958]
ENSAPLG00020017600	9229.37	13422.8	5035.91	0.375175	-1.41436	5.18605e-71	1.15686e-68	14	3644403	3665439	+	2595	TGFBI	GO:0005178;GO:0005515;GO:0005518;GO:0007155;GO:0008283;GO:0050840;GO:0005178;GO:0005515;GO:0005518;GO:0007155;GO:0008283;GO:0050840	K19519	WM	veNOG00988	transforming growth factor beta induced [Source:NCBI gene;Acc:101796881]
ENSAPLG00020014682	1029.08	1624.31	433.861	0.267105	-1.90452	8.11147e-71	1.7836e-68	7	28799899	28917731	-	4952	LDB3	GO:0005515;GO:0005515;GO:0005515;GO:0005515	K19867	ZT	veNOG02467	LIM domain binding 3 [Source:NCBI gene;Acc:101799261]
ENSAPLG00020003949	3027.18	4510.88	1543.48	0.342169	-1.54722	3.15416e-70	6.83787e-68	1	145200062	145212062	-	1248	LAMP1	GO:0016020	K06528	R	veNOG09009	lysosomal associated membrane protein 1 [Source:HGNC Symbol;Acc:HGNC:6499]
ENSAPLG00020013688	2389.42	3590.13	1188.71	0.331106	-1.59463	4.66352e-70	9.96956e-68	5	24536255	24562537	+	3386	SEC23A	GO:0006886;GO:0006888;GO:0008270;GO:0030127;GO:0090114	K14006	U	veNOG08972	Sec23 homolog A, COPII coat complex component [Source:NCBI gene;Acc:101793104]
ENSAPLG00020000797	672.274	1100.15	244.399	0.222151	-2.17038	1.35735e-69	2.86197e-67	1	192374123	192516405	+	1781	PDGFD	GO:0005161;GO:0008083;GO:0016020;GO:0048008;GO:0005161;GO:0008083;GO:0016020;GO:0048008;GO:0005161;GO:0008083;GO:0016020;GO:0048008;GO:0005161;GO:0008083;GO:0016020;GO:0048008;GO:0005161;GO:0008083;GO:0016020;GO:0048008;GO:0005161;GO:0008083;GO:0016020;GO:0048008	K05450	T	veNOG09952	platelet derived growth factor D [Source:HGNC Symbol;Acc:HGNC:30620]
ENSAPLG00020009574	3888.6	6362.14	1415.07	0.222421	-2.16864	7.66491e-69	1.5943e-66	Z	14366721	14452590	-	3427	-	GO:0008410;GO:0046952;GO:0008410;GO:0046952	K01027	C	veNOG10885	-
ENSAPLG00020017187	2944.47	4364.17	1524.78	0.349385	-1.51711	1.83648e-68	3.76895e-66	27	2986561	3035782	-	2129	DPYSL2	GO:0005737;GO:0007010;GO:0007411;GO:0007420;GO:0008017;GO:0016787;GO:0016810;GO:0030516;GO:0045664;GO:0005737;GO:0007010;GO:0007411;GO:0007420;GO:0008017;GO:0016787;GO:0016810;GO:0030516;GO:0045664;GO:0005737;GO:0007010;GO:0007411;GO:0007420;GO:0008017;GO:0016787;GO:0016810;GO:0030516;GO:0045664;GO:0005737;GO:0007010;GO:0007411;GO:0007420;GO:0008017;GO:0016787;GO:0016810;GO:0030516;GO:0045664	K07528	F	veNOG08016	dihydropyrimidinase like 2 [Source:HGNC Symbol;Acc:HGNC:3014]
ENSAPLG00020007517	1578.91	2409.99	747.83	0.310305	-1.68824	2.19525e-68	4.44595e-66	14	6841614	6846131	+	3134	MFAP3	-	-	TR	veNOG00446;opiNOG18206	microfibril associated protein 3 [Source:HGNC Symbol;Acc:HGNC:7034]
ENSAPLG00020005912	699.554	267.086	1132.02	4.23843	2.08353	2.31082e-68	4.61924e-66	7	14567551	14575973	+	4225	PPRC1	GO:0003676;GO:0003712;GO:0008134	K17963	K	veNOG12425	PPARG related coactivator 1 [Source:HGNC Symbol;Acc:HGNC:30025]
ENSAPLG00020006736	438.229	752.752	123.707	0.164339	-2.60525	5.70079e-68	1.12496e-65	4	69026548	69029461	-	1299	CYTL1	-	-	R	veNOG21493	cytokine like 1 [Source:NCBI gene;Acc:101804514]
ENSAPLG00020018450	639.812	1045.54	234.088	0.223893	-2.15912	7.78965e-68	1.5177e-65	15	11978241	11998173	-	1761	SRL	GO:0005525;GO:0005525	-	TU	veNOG08987	sarcalumenin [Source:NCBI gene;Acc:101801901]
ENSAPLG00020018021	1910.78	2881.61	939.957	0.326192	-1.61621	1.32662e-66	2.55242e-64	1	57882598	57883599	+	1002	CKAP4	-	K13999	U	veNOG09298	cytoskeleton associated protein 4 [Source:HGNC Symbol;Acc:HGNC:16991]
ENSAPLG00020008126	799.05	1271.93	326.174	0.256441	-1.9633	3.486e-66	6.62425e-64	5	63437604	63467378	+	2606	AMPD3	GO:0003876;GO:0009168;GO:0019239;GO:0032264;GO:0003876;GO:0009168;GO:0019239;GO:0032264	K01490	F	veNOG10171	adenosine monophosphate deaminase 3 [Source:NCBI gene;Acc:101803104]
ENSAPLG00020001207	654.1	1062.87	245.328	0.230817	-2.11518	1.7023e-65	3.19534e-63	2	13805183	13879263	+	4240	ENPP2	GO:0003676;GO:0003824;GO:0004528;GO:0004551;GO:0004622;GO:0005044;GO:0006935;GO:0006955;GO:0016787;GO:0030247;GO:0030334;GO:0045765;GO:0046872;GO:0003676;GO:0003824;GO:0004528;GO:0004551;GO:0004622;GO:0005044;GO:0006935;GO:0006955;GO:0016787;GO:0030247;GO:0030334;GO:0045765;GO:0046872;GO:0003676;GO:0003824;GO:0004528;GO:0004551;GO:0004622;GO:0005044;GO:0006935;GO:0006955;GO:0016787;GO:0030247;GO:…	K01122	R	veNOG01516	ectonucleotide pyrophosphatase/phosphodiesterase 2 [Source:NCBI gene;Acc:101799123]
ENSAPLG00020004184	25100	35768.3	14431.6	0.403474	-1.30945	2.92082e-65	5.41654e-63	3	33770794	33856301	-	9726	COL12A1	GO:0005515;GO:0005515;GO:0005515	K08132	W	veNOG09307	collagen type XII alpha 1 chain [Source:HGNC Symbol;Acc:HGNC:2188]
ENSAPLG00020006266	2459.02	4475.84	442.193	0.0987956	-3.33941	3.17209e-65	5.81247e-63	6	6794714	6813110	-	1422	MYL1	GO:0005509;GO:0005509;GO:0005509	K05738	Z	veNOG05395	Anas platyrhynchos myosin light chain 1 (MYL1), mRNA. [Source:RefSeq mRNA;Acc:NM_001310359]
ENSAPLG00020007599	966.693	1616.22	317.169	0.196242	-2.34929	1.12367e-64	2.03477e-62	9	4178391	4222777	+	1658	SERPINI1	GO:0005615	-	V	veNOG13389	serpin family I member 1 [Source:HGNC Symbol;Acc:HGNC:8943]
ENSAPLG00020014124	1365.86	653.303	2078.41	3.18139	1.66966	3.11625e-64	5.57736e-62	19	9154022	9167163	+	3834	SNAPC4	GO:0003677	K09453	K	veNOG09033	small nuclear RNA activating complex polypeptide 4 [Source:HGNC Symbol;Acc:HGNC:11137]
ENSAPLG00020013563	3605.07	5270.99	1939.15	0.367892	-1.44265	4.21632e-64	7.4595e-62	2	11597582	11614630	-	2631	SQLE	GO:0004506;GO:0016021;GO:0016126;GO:0050660;GO:0055114	K00511	I	veNOG11728	squalene epoxidase [Source:HGNC Symbol;Acc:HGNC:11279]
ENSAPLG00020005528	816.458	344.562	1288.35	3.73911	1.90269	1.1292e-63	1.97506e-61	8	6854170	6857298	+	2235	ZNF281	GO:0003676	-	K	veNOG00108	zinc finger protein 281 [Source:HGNC Symbol;Acc:HGNC:13075]
ENSAPLG00020009169	2473.35	3649.43	1297.26	0.355469	-1.4922	3.99573e-63	6.90049e-61	Z	11273221	11445588	-	7671	ADAMTS12	GO:0004222;GO:0006508;GO:0008233;GO:0008237	K08626	O	veNOG12289	ADAM metallopeptidase with thrombospondin type 1 motif 12 [Source:HGNC Symbol;Acc:HGNC:14605]
ENSAPLG00020005449	2605.28	3958.19	1252.37	0.316399	-1.66018	4.03485e-63	6.90049e-61	11	496670	513859	-	2170	LAMP2	GO:0016020;GO:0016020	K06528	U	veNOG08164;NOG30122	lysosomal associated membrane protein 2 [Source:NCBI gene;Acc:101795466]
ENSAPLG00020010935	2016.46	3004.27	1028.65	0.342396	-1.54626	4.1326e-63	6.99e-61	1	116615715	116624480	+	1118	PRDX4	GO:0016209;GO:0016491;GO:0045454;GO:0051920;GO:0055114;GO:0016209;GO:0016491;GO:0045454;GO:0051920;GO:0055114;GO:0016209;GO:0016491;GO:0045454;GO:0055114	K03386	O	veNOG06488	peroxiredoxin 4 [Source:NCBI gene;Acc:101796785]
ENSAPLG00020010661	1247.71	2116.76	378.658	0.178886	-2.48289	4.3836e-63	7.33396e-61	6	15641979	15642660	+	435	-	-	K12567	Z	veNOG06654	-
ENSAPLG00020015562	1032.8	1600.86	464.731	0.2903	-1.78438	1.46523e-62	2.42504e-60	4	52368726	52537825	-	3859	LIMCH1	GO:0005515	-	Z	veNOG00274	LIM and calponin homology domains 1 [Source:HGNC Symbol;Acc:HGNC:29191]
ENSAPLG00020015436	1280.65	1954.98	606.322	0.310142	-1.689	2.42948e-62	3.97815e-60	10	18896390	18910848	+	1138	GXYLT2	GO:0016757;GO:0016757	K13676	G	veNOG12370	glucoside xylosyltransferase 2 [Source:HGNC Symbol;Acc:HGNC:33383]
ENSAPLG00020018036	2212.73	3774.23	651.228	0.172546	-2.53495	3.62359e-62	5.87098e-60	1	58277994	58309274	+	2984	ALDH1L2	GO:0003824;GO:0005737;GO:0006730;GO:0009058;GO:0009258;GO:0016155;GO:0016491;GO:0016620;GO:0016742;GO:0055114;GO:0003824;GO:0005737;GO:0006730;GO:0009058;GO:0009258;GO:0016155;GO:0016491;GO:0016620;GO:0016742;GO:0055114;GO:0003824;GO:0005737;GO:0006730;GO:0009058;GO:0009258;GO:0016155;GO:0016491;GO:0016620;GO:0016742;GO:0055114;GO:0003824;GO:0005737;GO:0006730;GO:0009058;GO:0009258;GO:0016155;GO:…	K00289	F	veNOG11743	aldehyde dehydrogenase 1 family member L2 [Source:HGNC Symbol;Acc:HGNC:26777]
ENSAPLG00020000168	6386.27	9458.21	3314.32	0.350417	-1.51285	4.34672e-62	6.96925e-60	1	101709918	102246972	+	7526	ROBO1	GO:0005515;GO:0007411;GO:0008046;GO:0016199;GO:0035385;GO:0007411;GO:0008046;GO:0016199;GO:0035385;GO:0005515;GO:0007411;GO:0008046;GO:0016199;GO:0035385;GO:0005515;GO:0007411;GO:0008046;GO:0016199;GO:0035385;GO:0005515;GO:0007411;GO:0008046;GO:0016199;GO:0035385;GO:0005515;GO:0007411;GO:0008046;GO:0016199;GO:0035385	K06753	T	veNOG03159	roundabout guidance receptor 1 [Source:HGNC Symbol;Acc:HGNC:10249]
ENSAPLG00020004195	638.279	1050.68	225.883	0.214989	-2.21767	7.23624e-62	1.14825e-59	4	43977980	43998915	+	3603	NDNF	GO:0005515	-	S	veNOG02931	neuron derived neurotrophic factor [Source:HGNC Symbol;Acc:HGNC:26256]
ENSAPLG00020008323	2467.63	3669.33	1265.92	0.345001	-1.53533	1.82992e-61	2.87409e-59	4	21299565	21891131	-	9850	TENM3	GO:0005887;GO:0007165;GO:0016021;GO:0005887;GO:0007165;GO:0016021;GO:0005887;GO:0007165;GO:0016021;GO:0005887;GO:0007165;GO:0016021;GO:0005887;GO:0007165;GO:0016021;GO:0005887;GO:0007165;GO:0016021;GO:0005887;GO:0007165;GO:0016021	-	T	veNOG02085	teneurin transmembrane protein 3 [Source:HGNC Symbol;Acc:HGNC:29944]
ENSAPLG00020000824	673.828	1077.42	270.234	0.250815	-1.9953	3.55146e-61	5.52162e-59	1	105344020	105371021	+	1333	CHODL	-	K10078	TV	veNOG01457	chondrolectin [Source:NCBI gene;Acc:101802103]
ENSAPLG00020010134	1498.84	2376.88	620.791	0.261179	-1.93689	4.49392e-61	6.91704e-59	16	1167126	1236448	+	3808	SULF2	GO:0003824;GO:0005509;GO:0005783;GO:0005794;GO:0008484;GO:0009986	K14607	G	veNOG13555	sulfatase 2 [Source:NCBI gene;Acc:101801316]
ENSAPLG00020016954	6632.09	9485.37	3778.8	0.398382	-1.32778	4.66583e-61	7.11054e-59	2	115603618	115612162	-	2997	CTNNB1	GO:0005515;GO:0007155;GO:0045296;GO:0005515;GO:0007155;GO:0045296	K02105	ZT	opiNOG05415;veNOG05305	Anas platyrhynchos catenin beta 1 (CTNNB1), mRNA. [Source:RefSeq mRNA;Acc:NM_001310408]
ENSAPLG00020004523	1040.32	482.197	1598.45	3.31492	1.72897	8.77555e-61	1.32425e-58	18	850382	858997	+	3566	USP36	GO:0006511;GO:0016579;GO:0036459;GO:0006511;GO:0016579;GO:0036459;GO:0006511;GO:0016579;GO:0036459	K11855	O	spriNOG02356;veNOG01986	ubiquitin specific peptidase 36 [Source:HGNC Symbol;Acc:HGNC:20062]
ENSAPLG00020017096	2279.54	3385.53	1173.54	0.346633	-1.52852	1.15156e-60	1.72086e-58	9	14808369	14826916	-	1489	SEPTIN2	GO:0005525;GO:0051301	K16942	Z	veNOG00145	septin 2 [Source:NCBI gene;Acc:101802640]
ENSAPLG00020001682	741.051	1174.56	307.541	0.261835	-1.93327	1.7458e-60	2.58378e-58	2	78125984	78176393	-	1388	-	-	-	T	veNOG23135	death associated protein [Source:NCBI gene;Acc:101794790]
ENSAPLG00020011366	907.092	1433.5	380.687	0.265565	-1.91286	2.5972e-60	3.80725e-58	27	5790179	5803123	-	1413	SFRP1	GO:0005515	K02166	T	KOG3577;veNOG11613	secreted frizzled related protein 1 [Source:HGNC Symbol;Acc:HGNC:10776]
ENSAPLG00020008031	1100.23	1682.18	518.285	0.308104	-1.69851	3.88628e-59	5.64318e-57	1	186984541	186989185	-	2924	SHISA2	-	-	R	veNOG05994	shisa family member 2 [Source:HGNC Symbol;Acc:HGNC:20366]
ENSAPLG00020006606	521.532	851.71	191.354	0.22467	-2.15412	8.5618e-59	1.23162e-56	1	32863916	33010029	-	3475	NELL2	GO:0005509;GO:0005515;GO:0005509;GO:0005515	-	T	veNOG07618	neural EGFL like 2 [Source:HGNC Symbol;Acc:HGNC:7751]
ENSAPLG00020011641	798.626	351.759	1245.49	3.54075	1.82406	1.17856e-58	1.67967e-56	2	161618026	161631109	-	1506	CDC25A	GO:0004725;GO:0006470;GO:1902751;GO:0004725;GO:0006470;GO:1902751	K06645	D	veNOG01475	cell division cycle 25A [Source:HGNC Symbol;Acc:HGNC:1725]
ENSAPLG00020014143	7695.33	10905.2	4485.48	0.411316	-1.28168	2.7139e-58	3.83233e-56	12	22001822	22010245	-	1937	PDIA3	GO:0003756;GO:0016853;GO:0045454	K08056	O	COG0526;veNOG02738	protein disulfide isomerase family A member 3 [Source:HGNC Symbol;Acc:HGNC:4606]
ENSAPLG00020008527	331.688	99.1202	564.256	5.69264	2.5091	2.91779e-58	4.08278e-56	Z	24820566	24827954	-	2759	F2RL1	GO:0004930;GO:0007186;GO:0007596;GO:0015057;GO:0016021;GO:0070493	K04234	T	veNOG01122	F2R like trypsin receptor 1 [Source:HGNC Symbol;Acc:HGNC:3538]
ENSAPLG00020003155	325.991	559.908	92.0742	0.164445	-2.60432	3.10328e-58	4.30321e-56	1	83171353	83177201	-	3370	GPR162	GO:0004930;GO:0007186;GO:0016021	K08440	T	veNOG06646	G protein-coupled receptor 162 [Source:NCBI gene;Acc:101794542]
ENSAPLG00020003866	1598.79	2378.66	818.91	0.344274	-1.53837	2.40543e-57	3.30575e-55	Z	62720300	62727437	+	1096	PPIC	GO:0000413;GO:0003755;GO:0006457	K09563	O	veNOG09543	peptidylprolyl isomerase C [Source:NCBI gene;Acc:101791205]
ENSAPLG00020002717	326.559	572.721	80.3966	0.140376	-2.83263	1.7201e-56	2.34299e-54	1	193008387	193015826	+	1911	MMP27	GO:0004222;GO:0006508;GO:0008237;GO:0008270;GO:0031012	K08005	O	veNOG02880	matrix metallopeptidase 27 [Source:HGNC Symbol;Acc:HGNC:14250]
ENSAPLG00020013704	7057.89	9961.16	4154.62	0.417082	-1.2616	9.34145e-56	1.26126e-53	16	5937823	5952807	+	2022	RPN2	GO:0006487;GO:0008250;GO:0016021	K12667	O	veNOG08347	ribophorin II [Source:HGNC Symbol;Acc:HGNC:10382]
ENSAPLG00020001874	1233.11	2086.08	380.148	0.182231	-2.45616	1.70967e-55	2.28828e-53	1	13851284	13871950	+	2668	LRRC17	GO:0005515	-	R	veNOG11894	leucine rich repeat containing 17 [Source:HGNC Symbol;Acc:HGNC:16895]
ENSAPLG00020004692	2123.61	3116.36	1130.87	0.362883	-1.46242	2.36075e-55	3.13247e-53	8	4894472	4960890	-	2048	-	-	K19721	W	veNOG02999	-
ENSAPLG00020016807	1012.86	486.965	1538.76	3.15989	1.65988	2.85691e-55	3.75842e-53	17	14271147	14279214	-	2573	TFIP11	GO:0003676	K13103	A	veNOG01725;opiNOG03554	tuftelin interacting protein 11 [Source:HGNC Symbol;Acc:HGNC:17165]
ENSAPLG00020009392	721.786	1132.45	311.12	0.274731	-1.86391	2.92648e-55	3.81733e-53	5	59249726	59427912	+	3742	SPON1	-	-	W	veNOG06230;opiNOG08162	spondin 1 [Source:HGNC Symbol;Acc:HGNC:11252]
ENSAPLG00020007158	521.3	842.944	199.656	0.236855	-2.07792	3.26634e-55	4.22483e-53	2	33030844	33053616	-	1079	PI15	GO:0005576	-	S	veNOG12501	peptidase inhibitor 15 [Source:NCBI gene;Acc:101797261]
ENSAPLG00020013278	2506.53	3679.08	1333.98	0.362585	-1.46361	3.89625e-55	4.99759e-53	3	54970788	54986025	-	1871	SERINC1	GO:0006658;GO:0006665;GO:0016020	-	S	veNOG02953	serine incorporator 1 [Source:NCBI gene;Acc:101793708]
ENSAPLG00020003612	4281.88	6090.03	2473.73	0.406193	-1.29976	4.86512e-55	6.18875e-53	Z	18072141	18093495	-	3270	IL6ST	GO:0004896;GO:0005515;GO:0016020	K05060	T	veNOG03843	interleukin 6 signal transducer [Source:HGNC Symbol;Acc:HGNC:6021]
ENSAPLG00020008417	1844.96	2799.85	890.074	0.3179	-1.65335	7.96535e-55	1.00494e-52	Z	55713338	55855836	+	3414	PAM	GO:0003824;GO:0004497;GO:0005507;GO:0005515;GO:0006518;GO:0016020;GO:0016715;GO:0055114;GO:0003824;GO:0004497;GO:0005507;GO:0005515;GO:0006518;GO:0016020;GO:0016715;GO:0055114;GO:0003824;GO:0004497;GO:0005507;GO:0005515;GO:0006518;GO:0016020;GO:0016715;GO:0055114;GO:0003824;GO:0004497;GO:0005507;GO:0005515;GO:0006518;GO:0016020;GO:0016715;GO:0055114;GO:0003824;GO:0004497;GO:0005507;GO:0005515;GO:…	K00504	O	veNOG01876	peptidylglycine alpha-amidating monooxygenase [Source:HGNC Symbol;Acc:HGNC:8596]
ENSAPLG00020005466	582.488	928.525	236.451	0.254652	-1.9734	8.28575e-55	1.03686e-52	3	82239781	82243798	-	1853	SIX2	GO:0000976;GO:0003677;GO:0003700;GO:0006355;GO:0043565;GO:0045892	K19472	K	veNOG01448	homeobox protein SIX2 [Source:NCBI gene;Acc:101799424]
ENSAPLG00020003823	2699.5	3890.95	1508.05	0.38758	-1.36744	8.82471e-55	1.0954e-52	19	6880647	6891596	+	935	SURF4	GO:0016021	K20369	U	veNOG03061;veNOG33753	surfeit 4 [Source:NCBI gene;Acc:101792231]
ENSAPLG00020001856	1397.44	2286.02	508.858	0.222596	-2.1675	1.36612e-54	1.68218e-52	1	61851557	61922055	+	918	PTN	GO:0008083	K16642	T	veNOG20055	pleiotrophin [Source:NCBI gene;Acc:101792457]
ENSAPLG00020003113	5761.66	8134.29	3389.02	0.416634	-1.26315	2.52455e-54	3.08396e-52	Z	48664643	48855318	+	9680	FBN2	GO:0005509;GO:0005509	-	T	veNOG01544	fibrillin 2 [Source:HGNC Symbol;Acc:HGNC:3604]
ENSAPLG00020015840	4512.53	6520.3	2504.75	0.384146	-1.38027	4.70963e-54	5.70792e-52	2	140095723	140204221	-	6052	ITGA8	GO:0007155;GO:0008305	K06584	W	veNOG03697	integrin subunit alpha 8 [Source:HGNC Symbol;Acc:HGNC:6144]
ENSAPLG00020012559	982.917	476.031	1489.8	3.12963	1.64599	4.90651e-54	5.90008e-52	24	4418675	4426524	+	3325	RCC1	-	K11493	S	veNOG13149	regulator of chromosome condensation 1 [Source:HGNC Symbol;Acc:HGNC:1913]
ENSAPLG00020012892	262.028	456.653	67.4026	0.147601	-2.76022	5.0929e-54	6.07673e-52	3	25638445	25644354	-	1742	-	GO:0001933;GO:0005515	K10467	T	veNOG03897	-
ENSAPLG00020000392	5989.09	9337.02	2641.17	0.282871	-1.82179	5.95759e-54	7.05379e-52	1	135531070	135548300	+	8935	MXRA5	GO:0005515	-	T	veNOG00495	matrix remodeling associated 5 [Source:HGNC Symbol;Acc:HGNC:7539]
ENSAPLG00020006553	3171.35	4535.38	1807.32	0.398493	-1.32737	1.10036e-53	1.29288e-51	2	26911254	27093065	+	3266	MMP16	GO:0004222;GO:0006508;GO:0008237;GO:0008270;GO:0031012	K07996	OW	veNOG00165	matrix metallopeptidase 16 [Source:HGNC Symbol;Acc:HGNC:7162]
ENSAPLG00020013747	2062.44	2995.7	1129.17	0.376931	-1.40763	1.46479e-53	1.70804e-51	15	4460395	4850224	-	9569	SDK1	GO:0005515;GO:0005515;GO:0005515;GO:0005515	K16353	T	veNOG01380	sidekick cell adhesion molecule 1 [Source:HGNC Symbol;Acc:HGNC:19307]
ENSAPLG00020007070	520.683	835.944	205.422	0.245737	-2.02482	1.48291e-53	1.71616e-51	1	87395908	87637835	+	936	LSAMP	-	K06772	T	veNOG09387	limbic system associated membrane protein [Source:HGNC Symbol;Acc:HGNC:6705]
ENSAPLG00020010634	6737.97	9468.01	4007.93	0.423312	-1.24021	2.33583e-53	2.68306e-51	16	2153125	2180508	+	3116	AHCY	GO:0004013	K01251	H	veNOG09012	adenosylhomocysteinase [Source:NCBI gene;Acc:101795582]
ENSAPLG00020014960	4854.65	6854.07	2855.23	0.416574	-1.26335	2.81478e-53	3.20926e-51	2	42472812	42705108	-	4968	ZNF521	GO:0003676	-	K	veNOG09857	zinc finger protein 521 [Source:NCBI gene;Acc:101796409]
ENSAPLG00020016071	616.501	1040.42	192.577	0.185095	-2.43366	3.03678e-53	3.43692e-51	10	20873273	20875423	+	2151	LRRN1	GO:0005515	-	T	veNOG04142	leucine rich repeat neuronal 1 [Source:HGNC Symbol;Acc:HGNC:20980]
ENSAPLG00020018303	763.863	1182.19	345.538	0.292287	-1.77454	6.98881e-53	7.85195e-51	Z	8535799	8567000	-	4458	KIF24	GO:0003777;GO:0005524;GO:0007018;GO:0008017	K10393	Z	veNOG03204	kinesin family member 24 [Source:HGNC Symbol;Acc:HGNC:19916]
ENSAPLG00020005474	342.196	574.711	109.682	0.190847	-2.38951	9.74523e-53	1.08435e-50	Z	23358448	23393600	-	3782	-	GO:0005509;GO:0005576;GO:0007155;GO:0005509;GO:0005576;GO:0007155;GO:0005509;GO:0005576;GO:0007155;GO:0005509;GO:0005576;GO:0007155;GO:0005509;GO:0005576;GO:0007155;GO:0005509;GO:0005576;GO:0007155;GO:0005509;GO:0005576;GO:0007155;GO:0005509;GO:0005576;GO:0007155;GO:0005509;GO:0005576;GO:0007155;GO:0005509;GO:0005576;GO:0007155	K04659	W	veNOG10183	thrombospondin 4 [Source:NCBI gene;Acc:101801619]
ENSAPLG00020017613	178.276	338.975	17.5776	0.051855	-4.26937	9.79244e-53	1.08435e-50	5	41696084	41698760	+	2352	-	GO:0005922;GO:0007154	K07373	T	veNOG00472	gap junction protein delta 2 [Source:NCBI gene;Acc:101792355]
ENSAPLG00020008202	440.877	165.075	716.679	4.34153	2.1182	1.04536e-52	1.1493e-50	13	20596051	20599617	-	2219	-	GO:0017119;GO:0017119	K20295	U	veNOG12584	-
ENSAPLG00020016213	576.009	210.187	941.83	4.48092	2.1638	1.25172e-52	1.36642e-50	12	9660959	9687700	+	1569	ARID3B	GO:0003677	-	K	KOG2744;opiNOG21368;veNOG02252	AT-rich interaction domain 3B [Source:HGNC Symbol;Acc:HGNC:14350]
ENSAPLG00020004015	3079.33	4386.1	1772.56	0.404131	-1.3071	3.53753e-52	3.83448e-50	1	196149295	196186796	+	1727	SESN3	GO:0005634;GO:1901031	K10141	S	veNOG07171	sestrin 3 [Source:NCBI gene;Acc:101804011]
ENSAPLG00020016771	667.354	1041.59	293.121	0.281418	-1.82922	4.4902e-52	4.83309e-50	2	99407518	99436570	+	3137	KIAA0895	-	-	S	veNOG05018	KIAA0895 ortholog [Source:NCBI gene;Acc:101796020]
ENSAPLG00020001079	3081.89	4389.98	1773.81	0.404058	-1.30736	5.04836e-52	5.39614e-50	1	178417021	178442660	+	1318	ITM2B	-	K18264	S	opiNOG10982;veNOG03559	integral membrane protein 2B [Source:NCBI gene;Acc:101793600]
ENSAPLG00020018250	1483.47	792.234	2174.71	2.74504	1.45682	6.74807e-52	7.16319e-50	Z	8254876	8284250	-	4334	NOL6	-	K14544	S	veNOG02162	nucleolar protein 6 [Source:HGNC Symbol;Acc:HGNC:19910]
ENSAPLG00020016965	1669.8	2441.7	897.905	0.367738	-1.44325	6.93276e-52	7.30884e-50	2	55108105	55158005	+	3132	YES1	GO:0004672;GO:0004713;GO:0005515;GO:0005524;GO:0006468	K05705	T	veNOG11147	YES proto-oncogene 1, Src family tyrosine kinase [Source:HGNC Symbol;Acc:HGNC:12841]
ENSAPLG00020014919	450.965	173.533	728.398	4.19745	2.06951	7.49071e-52	7.84334e-50	28	4644224	4654224	-	1422	MEX3D	GO:0003676;GO:0003723	K15686	O	veNOG09419	mex-3 RNA binding family member D [Source:HGNC Symbol;Acc:HGNC:16734]
ENSAPLG00020009374	965.824	1458.6	473.049	0.324318	-1.62452	9.80749e-52	1.01998e-49	17	13204202	13204684	-	483	ERP29	GO:0005783;GO:0005788;GO:0009306	K09586	U	veNOG09113	endoplasmic reticulum protein 29 [Source:HGNC Symbol;Acc:HGNC:13799]
ENSAPLG00020005972	1928.57	2799.99	1057.15	0.377556	-1.40524	1.22879e-51	1.26937e-49	3	58099950	58387600	+	9517	LAMA2	GO:0005102;GO:0007155;GO:0030155;GO:0030334;GO:0045995;GO:0005102;GO:0007155;GO:0030155;GO:0030334;GO:0045995;GO:0005102;GO:0007155;GO:0030155;GO:0030334;GO:0045995	K05637	W	veNOG11424	laminin subunit alpha 2 [Source:HGNC Symbol;Acc:HGNC:6482]
ENSAPLG00020003121	929.82	1409.2	450.442	0.319644	-1.64546	2.65192e-51	2.72123e-49	3	106834744	106868816	-	3085	ACSS1	GO:0003824;GO:0003987;GO:0016208;GO:0019427	K01895	I	veNOG00753	acyl-CoA synthetase short chain family member 1 [Source:HGNC Symbol;Acc:HGNC:16091]
ENSAPLG00020004244	8621.92	11983.5	5260.31	0.438961	-1.18783	3.02458e-51	3.08307e-49	12	1625937	1763332	-	9025	FBN1	GO:0005509;GO:0005576;GO:0006030;GO:0008061	K06825	T	veNOG01544	fibrillin 1 [Source:NCBI gene;Acc:101798014]
ENSAPLG00020009628	18988.2	26224.1	11752.3	0.448151	-1.15794	5.99867e-51	6.07444e-49	Z	75122107	75235994	+	10997	VCAN	GO:0005509;GO:0005540;GO:0007155	K06793	T	veNOG33308;veNOG05001	versican [Source:HGNC Symbol;Acc:HGNC:2464]
ENSAPLG00020018180	1983.1	3044.46	921.737	0.302759	-1.72376	6.25636e-51	6.29398e-49	25	2718366	2724760	+	3117	FKBP10	GO:0003755;GO:0005509	K09575	O	veNOG09241	FKBP prolyl isomerase 10 [Source:HGNC Symbol;Acc:HGNC:18169]
ENSAPLG00020004264	1213.56	1829.62	597.51	0.326577	-1.61451	2.04214e-50	2.04108e-48	4	44423624	44548569	+	3467	FABP2	GO:0004114;GO:0005515;GO:0007165;GO:0008081;GO:0004114;GO:0005515;GO:0007165;GO:0008081;GO:0004114;GO:0005515;GO:0007165;GO:0008081;GO:0005504;GO:0008289	K13762	T	veNOG01639	Anas platyrhynchos fatty acid binding protein 2 (FABP2), mRNA. [Source:RefSeq mRNA;Acc:NM_001310343]
ENSAPLG00020008113	890.188	435.345	1345.03	3.08957	1.62741	5.82852e-50	5.78791e-48	13	20579302	20583896	+	2096	UTP4	GO:0005515	K14548	R	veNOG02072	UTP4 small subunit processome component [Source:HGNC Symbol;Acc:HGNC:1983]
ENSAPLG00020004787	5832.98	8128.56	3537.41	0.435182	-1.20031	7.27416e-50	7.17717e-48	17	5760080	5796635	+	6023	CLTCL1	GO:0005198;GO:0005515;GO:0006886;GO:0016192;GO:0030130;GO:0030132;GO:0032051;GO:0071439;GO:0005198;GO:0005515;GO:0006886;GO:0016192;GO:0030130;GO:0030132;GO:0032051;GO:0071439	K04646	U	veNOG07691	clathrin heavy chain like 1 [Source:NCBI gene;Acc:101797303]
ENSAPLG00020015642	500.485	796.302	204.669	0.257024	-1.96003	9.92452e-50	9.72982e-48	26	3194243	3203509	-	1933	MYBPH	GO:0005515	-	Z	veNOG03803;aveNOG04319	myosin binding protein H [Source:NCBI gene;Acc:101804684]
ENSAPLG00020013098	2044.28	2940.71	1147.84	0.390329	-1.35724	1.05458e-49	1.02735e-47	6	24125165	24329920	+	6592	MYLK	GO:0004672;GO:0005515;GO:0005524;GO:0006468;GO:0004672;GO:0005515;GO:0005524;GO:0006468;GO:0004672;GO:0005515;GO:0005524;GO:0006468;GO:0004672;GO:0005515;GO:0005524;GO:0006468;GO:0004672;GO:0005515;GO:0005524;GO:0006468	K00907	Z	veNOG11355	myosin light chain kinase [Source:HGNC Symbol;Acc:HGNC:7590]
ENSAPLG00020016689	766.69	1199.13	334.247	0.27874	-1.84301	1.22666e-49	1.18747e-47	1	49462332	49469993	+	2214	KERA	GO:0005515	K08123	R	veNOG08463	keratocan [Source:NCBI gene;Acc:101801432]
ENSAPLG00020014318	1594.37	2328.77	859.976	0.369283	-1.4372	1.96802e-49	1.89324e-47	13	2513578	2532857	+	3169	GPT2	GO:0003824;GO:0009058;GO:0030170	K00814	E	veNOG04193	glutamic--pyruvic transaminase 2 [Source:NCBI gene;Acc:101793959]
ENSAPLG00020002297	1725.45	2537.56	913.346	0.35993	-1.47421	3.4224e-49	3.2719e-47	Z	45802011	45823734	+	1280	-	GO:0007276;GO:0007276;GO:0007276	-	S	veNOG09950	spindlin-Z [Source:NCBI gene;Acc:101799270]
ENSAPLG00020011013	882.932	436.042	1329.82	3.04975	1.60869	4.16052e-49	3.95301e-47	24	3270873	3286341	-	2370	MTF1	GO:0003676	-	K	veNOG10868	metal regulatory transcription factor 1 [Source:NCBI gene;Acc:101803265]
ENSAPLG00020008123	7713.6	10777.7	4649.48	0.431398	-1.21291	4.74265e-49	4.47846e-47	1	187476801	187534903	+	15344	SACS	GO:0005515;GO:0005515	K17592	O	veNOG10006	sacsin molecular chaperone [Source:HGNC Symbol;Acc:HGNC:10519]
ENSAPLG00020016462	1386.02	747.282	2024.75	2.70949	1.43802	5.44642e-49	5.11167e-47	20	11455992	11464364	+	2574	-	-	K14316	S	veNOG06107	-
ENSAPLG00020014921	966.679	1452.72	480.637	0.330852	-1.59574	6.21325e-49	5.79602e-47	5	32181845	32223066	-	1832	CREB3L1	GO:0003677;GO:0003700;GO:0005634;GO:0006355;GO:0030968;GO:0035497;GO:0045944	K09048	K	veNOG12087	cAMP responsive element binding protein 3 like 1 [Source:HGNC Symbol;Acc:HGNC:18856]
ENSAPLG00020007079	61042.4	83309.3	38775.5	0.465441	-1.10333	2.56059e-48	2.37425e-46	6	8580537	8631331	-	7509	FN1	GO:0005515;GO:0005576;GO:0005515;GO:0005576;GO:0005515;GO:0005576;GO:0005515;GO:0005576;GO:0005515;GO:0005576	K05717	W	veNOG04827	fibronectin 1 [Source:HGNC Symbol;Acc:HGNC:3778]
ENSAPLG00020014336	3350.1	5130.22	1569.97	0.306024	-1.70828	3.50912e-48	3.23427e-46	7	25688547	25794010	-	2127	ZCCHC24	GO:0003676;GO:0008270	-	R	veNOG05895	zinc finger CCHC-type containing 24 [Source:NCBI gene;Acc:101802797]
ENSAPLG00020009887	673.225	1124.97	221.482	0.196879	-2.34462	5.93107e-48	5.43399e-46	3	37448239	37449481	+	1167	PRSS35	GO:0004252;GO:0006508	-	O	veNOG08710	serine protease 35 [Source:HGNC Symbol;Acc:HGNC:21387]
ENSAPLG00020002917	5957.51	8252.24	3662.78	0.443852	-1.17185	7.10095e-48	6.46733e-46	19	6082665	6098624	-	2409	-	GO:0005201	K19721	W	veNOG02999	-
ENSAPLG00020012026	1464.38	2129.98	798.77	0.375013	-1.41499	8.05108e-48	7.28955e-46	2	95436247	95639929	+	3529	ARPP21	GO:0003676;GO:0003676;GO:0003676;GO:0003676	-	A	veNOG00667;veNOG34571	cAMP regulated phosphoprotein 21 [Source:NCBI gene;Acc:101790668]
ENSAPLG00020013295	384.465	633.322	135.607	0.214121	-2.2235	8.79179e-48	7.91364e-46	3	55074654	55077787	+	739	FABP7	GO:0008289;GO:0008289	K08756	I	veNOG19996	fatty acid binding protein 7 [Source:HGNC Symbol;Acc:HGNC:3562]
ENSAPLG00020012552	1504.13	2211.41	796.856	0.360339	-1.47257	1.00587e-47	9.00139e-46	11	21061181	21133349	+	1393	DCX	GO:0035556	K16579	ZD	veNOG03628	doublecortin [Source:NCBI gene;Acc:101795576]
ENSAPLG00020013603	1413.18	2055.91	770.444	0.374745	-1.41602	1.55443e-47	1.383e-45	14	1099058	1158706	+	2559	NR3C1	GO:0003677;GO:0003700;GO:0003707;GO:0004883;GO:0005496;GO:0005634;GO:0006355;GO:0008270;GO:0042921;GO:0043402;GO:0043565	K05771	K	veNOG00617	nuclear receptor subfamily 3 group C member 1 [Source:HGNC Symbol;Acc:HGNC:7978]
ENSAPLG00020005309	1242.78	1820.46	665.11	0.365353	-1.45264	2.28539e-47	2.02165e-45	2	104558403	104586213	-	2881	LANCL2	GO:0003824	-	V	veNOG14690	LanC like 2 [Source:NCBI gene;Acc:101792237]
ENSAPLG00020005605	1173.82	625.786	1721.86	2.75151	1.46023	2.53193e-47	2.22694e-45	17	7126546	7135085	+	6020	-	-	-	SR	veNOG00316;veNOG34540	-
ENSAPLG00020013539	788.341	1194.38	382.306	0.320089	-1.64346	3.42344e-47	2.99395e-45	12	4494826	4548750	-	1990	ALDH1A2	GO:0016491;GO:0016620;GO:0055114	K07249	C	veNOG00562;prNOG03804	aldehyde dehydrogenase 1 family member A2 [Source:HGNC Symbol;Acc:HGNC:15472]
ENSAPLG00020012036	1072.38	1583.19	561.573	0.354709	-1.49529	6.24401e-47	5.42982e-45	2	109078636	109088641	-	2070	RBM24	GO:0003676	-	R	veNOG10430	RNA binding motif protein 24 [Source:NCBI gene;Acc:101803577]
ENSAPLG00020004045	476.049	755.143	196.956	0.260819	-1.93888	7.12602e-47	6.162e-45	Z	52104002	52124836	+	1167	RNF170	GO:0061630	K15707	O	veNOG01673	ring finger protein 170 [Source:HGNC Symbol;Acc:HGNC:25358]
ENSAPLG00020000972	612.083	944.931	279.236	0.295509	-1.75872	9.59624e-47	8.25169e-45	5	38387540	38403595	+	950	BMF	GO:0006915	K17460	S	veNOG11296	Bcl2 modifying factor [Source:HGNC Symbol;Acc:HGNC:24132]
ENSAPLG00020015592	1604.87	2315.28	894.452	0.386325	-1.37211	1.16254e-46	9.92644e-45	1	97552326	97567890	-	3235	POGLUT1	-	K13667	R	veNOG05789	protein O-glucosyltransferase 1 [Source:HGNC Symbol;Acc:HGNC:22954]
ENSAPLG00020013120	729.456	1110.69	348.22	0.313517	-1.67338	1.16729e-46	9.92644e-45	6	24811799	24987013	+	3462	SEMA5B	GO:0005515;GO:0030215;GO:0005515;GO:0030215	K06841	T	veNOG02957	semaphorin 5B [Source:NCBI gene;Acc:101793014]
ENSAPLG00020000467	2693.68	4134.84	1252.53	0.30292	-1.72299	1.91816e-46	1.62221e-44	2	135450268	135465905	+	2263	ASNS	GO:0004066;GO:0006529	K01953	E	veNOG08983	asparagine synthetase (glutamine-hydrolyzing) [Source:HGNC Symbol;Acc:HGNC:753]
ENSAPLG00020010283	335.964	554.295	117.634	0.212223	-2.23635	2.3204e-46	1.95167e-44	10	8036259	8042702	-	1593	TNNC1	GO:0005509	K05865	ZTD	COG5126;veNOG03848	troponin C1, slow skeletal and cardiac type [Source:NCBI gene;Acc:101799009]
ENSAPLG00020000187	471.491	828.39	114.592	0.138331	-2.8538	3.1953e-46	2.67294e-44	1	141768242	141790862	+	1255	TMEM182	GO:0016021	-	S	veNOG02202	transmembrane protein 182 [Source:NCBI gene;Acc:101796978]
ENSAPLG00020011434	1420.07	2298.85	541.287	0.23546	-2.08645	3.48496e-46	2.89949e-44	2	138616703	138644207	-	1071	-	-	-	S	veNOG21835	pituitary tumor-transforming gene 1 protein- interacting protein [Source:NCBI gene;Acc:101797646]
ENSAPLG00020008059	5690.11	7863.25	3516.98	0.447268	-1.16079	4.12515e-46	3.41367e-44	3	98796288	98834394	+	5337	EPRS1	GO:0000166;GO:0004812;GO:0004818;GO:0004827;GO:0005524;GO:0005737;GO:0006412;GO:0006418;GO:0006424;GO:0006433;GO:0043039;GO:0000166;GO:0004812;GO:0004818;GO:0004827;GO:0005524;GO:0005737;GO:0006412;GO:0006418;GO:0006424;GO:0006433;GO:0043039;GO:0000166;GO:0004812;GO:0004818;GO:0004827;GO:0005524;GO:0005737;GO:0006412;GO:0006418;GO:0006424;GO:0006433;GO:0043039;GO:0000166;GO:0004812;GO:0004818;GO:…	K14163	J	veNOG00637	glutamyl-prolyl-tRNA synthetase 1 [Source:NCBI gene;Acc:101794263]
ENSAPLG00020007945	8915.98	12217.2	5614.76	0.459578	-1.12162	4.1657e-46	3.4288e-44	28	2772334	2920850	+	6171	PTPRS	GO:0004725;GO:0005515;GO:0006470;GO:0016311;GO:0016791;GO:0004725;GO:0005515;GO:0006470;GO:0016311;GO:0016791;GO:0004725;GO:0005515;GO:0006470;GO:0016311;GO:0016791;GO:0004725;GO:0005515;GO:0006470;GO:0016311;GO:0016791	K06778	T	veNOG06612	protein tyrosine phosphatase receptor type S [Source:HGNC Symbol;Acc:HGNC:9681]
ENSAPLG00020012927	852.146	1277.36	426.931	0.334229	-1.58109	4.62818e-46	3.7892e-44	15	8762209	8770700	+	2665	GPRC5B	GO:0004930;GO:0007186;GO:0016021	K04619	T	veNOG14064	G protein-coupled receptor class C group 5 member B [Source:HGNC Symbol;Acc:HGNC:13308]
ENSAPLG00020000822	502.302	791.426	213.177	0.269359	-1.8924	5.86418e-46	4.77574e-44	5	26601984	26627362	+	2850	-	-	-	S	veNOG17627	-
ENSAPLG00020009851	14419.6	24164.2	4674.95	0.193466	-2.36985	7.60458e-46	6.16051e-44	13	13118865	13137084	+	2583	CDH11	GO:0005509;GO:0005886;GO:0007155;GO:0007156;GO:0016020;GO:0098609	K06803	S	veNOG01621	cadherin 11 [Source:NCBI gene;Acc:101793771]
ENSAPLG00020017361	903.543	1459.05	348.041	0.23854	-2.0677	1.61366e-45	1.30039e-43	8	12457075	12474760	+	2326	ANGPTL1	-	-	R	veNOG03362	angiopoietin like 1 [Source:HGNC Symbol;Acc:HGNC:489]
ENSAPLG00020002097	899.169	462.885	1335.45	2.88507	1.52861	2.54493e-45	2.04019e-43	19	5674865	5683343	-	2781	SLC25A25	GO:0005509;GO:0005743;GO:0022857;GO:0055085	K14684	C	veNOG01742	solute carrier family 25 member 25 [Source:NCBI gene;Acc:101790469]
ENSAPLG00020008330	1629.56	2334.43	924.683	0.396106	-1.33604	2.55902e-45	2.04085e-43	3	99364879	99436092	-	1596	TGFB2	GO:0005160;GO:0005615;GO:0008083	K13376	T	veNOG10702	transforming growth factor beta 2 [Source:HGNC Symbol;Acc:HGNC:11768]
ENSAPLG00020011978	3082.16	4742.92	1421.4	0.299689	-1.73846	2.92468e-45	2.32044e-43	2	93298405	93322104	-	2504	TXNDC5	GO:0016853;GO:0045454	K13984	O	veNOG11380	thioredoxin domain containing 5 [Source:HGNC Symbol;Acc:HGNC:21073]
ENSAPLG00020013206	1557.86	2242.5	873.218	0.389395	-1.36069	3.20297e-45	2.52821e-43	2	8141130	8190435	+	3464	NDRG1	GO:0032287;GO:0042127;GO:0045576;GO:0032287;GO:0042127;GO:0045576;GO:0032287;GO:0042127;GO:0045576	K18266	S	veNOG00454	N-myc downstream regulated 1 [Source:NCBI gene;Acc:101790965]
ENSAPLG00020014022	840.916	427.246	1254.59	2.93645	1.55407	3.56217e-45	2.79739e-43	31	2007240	2016738	-	2199	KANSL2	GO:0000123	K18401	O	veNOG12469	KAT8 regulatory NSL complex subunit 2 [Source:HGNC Symbol;Acc:HGNC:26024]
ENSAPLG00020001683	2377.44	3347.67	1407.21	0.420355	-1.25032	5.14935e-45	4.02329e-43	2	18722453	18743320	+	1434	EIF3E	GO:0003743;GO:0005737;GO:0005852	K03250	J	NOG03679;veNOG11992	eukaryotic translation initiation factor 3 subunit E [Source:HGNC Symbol;Acc:HGNC:3277]
ENSAPLG00020016773	4386.26	6219.81	2552.7	0.410415	-1.28485	8.86222e-45	6.88926e-43	2	99556831	99633464	-	2659	SEPTIN7	GO:0005525;GO:0031105;GO:0005525;GO:0031105;GO:0005525	K16944	D	veNOG04052	septin 7 [Source:NCBI gene;Acc:101796221]
ENSAPLG00020010943	4420.92	6108.87	2732.97	0.447377	-1.16044	8.97627e-45	6.94285e-43	1	37663028	37692287	+	5681	CAND1	GO:0010265	K17263	R	veNOG08485	cullin associated and neddylation dissociated 1 [Source:NCBI gene;Acc:101790825]
ENSAPLG00020010575	6730.23	9727.78	3732.68	0.383714	-1.3819	1.09394e-44	8.41899e-43	4	72660069	72720467	-	4998	ADD1	GO:0005856;GO:0005856;GO:0005856;GO:0005856;GO:0005856;GO:0005856	K18622	ZT	veNOG12040	adducin 1 [Source:NCBI gene;Acc:101797110]
ENSAPLG00020017938	1490.28	2164.89	815.672	0.376772	-1.40824	1.75991e-44	1.34769e-42	11	15694077	15696188	-	1281	SLC25A5	GO:0005743;GO:0022857;GO:0055085	K05863	C	opiNOG01153;veNOG05293	solute carrier family 25 member 5 [Source:NCBI gene;Acc:101791414]
ENSAPLG00020016466	255.58	433.02	78.1406	0.180455	-2.47029	1.86815e-44	1.4235e-42	20	6592905	6603767	+	3269	UNC45B	GO:0005515	-	OD	veNOG07980	unc-45 myosin chaperone B [Source:HGNC Symbol;Acc:HGNC:14304]
ENSAPLG00020004999	2973.1	4249.53	1696.67	0.399261	-1.32459	2.61817e-44	1.98516e-42	5	54108900	54128485	-	2279	-	GO:0006629;GO:0016021;GO:0016491	K10226	I	veNOG04745	fatty acid desaturase 2 [Source:NCBI gene;Acc:101798758]
ENSAPLG00020008785	450.637	712.657	188.617	0.264668	-1.91775	4.45871e-44	3.36414e-42	16	13619404	13666859	-	2445	NKAIN4	-	-	SU	veNOG08608;NOG68839	sodium/potassium transporting ATPase interacting 4 [Source:NCBI gene;Acc:101800796]
ENSAPLG00020005347	331.772	542.085	121.459	0.224059	-2.15805	6.51284e-44	4.89003e-42	3	47219480	47272290	-	2235	BVES	GO:0016020	-	T	veNOG06981	blood vessel epicardial substance [Source:HGNC Symbol;Acc:HGNC:1152]
ENSAPLG00020011816	1077.09	1577.92	576.268	0.365207	-1.45321	6.76729e-44	5.05641e-42	1	154003157	154089711	+	5273	UGGT2	GO:0003980;GO:0006486;GO:0003980;GO:0006486;GO:0003980;GO:0006486;GO:0003980;GO:0006486;GO:0003980;GO:0006486	K11718	G	veNOG03489	UDP-glucose glycoprotein glucosyltransferase 2 [Source:HGNC Symbol;Acc:HGNC:15664]
ENSAPLG00020009324	398.781	638.316	159.246	0.249479	-2.00301	7.70277e-44	5.72759e-42	17	13153606	13161111	+	1407	-	GO:0016491;GO:0016620;GO:0055114	K00128	C	veNOG07631	-
ENSAPLG00020014137	1329.79	1917.47	742.116	0.387028	-1.36949	8.4067e-44	6.22096e-42	1	175740461	175928969	+	5862	VWA8	GO:0005524;GO:0016887;GO:0005524;GO:0016887;GO:0005524;GO:0016887	-	R	veNOG11205	von Willebrand factor A domain containing 8 [Source:HGNC Symbol;Acc:HGNC:29071]
ENSAPLG00020002583	472.006	206.393	737.618	3.57385	1.83748	1.08365e-43	7.98064e-42	1	63954622	63970101	+	2684	SINHCAF	-	-	S	veNOG14689	SIN3-HDAC complex associated factor [Source:NCBI gene;Acc:101801608]
ENSAPLG00020018056	2189.78	3253.79	1125.77	0.345987	-1.53121	1.11983e-43	8.20781e-42	21	4306279	4342555	+	2916	CLSTN1	GO:0005509;GO:0007156;GO:0016020;GO:0005509;GO:0007156;GO:0016020;GO:0005509;GO:0007156;GO:0016020	-	W	veNOG00214	calsyntenin 1 [Source:NCBI gene;Acc:101805381]
ENSAPLG00020014281	1257.56	1820.17	694.952	0.381806	-1.38909	1.35705e-43	9.89938e-42	7	22326890	22605299	+	2719	ADK	GO:0004001;GO:0006166;GO:0016773;GO:0004001;GO:0006166;GO:0016773	K00856	F	veNOG06207	adenosine kinase [Source:NCBI gene;Acc:101805450]
ENSAPLG00020005106	1075.42	1571.34	579.499	0.368792	-1.43912	1.38971e-43	1.00898e-41	3	83345428	83349139	-	1960	MCFD2	GO:0005509;GO:0005509	K20364	S	veNOG19424	multiple coagulation factor deficiency 2, ER cargo receptor complex subunit [Source:HGNC Symbol;Acc:HGNC:18451]
ENSAPLG00020003958	2027.33	2897.2	1157.47	0.399512	-1.32369	1.63424e-43	1.18095e-41	Z	63174759	63183262	+	1344	LOX	GO:0005507;GO:0016641;GO:0055114	K00277	O	veNOG07954	lysyl oxidase [Source:HGNC Symbol;Acc:HGNC:6664]
ENSAPLG00020016652	4442.77	6378.18	2507.37	0.393117	-1.34697	1.6651e-43	1.19763e-41	7	12323	49355	-	3471	ALDH18A1	GO:0003824;GO:0004349;GO:0004350;GO:0006561;GO:0016491;GO:0016620;GO:0055114;GO:0003824;GO:0004349;GO:0004350;GO:0006561;GO:0016491;GO:0016620;GO:0055114;GO:0003824;GO:0004349;GO:0004350;GO:0006561;GO:0016491;GO:0016620;GO:0055114;GO:0003824;GO:0004349;GO:0004350;GO:0006561;GO:0016491;GO:0016620;GO:0055114;GO:0003824;GO:0004349;GO:0004350;GO:0006561;GO:0016491;GO:0016620;GO:0055114;GO:0003824;GO:…	K12657	C	veNOG06077	aldehyde dehydrogenase 18 family member A1 [Source:HGNC Symbol;Acc:HGNC:9722]
ENSAPLG00020008130	2221.82	3127.77	1315.87	0.420706	-1.24912	1.89781e-43	1.35865e-41	3	48481282	48534061	-	2878	SEC63	GO:0031204	K09540	U	veNOG00758	SEC63 homolog, protein translocation regulator [Source:HGNC Symbol;Acc:HGNC:21082]
ENSAPLG00020010657	763.217	1279.71	246.729	0.192801	-2.37482	2.02061e-43	1.43987e-41	6	15629586	15640142	+	531	-	-	K12567	Z	veNOG18893;veNOG06654	-
ENSAPLG00020009682	688.523	1116.91	260.14	0.232911	-2.10215	2.36e-43	1.67397e-41	25	1547873	1559214	+	4054	NGFR	GO:0005515;GO:0007165;GO:0005515;GO:0007165	K02583	T	veNOG10100	nerve growth factor receptor [Source:HGNC Symbol;Acc:HGNC:7809]
ENSAPLG00020010992	1513.63	2169.37	857.891	0.395455	-1.33841	2.67822e-43	1.89097e-41	1	94364484	94580145	+	4290	EPHA3	GO:0004672;GO:0004713;GO:0005003;GO:0005515;GO:0005524;GO:0005887;GO:0006468;GO:0007169;GO:0016021;GO:0004672;GO:0004713;GO:0005003;GO:0005515;GO:0005524;GO:0005887;GO:0006468;GO:0007169;GO:0016021;GO:0004672;GO:0004713;GO:0005003;GO:0005515;GO:0005524;GO:0005887;GO:0006468;GO:0007169;GO:0016021;GO:0004672;GO:0004713;GO:0005003;GO:0005515;GO:0005524;GO:0005887;GO:0006468;GO:0007169;GO:0016021;GO:…	K05104	T	veNOG00005	EPH receptor A3 [Source:HGNC Symbol;Acc:HGNC:3387]
ENSAPLG00020005374	443.224	187.377	699.072	3.73083	1.8995	2.74754e-43	1.93106e-41	13	9418601	9433174	-	3486	FHOD1	GO:0051492;GO:0051492	-	ZT	veNOG02866	formin homology 2 domain containing 1 [Source:HGNC Symbol;Acc:HGNC:17905]
ENSAPLG00020006763	678.124	333.997	1022.25	3.06066	1.61384	3.44088e-43	2.40736e-41	24	775744	784322	-	1860	MFSD2A	GO:0008643;GO:0015293;GO:0016021	-	G	veNOG04420	major facilitator superfamily domain containing 2A [Source:HGNC Symbol;Acc:HGNC:25897]
ENSAPLG00020007715	2710.18	3775.14	1645.22	0.435803	-1.19825	3.78684e-43	2.63742e-41	3	107001438	107014487	+	3338	TTL	GO:0006464	K06047	O	veNOG10392	tubulin tyrosine ligase [Source:NCBI gene;Acc:101798438]
ENSAPLG00020006935	317.708	521.75	113.667	0.217857	-2.19854	8.90398e-43	6.17342e-41	1	85990553	86016606	+	1830	CASQ2	GO:0005509	-	R	veNOG00831	calsequestrin 2 [Source:NCBI gene;Acc:101794422]
ENSAPLG00020013581	698.792	348.296	1049.29	3.01264	1.59103	1.25941e-42	8.69274e-41	24	3741107	3752136	+	3852	CEP85	GO:0005813;GO:0005813	K16766	S	veNOG01708	centrosomal protein 85 [Source:HGNC Symbol;Acc:HGNC:25309]
ENSAPLG00020002466	8183.19	11127.8	5238.62	0.47077	-1.08691	1.35491e-42	9.31016e-41	3	16754920	16775320	+	1286	YWHAQ	GO:0019904	K16197	O	veNOG06407	tyrosine 3-monooxygenase/tryptophan 5-monooxygenase activation protein theta [Source:NCBI gene;Acc:101804502]
ENSAPLG00020015167	350.261	566.349	134.174	0.23691	-2.07759	2.82792e-42	1.93455e-40	9	1361660	1398689	+	4464	MME	GO:0004222;GO:0006508;GO:0008237;GO:0004222;GO:0006508;GO:0008237;GO:0004222;GO:0006508;GO:0008237;GO:0004222;GO:0006508;GO:0008237;GO:0004222;GO:0006508;GO:0008237	K01389	E	veNOG01866	membrane metalloendopeptidase [Source:HGNC Symbol;Acc:HGNC:7154]
ENSAPLG00020016256	295.243	106.31	484.177	4.55439	2.18726	2.90649e-42	1.9795e-40	12	9820929	9824003	+	2028	-	-	-	S	veNOG00627	-
ENSAPLG00020000431	1947.47	2742.54	1152.39	0.42019	-1.25088	3.3004e-42	2.23788e-40	1	200049984	200829031	+	6381	-	GO:0005515;GO:0005515;GO:0005515;GO:0005515;GO:0005515;GO:0005515	K12075	T	veNOG03979	-
ENSAPLG00020017866	776.672	400.168	1153.18	2.88173	1.52693	3.37195e-42	2.27636e-40	7	3573407	3595615	-	4354	EDRF1	-	-	S	veNOG13598	erythroid differentiation regulatory factor 1 [Source:HGNC Symbol;Acc:HGNC:24640]
ENSAPLG00020015120	509.312	831.288	187.337	0.225358	-2.14971	4.24237e-42	2.85147e-40	9	803877	818014	-	8161	IGSF10	GO:0005515;GO:0005515	-	T	veNOG00495	immunoglobulin superfamily member 10 [Source:HGNC Symbol;Acc:HGNC:26384]
ENSAPLG00020013554	444.261	698.766	189.756	0.271559	-1.88066	5.41881e-42	3.62636e-40	7	20024872	20042546	-	3747	-	GO:0005524;GO:0016020;GO:0016021;GO:0016887;GO:0042626;GO:0055085	K05681	Q	veNOG09549	-
ENSAPLG00020018122	1959.58	1141.51	2777.64	2.4333	1.28291	7.35889e-42	4.90338e-40	21	4853328	4863350	+	2614	CCNL2	GO:0005634	-	R	veNOG00654	cyclin L2 [Source:NCBI gene;Acc:101796848]
ENSAPLG00020004605	1736.74	2454.76	1018.72	0.414996	-1.26883	7.70007e-42	5.1086e-40	1	198436900	198438015	+	1116	PRSS23	GO:0004252;GO:0006508	K09627	O	veNOG08710	serine protease 23 [Source:NCBI gene;Acc:101804961]
ENSAPLG00020007197	1611.14	2287.14	935.152	0.408874	-1.29027	8.77684e-42	5.79799e-40	2	33514445	33681748	+	2487	STAU2	-	K17597	KU	veNOG05302	staufen double-stranded RNA binding protein 2 [Source:NCBI gene;Acc:101790738]
ENSAPLG00020006985	730.068	1091.66	368.472	0.337532	-1.5669	1.16652e-41	7.67309e-40	1	86131416	86158240	+	2204	B4GALT4	GO:0005975;GO:0016757	K07969	G	veNOG13278	beta-1,4-galactosyltransferase 4 [Source:HGNC Symbol;Acc:HGNC:927]
ENSAPLG00020005101	1363.15	1952.85	773.455	0.396065	-1.33619	1.18314e-41	7.74929e-40	Z	22967972	23022609	+	2966	PIK3R1	GO:0005515;GO:0007165	K02649	T	veNOG05063	phosphoinositide-3-kinase regulatory subunit 1 [Source:HGNC Symbol;Acc:HGNC:8979]
ENSAPLG00020007314	1100.15	1596.8	603.494	0.37794	-1.40377	1.48243e-41	9.66843e-40	5	16700115	16748777	+	1855	FBLN5	GO:0005509;GO:0005615;GO:0048251	K17340	T	veNOG09947	fibulin 5 [Source:NCBI gene;Acc:101799982]
ENSAPLG00020003053	1923.72	2699.2	1148.25	0.425403	-1.2331	1.71579e-41	1.11432e-39	5	31955253	31971924	-	4276	ATG13	GO:0000045;GO:0006914;GO:1990316;GO:0000045;GO:0006914;GO:1990316	K08331	S	veNOG14975	autophagy related 13 [Source:NCBI gene;Acc:101793818]
ENSAPLG00020006671	1052.02	579.081	1524.96	2.63341	1.39693	1.72844e-41	1.11782e-39	17	7684159	7701650	+	1697	PXN	-	K05760	T	veNOG08397	paxillin [Source:HGNC Symbol;Acc:HGNC:9718]
ENSAPLG00020001850	1057.58	1539.66	575.51	0.37379	-1.4197	1.87222e-41	1.20574e-39	1	111369188	111406450	-	3514	GART	GO:0004637;GO:0004641;GO:0004644;GO:0005524;GO:0006189;GO:0009058;GO:0009113;GO:0016742;GO:0046872;GO:0004637;GO:0004641;GO:0004644;GO:0005524;GO:0006189;GO:0009058;GO:0009113;GO:0016742;GO:0046872	K11787	F	veNOG03858	phosphoribosylglycinamide formyltransferase, phosphoribosylglycinamide synthetase, phosphoribosylaminoimidazole synthetase [Source:HGNC Symbol;Acc:HGNC:4163]
ENSAPLG00020013201	1705.86	2415.63	996.102	0.412357	-1.27803	1.93357e-41	1.24006e-39	2	7990843	8068096	+	5639	ST3GAL1	GO:0006486;GO:0008373;GO:0006486;GO:0008373	K00780	G	veNOG07828	ST3 beta-galactoside alpha-2,3-sialyltransferase 1 [Source:NCBI gene;Acc:101790636]
ENSAPLG00020017038	465.267	181.977	748.557	4.11347	2.04036	1.99674e-41	1.27526e-39	20	3880968	3887467	-	1359	NLE1	GO:0005515	K14855	S	veNOG09797	notchless homolog 1 [Source:HGNC Symbol;Acc:HGNC:19889]
ENSAPLG00020001007	1402.42	2002.68	802.16	0.400544	-1.31997	2.37445e-41	1.51023e-39	5	4840017	4853554	+	2651	ACTR10	-	K16576	Z	opiNOG04021;veNOG05919	actin related protein 10 [Source:HGNC Symbol;Acc:HGNC:17372]
ENSAPLG00020003608	5273.01	7180.23	3365.79	0.468758	-1.09308	3.51291e-41	2.22513e-39	2	21769150	21791780	+	1739	YWHAZ	GO:0019904	K16197	O	veNOG10891	tyrosine 3-monooxygenase/tryptophan 5-monooxygenase activation protein zeta [Source:NCBI gene;Acc:101794264]
ENSAPLG00020018061	160.776	310.201	11.3515	0.0365941	-4.77224	4.70975e-41	2.971e-39	18	12550971	12571619	+	5847	-	GO:0003774;GO:0005515;GO:0005524;GO:0016459;GO:0051015;GO:0003774;GO:0005515;GO:0005524;GO:0016459;GO:0051015	K10352	Z	veNOG00003	-
ENSAPLG00020000992	5485.04	7458.07	3512.01	0.470901	-1.0865	8.21685e-41	5.1622e-39	8	31800098	31829694	-	3599	WLS	GO:0016055;GO:0017147;GO:0016055;GO:0017147	-	T	opiNOG05619;veNOG11269	Wnt ligand secretion mediator [Source:HGNC Symbol;Acc:HGNC:30238]
ENSAPLG00020012573	487.825	788.723	186.927	0.236999	-2.07705	9.96231e-41	6.23333e-39	11	21359716	21400720	+	2071	CHRDL1	GO:0005515	-	R	veNOG05235	chordin like 1 [Source:NCBI gene;Acc:101797293]
ENSAPLG00020008997	1452.7	2066.35	839.055	0.406057	-1.30025	1.45033e-40	9.03786e-39	3	50200539	50275056	-	5658	LAMA4	GO:0005102;GO:0007155;GO:0030155;GO:0030334;GO:0045995;GO:0005102;GO:0007155;GO:0030155;GO:0030334;GO:0045995;GO:0005102;GO:0007155;GO:0030155;GO:0030334;GO:0045995;GO:0005102;GO:0007155;GO:0030155;GO:0030334;GO:0045995;GO:0005102;GO:0007155;GO:0030155;GO:0030334;GO:0045995;GO:0005102;GO:0007155;GO:0030155;GO:0030334;GO:0045995	K06241	W	veNOG01901	laminin subunit alpha 4 [Source:HGNC Symbol;Acc:HGNC:6484]
ENSAPLG00020011422	2175.63	3035.91	1315.35	0.433262	-1.20669	1.57695e-40	9.78727e-39	2	138269821	138595631	-	3266	CDK14	GO:0004672;GO:0005524;GO:0006468;GO:0004672;GO:0005524;GO:0006468	K08821	D	veNOG05152	cyclin dependent kinase 14 [Source:NCBI gene;Acc:101795964]
ENSAPLG00020005140	1837.95	2580.89	1095	0.424274	-1.23693	2.19877e-40	1.35918e-38	4	3144590	3289340	-	12987	-	GO:0005515;GO:0007165;GO:0005515;GO:0007165;GO:0005515;GO:0007165;GO:0005515;GO:0007165;GO:0005515;GO:0007165;GO:0005515;GO:0007165;GO:0005515;GO:0007165	K10380	TM	opiNOG05557;veNOG01923	-
ENSAPLG00020000264	824.527	1212.91	436.145	0.359586	-1.47559	2.44581e-40	1.50584e-38	1	132397506	132534720	+	4651	ANOS1	GO:0005515;GO:0005576;GO:0030414	-	W	veNOG03082	anosmin 1 [Source:HGNC Symbol;Acc:HGNC:6211]
ENSAPLG00020002460	344.653	552.843	136.463	0.246838	-2.01836	2.54531e-40	1.56085e-38	14	20038638	20064433	-	3449	AFAP1L1	-	-	Z	veNOG03762	actin filament associated protein 1 like 1 [Source:NCBI gene;Acc:101790896]
ENSAPLG00020012416	516.795	794.081	239.51	0.301619	-1.7292	2.90168e-40	1.77233e-38	10	12246497	12271513	-	1837	SLC41A3	GO:0006812;GO:0008324;GO:0006812;GO:0008324	K15122	P	veNOG08600	solute carrier family 41 member 3 [Source:HGNC Symbol;Acc:HGNC:31046]
ENSAPLG00020013868	1972.54	2758.94	1186.13	0.429923	-1.21785	3.39439e-40	2.06508e-38	6	26032538	26047990	-	1506	RALB	GO:0003924;GO:0005525;GO:0005886;GO:0007165;GO:0007265;GO:0016020	K07835	R	veNOG00636	RAS like proto-oncogene B [Source:NCBI gene;Acc:101804929]
ENSAPLG00020015784	1288.09	1839.76	736.409	0.400274	-1.32094	5.72973e-40	3.47213e-38	4	57968409	58006363	+	4019	SEL1L3	GO:0005515	-	OTM	veNOG12867	SEL1L family member 3 [Source:HGNC Symbol;Acc:HGNC:29108]
ENSAPLG00020016000	1371.87	2090.59	653.15	0.312424	-1.67842	5.87706e-40	3.54744e-38	8	4819434	4822572	-	1118	-	GO:0005201	K19721	W	meNOG00041;veNOG02999	-
ENSAPLG00020001277	2267.56	3292.23	1242.89	0.377523	-1.40536	5.98739e-40	3.59992e-38	1	40896302	40911498	-	1499	NAP1L1	GO:0005634;GO:0006334	K11279	DB	veNOG10866	nucleosome assembly protein 1 like 1 [Source:HGNC Symbol;Acc:HGNC:7637]
ENSAPLG00020018316	2255.96	3923.81	588.11	0.149882	-2.7381	6.03979e-40	3.61729e-38	18	12673859	12702599	+	6276	-	GO:0003774;GO:0005515;GO:0005524;GO:0016459;GO:0051015;GO:0003774;GO:0005515;GO:0005524;GO:0016459;GO:0051015;GO:0003774;GO:0005515;GO:0005524;GO:0016459;GO:0051015	K10352	Z	veNOG00003	-
ENSAPLG00020009228	2010.34	3113.42	907.26	0.291403	-1.77891	7.81639e-40	4.66317e-38	5	58344161	58355638	+	2645	-	GO:0005509	-	TU	veNOG00723	-
ENSAPLG00020004859	555.972	846.545	265.399	0.313508	-1.67343	9.40821e-40	5.59117e-38	1	89568128	89654116	-	2595	COL8A1	GO:0005515	-	W	veNOG01353;veNOG33852;meNOG57104	collagen type VIII alpha 1 chain [Source:HGNC Symbol;Acc:HGNC:2215]
ENSAPLG00020006188	25548	34087.1	17009	0.498987	-1.00293	9.76504e-40	5.78091e-38	5	11398442	11441562	-	14103	DYNC1H1	GO:0003777;GO:0005524;GO:0007018;GO:0030286;GO:0003777;GO:0005524;GO:0007018;GO:0030286;GO:0003777;GO:0005524;GO:0007018;GO:0030286	K10413	Z	veNOG13084	dynein cytoplasmic 1 heavy chain 1 [Source:HGNC Symbol;Acc:HGNC:2961]
ENSAPLG00020018417	1010.11	1613.44	406.774	0.252116	-1.98784	1.17368e-39	6.92158e-38	10	6705313	6723236	-	3437	ECM2	GO:0005515	K08119	R	veNOG03448	extracellular matrix protein 2 [Source:HGNC Symbol;Acc:HGNC:3154]
ENSAPLG00020015182	597.386	925.263	269.51	0.291279	-1.77952	1.30165e-39	7.64694e-38	1	2502688	2508865	+	1865	-	GO:0003924;GO:0005200;GO:0005525;GO:0005874;GO:0007017	K07374	Z	veNOG18635;veNOG29159	tubulin alpha-3 chain [Source:NCBI gene;Acc:101804924]
ENSAPLG00020011746	1147.5	1648.8	646.195	0.391918	-1.35138	1.31032e-39	7.66864e-38	4	49769350	49776129	+	2617	SGCB	GO:0007517;GO:0016012;GO:0016021	K12566	Z	veNOG02163	sarcoglycan beta [Source:HGNC Symbol;Acc:HGNC:10806]
ENSAPLG00020001802	1851.7	2594.28	1109.13	0.427528	-1.22591	1.40866e-39	8.21292e-38	4	13148151	13550424	+	5106	ADGRL3	GO:0004888;GO:0004930;GO:0007166;GO:0007186;GO:0016020;GO:0016021;GO:0030246;GO:0004888;GO:0004930;GO:0007166;GO:0007186;GO:0016020;GO:0016021;GO:0030246;GO:0004888;GO:0004930;GO:0007166;GO:0007186;GO:0016020;GO:0016021;GO:0030246;GO:0004888;GO:0004930;GO:0007166;GO:0007186;GO:0016020;GO:0016021;GO:0030246;GO:0004888;GO:0004930;GO:0007166;GO:0007186;GO:0016020;GO:0016021;GO:0030246;GO:0004888;GO:…	K04594	WT	veNOG04281	adhesion G protein-coupled receptor L3 [Source:HGNC Symbol;Acc:HGNC:20974]
ENSAPLG00020006191	1545.32	746.673	2343.96	3.13921	1.6504	1.64803e-39	9.57224e-38	7	14762794	14775697	-	3901	MMS19	GO:0097428;GO:0097428;GO:0097428	K15075	L	veNOG10490	MMS19 homolog, cytosolic iron-sulfur assembly component [Source:HGNC Symbol;Acc:HGNC:13824]
ENSAPLG00020016279	759.273	1124.05	394.495	0.350958	-1.51063	1.72634e-39	9.98939e-38	1	25132754	25279739	-	5415	CPED1	-	-	S	veNOG13664	cadherin like and PC-esterase domain containing 1 [Source:HGNC Symbol;Acc:HGNC:26159]
ENSAPLG00020004786	1021.49	1540.72	502.253	0.325986	-1.61712	2.98607e-39	1.72141e-37	1	145756243	146129306	+	7208	MYO16	GO:0003774;GO:0005515;GO:0005524;GO:0016459;GO:0003774;GO:0005515;GO:0005524;GO:0016459	K17481	Z	veNOG06665	myosin XVI [Source:HGNC Symbol;Acc:HGNC:29822]
ENSAPLG00020017650	204.109	349.025	59.1936	0.169597	-2.55982	3.65399e-39	2.09859e-37	14	4469239	4486200	+	2495	MYOT	-	K19875	T	veNOG06452	myotilin [Source:HGNC Symbol;Acc:HGNC:12399]
ENSAPLG00020002802	389.014	166.923	611.106	3.66101	1.87224	3.7827e-39	2.16444e-37	10	10310410	10313876	+	1837	PDE12	-	K19612	K	veNOG07998	phosphodiesterase 12 [Source:HGNC Symbol;Acc:HGNC:25386]
ENSAPLG00020017583	684.805	1020.43	349.179	0.342188	-1.54714	4.91331e-39	2.80095e-37	14	3124499	3144700	+	1930	PCBD2	GO:0006729;GO:0008124	K01724	K	veNOG23681	pterin-4 alpha-carbinolamine dehydratase 2 [Source:NCBI gene;Acc:101790902]
ENSAPLG00020015700	263.063	93.8116	432.314	4.60832	2.20424	5.27126e-39	2.99392e-37	26	4662669	4666875	+	2478	PIM1	GO:0004672;GO:0004674;GO:0005524;GO:0006468;GO:0043066	K04702	T	veNOG00475;NOG10510	Pim-1 proto-oncogene, serine/threonine kinase [Source:NCBI gene;Acc:101801122]
ENSAPLG00020012505	553.671	841.494	265.848	0.315923	-1.66235	7.05083e-39	3.98994e-37	16	14004158	14014328	-	1534	PCMTD2	GO:0004719;GO:0006464	-	O	veNOG03879	protein-L-isoaspartate (D-aspartate) O- methyltransferase domain containing 2 [Source:NCBI gene;Acc:101794325]
ENSAPLG00020011967	3154.73	4647.12	1662.33	0.357712	-1.48313	7.16089e-39	4.03738e-37	12	21565623	21587507	-	2523	CASC4	-	-	R	veNOG01276	cancer susceptibility 4 [Source:HGNC Symbol;Acc:HGNC:24892]
ENSAPLG00020009926	614.476	989.717	239.235	0.241721	-2.04859	8.08029e-39	4.53912e-37	4	71140470	71163792	+	2016	HTRA3	GO:0004252;GO:0005515;GO:0005520;GO:0005576;GO:0006508;GO:0004252;GO:0005515;GO:0005520;GO:0005576;GO:0006508	K08785	W	veNOG06599	HtrA serine peptidase 3 [Source:HGNC Symbol;Acc:HGNC:30406]
ENSAPLG00020002785	3215.84	4397.22	2034.46	0.462668	-1.11195	8.17119e-39	4.57349e-37	17	6697990	6760721	-	4748	-	GO:0005515	-	Z	veNOG11285	sperm antigen with calponin homology and coiled- coil domains 1 like [Source:NCBI gene;Acc:101801274]
ENSAPLG00020001216	627.997	320.274	935.719	2.92162	1.54677	8.98303e-39	5.00967e-37	1	7679649	7695522	+	3734	MCM10	GO:0003690;GO:0003697;GO:0005634;GO:0006260;GO:0006270	K10736	D	veNOG05066	minichromosome maintenance 10 replication initiation factor [Source:HGNC Symbol;Acc:HGNC:18043]
ENSAPLG00020008482	1121.7	614.598	1628.8	2.65019	1.4061	9.64811e-39	5.36114e-37	15	8009055	8021154	-	2380	DAGLB	GO:0006629	K13806	I	veNOG12767	diacylglycerol lipase beta [Source:HGNC Symbol;Acc:HGNC:28923]
ENSAPLG00020003270	1924.61	2679.23	1169.99	0.436689	-1.19532	9.97588e-39	5.52334e-37	Z	17573656	17600189	-	7539	-	-	K08115	T	veNOG08225	-
ENSAPLG00020003870	923.645	1339.6	507.689	0.378985	-1.39979	1.20192e-38	6.63082e-37	2	22691965	22824850	+	1511	STK3	GO:0004672;GO:0004674;GO:0005524;GO:0006468;GO:0007165;GO:0004672;GO:0004674;GO:0005524;GO:0006468;GO:0007165	K04412	T	opiNOG02543;veNOG09449	serine/threonine kinase 3 [Source:HGNC Symbol;Acc:HGNC:11406]
ENSAPLG00020018146	114.174	210.49	17.8573	0.0848366	-3.55917	1.55427e-38	8.54403e-37	1	59799819	59880804	-	4292	MYBPC1	GO:0005515;GO:0005515;GO:0005515;GO:0005515;GO:0005515	K12557	Z	veNOG01617	myosin binding protein C1 [Source:HGNC Symbol;Acc:HGNC:7549]
ENSAPLG00020001327	1150.32	1646.89	653.758	0.396965	-1.33292	1.61548e-38	8.84893e-37	1	40990933	41072185	-	3112	OSBPL8	-	K20464	T	veNOG00296	oxysterol binding protein like 8 [Source:HGNC Symbol;Acc:HGNC:16396]
ENSAPLG00020003255	476.203	733.069	219.337	0.299204	-1.7408	1.63791e-38	8.93998e-37	32	2738785	2752555	-	2546	-	GO:0005515;GO:0008430	K17285	P	veNOG02371	-
ENSAPLG00020014893	8021.64	10757	5286.23	0.491421	-1.02497	1.74783e-38	9.5062e-37	8	10018105	10103277	+	10951	NOTCH2	GO:0005509;GO:0005515;GO:0006355;GO:0007219;GO:0007275;GO:0016021;GO:0030154;GO:0038023;GO:0050793;GO:0005509;GO:0005515;GO:0006355;GO:0007219;GO:0007275;GO:0016021;GO:0030154;GO:0038023;GO:0050793;GO:0005509;GO:0005515;GO:0006355;GO:0007219;GO:0007275;GO:0016021;GO:0030154;GO:0038023;GO:0050793;GO:0005509;GO:0005515;GO:0006355;GO:0007219;GO:0007275;GO:0016021;GO:0030154;GO:0038023;GO:0050793;GO:…	K02599	T	veNOG02575	notch receptor 2 [Source:HGNC Symbol;Acc:HGNC:7882]
ENSAPLG00020014592	2328.96	1448.31	3209.6	2.2161	1.14802	1.94215e-38	1.05259e-36	24	7550248	7602770	-	6297	RLF	GO:0003676	-	R	veNOG08949	RLF zinc finger [Source:NCBI gene;Acc:101804410]
ENSAPLG00020004672	1297.02	1839.07	754.963	0.410513	-1.2845	2.05135e-38	1.10787e-36	4	32985912	33063662	+	3458	SH3D19	GO:0005515;GO:0005515	-	T	veNOG09951	SH3 domain containing 19 [Source:HGNC Symbol;Acc:HGNC:30418]
ENSAPLG00020009155	2660.07	3655.82	1664.32	0.455252	-1.13526	2.55242e-38	1.37367e-36	Z	11234904	11251977	+	3348	TARS1	GO:0000166;GO:0004812;GO:0004829;GO:0005524;GO:0005737;GO:0006418;GO:0006435;GO:0043039	K01868	J	veNOG07317	threonyl-tRNA synthetase 1 [Source:HGNC Symbol;Acc:HGNC:11572]
ENSAPLG00020005302	523.634	252.205	795.063	3.15245	1.65647	4.24006e-38	2.27397e-36	10	7185956	7188543	-	1737	MON1A	GO:0006623	K20195	S	veNOG01339	MON1 homolog A, secretory trafficking associated [Source:HGNC Symbol;Acc:HGNC:28207]
ENSAPLG00020012777	967.482	1491.19	443.775	0.297598	-1.74856	5.05635e-38	2.70234e-36	24	4844288	4886860	+	6858	PTPRU	GO:0004725;GO:0005515;GO:0006470;GO:0016020;GO:0016311;GO:0016791;GO:0004725;GO:0005515;GO:0006470;GO:0016020;GO:0016311;GO:0016791;GO:0004725;GO:0005515;GO:0006470;GO:0016020;GO:0016311;GO:0016791;GO:0004725;GO:0005515;GO:0006470;GO:0016020;GO:0016311;GO:0016791	K16662	T	veNOG06116	protein tyrosine phosphatase receptor type U [Source:HGNC Symbol;Acc:HGNC:9683]
ENSAPLG00020002414	5515.03	7582.24	3447.82	0.454723	-1.13694	5.09919e-38	2.7158e-36	12	6712217	6733839	-	1408	ANXA2	GO:0004859;GO:0005509;GO:0005544;GO:0008092;GO:0004859;GO:0005509;GO:0005544;GO:0008092	K17092	U	veNOG11163	annexin A2 [Source:NCBI gene;Acc:101792273]
ENSAPLG00020011985	1356.05	729.94	1982.16	2.7155	1.44122	7.09362e-38	3.765e-36	25	5783788	5809656	-	4570	MAP3K14	GO:0004672;GO:0004674;GO:0005524;GO:0006468	K04466	T	veNOG09914	mitogen-activated protein kinase kinase kinase 14 [Source:NCBI gene;Acc:101791236]
ENSAPLG00020013441	785.253	1265.02	305.484	0.241485	-2.04999	8.37846e-38	4.43166e-36	16	3643625	3969429	+	4644	PTPRT	GO:0004725;GO:0005515;GO:0006470;GO:0016020;GO:0016311;GO:0016791;GO:0004725;GO:0005515;GO:0006470;GO:0016020;GO:0016311;GO:0016791;GO:0004725;GO:0005515;GO:0006470;GO:0016020;GO:0016311;GO:0016791;GO:0004725;GO:0005515;GO:0006470;GO:0016020;GO:0016311;GO:0016791;GO:0004725;GO:0005515;GO:0006470;GO:0016311;GO:0016791	K13297	T	veNOG06116	protein tyrosine phosphatase receptor type T [Source:HGNC Symbol;Acc:HGNC:9682]
ENSAPLG00020006800	1135.16	1627.62	642.696	0.394869	-1.34055	8.80892e-38	4.64339e-36	4	69390506	69439014	-	2899	CRMP1	GO:0000226;GO:0005737;GO:0007399;GO:0007411;GO:0016787;GO:0016810;GO:0000226;GO:0005737;GO:0007399;GO:0007411;GO:0016787;GO:0016810	-	F	veNOG08016	collapsin response mediator protein 1 [Source:NCBI gene;Acc:101804887]
ENSAPLG00020017220	305.691	122.151	489.23	4.00512	2.00185	9.42319e-38	4.95023e-36	8	23211109	23216007	+	1878	TOE1	GO:0003676;GO:0046872	K13202	L	veNOG11925	target of EGR1, exonuclease [Source:HGNC Symbol;Acc:HGNC:15954]
ENSAPLG00020012208	3403.8	4633.84	2173.76	0.469105	-1.09202	9.53169e-38	4.99019e-36	21	3195990	3214161	-	4354	PLOD1	GO:0005506;GO:0008475;GO:0016491;GO:0016705;GO:0031418;GO:0055114	K00473	O	veNOG01213	procollagen-lysine,2-oxoglutarate 5-dioxygenase 1 [Source:NCBI gene;Acc:101789966]
ENSAPLG00020004430	1537.56	924.19	2150.92	2.32736	1.21869	1.23875e-37	6.46336e-36	7	33911207	33924920	+	2143	-	GO:0003676;GO:0003723;GO:0004386;GO:0005524;GO:0005634	K16911	A	veNOG04286	nucleolar RNA helicase 2 [Source:NCBI gene;Acc:101800344]
ENSAPLG00020005650	858.308	470.96	1245.66	2.64493	1.40323	1.47992e-37	7.69559e-36	14	5931002	5943337	+	3657	-	GO:0003779;GO:0032233	-	S	veNOG11007	-
ENSAPLG00020008814	1304.27	2100.97	507.564	0.241586	-2.04939	1.63898e-37	8.494e-36	Z	37133221	37149479	-	2860	PSAT1	GO:0003824;GO:0004648;GO:0006564	K00831	E	veNOG06263	phosphoserine aminotransferase 1 [Source:NCBI gene;Acc:101794860]
ENSAPLG00020016562	1466.72	2160.49	772.958	0.357769	-1.4829	2.32499e-37	1.20088e-35	1	129478492	129584087	+	1276	GPM6B	GO:0016021;GO:0016021;GO:0016021;GO:0016021;GO:0016021;GO:0016021	-	S	opiNOG11359;veNOG12648	glycoprotein M6B [Source:HGNC Symbol;Acc:HGNC:4461]
ENSAPLG00020005013	4038.16	5461.31	2615.02	0.478826	-1.06243	2.42798e-37	1.24988e-35	4	15969015	16021818	+	1452	SEPTIN11	GO:0005525;GO:0005525	K16939	D	veNOG03669	septin 11 [Source:NCBI gene;Acc:101790998]
ENSAPLG00020011929	3056.48	4163.46	1949.5	0.468241	-1.09468	2.57155e-37	1.31937e-35	2	107097748	107107523	-	2039	PDIA4	GO:0003756;GO:0005788;GO:0016853;GO:0045454	K09582	O	veNOG02377	protein disulfide isomerase family A member 4 [Source:HGNC Symbol;Acc:HGNC:30167]
ENSAPLG00020014407	511.641	249.184	774.097	3.10653	1.6353	3.07096e-37	1.57037e-35	25	4027525	4041629	-	2256	-	GO:0005178;GO:0007155;GO:0007229;GO:0008305;GO:0070527	K06493	W	veNOG04473	-
ENSAPLG00020005889	192.027	58.7803	325.273	5.53371	2.46825	3.73437e-37	1.90329e-35	4	65640048	65643407	-	2112	FASTKD5	GO:0004672	-	R	veNOG04352	FAST kinase domains 5 [Source:HGNC Symbol;Acc:HGNC:25790]
ENSAPLG00020009634	344.127	573.933	114.32	0.199187	-2.3278	4.15467e-37	2.11052e-35	Z	66592719	66605524	+	1184	TMOD1	GO:0005523;GO:0051015;GO:0051694;GO:0005523;GO:0051015;GO:0051694	K10370	Z	veNOG02790	tropomodulin 1 [Source:NCBI gene;Acc:101791455]
ENSAPLG00020016561	3167.88	4305.88	2029.87	0.471419	-1.08492	4.36188e-37	2.20849e-35	13	7545043	7607976	+	3738	NFATC3	GO:0003677;GO:0003700;GO:0006355;GO:0003677;GO:0003700;GO:0006355;GO:0003677;GO:0003700;GO:0006355;GO:0003677;GO:0003700;GO:0006355;GO:0003677;GO:0003700;GO:0006355;GO:0003677;GO:0003700;GO:0006355	K17333	K	veNOG07829	nuclear factor of activated T cells 3 [Source:HGNC Symbol;Acc:HGNC:7777]
ENSAPLG00020016968	1502.56	2152.38	852.746	0.396187	-1.33575	4.38345e-37	2.21213e-35	2	55250328	55340749	+	2390	COLEC12	-	K10062	W	veNOG07644	collectin subfamily member 12 [Source:HGNC Symbol;Acc:HGNC:16016]
ENSAPLG00020007418	3525.49	4781.91	2269.07	0.474511	-1.07549	4.41436e-37	2.22045e-35	1	88865969	88884084	+	2712	-	-	-	S	veNOG11533	-
ENSAPLG00020015202	333.965	131.338	536.592	4.08557	2.03054	5.09152e-37	2.55273e-35	8	26914065	26930408	-	2562	ORC1	GO:0003682;GO:0005524;GO:0006270;GO:0051301;GO:0003682;GO:0005524	K02603	L	veNOG06474	origin recognition complex subunit 1 [Source:HGNC Symbol;Acc:HGNC:8487]
ENSAPLG00020012743	3089.63	5029.49	1149.77	0.228606	-2.12906	5.77457e-37	2.88579e-35	3	68288132	68291839	-	3708	AKAP12	GO:0006605;GO:0007165;GO:0010739;GO:0051018;GO:0090036	K16528	T	veNOG05599	A-kinase anchoring protein 12 [Source:HGNC Symbol;Acc:HGNC:370]
ENSAPLG00020010583	730.903	392.842	1068.96	2.7211	1.44419	6.70126e-37	3.33805e-35	24	1220607	1227400	+	2682	TXLNA	GO:0019905	-	Z	veNOG01350	taxilin alpha [Source:HGNC Symbol;Acc:HGNC:30685]
ENSAPLG00020008812	858.878	1246.31	471.447	0.378274	-1.4025	7.76193e-37	3.85392e-35	16	13675902	13694800	+	1950	ARFGAP1	GO:0005096;GO:0005096;GO:0005096	K12492	T	veNOG04373	ADP ribosylation factor GTPase activating protein 1 [Source:HGNC Symbol;Acc:HGNC:15852]
ENSAPLG00020006739	483.588	232.404	734.771	3.16161	1.66066	8.3881e-37	4.15143e-35	14	10463989	10466720	+	1949	DUSP1	GO:0004725;GO:0006470;GO:0008138;GO:0016311;GO:0016791;GO:0017017	K04459	V	veNOG05505	dual specificity phosphatase 1 [Source:NCBI gene;Acc:101802393]
ENSAPLG00020010656	572.106	855.905	288.307	0.336844	-1.56985	8.8205e-37	4.35145e-35	6	15625050	15630853	+	426	-	-	K12567	Z	veNOG18893;veNOG06654	-
ENSAPLG00020014215	2542.85	3649.47	1436.23	0.393545	-1.3454	1.0579e-36	5.20228e-35	2	53252562	53346844	+	5851	EPB41L3	GO:0001558;GO:0003779;GO:0005198;GO:0005856;GO:0005886;GO:0005911;GO:0007010;GO:0007016;GO:0008092;GO:0030866;GO:0001558;GO:0003779;GO:0005198;GO:0005856;GO:0005886;GO:0005911;GO:0007010;GO:0007016;GO:0008092;GO:0030866;GO:0001558;GO:0003779;GO:0005198;GO:0005856;GO:0005886;GO:0005911;GO:0007010;GO:0007016;GO:0001558;GO:0003779;GO:0005198;GO:0005856;GO:0005886;GO:0005911;GO:0007010;GO:0007016;GO:…	K06107	R	veNOG08803	erythrocyte membrane protein band 4.1 like 3 [Source:HGNC Symbol;Acc:HGNC:3380]
ENSAPLG00020006326	242.194	86.0445	398.343	4.6295	2.21086	1.24726e-36	6.11398e-35	13	20055282	20059818	+	2803	CDT1	-	K10727	L	veNOG02566	chromatin licensing and DNA replication factor 1 [Source:HGNC Symbol;Acc:HGNC:24576]
ENSAPLG00020017158	214.932	71.7965	358.067	4.98724	2.31824	1.32143e-36	6.44092e-35	8	22942857	22949232	+	2755	PLK3	GO:0004672;GO:0004674;GO:0005515;GO:0005524;GO:0006468;GO:0004672;GO:0004674;GO:0005515;GO:0005524;GO:0006468;GO:0004672;GO:0004674;GO:0005515;GO:0005524;GO:0006468;GO:0004672;GO:0004674;GO:0005515;GO:0005524;GO:0006468	K08862	D	veNOG06770	polo like kinase 3 [Source:HGNC Symbol;Acc:HGNC:2154]
ENSAPLG00020014163	1409.11	1975.9	842.322	0.426297	-1.23007	1.32233e-36	6.44092e-35	2	52583714	52657886	-	2473	ARHGAP28	GO:0007165	-	T	veNOG02051	Rho GTPase activating protein 28 [Source:HGNC Symbol;Acc:HGNC:25509]
ENSAPLG00020011690	2463.05	3593.25	1332.84	0.370928	-1.43079	1.47984e-36	7.1854e-35	5	23628597	23644198	+	3769	tgf-beta3	GO:0005160;GO:0005615;GO:0008083;GO:0005160;GO:0005615;GO:0008083	K13377	T	veNOG03192	transforming growth factor beta 3 [Source:HGNC Symbol;Acc:HGNC:11769]
ENSAPLG00020013590	25340.9	33498.6	17183.2	0.512952	-0.963104	1.51556e-36	7.3357e-35	15	3977515	3980745	+	1725	ACTB	-	K05692	Z	COG5277;veNOG00356	Anas platyrhynchos actin beta (ACTB), mRNA. [Source:RefSeq mRNA;Acc:NM_001310421]
ENSAPLG00020011179	3119.13	4231.53	2006.72	0.47423	-1.07634	2.91774e-36	1.40783e-34	32	2505060	2507547	+	909	SSR2	GO:0005783;GO:0016021	K13250	U	veNOG13263	signal sequence receptor subunit 2 [Source:HGNC Symbol;Acc:HGNC:11324]
ENSAPLG00020016804	2327.49	3390.35	1264.62	0.373007	-1.42272	3.05782e-36	1.47081e-34	2	100696853	100713516	-	2610	FKBP9	GO:0003755;GO:0005509	K09575	O	veNOG11905	FKBP prolyl isomerase 9 [Source:NCBI gene;Acc:101799914]
ENSAPLG00020009937	401.731	630.029	173.432	0.275276	-1.86105	4.07586e-36	1.95438e-34	17	11523696	11536268	-	791	RFLNA	GO:0031005;GO:0061181;GO:0061572	-	S	veNOG16968	refilin-A [Source:NCBI gene;Acc:101798185]
ENSAPLG00020006313	186.577	317.807	55.3464	0.174151	-2.52159	4.23202e-36	2.02296e-34	20	7396247	7418324	+	740	-	GO:0005509	K10351	Z	veNOG04820	myosin regulatory light chain 2B, cardiac muscle isoform [Source:NCBI gene;Acc:101803605]
ENSAPLG00020017297	1038.09	1548	528.183	0.341204	-1.55129	4.78956e-36	2.28238e-34	14	2839707	2845217	-	518	SKP1	GO:0006511	K03094	O	COG5201;veNOG02144	S-phase kinase associated protein 1 [Source:NCBI gene;Acc:101803413]
ENSAPLG00020017374	796.304	1159.3	433.307	0.373766	-1.41979	5.79995e-36	2.75533e-34	9	15048865	15055466	-	1517	DTYMK	GO:0004798;GO:0005524;GO:0006233	K00943	F	veNOG09645	deoxythymidylate kinase [Source:HGNC Symbol;Acc:HGNC:3061]
ENSAPLG00020013302	818.453	1185.91	450.992	0.380291	-1.39482	6.54903e-36	3.10162e-34	3	55079748	55094083	+	2109	SMPDL3A	GO:0016787	K01128	I	veNOG05556	sphingomyelin phosphodiesterase acid like 3A [Source:HGNC Symbol;Acc:HGNC:17389]
ENSAPLG00020001413	2860.36	3882	1838.72	0.473654	-1.07809	7.11453e-36	3.35911e-34	2	144946846	144965889	+	2971	YME1L1	GO:0004222;GO:0005524;GO:0006508;GO:0016020;GO:0004222;GO:0005524;GO:0006508;GO:0016020;GO:0004222;GO:0005524;GO:0006508;GO:0016020;GO:0004222;GO:0005524;GO:0006508;GO:0016020;GO:0004222;GO:0005524;GO:0006508;GO:0016020;GO:0004222;GO:0005524;GO:0006508;GO:0016020	K08955	O	veNOG06272	YME1 like 1 ATPase [Source:HGNC Symbol;Acc:HGNC:12843]
ENSAPLG00020007337	797.711	1170.02	425.402	0.363586	-1.45963	7.68383e-36	3.6168e-34	4	20242440	20264920	+	2580	PDLIM3	GO:0005515;GO:0005515	-	ZT	veNOG05167	PDZ and LIM domain 3 [Source:NCBI gene;Acc:101790955]
ENSAPLG00020006788	3938.67	5546.09	2331.25	0.420341	-1.25037	8.58983e-36	4.03093e-34	9	21879412	21899074	-	1972	SERPINE2	GO:0005615	K16643	V	veNOG03500	serpin family E member 2 [Source:NCBI gene;Acc:101793728]
ENSAPLG00020008176	614.61	942.179	287.042	0.304658	-1.71474	8.88693e-36	4.15768e-34	Z	71213440	71217327	+	706	GNG10	GO:0003924;GO:0005834;GO:0007186	K04545	T	veNOG24939	G protein subunit gamma 10 [Source:NCBI gene;Acc:113840116]
ENSAPLG00020005602	1009.58	1485.02	534.138	0.359685	-1.4752	9.93234e-36	4.63269e-34	3	82443760	82564095	-	3548	SRBD1	GO:0003676;GO:0006139;GO:0003676;GO:0006139;GO:0003676;GO:0006139;GO:0003676;GO:0006139;GO:0003676;GO:0006139	-	A	veNOG07677	S1 RNA binding domain 1 [Source:HGNC Symbol;Acc:HGNC:25521]
ENSAPLG00020016068	279.883	451.025	108.741	0.241097	-2.05231	1.03613e-35	4.81817e-34	2	140789323	140823175	-	1137	ST8SIA6	GO:0006486;GO:0008373;GO:0006486;GO:0008373	K06615	G	veNOG05953	ST8 alpha-N-acetyl-neuraminide alpha-2,8- sialyltransferase 6 [Source:HGNC Symbol;Acc:HGNC:23317]
ENSAPLG00020003725	1295.76	1817.22	774.289	0.426084	-1.23079	1.05191e-35	4.8768e-34	19	6765616	6789848	-	3885	ADAMTSL2	GO:0008233	-	O	veNOG09552	ADAMTS like 2 [Source:HGNC Symbol;Acc:HGNC:14631]
ENSAPLG00020013360	3935.89	5678.51	2193.27	0.386241	-1.37243	1.24963e-35	5.77605e-34	2	34794677	34807555	+	1313	-	GO:0006616;GO:0016021	K14010	U	veNOG01373	translocation associated membrane protein 1 [Source:NCBI gene;Acc:101792258]
ENSAPLG00020017203	1054.02	613.479	1494.56	2.4362	1.28463	1.44267e-35	6.64839e-34	8	23109752	23194899	-	3461	ZSWIM5	GO:0008270	-	R	opiNOG00874;veNOG01855	zinc finger SWIM-type containing 5 [Source:HGNC Symbol;Acc:HGNC:29299]
ENSAPLG00020016178	743.878	1084.33	403.425	0.372049	-1.42643	1.6155e-35	7.42263e-34	20	8726113	8846299	-	1503	-	-	-	S	veNOG07676	cytosolic arginine sensor for mTORC1 subunit 2 [Source:NCBI gene;Acc:101803229]
ENSAPLG00020005584	319.875	134.164	505.586	3.76842	1.91396	1.62873e-35	7.46112e-34	24	4068384	4074921	-	3132	TENT5B	GO:1990817	-	S	veNOG03189	terminal nucleotidyltransferase 5B [Source:HGNC Symbol;Acc:HGNC:28273]
ENSAPLG00020009213	340.714	536.451	144.978	0.270255	-1.88761	1.82715e-35	8.34525e-34	Z	27079254	27194309	-	2085	PGM5	GO:0005975;GO:0016868;GO:0071704;GO:0005975;GO:0016868;GO:0071704	K15636	G	veNOG12675	phosphoglucomutase 5 [Source:NCBI gene;Acc:101795379]
ENSAPLG00020013802	839.641	1352.76	326.525	0.241378	-2.05064	1.92882e-35	8.78354e-34	2	49016333	49055047	-	1843	PCMTD1	GO:0004719;GO:0006464	-	O	veNOG03879	protein-L-isoaspartate (D-aspartate) O- methyltransferase domain containing 1 [Source:HGNC Symbol;Acc:HGNC:30483]
ENSAPLG00020017555	686.299	1034.16	338.44	0.327261	-1.61149	2.35218e-35	1.06799e-33	4	5910493	5961491	-	5431	NPNT	GO:0005509;GO:0016020;GO:0005509;GO:0016020;GO:0005509;GO:0016020	K06824	T	veNOG11985	nephronectin [Source:HGNC Symbol;Acc:HGNC:27405]
ENSAPLG00020011248	132.391	30.6559	234.126	7.63723	2.93305	2.41248e-35	1.09215e-33	2	137626754	137630024	-	972	RBM48	-	-	R	veNOG16257;NOG40832	RNA binding motif protein 48 [Source:HGNC Symbol;Acc:HGNC:21785]
ENSAPLG00020009309	1711.39	2371.04	1051.74	0.443577	-1.17274	2.70085e-35	1.2191e-33	Z	39317231	39338186	+	1583	ANXA1	GO:0004859;GO:0005509;GO:0005544	K17091	U	veNOG10683	annexin A1 [Source:HGNC Symbol;Acc:HGNC:533]
ENSAPLG00020013373	516.585	850.219	182.95	0.21518	-2.21639	3.46768e-35	1.56066e-33	7	17593619	17601934	+	1957	ANKRD1	GO:0005515	-	K	veNOG08204	ankyrin repeat domain 1 [Source:NCBI gene;Acc:101793382]
ENSAPLG00020004377	329.238	518.752	139.723	0.269345	-1.89247	4.37305e-35	1.96239e-33	4	31783085	31806317	+	5089	-	GO:0005509;GO:0005886;GO:0007155;GO:0007156;GO:0016020	K16507	S	veNOG01618	-
ENSAPLG00020006660	1205.84	1691.97	719.712	0.42537	-1.23321	4.57104e-35	2.04527e-33	3	64874487	64995457	-	7563	TULP4	GO:0005515;GO:0005515;GO:0005515;GO:0005515	-	R	veNOG02558	TUB like protein 4 [Source:HGNC Symbol;Acc:HGNC:15530]
ENSAPLG00020011495	1136.84	1602.25	671.432	0.419057	-1.25478	5.00447e-35	2.23272e-33	2	91241006	91380387	-	1655	FBXL7	GO:0005515	K10273	R	veNOG04384	F-box and leucine rich repeat protein 7 [Source:HGNC Symbol;Acc:HGNC:13604]
ENSAPLG00020014469	470.017	229.701	710.332	3.09241	1.62873	8.67056e-35	3.85715e-33	14	9257129	9263267	+	2811	FAM193B	-	-	S	veNOG08784	family with sequence similarity 193 member B [Source:HGNC Symbol;Acc:HGNC:25524]
ENSAPLG00020010833	980.141	1431.04	529.237	0.369826	-1.43508	9.50274e-35	4.21517e-33	1	114978129	115025217	+	1527	BACE2	GO:0004190;GO:0006508;GO:0016021	K07747	O	veNOG04696	beta-secretase 2 [Source:HGNC Symbol;Acc:HGNC:934]
ENSAPLG00020009542	502.878	755.134	250.623	0.331891	-1.59122	1.08275e-34	4.78901e-33	31	391321	399873	+	3055	PFKM	GO:0003872;GO:0005524;GO:0005737;GO:0006002;GO:0006096;GO:0003872;GO:0005524;GO:0005737;GO:0006002;GO:0006096	K00850	G	veNOG01036	phosphofructokinase, muscle [Source:HGNC Symbol;Acc:HGNC:8877]
ENSAPLG00020010982	1458.81	2079.56	838.067	0.403003	-1.31114	1.24204e-34	5.4778e-33	12	21381316	21398735	-	1066	MORF4L1	GO:0005634;GO:0006325;GO:0006355;GO:0016580;GO:0035267	K11339	K	veNOG00362	mortality factor 4 like 1 [Source:HGNC Symbol;Acc:HGNC:16989]
ENSAPLG00020015173	5099.17	6785.81	3412.54	0.502894	-0.991674	1.49364e-34	6.56859e-33	1	2372071	2383795	+	1688	GDI2	GO:0005092;GO:0005093;GO:0007264;GO:0015031	K17255	O	veNOG05184	GDP dissociation inhibitor 2 [Source:NCBI gene;Acc:101790649]
ENSAPLG00020013593	745.484	289.154	1201.81	4.15631	2.0553	1.63297e-34	7.1609e-33	15	3984924	4003210	+	3941	FBXL18	GO:0005515;GO:0005515	K10284	R	veNOG12265	F-box and leucine rich repeat protein 18 [Source:HGNC Symbol;Acc:HGNC:21874]
ENSAPLG00020001894	544.481	813.146	275.817	0.339197	-1.5598	1.67697e-34	7.33295e-33	1	140817024	140835064	-	2243	CHST10	GO:0008146;GO:0016021;GO:0016051	K09674	WM	veNOG04094	carbohydrate sulfotransferase 10 [Source:HGNC Symbol;Acc:HGNC:19650]
ENSAPLG00020016070	215.264	75.5111	355.017	4.70152	2.23313	1.92537e-34	8.39525e-33	16	8284979	8298395	-	3876	SALL4	GO:0003676	K19871	K	veNOG04344	spalt like transcription factor 4 [Source:HGNC Symbol;Acc:HGNC:15924]
ENSAPLG00020015643	818.862	1179.2	458.526	0.388845	-1.36273	2.08681e-34	9.07352e-33	4	53363397	53400427	-	3051	KLHL5	GO:0005515	K10442	T	veNOG07365	kelch like family member 5 [Source:HGNC Symbol;Acc:HGNC:6356]
ENSAPLG00020003733	1185.9	1667.03	704.766	0.422768	-1.24206	2.21093e-34	9.58608e-33	Z	61143692	61160427	+	2180	ALDH7A1	GO:0016491;GO:0016620;GO:0055114;GO:0016491;GO:0016620;GO:0055114	K14085	C	veNOG02695	aldehyde dehydrogenase 7 family member A1 [Source:NCBI gene;Acc:101793275]
ENSAPLG00020007771	248.49	415.653	81.3269	0.195661	-2.35357	2.39436e-34	1.03522e-32	1	89227233	89253581	+	1081	DPT	-	-	R	veNOG02423	dermatopontin [Source:NCBI gene;Acc:101802641]
ENSAPLG00020015127	147.265	39.0807	255.45	6.53647	2.70851	2.55449e-34	1.10136e-32	26	4302122	4311290	-	1775	NUAK2	GO:0004672;GO:0005524;GO:0006468	K08800	T	veNOG13569;KOG0611	NUAK family kinase 2 [Source:HGNC Symbol;Acc:HGNC:29558]
ENSAPLG00020014762	276.345	449.735	102.955	0.228925	-2.12706	2.8867e-34	1.24112e-32	3	31438562	31638478	+	5276	COL19A1	-	-	W	veNOG00949;veNOG33006	collagen type XIX alpha 1 chain [Source:HGNC Symbol;Acc:HGNC:2196]
ENSAPLG00020014599	703.003	365.564	1040.44	2.84613	1.509	2.95818e-34	1.26831e-32	5	53765303	53772274	-	2701	VPS51	-	K20296	U	veNOG13601	VPS51 subunit of GARP complex [Source:HGNC Symbol;Acc:HGNC:1172]
ENSAPLG00020000727	470.238	710.077	230.4	0.324471	-1.62384	4.09882e-34	1.75247e-32	1	137434301	137481759	+	1844	-	GO:0005509	K11583	T	veNOG11789	-
ENSAPLG00020001872	6339.42	8406.04	4272.8	0.508302	-0.976243	4.15943e-34	1.77346e-32	1	62421908	62464122	+	4057	MTPN	GO:0005515	-	RK	NOG92514;veNOG20926	myotrophin [Source:NCBI gene;Acc:101790538]
ENSAPLG00020000538	717.072	1042	392.149	0.376344	-1.40987	4.51149e-34	1.91825e-32	2	141524466	141538741	+	1204	ARL5B	GO:0005525;GO:0005525	K07950	U	veNOG11022	ADP ribosylation factor like GTPase 5B [Source:NCBI gene;Acc:101802464]
ENSAPLG00020006028	1091.35	476.139	1706.55	3.58415	1.84163	5.18187e-34	2.19723e-32	7	14742495	14753037	-	4978	RRP12	-	K14794	A	veNOG03678	ribosomal RNA processing 12 homolog [Source:HGNC Symbol;Acc:HGNC:29100]
ENSAPLG00020009314	618.667	909.669	327.664	0.360201	-1.47312	5.33723e-34	2.25689e-32	25	1272579	1276993	-	1304	VAT1	GO:0008270;GO:0016491;GO:0055114	-	C	veNOG13502	vesicle amine transport 1 [Source:HGNC Symbol;Acc:HGNC:16919]
ENSAPLG00020005270	6424.42	8511.96	4336.88	0.509504	-0.972834	5.51482e-34	2.32559e-32	3	83636505	83664766	-	2327	PPP1CB	GO:0016787	K06269	T	veNOG00658	protein phosphatase 1 catalytic subunit beta [Source:NCBI gene;Acc:101798783]
ENSAPLG00020003983	842.45	407.006	1277.89	3.13975	1.65065	5.80913e-34	2.44301e-32	20	5300444	5306716	+	2280	TSR1	GO:0005634;GO:0042254	K14799	S	veNOG11909	TSR1 ribosome maturation factor [Source:HGNC Symbol;Acc:HGNC:25542]
ENSAPLG00020018065	1026.55	1602.32	450.773	0.281325	-1.82969	6.06813e-34	2.54498e-32	1	58701751	58713311	+	1257	GLT8D2	GO:0016757	-	G	veNOG06003	glycosyltransferase 8 domain containing 2 [Source:NCBI gene;Acc:101801173]
ENSAPLG00020012390	7468.05	10203	4733.12	0.463895	-1.10813	6.6239e-34	2.77052e-32	3	20338184	20420082	+	5872	PXDN	GO:0004601;GO:0005515;GO:0006979;GO:0020037;GO:0055114;GO:0004601;GO:0005515;GO:0006979;GO:0020037;GO:0055114	K19511	T	veNOG10337	peroxidasin [Source:NCBI gene;Acc:101799839]
ENSAPLG00020012980	5028.37	6690.31	3366.44	0.503182	-0.990848	7.04694e-34	2.93947e-32	3	70972524	71274431	-	11476	UTRN	GO:0005515;GO:0008270;GO:0005515;GO:0008270;GO:0005515;GO:0008270;GO:0005515;GO:0008270;GO:0005515;GO:0008270;GO:0005515;GO:0008270;GO:0005515;GO:0008270;GO:0005515;GO:0008270	-	Z	veNOG07336	utrophin [Source:HGNC Symbol;Acc:HGNC:12635]
ENSAPLG00020002630	7705.18	10162.5	5247.88	0.516398	-0.953444	7.54293e-34	3.13786e-32	26	192645	204421	+	2412	CSDE1	GO:0003676;GO:0003676;GO:0003676	-	R	veNOG10949	cold shock domain containing E1 [Source:NCBI gene;Acc:101793989]
ENSAPLG00020017292	1081.51	1556.3	606.715	0.389844	-1.35903	7.75281e-34	3.21647e-32	14	2691789	2701258	-	1732	VDAC1	GO:0005741;GO:0006820;GO:0008308;GO:0016021;GO:0055085;GO:0098656	K05862	P	opiNOG06995;veNOG13686	voltage dependent anion channel 1 [Source:NCBI gene;Acc:101803948]
ENSAPLG00020014792	860.626	1250.49	470.765	0.376465	-1.40941	9.59569e-34	3.97035e-32	2	37935181	37946693	+	3176	GGH	GO:0008242;GO:0016787;GO:0008242;GO:0016787	K01307	H	veNOG09739	gamma-glutamyl hydrolase [Source:NCBI gene;Acc:101790897]
ENSAPLG00020007673	942.896	1349.83	535.961	0.397057	-1.33258	1.08508e-33	4.47762e-32	Z	23803319	23850103	+	3389	DMGDH	GO:0005515;GO:0016491;GO:0055114	K00315	E	veNOG10900	dimethylglycine dehydrogenase [Source:HGNC Symbol;Acc:HGNC:24475]
ENSAPLG00020016505	1683.04	2311.31	1054.78	0.456355	-1.13177	1.14964e-33	4.73136e-32	21	2023327	2097903	-	3012	EPHB2	GO:0004672;GO:0004713;GO:0005003;GO:0005515;GO:0005524;GO:0005887;GO:0006468;GO:0007169;GO:0016021;GO:0004672;GO:0004713;GO:0005003;GO:0005515;GO:0005524;GO:0005887;GO:0006468;GO:0007169;GO:0016021	K05111	T	veNOG02728	EPH receptor B2 [Source:HGNC Symbol;Acc:HGNC:3393]
ENSAPLG00020000396	686.328	1001.68	370.976	0.370353	-1.43303	1.17909e-33	4.83963e-32	1	143471644	143521452	-	3707	ST6GAL2	GO:0006486;GO:0008373	K00779	G	veNOG01084	ST6 beta-galactoside alpha-2,6-sialyltransferase 2 [Source:NCBI gene;Acc:101796015]
ENSAPLG00020001394	3112.24	4179.91	2044.58	0.489144	-1.03167	1.19222e-33	4.88051e-32	3	4287052	4295715	-	1105	CTSB	GO:0004197;GO:0006508;GO:0008234;GO:0050790	K01363	O	veNOG02312	cathepsin B [Source:HGNC Symbol;Acc:HGNC:2527]
ENSAPLG00020000075	340.506	590.481	90.5317	0.153318	-2.7054	1.39429e-33	5.69257e-32	2	81979839	82037603	-	1245	MYLK4	GO:0004672;GO:0005524;GO:0006468;GO:0004672;GO:0005524;GO:0006468	K00907	Z	veNOG10324	myosin light chain kinase family member 4 [Source:HGNC Symbol;Acc:HGNC:27972]
ENSAPLG00020006241	2327.62	3330	1325.24	0.397969	-1.32927	2.00819e-33	8.16082e-32	18	4020839	4148935	+	7009	CACNA1G	GO:0005216;GO:0005245;GO:0005891;GO:0006811;GO:0016020;GO:0055085;GO:0070588;GO:0005216;GO:0005245;GO:0005891;GO:0006811;GO:0016020;GO:0055085;GO:0070588	K04854	P	veNOG01317	calcium voltage-gated channel subunit alpha1 G [Source:HGNC Symbol;Acc:HGNC:1394]
ENSAPLG00020000970	1226.1	1709.18	743.02	0.434723	-1.20183	2.00945e-33	8.16082e-32	9	16211910	16255159	-	3340	EPHB1	GO:0004672;GO:0004713;GO:0005003;GO:0005515;GO:0005524;GO:0005887;GO:0006468;GO:0007169;GO:0016021	K05110	T	veNOG02728	ephrin type-B receptor 1 [Source:NCBI gene;Acc:101793891]
ENSAPLG00020013148	1768.8	2420.35	1117.24	0.461605	-1.11527	2.05428e-33	8.32092e-32	23	5983534	6011180	+	1109	-	GO:0008201;GO:0016021	K08117	R	veNOG04908	-
ENSAPLG00020014980	1222.67	1707.07	738.272	0.432479	-1.2093	2.24374e-33	9.06446e-32	28	5013672	5021242	+	2449	-	GO:0015031;GO:0016021	K19995	U	veNOG15402	-
ENSAPLG00020016577	2146.86	3352.99	940.733	0.280566	-1.83359	3.11765e-33	1.2562e-31	5	8591164	8654693	+	15376	-	GO:0005515	-	R	veNOG06200;veNOG16361	-
ENSAPLG00020018362	1281.35	781.316	1781.38	2.27997	1.18902	3.29344e-33	1.32357e-31	15	11590801	11592755	-	1185	NUDT16L1	GO:0016787	K16867	L	veNOG01490	nudix hydrolase 16 like 1 [Source:HGNC Symbol;Acc:HGNC:28154]
ENSAPLG00020005593	577.097	849.192	305.002	0.359168	-1.47727	3.49457e-33	1.40074e-31	6	23067180	23072392	-	2222	DES	GO:0005882	K07610	Z	veNOG06217	desmin [Source:HGNC Symbol;Acc:HGNC:2770]
ENSAPLG00020006990	1061.04	1493.55	628.529	0.42083	-1.24869	3.65308e-33	1.46047e-31	4	69945170	69974707	+	3740	MAN2B2	GO:0003824;GO:0004559;GO:0005975;GO:0006013;GO:0030246;GO:0003824;GO:0004559;GO:0005975;GO:0006013;GO:0030246;GO:0003824;GO:0004559;GO:0005975;GO:0006013;GO:0030246;GO:0003824;GO:0004559;GO:0005975;GO:0006013;GO:0030246;GO:0003824;GO:0004559;GO:0005975;GO:0006013;GO:0030246;GO:0003824;GO:0004559;GO:0005975;GO:0006013;GO:0030246;GO:0003824;GO:0004559;GO:0005975;GO:0006013;GO:0030246;GO:0003824;GO:…	K12312	G	veNOG07949	mannosidase alpha class 2B member 2 [Source:HGNC Symbol;Acc:HGNC:29623]
ENSAPLG00020001778	427.309	209.199	645.419	3.08519	1.62536	3.93846e-33	1.57049e-31	6	31834312	31839546	+	1470	CNPPD1	GO:0000079;GO:0019901;GO:0000079;GO:0019901	-	R	veNOG07116	cyclin Pas1/PHO80 domain containing 1 [Source:HGNC Symbol;Acc:HGNC:25220]
ENSAPLG00020017976	3064.9	4112.82	2016.98	0.490413	-1.02793	4.4239e-33	1.7595e-31	1	55797443	55947904	+	1350	RBFOX2	GO:0003676;GO:0003723;GO:0043484;GO:0003676;GO:0003723;GO:0043484	K14946	R	veNOG04102	RNA binding fox-1 homolog 2 [Source:HGNC Symbol;Acc:HGNC:9906]
ENSAPLG00020011957	4409.04	5862.78	2955.3	0.504078	-0.98828	5.26824e-33	2.08992e-31	2	108274061	108466886	-	5533	TNS3	GO:0005515;GO:0005515;GO:0005515;GO:0005515;GO:0005515;GO:0005515	K18080	T	veNOG04366	tensin 3 [Source:HGNC Symbol;Acc:HGNC:21616]
ENSAPLG00020003133	1356.19	1913.82	798.571	0.417266	-1.26096	6.48999e-33	2.56797e-31	12	1210731	1353883	+	5752	SEMA6D	GO:0005515;GO:0030215;GO:0005515;GO:0030215;GO:0005515;GO:0030215;GO:0005515;GO:0030215;GO:0005515;GO:0030215	K06842	T	veNOG07107	semaphorin 6D [Source:NCBI gene;Acc:101799302]
ENSAPLG00020004684	892.468	1269.28	515.659	0.406261	-1.29952	7.92548e-33	3.12792e-31	15	13511606	13518819	+	2233	-	GO:0006044;GO:0008448;GO:0016787;GO:0016810	K01443	G	opiNOG07108;veNOG05563	-
ENSAPLG00020009484	1281.87	1780.73	783.011	0.439714	-1.18536	8.09308e-33	3.1859e-31	Z	13185050	13234952	-	3983	LIFR	GO:0004896;GO:0005515;GO:0016020	K05058	T	veNOG01640	LIF receptor alpha [Source:NCBI gene;Acc:101802159]
ENSAPLG00020014078	831.245	1184.48	478.005	0.403556	-1.30916	8.69975e-33	3.41598e-31	8	21197026	21270054	+	1633	PIGK	GO:0003923;GO:0006508;GO:0008233;GO:0016255;GO:0042765;GO:0003923;GO:0006508;GO:0008233;GO:0016255;GO:0042765	K05290	O	veNOG06794	phosphatidylinositol glycan anchor biosynthesis class K [Source:HGNC Symbol;Acc:HGNC:8965]
ENSAPLG00020015709	460.108	231.154	689.063	2.98097	1.57578	9.5402e-33	3.73646e-31	12	8253500	8258950	+	1493	DNAJA4	GO:0005524;GO:0006457;GO:0009408;GO:0031072;GO:0051082	K09505	O	veNOG08729	DnaJ heat shock protein family (Hsp40) member A4 [Source:NCBI gene;Acc:101801226]
ENSAPLG00020008133	2337.21	1527.05	3147.37	2.06108	1.0434	1.16266e-32	4.54204e-31	28	3033568	3053198	-	4492	UHRF1	GO:0005515;GO:0005515;GO:0005515	K10638	K	veNOG04127	ubiquitin like with PHD and ring finger domains 1 [Source:NCBI gene;Acc:101791751]
ENSAPLG00020013821	10659.2	13972.5	7345.96	0.525746	-0.927562	1.18653e-32	4.62355e-31	15	5305888	5323572	-	3524	EIF3B	GO:0003676;GO:0003723;GO:0003743;GO:0005515;GO:0005852;GO:0006413;GO:0031369	K03253	J	COG5354;veNOG10110	eukaryotic translation initiation factor 3 subunit B [Source:HGNC Symbol;Acc:HGNC:3280]
ENSAPLG00020007270	1299.53	1803.62	795.454	0.441033	-1.18104	1.2826e-32	4.98529e-31	5	16360492	16380083	+	1340	LGMN	GO:0006508;GO:0008233	K01369	O	opiNOG15184;veNOG07241	legumain [Source:NCBI gene;Acc:101801019]
ENSAPLG00020015626	297.471	469.419	125.524	0.267403	-1.90291	1.47012e-32	5.69977e-31	26	2955411	2959033	+	1274	TNNT2	GO:0005861;GO:0006937;GO:0005861;GO:0006937;GO:0005861;GO:0006937	K12045	Z	veNOG03071	troponin T2, cardiac type [Source:HGNC Symbol;Acc:HGNC:11949]
ENSAPLG00020005646	760.823	429.551	1092.09	2.54241	1.3462	1.58303e-32	6.12212e-31	17	7165333	7187739	+	1323	PISD	GO:0004609;GO:0008654;GO:0004609;GO:0005739;GO:0008654	K01613	I	veNOG14169	phosphatidylserine decarboxylase [Source:HGNC Symbol;Acc:HGNC:8999]
ENSAPLG00020017261	1947.96	2807.74	1088.18	0.387565	-1.36749	1.64118e-32	6.33108e-31	7	1668222	1793467	+	2881	EBF3	GO:0003677;GO:0003700;GO:0006355;GO:0046983	K09103	K	veNOG02003;roNOG16387	EBF transcription factor 3 [Source:NCBI gene;Acc:101797217]
ENSAPLG00020010927	1170	711.814	1628.2	2.28739	1.1937	1.73534e-32	6.67758e-31	1	93955643	94004613	+	5488	ZNF654	GO:0003676;GO:0003676;GO:0003676	-	R	veNOG04951	zinc finger protein 654 [Source:HGNC Symbol;Acc:HGNC:25612]
ENSAPLG00020004533	4644.46	6171.52	3117.4	0.505127	-0.985283	1.83203e-32	7.03207e-31	3	79783953	79939616	+	3935	EML4	GO:0005515;GO:0005515;GO:0005515;GO:0005515;GO:0005515	K15420	S	veNOG00069	EMAP like 4 [Source:NCBI gene;Acc:101796290]
ENSAPLG00020003580	321.658	143.24	500.076	3.49118	1.80372	1.84521e-32	7.06505e-31	32	2813135	2826967	+	2308	TUFT1	GO:0005515;GO:0005515;GO:0005515	-	S	veNOG08345	tuftelin 1 [Source:HGNC Symbol;Acc:HGNC:12422]
ENSAPLG00020014908	1454.6	2003.18	906.019	0.45229	-1.14468	2.0031e-32	7.65056e-31	2	41797989	41808568	+	1189	LYPLA1	GO:0016787	K06128	I	veNOG04574	lysophospholipase 1 [Source:NCBI gene;Acc:101802710]
ENSAPLG00020017168	314.021	138.759	489.283	3.52614	1.81809	2.13834e-32	8.14687e-31	20	4091803	4094407	+	2115	HASPIN	GO:0004672;GO:0005524;GO:0006468	K16315	D	veNOG08279	histone H3 associated protein kinase [Source:HGNC Symbol;Acc:HGNC:19682]
ENSAPLG00020015398	243.045	95.3702	390.72	4.09687	2.03452	2.35549e-32	8.95202e-31	3	1223454	1233576	+	3046	AGBL5	GO:0004181;GO:0006508;GO:0008270	-	O	veNOG05387	ATP/GTP binding protein like 5 [Source:HGNC Symbol;Acc:HGNC:26147]
ENSAPLG00020008979	1710.68	2347	1074.37	0.457763	-1.12733	2.3801e-32	9.02329e-31	5	56608332	56680085	-	2897	LGR4	GO:0004930;GO:0005515;GO:0007186;GO:0016021;GO:0016500	K04309	T	veNOG02479	leucine rich repeat containing G protein-coupled receptor 4 [Source:NCBI gene;Acc:101793537]
ENSAPLG00020018178	2542.73	1287.72	3797.74	2.94921	1.56033	2.48778e-32	9.40833e-31	6	22789335	22860572	-	6563	-	GO:0003774;GO:0005515;GO:0005524;GO:0005856;GO:0016459;GO:0003774;GO:0005515;GO:0005524;GO:0005856;GO:0016459;GO:0003774;GO:0005515;GO:0005524;GO:0005856;GO:0016459;GO:0003774;GO:0005515;GO:0005524;GO:0005856;GO:0016459;GO:0003774;GO:0005515;GO:0005524;GO:0005856;GO:0016459	K12559	Z	veNOG04668	-
ENSAPLG00020002105	1153.34	1607.35	699.32	0.435075	-1.20066	2.57798e-32	9.72556e-31	1	182583066	182819793	+	5245	DCLK1	GO:0004672;GO:0005524;GO:0006468;GO:0035556;GO:0004672;GO:0005524;GO:0006468;GO:0035556;GO:0035556;GO:0004672;GO:0005524;GO:0006468	K08805	T	veNOG12190	doublecortin like kinase 1 [Source:NCBI gene;Acc:101801646]
ENSAPLG00020006510	587.486	861.283	313.69	0.364212	-1.45715	2.94971e-32	1.11007e-30	3	58767207	58768682	+	1476	TMEM200A	-	-	S	veNOG02136	transmembrane protein 200A [Source:NCBI gene;Acc:101801817]
ENSAPLG00020008492	3048.02	4253.81	1842.23	0.433078	-1.2073	3.98814e-32	1.49721e-30	3	86281488	86412366	-	1972	ZFAND3	GO:0003677;GO:0008270;GO:0008270;GO:0008270	-	R	veNOG12056	zinc finger AN1-type containing 3 [Source:HGNC Symbol;Acc:HGNC:18019]
ENSAPLG00020015598	129.064	227.688	30.4399	0.133691	-2.90302	4.05663e-32	1.51921e-30	1	97678834	97680507	-	1005	GJA5	GO:0005922;GO:0007154	K07614	T	veNOG04731	gap junction protein alpha 5 [Source:HGNC Symbol;Acc:HGNC:4279]
ENSAPLG00020011670	1908.86	2590.87	1226.86	0.473531	-1.07847	5.25838e-32	1.96449e-30	5	23215042	23224662	-	1384	VASH1	GO:0001937;GO:0005737;GO:0016525;GO:0045765;GO:0001937;GO:0005737;GO:0016525;GO:0045765	-	SR	veNOG05353;NOG17794	vasohibin 1 [Source:HGNC Symbol;Acc:HGNC:19964]
ENSAPLG00020008928	5566.35	7341.94	3790.75	0.516315	-0.953677	5.46927e-32	2.03833e-30	2	146985417	147028999	-	3179	ITGB1	GO:0007155;GO:0007160;GO:0007229;GO:0008305;GO:0038023;GO:0007155;GO:0007160;GO:0007229;GO:0008305;GO:0038023;GO:0007155;GO:0007160;GO:0007229;GO:0008305;GO:0038023	K05719	W	veNOG02235	integrin subunit beta 1 [Source:NCBI gene;Acc:101792849]
ENSAPLG00020009859	756.714	376.937	1136.49	3.01507	1.59219	6.20781e-32	2.30799e-30	2	152964006	152977519	-	2530	NOM1	GO:0003723;GO:0005515	K17583	T	veNOG00377	nucleolar protein with MIF4G domain 1 [Source:HGNC Symbol;Acc:HGNC:13244]
ENSAPLG00020007774	676.741	977.685	375.798	0.384376	-1.37941	6.44528e-32	2.3905e-30	9	4557950	4871571	-	4125	MECOM	GO:0003676;GO:0005515;GO:0003676;GO:0005515	K04462	K	veNOG04280	MDS1 and EVI1 complex locus [Source:HGNC Symbol;Acc:HGNC:3498]
ENSAPLG00020012601	20530.8	26697.2	14364.4	0.53805	-0.894189	7.97826e-32	2.95196e-30	28	3421925	3430283	+	2924	EEF2	GO:0003924;GO:0005525	K03234	J	veNOG01604	eukaryotic translation elongation factor 2 [Source:HGNC Symbol;Acc:HGNC:3214]
ENSAPLG00020016889	2440.14	3279.09	1601.19	0.488302	-1.03415	8.81278e-32	3.25291e-30	9	8749259	8806773	+	4802	ATP11B	GO:0000166;GO:0000287;GO:0005524;GO:0015914;GO:0016021;GO:0140326;GO:0000166;GO:0000287;GO:0005524;GO:0015914;GO:0016021;GO:0140326;GO:0000166;GO:0000287;GO:0005524;GO:0015914;GO:0016021;GO:0140326;GO:0000166;GO:0000287;GO:0005524;GO:0015914;GO:0016021;GO:0140326	K01530	P	opiNOG02315;veNOG01119	ATPase phospholipid transporting 11B (putative) [Source:NCBI gene;Acc:101793669]
ENSAPLG00020013677	453.189	229.023	677.356	2.9576	1.56442	9.31217e-32	3.42902e-30	31	982185	985284	+	2490	-	-	K09534	O	veNOG08177	-
ENSAPLG00020005767	1822.76	1173.06	2472.45	2.10769	1.07566	9.99804e-32	3.67279e-30	17	7218850	7239268	+	3457	EIF4ENIF1	-	K18728	J	veNOG15210	eukaryotic translation initiation factor 4E nuclear import factor 1 [Source:HGNC Symbol;Acc:HGNC:16687]
ENSAPLG00020002350	882.842	486.161	1279.52	2.63189	1.3961	1.03733e-31	3.80158e-30	30	253252	259114	+	1683	-	GO:0005515;GO:0008270	K12000	O	veNOG01728;veNOG07778	-
ENSAPLG00020005019	195.29	323.812	66.7686	0.206195	-2.27792	1.05332e-31	3.85099e-30	7	5804943	5863527	-	1562	PLPP4	GO:0008195;GO:0046839	-	I	veNOG03324	phospholipid phosphatase 4 [Source:NCBI gene;Acc:101795006]
ENSAPLG00020012083	1535.3	2097.89	972.717	0.463664	-1.10885	1.0622e-31	3.87427e-30	9	11881224	11918044	+	2622	CCDC50	-	-	S	veNOG11142	coiled-coil domain containing 50 [Source:NCBI gene;Acc:101796843]
ENSAPLG00020014367	1266.35	1751.67	781.029	0.445878	-1.16528	1.21094e-31	4.40634e-30	12	19236035	19256465	+	2412	CLPX	GO:0005524;GO:0006457;GO:0051082	K03544	O	opiNOG03433;veNOG04075	caseinolytic mitochondrial matrix peptidase chaperone subunit X [Source:HGNC Symbol;Acc:HGNC:2088]
ENSAPLG00020018488	193.155	68.0874	318.223	4.67374	2.22458	1.45518e-31	5.28258e-30	15	12600479	12603206	-	1750	NUBP2	GO:0005524	-	D	veNOG02938	nucleotide binding protein 2 [Source:HGNC Symbol;Acc:HGNC:8042]
ENSAPLG00020006914	679.342	1020.38	338.304	0.331547	-1.59271	1.54795e-31	5.60612e-30	1	151835796	151988306	+	3241	TMTC4	GO:0005515;GO:0005515;GO:0005515;GO:0005515;GO:0005515;GO:0005515	-	S	veNOG01681	transmembrane O-mannosyltransferase targeting cadherins 4 [Source:NCBI gene;Acc:101798125]
ENSAPLG00020003042	405.341	199.383	611.299	3.06595	1.61633	1.56045e-31	5.63812e-30	34	5067147	5075408	+	801	-	GO:0008418;GO:0016811;GO:0070773	-	S	veNOG02004	protein N-terminal glutamine amidohydrolase-like [Source:NCBI gene;Acc:113841267]
ENSAPLG00020008451	284.32	482.002	86.6377	0.179746	-2.47597	1.61725e-31	5.82969e-30	3	100968859	101072759	-	2874	KCNK2	GO:0005267;GO:0016020;GO:0071805;GO:0005267;GO:0016020;GO:0071805;GO:0005267;GO:0016020;GO:0071805	K04913	P	veNOG05388	potassium two pore domain channel subfamily K member 2 [Source:NCBI gene;Acc:101802542]
ENSAPLG00020004346	1900.2	2736.79	1063.61	0.388633	-1.36352	1.73128e-31	6.22614e-30	4	1080291	1137968	+	3498	-	GO:0006886;GO:0006888;GO:0008270;GO:0030127;GO:0006886;GO:0006888;GO:0008270;GO:0030127	K14007	U	veNOG04683	-
ENSAPLG00020007366	2603.17	3510.26	1696.09	0.48318	-1.04937	2.13264e-31	7.65164e-30	1	76788185	76798377	-	1243	-	GO:0003824;GO:0004459;GO:0005737;GO:0005975;GO:0016491;GO:0016616;GO:0019752;GO:0055114	K00016	C	veNOG01780;COG0039	lactate dehydrogenase B [Source:NCBI gene;Acc:101801152]
ENSAPLG00020014797	640.992	927.126	354.858	0.382751	-1.38552	2.43818e-31	8.72755e-30	2	118752660	118773337	-	2426	CMTM7	GO:0016020	-	V	veNOG19870	CKLF like MARVEL transmembrane domain containing 7 [Source:NCBI gene;Acc:101794305]
ENSAPLG00020005794	392.44	595.532	189.348	0.317948	-1.65314	2.48249e-31	8.86555e-30	7	21683818	21717036	-	3430	SYNPO2L	GO:0005515;GO:0005515	-	R	veNOG12900	synaptopodin 2 like [Source:HGNC Symbol;Acc:HGNC:23532]
ENSAPLG00020006879	1882.21	2554.12	1210.3	0.473861	-1.07747	2.85091e-31	1.01577e-29	4	18429919	18443929	-	1248	ASAH1	GO:0005764;GO:0006629	K12348	G	veNOG10107	N-acylsphingosine amidohydrolase 1 [Source:HGNC Symbol;Acc:HGNC:735]
ENSAPLG00020016696	508.656	267.163	750.149	2.80783	1.48945	3.00713e-31	1.06895e-29	1	50228739	50233996	+	3312	DUSP6	GO:0006470;GO:0008138;GO:0016311;GO:0016791;GO:0017017	K04459	V	veNOG01466	dual specificity phosphatase 6 [Source:NCBI gene;Acc:101789550]
ENSAPLG00020011734	2981.22	4047.36	1915.08	0.473168	-1.07957	3.08388e-31	1.09371e-29	17	11763246	11767791	-	606	TMED2	-	K20347	U	veNOG09418	transmembrane p24 trafficking protein 2 [Source:NCBI gene;Acc:101791587]
ENSAPLG00020000069	278.867	439.639	118.095	0.268619	-1.89637	3.09749e-31	1.09601e-29	1	4666614	4708443	-	3992	PRKCQ	GO:0004672;GO:0004674;GO:0004697;GO:0005524;GO:0006468;GO:0035556;GO:0004672;GO:0004674;GO:0004697;GO:0005524;GO:0006468;GO:0035556;GO:0004672;GO:0004674;GO:0004697;GO:0005524;GO:0006468;GO:0035556;GO:0004672;GO:0004674;GO:0004697;GO:0005524;GO:0006468;GO:0035556;GO:0004672;GO:0004674;GO:0004697;GO:0005524;GO:0006468;GO:0035556;GO:0004672;GO:0004674;GO:0004697;GO:0005524;GO:0006468;GO:0035556;GO:…	K18052	T	veNOG09905	protein kinase C theta [Source:HGNC Symbol;Acc:HGNC:9410]
ENSAPLG00020011601	4709.31	6203.26	3215.37	0.518335	-0.948043	3.13991e-31	1.10847e-29	2	161461085	161599349	-	3810	MAP4	GO:0008017;GO:0015631;GO:0008017;GO:0015631;GO:0008017;GO:0015631;GO:0008017;GO:0015631;GO:0008017;GO:0015631;GO:0008017;GO:0015631	K10431	Z	veNOG34986;veNOG13087	microtubule associated protein 4 [Source:HGNC Symbol;Acc:HGNC:6862]
ENSAPLG00020018262	2533.2	3396.88	1669.52	0.491487	-1.02478	3.32351e-31	1.17061e-29	10	3092745	3193001	+	5952	WNK2	GO:0004672;GO:0004674;GO:0005524;GO:0006468	K08867	T	veNOG04312	WNK lysine deficient protein kinase 2 [Source:HGNC Symbol;Acc:HGNC:14542]
ENSAPLG00020016053	396.461	601.52	191.402	0.318197	-1.65201	3.46694e-31	1.21834e-29	10	20405287	20663278	+	4296	CNTN4	GO:0005515;GO:0007155;GO:0007399;GO:0007411	K06762	T	veNOG04839	contactin 4 [Source:HGNC Symbol;Acc:HGNC:2174]
ENSAPLG00020001147	470.023	170.344	769.703	4.51852	2.17585	3.74408e-31	1.31273e-29	5	27685384	27720668	-	2856	DUSP8	GO:0004725;GO:0006470;GO:0008138;GO:0016311;GO:0016791;GO:0017017;GO:0004725;GO:0006470;GO:0008138;GO:0016311;GO:0016791;GO:0017017	K04459	V	veNOG04028	dual specificity phosphatase 8 [Source:NCBI gene;Acc:101798567]
ENSAPLG00020004804	1522.13	2106.76	937.488	0.444989	-1.16816	4.10748e-31	1.43687e-29	4	34451169	34484276	-	1813	EDNRA	GO:0004930;GO:0004962;GO:0007186;GO:0008217;GO:0016021;GO:0042310;GO:0048484	K04197	T	veNOG06587	endothelin receptor type A [Source:NCBI gene;Acc:101796799]
ENSAPLG00020013928	2740.07	3949.25	1530.88	0.387638	-1.36722	4.21977e-31	1.47281e-29	2	50632225	50951489	+	10011	PIEZO2	GO:0008381;GO:0016021;GO:0008381;GO:0016021	-	S	veNOG11268	piezo type mechanosensitive ion channel component 2 [Source:HGNC Symbol;Acc:HGNC:26270]
ENSAPLG00020008877	902	469.493	1334.51	2.84244	1.50713	4.29201e-31	1.49463e-29	28	696398	707074	+	2643	MIDN	GO:0005515	-	S	veNOG01479	midnolin [Source:HGNC Symbol;Acc:HGNC:16298]
ENSAPLG00020000540	858.851	1214.11	503.595	0.414787	-1.26956	5.9643e-31	2.07229e-29	2	124339899	124625966	+	2806	TBC1D5	-	K18469	U	veNOG08127	TBC1 domain family member 5 [Source:HGNC Symbol;Acc:HGNC:19166]
ENSAPLG00020012280	205.944	70.4692	341.419	4.84494	2.27648	6.18536e-31	2.14426e-29	24	1457985	1469801	-	5573	TINAGL1	GO:0006508;GO:0008234;GO:0030414	-	R	veNOG08170	tubulointerstitial nephritis antigen like 1 [Source:HGNC Symbol;Acc:HGNC:19168]
ENSAPLG00020016127	1146.18	1594.8	697.567	0.437401	-1.19297	6.42538e-31	2.22246e-29	20	8662941	8681669	+	1619	-	-	K03121	K	veNOG03292	-
ENSAPLG00020003395	1266.52	1741.7	791.335	0.454347	-1.13813	7.28974e-31	2.51578e-29	19	6508397	6518747	-	1224	WDR5B	GO:0005515	K14963	R	veNOG11031;opiNOG10363	WD repeat domain 5 [Source:NCBI gene;Acc:101797619]
ENSAPLG00020010826	389.648	591.372	187.924	0.317776	-1.65392	7.43184e-31	2.55908e-29	1	36848136	36911278	+	1949	MSRB3	GO:0006979;GO:0016671;GO:0030091;GO:0033743;GO:0055114	K07305	O	veNOG15095	methionine sulfoxide reductase B3 [Source:NCBI gene;Acc:101790166]
ENSAPLG00020014371	280.352	441.965	118.739	0.268661	-1.89614	8.22762e-31	2.82678e-29	7	26639583	26657191	-	2107	-	GO:0004478;GO:0005524;GO:0006556	K00789	H	veNOG00277	-
ENSAPLG00020008210	609.985	337.938	882.031	2.61004	1.38407	8.70612e-31	2.98451e-29	31	374872	389736	-	4094	SENP1	GO:0006508;GO:0008234;GO:0006508;GO:0008234;GO:0006508;GO:0008234	K08592	O	veNOG07300	SUMO specific peptidase 1 [Source:HGNC Symbol;Acc:HGNC:17927]
ENSAPLG00020014875	3482.59	4611.5	2353.68	0.510394	-0.970318	8.75062e-31	2.9931e-29	2	39766997	39776076	-	909	SDCBP	GO:0005515;GO:0007268;GO:0030036;GO:0035556	K17254	T	veNOG12809	syndecan binding protein [Source:NCBI gene;Acc:101790643]
ENSAPLG00020012988	294.864	130.249	459.479	3.52768	1.81872	8.86768e-31	3.02641e-29	28	4160967	4169712	-	2555	ANGPTL4	GO:0001525;GO:0005615;GO:0043066	K08767	R	KOG2579;veNOG13327	angiopoietin like 4 [Source:HGNC Symbol;Acc:HGNC:16039]
ENSAPLG00020010348	1042.05	588.928	1495.17	2.5388	1.34415	9.9819e-31	3.39915e-29	1	207690294	207703771	-	3072	-	GO:0005515;GO:0005730;GO:0008168;GO:0005515	K10260	R	veNOG27810;veNOG05534	-
ENSAPLG00020001816	16664.6	27506.8	5822.42	0.211672	-2.2401	1.22581e-30	4.16506e-29	1	181814727	181850357	+	4299	POSTN	GO:0005515;GO:0005515;GO:0005515;GO:0005515;GO:0005515;GO:0005515;GO:0005515;GO:0005515	-	WM	veNOG05507	periostin [Source:HGNC Symbol;Acc:HGNC:16953]
ENSAPLG00020015940	312.888	486.24	139.535	0.286967	-1.80104	1.48021e-30	5.01837e-29	16	7083581	7094166	+	980	TP53INP2	GO:0010508;GO:0045893	-	K	veNOG10317	tumor protein p53 inducible nuclear protein 2 [Source:NCBI gene;Acc:106016621]
ENSAPLG00020010174	3963.74	5399.44	2528.05	0.468205	-1.09479	1.54906e-30	5.24026e-29	10	7511330	7538724	-	983	RHOA	GO:0003924;GO:0005525;GO:0007264;GO:0003924;GO:0005525;GO:0007264	K04513	TR	NOG04847;veNOG07289	ras homolog family member A [Source:NCBI gene;Acc:101797910]
ENSAPLG00020016916	984.261	1372.82	595.7	0.433924	-1.20449	1.61888e-30	5.46444e-29	2	114866495	114932633	-	4170	RECK	GO:0001944;GO:0005515;GO:0008191;GO:0060828;GO:1904684;GO:0001944;GO:0005515;GO:0008191;GO:0060828;GO:1904684	K17461	R	veNOG01571	reversion inducing cysteine rich protein with kazal motifs [Source:NCBI gene;Acc:101804456]
ENSAPLG00020012209	3569.15	4717.93	2420.37	0.513016	-0.962925	1.72381e-30	5.80587e-29	11	5628431	5696231	+	1608	GPC4	GO:0009966;GO:0046658;GO:0062023	K08110	T	veNOG00412	glypican 4 [Source:HGNC Symbol;Acc:HGNC:4452]
ENSAPLG00020012908	299.978	466.091	133.864	0.287206	-1.79984	1.7476e-30	5.87315e-29	3	26453808	26507168	-	1445	BMP5	GO:0008083	K04663	T	veNOG00413	bone morphogenetic protein 5 [Source:NCBI gene;Acc:101798837]
ENSAPLG00020008868	1211.03	1670.45	751.605	0.449943	-1.15219	1.81797e-30	6.09635e-29	5	55578963	55669589	+	2338	GAS2	GO:0005515;GO:0005856;GO:0006915;GO:0008017	-	Z	veNOG00360	growth arrest specific 2 [Source:NCBI gene;Acc:101801280]
ENSAPLG00020006251	868.968	1224.97	512.968	0.41876	-1.25581	1.85044e-30	6.19175e-29	6	6768025	6784399	-	1845	ACADL	GO:0003995;GO:0004466;GO:0016627;GO:0042758;GO:0050660;GO:0055114	K00255	I	veNOG09636	acyl-CoA dehydrogenase long chain [Source:HGNC Symbol;Acc:HGNC:88]
ENSAPLG00020010068	18804.6	26228.8	11380.3	0.433886	-1.20461	2.13317e-30	7.12228e-29	21	6182857	6195095	-	1733	ENO1	GO:0000015;GO:0000287;GO:0004634;GO:0006096;GO:0000015;GO:0000287;GO:0004634;GO:0006096	K01689	G	veNOG01694	Anas platyrhynchos enolase 1 (ENO1), mRNA. [Source:RefSeq mRNA;Acc:NM_001310404]
ENSAPLG00020015984	1019.6	1421.36	617.837	0.434681	-1.20197	2.61812e-30	8.72253e-29	8	4337342	4363772	+	2052	-	GO:0006812;GO:0008324;GO:0016021;GO:0055085;GO:0006812;GO:0008324;GO:0016021;GO:0055085	K14692	P	veNOG00272	-
ENSAPLG00020002062	2091.37	2894.15	1288.59	0.44524	-1.16735	2.6469e-30	8.79938e-29	13	3477622	3686218	-	4794	ZNF423	GO:0003676;GO:0003676;GO:0003676;GO:0003676	-	K	veNOG04959	zinc finger protein 423 [Source:NCBI gene;Acc:101803195]
ENSAPLG00020008311	698.483	1002.13	394.838	0.393999	-1.34374	3.80683e-30	1.26282e-28	1	188586308	188647626	+	2386	MICU2	GO:0005509;GO:0006851	-	P	veNOG00681	mitochondrial calcium uptake 2 [Source:HGNC Symbol;Acc:HGNC:31830]
ENSAPLG00020008987	704.09	384.67	1023.51	2.66075	1.41183	3.88314e-30	1.28536e-28	5	56686056	56697536	-	3419	LIN7C	GO:0005515	K19931	OW	NOG01010;veNOG00473;opiNOG02493	lin-7 homolog C, crumbs cell polarity complex component [Source:NCBI gene;Acc:101798324]
ENSAPLG00020005316	1213.73	760.578	1666.87	2.19159	1.13198	3.9457e-30	1.30327e-28	1	90496066	90511091	-	3138	ZBTB11	GO:0003676;GO:0005515	K10498	R	veNOG06854	zinc finger and BTB domain containing 11 [Source:HGNC Symbol;Acc:HGNC:16740]
ENSAPLG00020015257	584.5	323.749	845.251	2.61082	1.3845	4.28447e-30	1.41213e-28	VSDN01000875.1	24100	33791	-	3008	PAK4	GO:0004672;GO:0004674;GO:0005524;GO:0006468;GO:0004672;GO:0004674;GO:0005524;GO:0006468	K05734	T	veNOG05628	p21 (RAC1) activated kinase 4 [Source:HGNC Symbol;Acc:HGNC:16059]
ENSAPLG00020011253	484.859	256.878	712.839	2.77501	1.47249	4.55212e-30	1.49714e-28	4	48147796	48167078	+	4301	AASDH	GO:0003824;GO:0005515	K00142	Q	veNOG04337	aminoadipate-semialdehyde dehydrogenase [Source:NCBI gene;Acc:101799725]
ENSAPLG00020018348	683.16	978.514	387.805	0.39632	-1.33526	4.81301e-30	1.57957e-28	10	4737799	4750083	+	708	RAB43	GO:0003924;GO:0005525;GO:0003924;GO:0005525;GO:0003924;GO:0005525	K07930	U	veNOG06088	RAB43, member RAS oncogene family [Source:HGNC Symbol;Acc:HGNC:19983]
ENSAPLG00020006608	585.301	324.071	846.532	2.61218	1.38526	4.91268e-30	1.60885e-28	24	713262	713687	-	426	PNRC2	GO:0000184	K18751	K	veNOG19685	proline rich nuclear receptor coactivator 2 [Source:HGNC Symbol;Acc:HGNC:23158]
ENSAPLG00020011348	428.865	666.587	191.143	0.286749	-1.80214	5.3455e-30	1.74688e-28	1	38217981	38249442	-	1590	CPM	GO:0004181;GO:0006508;GO:0008270;GO:0004181;GO:0006508;GO:0008270;GO:0004181;GO:0006508;GO:0008270;GO:0004181;GO:0006508;GO:0008270;GO:0004181;GO:0006508;GO:0008270	K01296	R	veNOG13215	carboxypeptidase M [Source:HGNC Symbol;Acc:HGNC:2311]
ENSAPLG00020005382	11060.9	14347	7774.92	0.541921	-0.883846	5.52522e-30	1.80178e-28	5	62945355	62981047	+	3923	IPO7	GO:0006886;GO:0008536	K20223	U	veNOG05384	importin 7 [Source:NCBI gene;Acc:101801195]
ENSAPLG00020008157	3263.43	4316.98	2209.88	0.511905	-0.966053	5.84014e-30	1.90045e-28	Z	24160111	24320848	+	4078	AP3B1	GO:0006886;GO:0016192;GO:0030117;GO:0030123;GO:0030131;GO:0006886;GO:0016192;GO:0030117;GO:0030123;GO:0030131;GO:0006886;GO:0016192;GO:0030117;GO:0030123;GO:0030131	K12397	U	veNOG02757	adaptor related protein complex 3 subunit beta 1 [Source:HGNC Symbol;Acc:HGNC:566]
ENSAPLG00020006904	1854.79	1166.73	2542.86	2.17949	1.12399	6.29767e-30	2.04502e-28	5	51965258	52020484	+	4607	TTC17	GO:0005515	-	R	veNOG11572	tetratricopeptide repeat domain 17 [Source:HGNC Symbol;Acc:HGNC:25596]
ENSAPLG00020014317	644.721	925.125	364.317	0.393803	-1.34445	6.87197e-30	2.22681e-28	12	18930185	18963464	+	1616	ALDH1A3	GO:0006081;GO:0016491;GO:0016620;GO:0055114	K00129	C	veNOG00562	aldehyde dehydrogenase 1 family member A3 [Source:NCBI gene;Acc:101793139]
ENSAPLG00020008437	1165.93	1610.81	721.051	0.447632	-1.15962	7.49587e-30	2.42387e-28	3	100858019	100883302	-	3109	KCTD3	GO:0005515;GO:0051260	-	R	veNOG03391	potassium channel tetramerization domain containing 3 [Source:NCBI gene;Acc:101802234]
ENSAPLG00020014302	585.16	848.56	321.761	0.379185	-1.39903	7.59355e-30	2.45031e-28	12	18582508	18750108	-	3418	ADAMTS17	GO:0003676;GO:0004222;GO:0006508;GO:0008233;GO:0008237;GO:0003676;GO:0004222;GO:0006508;GO:0008233;GO:0008237	K08631	O	veNOG04387	ADAM metallopeptidase with thrombospondin type 1 motif 17 [Source:HGNC Symbol;Acc:HGNC:17109]
ENSAPLG00020015195	1076.69	649.972	1503.41	2.31304	1.20979	9.60809e-30	3.09389e-28	8	26884130	26904899	-	1945	CC2D1B	GO:0001227;GO:0001227;GO:0001227	K18260	R	veNOG03064	coiled-coil and C2 domain containing 1B [Source:HGNC Symbol;Acc:HGNC:29386]
ENSAPLG00020015128	213.569	83.0771	344.06	4.14146	2.05014	1.06281e-29	3.41521e-28	26	4320457	4336608	-	2627	KLHDC8A	GO:0005515;GO:0005515	-	R	veNOG00585	kelch domain containing 8A [Source:NCBI gene;Acc:101799659]
ENSAPLG00020011157	576.356	835.482	317.23	0.379697	-1.39708	1.07822e-29	3.45749e-28	27	1415506	1429743	-	1282	NFU1	GO:0005506;GO:0016226;GO:0051536	-	O	veNOG12226	NFU1 iron-sulfur cluster scaffold [Source:HGNC Symbol;Acc:HGNC:16287]
ENSAPLG00020013488	1773.19	2619.93	926.455	0.353618	-1.49974	1.31869e-29	4.21981e-28	3	71444150	71481891	+	4359	FNDC1	GO:0005515	-	T	veNOG06337	fibronectin type III domain containing 1 [Source:HGNC Symbol;Acc:HGNC:21184]
ENSAPLG00020009845	309.073	477.14	141.005	0.295522	-1.75866	1.41008e-29	4.5029e-28	13	12332796	12384353	-	1022	-	GO:0005515	K19324	S	veNOG08845	brain expressed associated with NEDD4 1 [Source:NCBI gene;Acc:101792517]
ENSAPLG00020004701	543.002	272.366	813.638	2.9873	1.57884	1.42334e-29	4.53582e-28	VSDN01000191.1	102324	123575	-	3808	DHX34	GO:0004386	K20101	A	veNOG07604	DExH-box helicase 34 [Source:HGNC Symbol;Acc:HGNC:16719]
ENSAPLG00020001693	369.94	559.443	180.438	0.322531	-1.63249	2.02512e-29	6.44022e-28	1	204873616	204901130	+	1719	WNT11	GO:0005102;GO:0005576;GO:0007275;GO:0016055	K01384	T	veNOG06481	Wnt family member 11 [Source:NCBI gene;Acc:101798327]
ENSAPLG00020017963	623.309	895.224	351.393	0.39252	-1.34916	2.12825e-29	6.75422e-28	6	20691823	20747235	+	6730	SCN3A	GO:0001518;GO:0005216;GO:0005248;GO:0005515;GO:0006811;GO:0006814;GO:0016020;GO:0055085	K04836	P	veNOG01033	sodium voltage-gated channel alpha subunit 3 [Source:HGNC Symbol;Acc:HGNC:10590]
ENSAPLG00020002004	825.993	1160.43	491.556	0.423598	-1.23923	2.15104e-29	6.81251e-28	13	2890563	2929476	+	2639	LONP2	GO:0004176;GO:0004252;GO:0005524;GO:0006508;GO:0006515;GO:0030163	K01338	O	veNOG15226	lon peptidase 2, peroxisomal [Source:HGNC Symbol;Acc:HGNC:20598]
ENSAPLG00020008141	299.729	464.247	135.21	0.291245	-1.77969	2.45115e-29	7.74705e-28	1	187541693	187674549	-	1116	SGCG	GO:0016012;GO:0016021	K12564	Z	veNOG06638	sarcoglycan gamma [Source:HGNC Symbol;Acc:HGNC:10809]
ENSAPLG00020014290	5445.92	7351.79	3540.06	0.481524	-1.05432	2.51832e-29	7.94304e-28	7	22878344	22888480	+	1369	-	GO:0005741;GO:0008308;GO:0055085;GO:0098656;GO:0005741;GO:0008308;GO:0055085;GO:0098656	K15040	P	veNOG09426	voltage dependent anion channel 2 [Source:NCBI gene;Acc:101791585]
ENSAPLG00020009095	2203.68	1457.83	2949.53	2.02323	1.01666	2.54816e-29	8.0207e-28	3	86925632	86933716	-	2936	CAPN11	GO:0004198;GO:0005509;GO:0006508	K01367	OT	veNOG04361	calpain 11 [Source:HGNC Symbol;Acc:HGNC:1478]
ENSAPLG00020004518	331.468	156.688	506.248	3.23092	1.69195	2.58379e-29	8.11627e-28	5	30317824	30324210	-	4915	PLEKHG3	GO:0005085	-	T	veNOG02574	pleckstrin homology and RhoGEF domain containing G3 [Source:HGNC Symbol;Acc:HGNC:20364]
ENSAPLG00020012101	2654.85	3549.08	1760.61	0.496074	-1.01137	3.36309e-29	1.05427e-27	3	109784003	109982251	+	3530	MEIS1	GO:0003677;GO:0006355;GO:0003677;GO:0006355;GO:0003677;GO:0006355;GO:0003677;GO:0006355;GO:0003677;GO:0006355	K15613	K	veNOG03972	Meis homeobox 1 [Source:HGNC Symbol;Acc:HGNC:7000]
ENSAPLG00020009387	752.231	1064.06	440.402	0.413888	-1.27269	3.37567e-29	1.05606e-27	18	8476989	8531993	+	2287	CYGB	GO:0005506;GO:0015671;GO:0019825;GO:0020037;GO:0005506;GO:0015671;GO:0019825;GO:0020037;GO:0005506;GO:0015671;GO:0019825;GO:0020037;GO:0005506;GO:0015671;GO:0019825;GO:0020037	-	C	veNOG09820	cytoglobin [Source:HGNC Symbol;Acc:HGNC:16505]
ENSAPLG00020001445	648.121	369.991	926.251	2.50344	1.32391	3.68518e-29	1.15037e-27	8	11454907	11470946	+	1672	UCK2	GO:0005524;GO:0016301;GO:0019206	K00876	F	veNOG00648	uridine-cytidine kinase 2 [Source:HGNC Symbol;Acc:HGNC:12562]
ENSAPLG00020005458	860.527	437.079	1283.97	2.93763	1.55465	3.69207e-29	1.15037e-27	5	62997148	63021963	+	2355	ZNF143	GO:0003676;GO:0003676;GO:0003676	-	K	veNOG08859	zinc finger protein 143 [Source:HGNC Symbol;Acc:HGNC:12928]
ENSAPLG00020004457	1460.49	1982.24	938.738	0.473575	-1.07833	3.76457e-29	1.17059e-27	4	32169100	32226482	-	3964	TRIM2	GO:0005515;GO:0008270	K11997	OD	veNOG06657;veNOG07064	tripartite motif containing 2 [Source:HGNC Symbol;Acc:HGNC:15974]
ENSAPLG00020016674	239.425	100.714	378.135	3.75453	1.90863	3.77865e-29	1.1726e-27	13	8716483	8719033	-	2104	-	-	-	S	veNOG08948	-
ENSAPLG00020008013	636.524	363.289	909.76	2.50424	1.32437	4.6641e-29	1.44446e-27	25	1938315	1952160	-	4615	-	GO:0007155;GO:0008305;GO:0007155;GO:0008305;GO:0007155;GO:0008305;GO:0007155;GO:0008305	K06482	W	veNOG01542	-
ENSAPLG00020013972	1248.6	1765.86	731.328	0.414148	-1.27178	4.74709e-29	1.46721e-27	2	52495436	52578545	+	10463	LAMA1	GO:0005102;GO:0007155;GO:0030155;GO:0030334;GO:0045995;GO:0005102;GO:0007155;GO:0030155;GO:0030334;GO:0045995;GO:0005102;GO:0007155;GO:0030155;GO:0030334;GO:0045995;GO:0007155;GO:0007155;GO:0007155	K05637	W	veNOG11424	laminin subunit alpha 1 [Source:HGNC Symbol;Acc:HGNC:6481]
ENSAPLG00020017907	447.24	234.402	660.079	2.81601	1.49365	4.9617e-29	1.53047e-27	11	15526054	15530999	-	1889	MARS2	GO:0000166;GO:0004812;GO:0004825;GO:0005524;GO:0006418;GO:0006431;GO:0000166;GO:0004812;GO:0004825;GO:0005524;GO:0006418;GO:0006431;GO:0000166;GO:0004812;GO:0004825;GO:0005524;GO:0006418;GO:0006431;GO:0000166;GO:0004812;GO:0004825;GO:0005524;GO:0006418;GO:0006431;GO:0000166;GO:0004812;GO:0004825;GO:0005524;GO:0006418;GO:0006431;GO:0000166;GO:0004812;GO:0004825;GO:0005524;GO:0006418;GO:0006431	K01874	J	veNOG00701	methionyl-tRNA synthetase 2, mitochondrial [Source:HGNC Symbol;Acc:HGNC:25133]
ENSAPLG00020005279	5503.63	7766.67	3240.6	0.417244	-1.26104	5.45398e-29	1.67895e-27	9	19139132	19153283	-	3558	COPB2	GO:0005198;GO:0005515;GO:0006886;GO:0016192;GO:0030117	K17302	U	veNOG14604	COPI coat complex subunit beta 2 [Source:HGNC Symbol;Acc:HGNC:2232]
ENSAPLG00020008337	3072.27	4095.65	2048.88	0.500256	-0.999261	5.69891e-29	1.75085e-27	Z	35793826	35912185	+	6044	FOCAD	-	-	S	veNOG13499	focadhesin [Source:HGNC Symbol;Acc:HGNC:23377]
ENSAPLG00020011142	1845.24	2479.19	1211.28	0.488577	-1.03334	5.73289e-29	1.75778e-27	27	1237278	1356127	+	4112	ANTXR1	GO:0016021;GO:0038023	-	T	veNOG00345	ANTXR cell adhesion molecule 1 [Source:HGNC Symbol;Acc:HGNC:21014]
ENSAPLG00020005638	555.723	805.966	305.48	0.379024	-1.39964	5.94216e-29	1.81832e-27	11	1119158	1266619	+	2870	GRIA3	GO:0004970;GO:0005216;GO:0006811;GO:0015276;GO:0016020;GO:0038023;GO:0004970;GO:0005216;GO:0006811;GO:0015276;GO:0016020;GO:0038023;GO:0004970;GO:0005216;GO:0006811;GO:0015276;GO:0016020;GO:0038023	K05199	T	veNOG01483	glutamate ionotropic receptor AMPA type subunit 3 [Source:HGNC Symbol;Acc:HGNC:4573]
ENSAPLG00020004310	1006.87	1654.6	359.13	0.217049	-2.20391	8.24344e-29	2.51752e-27	20	5531375	5534255	-	768	-	GO:0005615	K19614	V	veNOG01374	-
ENSAPLG00020005618	908.447	1401.77	415.121	0.29614	-1.75565	9.78912e-29	2.98365e-27	6	17348102	17358320	+	2245	CHRNA1	GO:0004888;GO:0005216;GO:0005230;GO:0006811;GO:0016021;GO:0022848;GO:0034220;GO:0045211	K04803	T	veNOG02349	cholinergic receptor nicotinic alpha 1 subunit [Source:HGNC Symbol;Acc:HGNC:1955]
ENSAPLG00020013701	1031.83	1473.09	590.572	0.400907	-1.31866	1.04297e-28	3.17259e-27	18	4160266	4208309	+	4732	-	GO:0005524;GO:0016021;GO:0016887;GO:0022857;GO:0042626;GO:0055085	K05667	Q	veNOG00247	ATP binding cassette subfamily C member 3 [Source:NCBI gene;Acc:101802357]
ENSAPLG00020015789	422.526	190.193	654.859	3.44313	1.78372	1.04912e-28	3.18501e-27	10	9795424	9796663	+	636	-	-	K13190	R	veNOG11859	-
ENSAPLG00020003077	6044.62	7857.5	4231.75	0.538562	-0.892816	1.10354e-28	3.34365e-27	12	15208730	15344188	-	8381	AKAP13	GO:0004691;GO:0005085;GO:0035023;GO:0035556;GO:0004691;GO:0005085;GO:0035023;GO:0004691;GO:0005085;GO:0035023;GO:0035556;GO:0004691;GO:0005085;GO:0035023;GO:0035556;GO:0004691;GO:0005085;GO:0035023;GO:0035556;GO:0004691;GO:0005085;GO:0035023;GO:0035556	K16529	T	veNOG05940	A-kinase anchoring protein 13 [Source:HGNC Symbol;Acc:HGNC:371]
ENSAPLG00020009377	1518.74	983.463	2054.02	2.08856	1.06251	1.11149e-28	3.36111e-27	27	869177	874068	-	2546	MAT2A	GO:0004478;GO:0005524;GO:0006556	K00789	H	veNOG00277;COG0192	methionine adenosyltransferase 2A [Source:HGNC Symbol;Acc:HGNC:6904]
ENSAPLG00020004192	1218.28	1667.41	769.155	0.461287	-1.11626	1.31822e-28	3.97844e-27	Z	65294068	65357764	+	3532	SEMA6A	GO:0005515;GO:0030215;GO:0005515;GO:0030215	K06842	T	veNOG00331	semaphorin 6A [Source:HGNC Symbol;Acc:HGNC:10738]
ENSAPLG00020001383	315.041	149.089	480.993	3.22621	1.68984	1.42999e-28	4.30731e-27	1	204108544	204166042	+	2421	PAK1	GO:0004672;GO:0004674;GO:0005524;GO:0006468;GO:0004672;GO:0004674;GO:0005524;GO:0006468	K04409	T	veNOG03567	p21 (RAC1) activated kinase 1 [Source:NCBI gene;Acc:101795474]
ENSAPLG00020009441	829.924	1162.19	497.659	0.428208	-1.22362	1.45796e-28	4.38298e-27	Z	65626164	65659127	-	1123	AP3S1	GO:0006886;GO:0015031;GO:0016192;GO:0030117	K12399	U	veNOG08775	adaptor related protein complex 3 subunit sigma 1 [Source:HGNC Symbol;Acc:HGNC:2013]
ENSAPLG00020015050	1320.77	1795.97	845.574	0.470817	-1.08676	1.55301e-28	4.65962e-27	9	352740	414756	-	1983	WWTR1	GO:0005515	K16820	K	veNOG02096	WW domain containing transcription regulator 1 [Source:NCBI gene;Acc:101797664]
ENSAPLG00020012863	563.635	816.273	310.997	0.380996	-1.39215	1.5935e-28	4.77182e-27	3	25367626	25402404	-	2008	GST	GO:0004364;GO:0005515;GO:0004364;GO:0005515;GO:0004364;GO:0005515	K00799	O	veNOG00629	glutathione S-transferase [Source:NCBI gene;Acc:101797138]
ENSAPLG00020001221	795.808	1116.03	475.586	0.426141	-1.2306	1.61195e-28	4.81768e-27	5	27777820	27780220	+	1418	TNNI2	GO:0005861	K12043	Z	veNOG13030	troponin I2, fast skeletal type [Source:HGNC Symbol;Acc:HGNC:11946]
ENSAPLG00020016732	286.418	118.935	453.901	3.81639	1.93221	1.90705e-28	5.68862e-27	13	8867275	8887284	+	2604	RFWD3	GO:0004842;GO:0005515;GO:0005634;GO:0016567;GO:0036297	K15691	O	veNOG12620	ring finger and WD repeat domain 3 [Source:HGNC Symbol;Acc:HGNC:25539]
ENSAPLG00020009614	297.433	137.35	457.516	3.33103	1.73597	1.93495e-28	5.76067e-27	32	1922669	1926751	-	1464	APH1A	GO:0016021;GO:0016485;GO:0043085	K06172	S	veNOG04104	aph-1 homolog A, gamma-secretase subunit [Source:NCBI gene;Acc:113839891]
ENSAPLG00020015481	448.023	214.829	681.217	3.17097	1.66493	2.11252e-28	6.2772e-27	10	8983755	8985713	-	1482	HYAL2	GO:0003824;GO:0004415;GO:0005975	K01197	G	veNOG01259	hyaluronidase 2 [Source:HGNC Symbol;Acc:HGNC:5321]
ENSAPLG00020008428	10144.1	14418.8	5869.3	0.407059	-1.29669	3.06679e-28	9.09519e-27	2	146225551	146329559	+	7935	SVIL	GO:0003779;GO:0007010;GO:0051015;GO:0003779;GO:0007010;GO:0051015;GO:0003779;GO:0007010;GO:0051015;GO:0003779;GO:0007010;GO:0051015;GO:0003779;GO:0007010;GO:0051015	K10369	Z	veNOG14479	supervillin [Source:HGNC Symbol;Acc:HGNC:11480]
ENSAPLG00020011357	988.017	1366.03	610.003	0.446551	-1.1631	3.42684e-28	1.01434e-26	26	696860	699728	+	1641	DYRK3	GO:0004672;GO:0005524;GO:0006468;GO:0004672;GO:0005524;GO:0006468;GO:0004672;GO:0005524;GO:0006468	K18669	T	veNOG02097	dual specificity tyrosine phosphorylation regulated kinase 3 [Source:HGNC Symbol;Acc:HGNC:3094]
ENSAPLG00020001794	5948.97	7716.47	4181.47	0.541889	-0.883931	3.44853e-28	1.01717e-26	6	5233867	5278204	-	5382	ITGAV	GO:0007155;GO:0008305;GO:0007155;GO:0008305;GO:0007155;GO:0008305;GO:0007155;GO:0008305;GO:0007155;GO:0008305;GO:0007155;GO:0008305	K06487	W	veNOG03697	integrin subunit alpha V [Source:HGNC Symbol;Acc:HGNC:6150]
ENSAPLG00020018318	1881.31	2512.42	1250.21	0.497612	-1.00691	3.44961e-28	1.01717e-26	10	4232398	4571290	+	5789	IQSEC1	GO:0005086;GO:0005515;GO:0032012;GO:0043547;GO:0005086;GO:0005515;GO:0032012;GO:0043547;GO:0005086;GO:0005515;GO:0032012;GO:0043547;GO:0005086;GO:0005515;GO:0032012;GO:0043547;GO:0005086;GO:0005515;GO:0032012;GO:0043547;GO:0005086;GO:0005515;GO:0032012;GO:0043547;GO:0005086;GO:0005515;GO:0032012;GO:0043547	K12495	U	veNOG09874	IQ motif and Sec7 domain ArfGEF 1 [Source:NCBI gene;Acc:101793265]
ENSAPLG00020005349	648.398	1023.75	273.042	0.266707	-1.90667	4.10854e-28	1.20915e-26	Z	23316757	23349649	+	1916	SERINC5	GO:0006658;GO:0006665;GO:0016020;GO:0042552;GO:0006658;GO:0006665;GO:0016020;GO:0042552	-	S	veNOG04697	serine incorporator 5 [Source:HGNC Symbol;Acc:HGNC:18825]
ENSAPLG00020018130	438.562	647.209	229.914	0.355239	-1.49314	4.2136e-28	1.2377e-26	21	4896707	4912756	+	1459	MXRA8	GO:0007155;GO:0016021;GO:0007155;GO:0016021	-	R	veNOG10039	matrix remodeling associated 8 [Source:NCBI gene;Acc:101795693]
ENSAPLG00020014776	627.577	362.204	892.951	2.46533	1.30178	5.62968e-28	1.65051e-26	6	3450312	3458300	-	2196	NABP1	-	-	R	veNOG03884	nucleic acid binding protein 1 [Source:NCBI gene;Acc:101795227]
ENSAPLG00020001306	1184.77	1619.12	750.427	0.46348	-1.10942	5.83215e-28	1.70662e-26	5	28243165	28272356	+	1829	CD81	GO:0016021	K06508	T	veNOG01570	CD81 molecule [Source:NCBI gene;Acc:101795528]
ENSAPLG00020001339	537.307	287.536	787.077	2.73732	1.45276	7.58893e-28	2.21649e-26	2	144926072	144943616	-	5067	MASTL	GO:0004672;GO:0004674;GO:0005524;GO:0006468	K16309	D	veNOG01902	microtubule associated serine/threonine kinase like [Source:HGNC Symbol;Acc:HGNC:19042]
ENSAPLG00020000485	1090.07	1516.25	663.88	0.437844	-1.19151	7.86088e-28	2.29157e-26	3	75770725	75783278	-	2639	DACT2	-	-	T	veNOG14037;opiNOG12674	dishevelled binding antagonist of beta catenin 2 [Source:HGNC Symbol;Acc:HGNC:21231]
ENSAPLG00020012759	1233.63	1681.36	785.887	0.467411	-1.09724	8.51531e-28	2.47765e-26	13	19487514	19521985	-	2200	SLC7A5	GO:0006865;GO:0016020;GO:0016021;GO:0022857;GO:0055085	K13780	E	veNOG06319	solute carrier family 7 member 5 [Source:HGNC Symbol;Acc:HGNC:11063]
ENSAPLG00020005745	2851.19	3746.26	1956.12	0.522154	-0.937453	8.81729e-28	2.56067e-26	12	2532746	2540652	+	2163	MAPK6	GO:0004672;GO:0004707;GO:0005524;GO:0006468	K06855	T	veNOG06092	mitogen-activated protein kinase 6 [Source:HGNC Symbol;Acc:HGNC:6879]
ENSAPLG00020011068	3869.78	5051.35	2688.22	0.532179	-0.910016	9.05582e-28	2.62499e-26	1	119680065	120731124	-	14025	DMD	GO:0005515;GO:0005515;GO:0005515;GO:0005515;GO:0008270;GO:0008270;GO:0005515;GO:0008270;GO:0005515;GO:0008270;GO:0005515;GO:0008270;GO:0005515;GO:0008270;GO:0005515;GO:0008270	K10366	Z	veNOG07336	dystrophin [Source:HGNC Symbol;Acc:HGNC:2928]
ENSAPLG00020004855	1207.04	1735.32	678.759	0.391144	-1.35423	9.47498e-28	2.74133e-26	1	111937739	111976047	-	2384	RCAN1	GO:0003676;GO:0019722;GO:0033173;GO:0003676;GO:0019722;GO:0033173	K17901	T	opiNOG26539;veNOG13997	regulator of calcineurin 1 [Source:NCBI gene;Acc:101799960]
ENSAPLG00020013938	378.688	178.901	578.475	3.23349	1.69309	1.08261e-27	3.12299e-26	4	67349063	67353583	+	2728	-	-	K14564	A	veNOG13739	-
ENSAPLG00020003503	1745.35	2461.42	1029.28	0.418164	-1.25786	1.08347e-27	3.12299e-26	4	42586035	42621492	+	4819	ANKRD50	GO:0005515	-	R	veNOG09413;opiNOG08673	ankyrin repeat domain 50 [Source:HGNC Symbol;Acc:HGNC:29223]
ENSAPLG00020013145	929.174	576.397	1281.95	2.22408	1.15321	1.15284e-27	3.31673e-26	6	25298517	25302347	+	936	NIFK	GO:0003676	K14838	R	veNOG14372	nucleolar protein interacting with the FHA domain of MKI67 [Source:HGNC Symbol;Acc:HGNC:17838]
ENSAPLG00020010081	667.441	392.174	942.708	2.4038	1.26531	1.20796e-27	3.46882e-26	21	6235209	6237263	-	1392	ERRFI1	-	-	T	veNOG06809	ERBB receptor feedback inhibitor 1 [Source:HGNC Symbol;Acc:HGNC:18185]
ENSAPLG00020005845	706.711	995.338	418.084	0.420042	-1.25139	1.46305e-27	4.19353e-26	14	12378810	12382335	+	804	-	GO:0005509;GO:0005886;GO:0007155;GO:0007156;GO:0016020	K16497	S	veNOG00220	-
ENSAPLG00020001652	1547.24	2082.01	1012.47	0.486296	-1.04009	1.46774e-27	4.19914e-26	6	4499477	4647228	-	1868	GULP1	GO:0005515;GO:0005515;GO:0005515;GO:0005515	-	R	veNOG01298	GULP PTB domain containing engulfment adaptor 1 [Source:HGNC Symbol;Acc:HGNC:18649]
ENSAPLG00020003320	276.156	126.588	425.723	3.36304	1.74977	1.51732e-27	4.33294e-26	5	34998637	35000415	-	1779	RIOX1	-	K16914	K	veNOG04743	ribosomal oxygenase 1 [Source:NCBI gene;Acc:101796505]
ENSAPLG00020017837	708.05	998.077	418.024	0.41883	-1.25556	1.54865e-27	4.41423e-26	6	8789274	8830309	+	1691	-	-	K10687	O	veNOG01676	-
ENSAPLG00020005900	1800.16	2398.67	1201.65	0.500967	-0.997213	1.61031e-27	4.5815e-26	14	12389170	12409860	+	3285	-	GO:0005509;GO:0005886;GO:0007155;GO:0007156;GO:0016020	K16495	S	veNOG00220	-
ENSAPLG00020006145	6520.03	4623.25	8416.81	1.82054	0.864367	1.63071e-27	4.63097e-26	7	14753048	14754773	+	894	-	GO:0003824;GO:0004619;GO:0006096;GO:0016868	K01834	G	veNOG13467	-
ENSAPLG00020012890	131.094	223.97	38.2177	0.170638	-2.55099	1.86389e-27	5.28343e-26	3	25637717	25638307	-	411	-	GO:0001933;GO:0005515	K10467	T	veNOG03897	-
ENSAPLG00020012396	2658.56	3498.61	1818.5	0.519777	-0.944036	1.91037e-27	5.40523e-26	12	7516873	7654793	+	8197	TLN2	GO:0001726;GO:0003779;GO:0005200;GO:0005856;GO:0005925;GO:0007016;GO:0007155;GO:0051015;GO:0001726;GO:0003779;GO:0005200;GO:0005856;GO:0005925;GO:0007016;GO:0007155;GO:0051015;GO:0001726;GO:0003779;GO:0005200;GO:0005925;GO:0007016;GO:0007155;GO:0051015;GO:0003779;GO:0007155;GO:0051015;GO:0006897;GO:0007155;GO:0030276;GO:0051015	K06271	Z	veNOG03430	talin 2 [Source:HGNC Symbol;Acc:HGNC:15447]
ENSAPLG00020002702	1933.36	2756.38	1110.34	0.402827	-1.31177	2.76378e-27	7.80553e-26	19	10808215	10873822	+	1249	NEK6	GO:0004672;GO:0005524;GO:0006468	K08857	D	veNOG05457	NIMA related kinase 6 [Source:NCBI gene;Acc:101802634]
ENSAPLG00020014342	1442.43	2018.11	866.74	0.429481	-1.21933	3.11345e-27	8.77698e-26	7	25927457	25932810	-	2007	-	-	-	S	veNOG22385	transmembrane protein 254 [Source:NCBI gene;Acc:101795390]
ENSAPLG00020004504	1227.12	1669.88	784.356	0.469708	-1.09016	3.18506e-27	8.96242e-26	18	3343025	3509093	+	2992	PRKCA	GO:0004672;GO:0004674;GO:0004697;GO:0005524;GO:0006468;GO:0008270;GO:0035556;GO:0004672;GO:0004697;GO:0005524;GO:0006468;GO:0008270;GO:0035556;GO:0004672;GO:0004674;GO:0004697;GO:0005524;GO:0006468;GO:0008270;GO:0035556;GO:0004672;GO:0004674;GO:0004697;GO:0005524;GO:0006468;GO:0008270;GO:0035556;GO:0004672;GO:0004674;GO:0004697;GO:0005524;GO:0006468;GO:0008270;GO:0035556	K02677	T	veNOG10045	protein kinase C alpha [Source:HGNC Symbol;Acc:HGNC:9393]
ENSAPLG00020002347	1795.32	1076.76	2513.88	2.33467	1.22322	3.19835e-27	8.98338e-26	8	33258515	33269910	+	1672	RABGGTB	GO:0003824;GO:0004663;GO:0018344	K05956	O	veNOG11383	Rab geranylgeranyltransferase subunit beta [Source:NCBI gene;Acc:101796884]
ENSAPLG00020009945	1004.44	1381.33	627.551	0.454308	-1.13826	3.32145e-27	9.31216e-26	9	22084297	22234038	-	7231	DOCK10	GO:0005085;GO:0007264;GO:0005085;GO:0007264;GO:0005085;GO:0007264;GO:0005085;GO:0007264;GO:0005085;GO:0007264;GO:0005085;GO:0007264;GO:0005085;GO:0007264;GO:0005085;GO:0007264;GO:0005085;GO:0007264;GO:0005085;GO:0007264	-	T	veNOG09013	dedicator of cytokinesis 10 [Source:HGNC Symbol;Acc:HGNC:23479]
ENSAPLG00020009658	143.324	254.157	32.4917	0.127841	-2.96758	3.51529e-27	9.8377e-26	31	535914	540356	+	2595	STAC3	GO:0005515;GO:0035556	-	T	veNOG03331	SH3 and cysteine rich domain 3 [Source:HGNC Symbol;Acc:HGNC:28423]
ENSAPLG00020006927	1900.26	2528.05	1272.47	0.503342	-0.990388	3.84089e-27	1.07294e-25	5	52121481	52194649	+	2790	HSD17B12	GO:0016491;GO:0016491	K10251	Q	veNOG07278	hydroxysteroid 17-beta dehydrogenase 12 [Source:NCBI gene;Acc:101803586]
ENSAPLG00020011331	4872.5	6312.82	3432.18	0.543683	-0.879161	4.03787e-27	1.12592e-25	7	12931413	13151848	+	3564	SH3PXD2A	GO:0005515;GO:0035091;GO:0005515;GO:0035091;GO:0005515;GO:0035091;GO:0005515	-	T	veNOG02327	SH3 and PX domains 2A [Source:NCBI gene;Acc:101797504]
ENSAPLG00020002792	267.057	415.03	119.085	0.286931	-1.80122	4.08433e-27	1.13682e-25	10	2319041	2331506	+	2604	CHDH	GO:0008812;GO:0016614;GO:0019285;GO:0050660;GO:0055114	K00108	C	veNOG12328	choline dehydrogenase [Source:HGNC Symbol;Acc:HGNC:24288]
ENSAPLG00020004007	77168.5	98208.2	56128.7	0.571527	-0.807107	5.00259e-27	1.38989e-25	3	33055813	33060053	-	1529	EEF1A1	GO:0003746;GO:0003924;GO:0005525;GO:0006414	K03231	J	veNOG02447	eukaryotic translation elongation factor 1 alpha 1 [Source:NCBI gene;Acc:101794346]
ENSAPLG00020007502	614.095	307.064	921.126	2.99978	1.58486	5.20464e-27	1.44342e-25	28	2387645	2411114	+	3261	-	GO:0005634;GO:0006357;GO:0016592;GO:0005634;GO:0006357;GO:0016592	K15169	K	veNOG08546	mediator complex subunit 26 [Source:NCBI gene;Acc:101793053]
ENSAPLG00020013530	1723.64	1150.14	2297.13	1.99725	0.998018	5.37318e-27	1.48748e-25	9	17464085	17513070	-	3963	WDR33	GO:0005515	K15542	A	veNOG01919	WD repeat domain 33 [Source:HGNC Symbol;Acc:HGNC:25651]
ENSAPLG00020013638	446.76	242.294	651.225	2.68774	1.4264	7.40539e-27	2.04639e-25	16	4543101	4573304	+	2429	DHX35	GO:0004386	K13117	A	veNOG07086	DEAH-box helicase 35 [Source:HGNC Symbol;Acc:HGNC:15861]
ENSAPLG00020014069	785.262	478.826	1091.7	2.27995	1.189	7.46826e-27	2.06006e-25	31	2049229	2054349	-	2950	DDX23	GO:0003676;GO:0005524	K12858	A	veNOG05598	DEAD-box helicase 23 [Source:HGNC Symbol;Acc:HGNC:17347]
ENSAPLG00020013566	1218.12	1651.01	785.22	0.4756	-1.07218	7.77505e-27	2.14085e-25	2	11681193	11796663	+	3230	MTSS1	GO:0003779;GO:0007009;GO:0030036;GO:0003779;GO:0007009;GO:0030036;GO:0003779;GO:0007009;GO:0030036	K20128	Z	veNOG00767	MTSS I-BAR domain containing 1 [Source:NCBI gene;Acc:101802804]
ENSAPLG00020013330	1839.85	2447.84	1231.86	0.503246	-0.990664	8.08243e-27	2.21961e-25	23	7409134	7417912	+	1478	EI24	-	K10134	TV	veNOG11325	EI24 autophagy associated transmembrane protein [Source:NCBI gene;Acc:101791927]
ENSAPLG00020002361	4747.61	6152.74	3342.48	0.54325	-0.880312	8.08993e-27	2.21961e-25	Z	14883914	14892006	-	1804	HMGCS1	GO:0003824;GO:0004421;GO:0008299;GO:0003824;GO:0004421;GO:0008299	K01641	I	veNOG08752	3-hydroxy-3-methylglutaryl-CoA synthase 1 [Source:HGNC Symbol;Acc:HGNC:5007]
ENSAPLG00020001679	1707.77	1140.97	2274.57	1.99353	0.995327	8.49841e-27	2.32754e-25	9	17015044	17076895	+	3834	GIGYF2	GO:0005515;GO:0005515	K18730	R	veNOG06160	GRB10 interacting GYF protein 2 [Source:HGNC Symbol;Acc:HGNC:11960]
ENSAPLG00020007768	359.486	183.969	535.003	2.90812	1.54008	1.0646e-26	2.91054e-25	19	8262905	8270128	-	4547	TOR1B	GO:0005524;GO:0005783;GO:0007029;GO:0051085	-	R	veNOG05802	torsin family 1 member B [Source:HGNC Symbol;Acc:HGNC:11995]
ENSAPLG00020006245	550.61	260.311	840.909	3.2304	1.69171	1.15905e-26	3.16314e-25	2	24728922	24730587	+	1077	-	GO:0003676	-	R	veNOG12939;opiNOG65693	-
ENSAPLG00020018239	591.832	840.424	343.241	0.408414	-1.29189	1.20367e-26	3.27911e-25	25	3007879	3025321	-	3269	-	GO:0005901;GO:0006363	K19387	K	veNOG06161	caveolae associated protein 1 [Source:NCBI gene;Acc:101789819]
ENSAPLG00020016299	375.076	189.495	560.658	2.9587	1.56496	1.34264e-26	3.65122e-25	20	10869915	10878460	-	2978	LIMK1	GO:0004672;GO:0005515;GO:0005524;GO:0006468;GO:0004672;GO:0005515;GO:0005524;GO:0006468	K05743	T	veNOG04306	LIM domain kinase 1 [Source:HGNC Symbol;Acc:HGNC:6613]
ENSAPLG00020004301	743.075	442.365	1043.79	2.35955	1.23851	1.34984e-26	3.66432e-25	1	196582975	196588321	+	1127	TAF1D	GO:0005634;GO:0005668;GO:0006355	K15215	K	veNOG04860	TATA-box binding protein associated factor, RNA polymerase I subunit D [Source:HGNC Symbol;Acc:HGNC:28759]
ENSAPLG00020014769	1147.07	739.146	1554.99	2.10377	1.07298	1.36263e-26	3.69255e-25	2	118648376	118676404	-	2556	CNOT10	GO:0005515;GO:0030014	K12607	K	veNOG06691;NOG03935	CCR4-NOT transcription complex subunit 10 [Source:NCBI gene;Acc:101797115]
ENSAPLG00020014962	1121.03	1527.18	714.878	0.468102	-1.0951	1.44507e-26	3.90907e-25	2	42954754	42992406	-	1833	SS18	GO:0003713;GO:0003713;GO:0003713	K15623	K	veNOG07321	SS18 subunit of BAF chromatin remodeling complex [Source:NCBI gene;Acc:101796854]
ENSAPLG00020009551	1396.92	922.798	1871.04	2.02757	1.01975	1.5817e-26	4.27114e-25	Z	14099625	14101523	-	332	-	GO:0003735;GO:0005840;GO:0006412	K02922	J	veNOG22966	-
ENSAPLG00020009579	970.577	1331.7	609.456	0.457653	-1.12767	1.89679e-26	5.11302e-25	Z	66396131	66431131	-	3188	ACO1	GO:0003994;GO:0006879;GO:0010040;GO:0051539;GO:0003994;GO:0006879;GO:0010040;GO:0051539	K01681	AJ	veNOG06724	aconitase 1 [Source:HGNC Symbol;Acc:HGNC:117]
ENSAPLG00020005386	1436.79	952.396	1921.19	2.01722	1.01237	1.91706e-26	5.15865e-25	14	9272721	9288991	+	3652	PDLIM7	GO:0005515;GO:0005515	-	ZT	veNOG02467	PDZ and LIM domain 7 [Source:HGNC Symbol;Acc:HGNC:22958]
ENSAPLG00020006167	1688.99	2391.1	986.874	0.412729	-1.27673	2.16526e-26	5.81635e-25	1	72743552	72836059	-	3995	FBLN1	GO:0005509;GO:0005576;GO:0016504;GO:0030198;GO:0005509;GO:0005576;GO:0016504;GO:0030198;GO:0005509;GO:0005515;GO:0005576;GO:0016504;GO:0030198;GO:0062023	K17307	T	opiNOG01768;veNOG11820	fibulin 1 [Source:NCBI gene;Acc:101794773]
ENSAPLG00020008644	1239.16	1674.23	804.091	0.480275	-1.05807	2.26441e-26	6.07209e-25	1	189395722	189441319	-	4105	PARP4	GO:0003950;GO:0006471;GO:0003950;GO:0006471;GO:0003950;GO:0006471;GO:0003950;GO:0006471	K10798	L	veNOG12108	poly(ADP-ribose) polymerase family member 4 [Source:HGNC Symbol;Acc:HGNC:271]
ENSAPLG00020008820	2242.23	2956.09	1528.37	0.517025	-0.951695	2.31739e-26	6.20336e-25	27	5268597	5279073	+	2940	ERLIN2	GO:0005783;GO:0031625	-	R	opiNOG00771;veNOG01362	ER lipid raft associated 2 [Source:HGNC Symbol;Acc:HGNC:1356]
ENSAPLG00020000558	5090.28	6573.72	3606.85	0.548676	-0.865972	2.42544e-26	6.48131e-25	3	76307664	76338500	-	4271	THBS2	GO:0005509;GO:0005515;GO:0005576;GO:0007155;GO:0016525	K04659	W	veNOG11367	thrombospondin 2 [Source:NCBI gene;Acc:101797964]
ENSAPLG00020005417	623.919	370.726	877.111	2.36593	1.2424	2.72565e-26	7.27092e-25	7	6140145	6157165	-	1508	-	GO:0005515;GO:0051087;GO:0005515;GO:0051087	K09557	OT	veNOG08229	-
ENSAPLG00020010893	807.411	400.168	1214.65	3.03536	1.60187	2.77823e-26	7.39835e-25	24	3045392	3049062	-	2655	SNIP1	GO:0005515	K13108	T	veNOG11854	Smad nuclear interacting protein 1 [Source:HGNC Symbol;Acc:HGNC:30587]
ENSAPLG00020015015	1340.97	1804.61	877.338	0.486165	-1.04048	2.92417e-26	7.77354e-25	21	7214752	7217447	-	880	TPRG1L	-	-	S	veNOG03154	tumor protein p63 regulated 1 like [Source:HGNC Symbol;Acc:HGNC:27007]
ENSAPLG00020000308	921.465	578.553	1264.38	2.18541	1.1279	2.95353e-26	7.83806e-25	3	7159890	7162594	-	2042	-	GO:0003676;GO:0003676	-	KR	veNOG28195;KOG1721;veNOG05120	-
ENSAPLG00020013087	1970.2	2607.43	1332.97	0.511221	-0.96798	3.00194e-26	7.95282e-25	10	15821462	15894091	-	6059	ADAMTS9	GO:0004222;GO:0006508;GO:0008237;GO:0008270;GO:0004222;GO:0006508;GO:0008237;GO:0008270	K08624	O	veNOG06334	ADAM metallopeptidase with thrombospondin type 1 motif 9 [Source:HGNC Symbol;Acc:HGNC:13202]
ENSAPLG00020017196	925.603	582.164	1269.04	2.17987	1.12424	3.03548e-26	8.02786e-25	8	23092954	23104169	-	2682	-	GO:0004842	K12233	O	veNOG01976	-
ENSAPLG00020000364	958.775	606.083	1311.47	2.16384	1.11359	3.80014e-26	1.00329e-24	3	2315506	2320871	+	2617	TRIM35	GO:0005515;GO:0008270	K12012	O	veNOG01728	tripartite motif containing 35 [Source:HGNC Symbol;Acc:HGNC:16285]
ENSAPLG00020017902	2934.76	3824.6	2044.93	0.534678	-0.903257	3.93707e-26	1.03766e-24	7	4074551	4086652	+	1442	OAT	GO:0003824;GO:0004587;GO:0008483;GO:0030170;GO:0003824;GO:0008483;GO:0030170	K00819	E	veNOG00602	ornithine aminotransferase [Source:HGNC Symbol;Acc:HGNC:8091]
ENSAPLG00020016789	486.185	703.596	268.773	0.381999	-1.38836	4.09886e-26	1.07845e-24	9	7706269	7710901	+	736	NDUFB5	-	K03961	C	veNOG06858	NADH:ubiquinone oxidoreductase subunit B5 [Source:NCBI gene;Acc:101794884]
ENSAPLG00020009220	1936.33	2561.95	1310.72	0.511612	-0.966878	4.11884e-26	1.08186e-24	3	108092132	108135407	-	3224	GPCPD1	GO:0006629;GO:0008081;GO:0030246;GO:0046475;GO:0047389;GO:2001070;GO:0006629;GO:0008081;GO:0030246;GO:0046475;GO:0047389;GO:2001070;GO:0006629;GO:0008081;GO:0030246;GO:0046475;GO:0047389;GO:2001070	K18695	R	veNOG12423	glycerophosphocholine phosphodiesterase 1 [Source:HGNC Symbol;Acc:HGNC:26957]
ENSAPLG00020011197	2764.52	3608.7	1920.35	0.532143	-0.910113	4.50539e-26	1.18138e-24	32	2516637	2519628	-	1524	CTSK	GO:0006508;GO:0008234	K01371	O	veNOG06562	cathepsin K [Source:NCBI gene;Acc:101794155]
ENSAPLG00020015070	449.365	656.131	242.599	0.369741	-1.43541	4.82617e-26	1.26322e-24	9	591489	593632	-	1373	SERP1	GO:0005783	-	S	veNOG24887	stress associated endoplasmic reticulum protein 1 [Source:NCBI gene;Acc:113844515]
ENSAPLG00020007727	522.082	748.718	295.445	0.394602	-1.34153	4.83392e-26	1.26322e-24	14	7533921	7668230	+	1867	SGCD	GO:0016012;GO:0016021	K12563	Z	veNOG02100	sarcoglycan delta [Source:HGNC Symbol;Acc:HGNC:10807]
ENSAPLG00020006583	1048.91	1429.34	668.469	0.467676	-1.09642	4.96264e-26	1.29466e-24	2	27613436	27634789	-	2610	CPNE3	-	-	T	veNOG03283	copine 3 [Source:HGNC Symbol;Acc:HGNC:2316]
ENSAPLG00020000459	2488.62	1664.49	3312.75	1.99025	0.992951	5.4259e-26	1.41312e-24	5	33020511	33077555	-	5064	INO80	GO:0003677;GO:0005524;GO:0005634;GO:0006281;GO:0006338;GO:0006351;GO:0016887;GO:0031011;GO:0003677;GO:0005524;GO:0005634;GO:0006281;GO:0006338;GO:0006351;GO:0016887;GO:0031011	K11665	L	veNOG12154	INO80 complex ATPase subunit [Source:NCBI gene;Acc:101792013]
ENSAPLG00020004577	2721.43	3736.28	1706.57	0.456757	-1.1305	5.44e-26	1.4144e-24	4	2952488	3117613	+	3705	-	GO:0004672;GO:0004683;GO:0005516;GO:0005524;GO:0006468	K04515	T	veNOG04411	-
ENSAPLG00020008104	546.378	781.854	310.901	0.397646	-1.33044	5.6468e-26	1.46569e-24	1	187372378	187430603	-	1829	TNFRSF19	GO:0005515	K05155	T	opiNOG11453;veNOG00816	TNF receptor superfamily member 19 [Source:HGNC Symbol;Acc:HGNC:11915]
ENSAPLG00020018404	1229.96	1658.3	801.611	0.483392	-1.04873	6.03121e-26	1.56283e-24	19	515087	544854	-	3561	UAP1L1	GO:0070569	K00972	M	veNOG04622	UDP-N-acetylglucosamine pyrophosphorylase 1 like 1 [Source:NCBI gene;Acc:101802927]
ENSAPLG00020012033	556.302	835.199	277.406	0.332143	-1.59012	6.89714e-26	1.78422e-24	2	108986330	109050945	-	3388	CAP2	GO:0000902;GO:0003779;GO:0007010	K17261	ZT	veNOG03130	cyclase associated actin cytoskeleton regulatory protein 2 [Source:HGNC Symbol;Acc:HGNC:20039]
ENSAPLG00020016676	538.441	272.485	804.397	2.95208	1.56173	7.1755e-26	1.85311e-24	13	8773927	8779721	+	1305	BCAR1	GO:0005515;GO:0007165	K05726	T	veNOG13915	BCAR1 scaffold protein, Cas family member [Source:HGNC Symbol;Acc:HGNC:971]
ENSAPLG00020011290	750.064	458.707	1041.42	2.27034	1.18291	7.39145e-26	1.90568e-24	32	2572069	2576163	-	2045	CERS2	GO:0003677;GO:0016021	K04710	U	veNOG06707	ceramide synthase 2 [Source:HGNC Symbol;Acc:HGNC:14076]
ENSAPLG00020016324	1099.91	1492.94	706.881	0.473482	-1.07862	7.80247e-26	2.00829e-24	8	27201845	27209596	+	2324	CPT2	GO:0016746	K08766	I	veNOG01877	carnitine palmitoyltransferase 2 [Source:HGNC Symbol;Acc:HGNC:2330]
ENSAPLG00020015818	2207.19	3551.43	862.956	0.242988	-2.04104	8.17408e-26	2.10042e-24	23	1822897	1880696	+	3752	CADM1	-	K06781	T	veNOG09621	cell adhesion molecule 1 [Source:NCBI gene;Acc:101797730]
ENSAPLG00020006775	474.255	697.959	250.55	0.358976	-1.47804	8.65759e-26	2.22096e-24	14	1955539	1991271	+	4677	-	GO:0003824;GO:0003824;GO:0003824;GO:0003824;GO:0003824;GO:0003824;GO:0003824;GO:0003824;GO:0003824;GO:0003824	K01897	I	veNOG12686	-
ENSAPLG00020007003	1089.25	705.688	1472.82	2.08706	1.06147	8.87167e-26	2.27209e-24	9	9544568	9563209	-	3545	EIF2B5	GO:0005515;GO:0009058;GO:0016779	K03240	J	veNOG00762	eukaryotic translation initiation factor 2B subunit epsilon [Source:NCBI gene;Acc:101803707]
ENSAPLG00020012705	317.701	132.761	502.642	3.78607	1.9207	9.46826e-26	2.42085e-24	13	19131231	19134706	+	1760	GINS2	GO:0005634;GO:0006260	K10733	L	veNOG05970	GINS complex subunit 2 [Source:HGNC Symbol;Acc:HGNC:24575]
ENSAPLG00020001310	367.385	192.611	542.158	2.81478	1.49302	9.81878e-26	2.50631e-24	3	3742233	3797358	-	1992	-	-	K11135	AD	veNOG06744	-
ENSAPLG00020002764	1366.89	1834.61	899.172	0.490116	-1.0288	1.0853e-25	2.76572e-24	10	15042773	15116283	+	2712	PTPRG	GO:0004725;GO:0006470;GO:0016311;GO:0016791;GO:0004725;GO:0006470;GO:0016311;GO:0016791	K16667	T	veNOG08227	protein tyrosine phosphatase receptor type G [Source:HGNC Symbol;Acc:HGNC:9671]
ENSAPLG00020002092	1716.64	985.491	2447.79	2.48383	1.31257	1.17697e-25	2.99436e-24	10	10199364	10211385	-	3100	ALAS1	GO:0003824;GO:0003870;GO:0005759;GO:0006778;GO:0009058;GO:0016740;GO:0030170;GO:0033014;GO:0003824;GO:0003870;GO:0005759;GO:0006778;GO:0009058;GO:0016740;GO:0030170;GO:0033014	K00643	H	veNOG11546	5'-aminolevulinate synthase 1 [Source:NCBI gene;Acc:101793120]
ENSAPLG00020015054	573.963	813.684	334.243	0.410777	-1.28357	1.19206e-25	3.02776e-24	9	425265	428238	-	984	COMMD2	-	-	SR	veNOG06144;opiNOG06578	COMM domain containing 2 [Source:HGNC Symbol;Acc:HGNC:24993]
ENSAPLG00020016141	2330.53	3049.25	1611.81	0.528593	-0.91977	1.3399e-25	3.3966e-24	19	2303433	2352020	+	5705	-	GO:0004672;GO:0004713;GO:0004714;GO:0005524;GO:0006468;GO:0007169;GO:0016020	K05125	T	veNOG00512	-
ENSAPLG00020000901	422.477	617.462	227.491	0.368429	-1.44054	1.34169e-25	3.3966e-24	1	137696213	137711323	-	1769	RP2	GO:0000902;GO:0005096	K18272	O	veNOG00224	RP2 activator of ARL3 GTPase [Source:HGNC Symbol;Acc:HGNC:10274]
ENSAPLG00020000452	1244.92	818.362	1671.47	2.04246	1.03031	1.40677e-25	3.5555e-24	3	7258700	7332770	+	3396	CD2AP	GO:0005515;GO:0005515	K13738	T	veNOG04482	CD2 associated protein [Source:NCBI gene;Acc:101790207]
ENSAPLG00020001010	445.718	647.753	243.683	0.376197	-1.41044	1.41271e-25	3.56466e-24	1	178021715	178031674	-	2321	ESD	GO:0018738;GO:0046294;GO:0018738;GO:0046294	K01070	R	veNOG00573	esterase D [Source:NCBI gene;Acc:101789491]
ENSAPLG00020005581	1303.26	1749	857.523	0.490294	-1.02828	1.50678e-25	3.79581e-24	3	83843293	84007810	-	4405	BABAM2	GO:0070531;GO:0070552	K12173	L	veNOG14148	BRISC and BRCA1 A complex member 2 [Source:NCBI gene;Acc:101793627]
ENSAPLG00020017257	155.672	51.2311	260.114	5.07726	2.34405	1.58295e-25	3.98118e-24	8	11803655	11804404	-	750	IER5	-	-	S	veNOG12475	immediate early response 5 [Source:HGNC Symbol;Acc:HGNC:5393]
ENSAPLG00020011062	580.178	312.809	847.547	2.70947	1.43801	1.58774e-25	3.98669e-24	9	10506791	10525935	-	5846	-	GO:0004672;GO:0004712;GO:0004713;GO:0005515;GO:0005524;GO:0006468;GO:0007165;GO:0016310;GO:0004672;GO:0004712;GO:0004713;GO:0005524;GO:0006468;GO:0007165;GO:0016310;GO:0004672;GO:0004712;GO:0004713;GO:0005515;GO:0005524;GO:0006468;GO:0007165;GO:0016310;GO:0004672;GO:0004712;GO:0004713;GO:0005515;GO:0005524;GO:0006468;GO:0007165;GO:0016310;GO:0004672;GO:0004712;GO:0004713;GO:0005515;GO:0005524;GO:…	K08886	T	veNOG00818	-
ENSAPLG00020012531	638.545	896.693	380.397	0.424222	-1.23711	1.72848e-25	4.33303e-24	3	39842674	39884328	-	2406	BACH2	GO:0003677;GO:0003700;GO:0005515;GO:0005634;GO:0006355	K09042	K	veNOG04749	BTB domain and CNC homolog 2 [Source:HGNC Symbol;Acc:HGNC:14078]
ENSAPLG00020018353	508.603	290.613	726.592	2.5002	1.32205	1.77255e-25	4.43626e-24	10	4776118	4788666	-	2453	-	GO:0000350;GO:0000350	K12870	A	veNOG05992	-
ENSAPLG00020005147	2416.22	3338.82	1493.62	0.447351	-1.16052	1.80228e-25	4.50335e-24	13	11822133	11842127	+	1985	GPI	GO:0004347;GO:0006094;GO:0006096	K01810	G	veNOG03042	glucose-6-phosphate isomerase [Source:NCBI gene;Acc:101797601]
ENSAPLG00020011533	4370.04	5631.43	3108.64	0.552016	-0.857219	1.95518e-25	4.87748e-24	14	13146208	13263486	-	3169	CTNNA1	GO:0005198;GO:0007155;GO:0015629;GO:0045296;GO:0051015;GO:0005198;GO:0007155;GO:0015629;GO:0045296;GO:0051015	K05691	W	veNOG02907	catenin alpha 1 [Source:HGNC Symbol;Acc:HGNC:2509]
ENSAPLG00020016794	510.286	728.621	291.95	0.400688	-1.31945	2.00273e-25	4.98802e-24	9	7712751	7758271	+	3955	USP13	GO:0004843;GO:0005515;GO:0006511;GO:0008270;GO:0016579;GO:0036459;GO:0004843;GO:0005515;GO:0006511;GO:0008270;GO:0016579;GO:0036459;GO:0004843;GO:0005515;GO:0006511;GO:0008270;GO:0016579;GO:0036459;GO:0004843;GO:0005515;GO:0006511;GO:0008270;GO:0016579;GO:0036459;GO:0004843;GO:0005515;GO:0006511;GO:0008270;GO:0016579;GO:0036459;GO:0004843;GO:0005515;GO:0006511;GO:0008270;GO:0016579;GO:0036459	K11836	O	veNOG08594	ubiquitin specific peptidase 13 [Source:HGNC Symbol;Acc:HGNC:12611]
ENSAPLG00020005569	305.972	462.358	149.586	0.323529	-1.62803	2.15888e-25	5.36826e-24	5	18076763	18121610	-	2394	TTC8	GO:0005515;GO:0034464;GO:1905515;GO:0005515;GO:0034464;GO:1905515	K16781	R	NOG16745;veNOG08185	tetratricopeptide repeat domain 8 [Source:NCBI gene;Acc:101790831]
ENSAPLG00020008874	619.83	874.782	364.878	0.417107	-1.26151	2.29109e-25	5.68781e-24	5	55673563	55678502	-	2091	-	-	K14014	RU	veNOG34482;veNOG26245	small VCP interacting protein [Source:NCBI gene;Acc:113843687]
ENSAPLG00020006076	634.494	892.767	376.221	0.421409	-1.24671	2.33274e-25	5.7819e-24	14	1616816	1622091	-	1140	CCNI2	-	-	D	veNOG12378	cyclin I family member 2 [Source:HGNC Symbol;Acc:HGNC:33869]
ENSAPLG00020013410	605.889	358.302	853.477	2.38201	1.25218	2.44346e-25	6.04659e-24	23	7698630	7727854	+	2089	MSANTD2	-	-	S	veNOG10713	Myb/SANT DNA binding domain containing 2 [Source:NCBI gene;Acc:101799061]
ENSAPLG00020009494	861.912	541.328	1182.5	2.18443	1.12726	2.55957e-25	6.32373e-24	Z	13333322	13362025	+	3002	OSMR	GO:0004896;GO:0005515;GO:0016020	K05057	T	euNOG33779;veNOG07344	oncostatin M receptor [Source:HGNC Symbol;Acc:HGNC:8507]
ENSAPLG00020007585	522.304	300.861	743.746	2.47206	1.30571	2.97108e-25	7.32867e-24	1	83393897	83399252	+	3073	-	GO:0003723;GO:0006364;GO:0008168;GO:0008757	K14835	A	veNOG06007	-
ENSAPLG00020013082	526.245	787.671	264.82	0.336206	-1.57258	3.04026e-25	7.48731e-24	23	5739774	5753386	-	5438	ADAMTS15	GO:0004222;GO:0006508;GO:0008237;GO:0008270;GO:0062023;GO:0004222;GO:0006508;GO:0008237;GO:0008270;GO:0062023;GO:0004222;GO:0006508;GO:0008237;GO:0008270;GO:0062023;GO:0004222;GO:0006508;GO:0008237;GO:0008270;GO:0062023	K08629	O	veNOG03677	ADAM metallopeptidase with thrombospondin type 1 motif 15 [Source:HGNC Symbol;Acc:HGNC:16305]
ENSAPLG00020014183	557.919	791.844	323.994	0.409164	-1.28925	3.25593e-25	8.00564e-24	12	22092291	22133470	-	1383	-	GO:0000226;GO:0005874;GO:0008017	K10429	Z	veNOG06047;meNOG59597	-
ENSAPLG00020017836	751.048	453.766	1048.33	2.31029	1.20807	3.29679e-25	8.09317e-24	3	97500555	97512898	-	1072	FBXO28	GO:0005515	K10306	R	veNOG14472	F-box protein 28 [Source:NCBI gene;Acc:101799425]
ENSAPLG00020018195	5113.89	6563.58	3664.2	0.558262	-0.840985	3.46134e-25	8.48358e-24	Z	3260872	3268381	+	1871	-	GO:0005524;GO:0015986;GO:0032559;GO:0045261;GO:0046034;GO:0046933;GO:1902600	K02132	C	veNOG00301	-
ENSAPLG00020014767	2334.01	1619.49	3048.53	1.8824	0.91257	3.77248e-25	9.23147e-24	10	13434685	13451918	+	5508	USP19	GO:0006511;GO:0016579;GO:0036459;GO:0006511;GO:0016579;GO:0036459;GO:0006511;GO:0016579;GO:0036459;GO:0006511;GO:0016579;GO:0036459	K11847	O	veNOG05417	ubiquitin specific peptidase 19 [Source:HGNC Symbol;Acc:HGNC:12617]
ENSAPLG00020000704	352.612	524.595	180.628	0.344319	-1.53818	3.78616e-25	9.25024e-24	4	9045791	9285152	+	3156	UNC5C	GO:0005042;GO:0005515;GO:0007165;GO:0016021;GO:0038007;GO:0005042;GO:0005515;GO:0007165;GO:0016021;GO:0038007	K07521	T	veNOG04174	unc-5 netrin receptor C [Source:HGNC Symbol;Acc:HGNC:12569]
ENSAPLG00020006667	2937.22	4055.65	1818.79	0.448458	-1.15696	3.81815e-25	9.30329e-24	8	16527393	16601429	-	2639	RGL1	GO:0005085;GO:0007165;GO:0007264;GO:0008321;GO:0005085;GO:0007165;GO:0007264;GO:0008321;GO:0005085;GO:0007165;GO:0007264;GO:0008321	K17635	T	veNOG05321	ral guanine nucleotide dissociation stimulator like 1 [Source:HGNC Symbol;Acc:HGNC:30281]
ENSAPLG00020007031	58.6416	7.6939	109.589	14.2437	3.83225	3.81996e-25	9.30329e-24	16	15122650	15125893	-	1963	-	GO:0003700;GO:0005515;GO:0006355;GO:0044212	K09445	S	veNOG04855	-
ENSAPLG00020010100	1660.22	1126.18	2194.25	1.94839	0.962284	3.85043e-25	9.3627e-24	Z	78391473	78402535	-	1718	ARRDC3	-	-	R	veNOG01227	arrestin domain containing 3 [Source:HGNC Symbol;Acc:HGNC:29263]
ENSAPLG00020001463	1685.03	2297.55	1072.5	0.466803	-1.09911	3.92971e-25	9.54039e-24	1	9897988	10069453	+	2590	SEMA3A	GO:0005515;GO:0030215;GO:0005515;GO:0030215;GO:0005515;GO:0030215	K06840	T	veNOG01531	semaphorin 3A [Source:NCBI gene;Acc:101796292]
ENSAPLG00020018066	373.247	550.602	195.892	0.355778	-1.49095	3.95025e-25	9.57515e-24	25	2213590	2215554	+	462	ORMDL3	GO:0005789;GO:0006672;GO:0016021;GO:0090156	-	S	veNOG04992	ORMDL sphingolipid biosynthesis regulator 3 [Source:NCBI gene;Acc:101802894]
ENSAPLG00020007049	307.194	468.108	146.281	0.312493	-1.6781	4.06371e-25	9.83469e-24	3	65035270	65039012	-	1048	GTF2H5	GO:0000439;GO:0006289;GO:0006355	K10845	K	veNOG24594;opiNOG42663	general transcription factor IIH subunit 5 [Source:NCBI gene;Acc:101801404]
ENSAPLG00020017550	572.804	811.548	334.06	0.411634	-1.28057	4.19712e-25	1.01416e-23	4	5562167	5604803	+	3960	-	GO:0005576;GO:0007275;GO:0030178	K02165	T	veNOG03641	dickkopf WNT signaling pathway inhibitor 2 [Source:NCBI gene;Acc:101790422]
ENSAPLG00020013149	989.645	1346.34	632.946	0.470122	-1.08889	4.35196e-25	1.04993e-23	23	6021269	6027413	+	522	-	GO:0016021	K08117	R	veNOG04908	-
ENSAPLG00020015136	1630.69	2161.03	1100.35	0.50918	-0.973752	4.46273e-25	1.07497e-23	6	3760823	3781061	-	4163	NAB1	GO:0003712;GO:0005634;GO:0006355;GO:0045892;GO:0003712;GO:0005634;GO:0006355;GO:0045892	-	K	veNOG05560	NGFI-A binding protein 1 [Source:NCBI gene;Acc:101801892]
ENSAPLG00020014109	1023.1	1450.86	595.334	0.410332	-1.28514	4.92832e-25	1.18526e-23	10	17599631	17672875	-	5072	FRMD4B	GO:0005856;GO:0005856;GO:0005856	-	R	veNOG15610	FERM domain containing 4B [Source:HGNC Symbol;Acc:HGNC:24886]
ENSAPLG00020013339	5714.77	7307.66	4121.88	0.564048	-0.826109	5.19557e-25	1.24758e-23	23	7418813	7427516	+	2635	STT3A	GO:0004576;GO:0006486;GO:0016020	K07151	OR	COG1287;veNOG05057	STT3 oligosaccharyltransferase complex catalytic subunit A [Source:HGNC Symbol;Acc:HGNC:6172]
ENSAPLG00020009115	5297.36	3811.04	6783.67	1.78001	0.831883	5.50519e-25	1.31987e-23	17	13065246	13116378	-	5494	ATXN2	-	-	A	veNOG07844	ataxin 2 [Source:HGNC Symbol;Acc:HGNC:10555]
ENSAPLG00020015208	1943.69	2556.44	1330.94	0.520621	-0.941695	5.78532e-25	1.38351e-23	9	1580113	1584545	-	1931	SSR3	GO:0006614;GO:0016021	K13251	U	NOG04632;veNOG04492	signal sequence receptor subunit 3 [Source:NCBI gene;Acc:101800746]
ENSAPLG00020000037	396.466	215.072	577.859	2.68682	1.4259	5.78858e-25	1.38351e-23	1	740375	747005	+	4992	GCC1	-	K20281	S	veNOG01509	GRIP and coiled-coil domain containing 1 [Source:HGNC Symbol;Acc:HGNC:19095]
ENSAPLG00020005367	286.949	439.076	134.821	0.307056	-1.70343	5.92085e-25	1.41293e-23	9	19363845	19713205	+	3661	CLSTN2	GO:0005509;GO:0007156;GO:0016020	-	W	veNOG00214	calsyntenin 2 [Source:HGNC Symbol;Acc:HGNC:17448]
ENSAPLG00020009944	158.265	260.349	56.1812	0.215792	-2.21229	6.22549e-25	1.48333e-23	11	4294885	4525333	+	1436	FGF13	GO:0008083;GO:0005576;GO:0008083	K04358	T	veNOG13493	fibroblast growth factor 13 [Source:NCBI gene;Acc:101804395]
ENSAPLG00020013907	100.573	26.8706	174.276	6.48574	2.69727	6.54004e-25	1.55586e-23	6	28800143	28803707	+	2237	-	GO:0004553;GO:0005975	K01229	G	veNOG07540;COG2723	-
ENSAPLG00020000249	292.243	442.025	142.461	0.322291	-1.63356	7.06954e-25	1.67923e-23	3	6669436	6962790	+	3165	SUPT3H	GO:0006366;GO:0046982;GO:0006366;GO:0046982;GO:0006366;GO:0046982	K11313	K	veNOG03943	SPT3 homolog, SAGA and STAGA complex component [Source:HGNC Symbol;Acc:HGNC:11466]
ENSAPLG00020005341	1093.34	682.462	1504.22	2.20411	1.1402	7.16068e-25	1.69826e-23	10	7192080	7241046	+	3784	RBM6	GO:0003676;GO:0003723;GO:0003676;GO:0003723	-	R	veNOG08123	RNA binding motif protein 6 [Source:HGNC Symbol;Acc:HGNC:9903]
ENSAPLG00020013839	122.888	209.087	36.6883	0.175469	-2.51071	7.22393e-25	1.71063e-23	4	50285304	50411353	+	3500	CORIN	GO:0004252;GO:0005515;GO:0006508;GO:0016020;GO:0016486;GO:0004252;GO:0005515;GO:0006508;GO:0016486;GO:0004252;GO:0005515;GO:0006508;GO:0016486;GO:0004252;GO:0005515;GO:0006508;GO:0016486;GO:0004252;GO:0005515;GO:0006508;GO:0016486	K09614	O	veNOG07367	corin, serine peptidase [Source:HGNC Symbol;Acc:HGNC:19012]
ENSAPLG00020017669	1582.13	2098.14	1066.12	0.508127	-0.976739	7.48396e-25	1.76948e-23	14	5008669	5021575	-	3184	GFPT2	GO:0004360;GO:0097367;GO:1901135;GO:1901137;GO:0097367;GO:1901135	K00820	M	veNOG02012	glutamine-fructose-6-phosphate transaminase 2 [Source:HGNC Symbol;Acc:HGNC:4242]
ENSAPLG00020003340	2219.04	2903.17	1534.92	0.528703	-0.91947	7.62657e-25	1.80043e-23	19	11576301	11639889	+	5732	MVB12B	GO:0000813;GO:0000813;GO:0000813	K12186	S	veNOG12396	multivesicular body subunit 12B [Source:NCBI gene;Acc:101798630]
ENSAPLG00020015452	755.753	1083.89	427.612	0.394514	-1.34185	8.03506e-25	1.89396e-23	14	17908871	17912413	-	932	CCNG1	GO:0051726	K10145	D	veNOG03038	cyclin G1 [Source:HGNC Symbol;Acc:HGNC:1592]
ENSAPLG00020000256	583.825	287.18	880.469	3.06591	1.61632	8.43498e-25	1.98519e-23	1	142923062	142933089	+	1968	C2orf49	GO:0048598;GO:0072669;GO:0048598;GO:0072669	K15432	S	veNOG01244	chromosome 2 open reading frame 49 [Source:HGNC Symbol;Acc:HGNC:28772]
ENSAPLG00020001496	928.37	594.365	1262.38	2.12391	1.08672	8.54186e-25	2.00727e-23	9	16603855	16613066	-	4215	DBR1	GO:0006397;GO:0016787;GO:0016788	K18328	A	veNOG12710	debranching RNA lariats 1 [Source:NCBI gene;Acc:101795594]
ENSAPLG00020010684	1432.07	1908.15	955.979	0.500997	-0.997126	8.87221e-25	2.08172e-23	5	61847972	61856328	+	1084	-	GO:0004175;GO:0004298;GO:0005839;GO:0006511;GO:0019773;GO:0051603	K02725	O	veNOG07814	-
ENSAPLG00020017581	2095.5	2981.9	1209.09	0.405477	-1.30231	9.46788e-25	2.21811e-23	14	3108355	3112289	+	1962	C5orf24	-	-	S	veNOG09639	chromosome 14 C5orf24 homolog [Source:NCBI gene;Acc:101802152]
ENSAPLG00020013347	716.587	995.886	437.288	0.439094	-1.1874	1.12321e-24	2.62742e-23	2	34446410	34595845	+	2430	EYA1	GO:0004725;GO:0007275;GO:0009887;GO:0035335;GO:0042471;GO:0004725;GO:0007275;GO:0009887;GO:0035335;GO:0042471	K15616	K	veNOG02214	EYA transcriptional coactivator and phosphatase 1 [Source:HGNC Symbol;Acc:HGNC:3519]
ENSAPLG00020000418	1178.87	606.899	1750.83	2.88488	1.52851	1.2416e-24	2.89995e-23	3	2355865	2375087	-	2277	EFR3B	-	-	S	veNOG08456	EFR3 homolog B [Source:HGNC Symbol;Acc:HGNC:29155]
ENSAPLG00020004851	366.245	195.516	536.975	2.74645	1.45757	1.29996e-24	3.03167e-23	18	1056773	1060873	-	1403	SIRT7	GO:0070403;GO:0070403	K11417	K	veNOG02923	sirtuin 7 [Source:NCBI gene;Acc:101800216]
ENSAPLG00020006864	371.28	199.093	543.467	2.72971	1.44875	1.37653e-24	3.20537e-23	5	49772171	49781973	-	1672	TRAF6	GO:0004842;GO:0005164;GO:0005515;GO:0007165;GO:0008270;GO:0016567;GO:0042981;GO:0043122	K03175	T	veNOG01494	Anas platyrhynchos TNF receptor associated factor 6 (TRAF6), mRNA. [Source:RefSeq mRNA;Acc:NM_001310396]
ENSAPLG00020012311	2560.59	3605.05	1516.14	0.420559	-1.24962	1.53463e-24	3.56812e-23	4	75068637	75245482	+	2804	CTBP1	GO:0016616;GO:0051287;GO:0055114;GO:0016616;GO:0051287;GO:0055114;GO:0016616;GO:0051287;GO:0055114;GO:0016616;GO:0051287;GO:0055114	K04496	K	veNOG12760	C-terminal binding protein 1 [Source:NCBI gene;Acc:101805260]
ENSAPLG00020008698	3278.27	4229.79	2326.75	0.550087	-0.862267	1.60198e-24	3.71911e-23	13	21180008	21350124	+	11702	ZFHX3	GO:0003676;GO:0003677;GO:0006355;GO:0008270;GO:0043565	K09378	K	veNOG01674	zinc finger homeobox 3 [Source:NCBI gene;Acc:101794515]
ENSAPLG00020003009	863.495	547.533	1179.46	2.15413	1.1071	1.80016e-24	4.1729e-23	32	2662166	2679332	+	4406	ZNF687	GO:0003676;GO:0003676	-	R	veNOG00447	zinc finger protein 687 [Source:HGNC Symbol;Acc:HGNC:29277]
ENSAPLG00020017945	1244.91	1679.16	810.652	0.482772	-1.05058	1.8381e-24	4.25444e-23	7	4886737	4917790	-	2765	HTRA1	GO:0004252;GO:0005515;GO:0005520;GO:0005576;GO:0006508;GO:0004252;GO:0005515;GO:0005520;GO:0005576;GO:0006508	K08784	OW	COG0265;veNOG06599	HtrA serine peptidase 1 [Source:NCBI gene;Acc:101793219]
ENSAPLG00020006260	496.935	285.443	708.428	2.48186	1.31142	1.84737e-24	4.26948e-23	7	14787481	14793215	+	2503	-	GO:0004430	K13711	T	veNOG10749	-
ENSAPLG00020010753	149.36	54.5733	244.146	4.47372	2.16148	1.87754e-24	4.33269e-23	26	377524	379181	-	1187	DCLRE1B	-	K15341	L	KOG1361;veNOG08584	DNA cross-link repair 1B [Source:HGNC Symbol;Acc:HGNC:17641]
ENSAPLG00020017959	1331.05	1775.56	886.539	0.499301	-1.00202	1.93758e-24	4.46456e-23	7	5295256	5370697	+	2482	FGFR2	GO:0004672;GO:0004713;GO:0005007;GO:0005524;GO:0006468;GO:0008284;GO:0008543;GO:0016021;GO:0004672;GO:0004713;GO:0005007;GO:0005524;GO:0006468;GO:0008284;GO:0008543;GO:0016021	K05093	T	veNOG01192	fibroblast growth factor receptor 2 [Source:HGNC Symbol;Acc:HGNC:3689]
ENSAPLG00020012798	1416.41	1885.84	946.976	0.50215	-0.99381	1.94525e-24	4.47552e-23	12	21882090	21885779	-	1489	IDH2	GO:0000287;GO:0004450;GO:0006102;GO:0016616;GO:0051287;GO:0055114	K00031	C	veNOG05131	isocitrate dehydrogenase (NADP(+)) 2 [Source:NCBI gene;Acc:113844902]
ENSAPLG00020006923	722.022	449.553	994.491	2.21218	1.14547	2.15598e-24	4.95295e-23	13	9723994	9735528	-	3256	RIPOR1	-	-	S	veNOG07060	RHO family interacting cell polarization regulator 1 [Source:HGNC Symbol;Acc:HGNC:25836]
ENSAPLG00020018339	296.578	147.346	445.81	3.02561	1.59722	2.2037e-24	5.05505e-23	Z	8859586	8860143	-	558	RPP25L	GO:0003676	K14525	A	veNOG11412	ribonuclease P/MRP subunit p25 like [Source:NCBI gene;Acc:101795810]
ENSAPLG00020013426	9091.18	11536.6	6645.74	0.576056	-0.79572	2.2198e-24	5.08439e-23	9	23814492	23861692	-	6241	TRIP12	GO:0004842;GO:0008270;GO:0004842;GO:0008270;GO:0004842;GO:0008270	K10590	O	veNOG07437	thyroid hormone receptor interactor 12 [Source:HGNC Symbol;Acc:HGNC:12306]
ENSAPLG00020004043	1711.35	2389.1	1033.6	0.432632	-1.20879	2.23551e-24	5.11278e-23	Z	64150469	64211041	-	2530	HSD17B4	GO:0016491	K12405	I	veNOG12993	hydroxysteroid 17-beta dehydrogenase 4 [Source:NCBI gene;Acc:101791118]
ENSAPLG00020001886	4137.61	5343.02	2932.2	0.548791	-0.865673	2.26471e-24	5.17186e-23	1	111476559	111598114	+	7366	ITSN1	GO:0005085;GO:0005509;GO:0005515;GO:0035556;GO:0005085;GO:0005509;GO:0005515;GO:0005085;GO:0005509;GO:0005515;GO:0035556;GO:0005509;GO:0005515	K20045	T	veNOG03140	intersectin 1 [Source:HGNC Symbol;Acc:HGNC:6183]
ENSAPLG00020003419	1004.79	511.948	1497.63	2.92536	1.54862	2.50693e-24	5.71655e-23	34	5329055	5334593	+	1436	SAE1	GO:0006464;GO:0008641;GO:0006464;GO:0008641	K10684	O	veNOG05338	SUMO1 activating enzyme subunit 1 [Source:HGNC Symbol;Acc:HGNC:30660]
ENSAPLG00020017640	3688.72	4747.69	2629.75	0.553901	-0.8523	2.55558e-24	5.81885e-23	5	44550581	44593234	+	5538	ARHGAP5	GO:0003924;GO:0005525;GO:0007165	K13709	T	veNOG02075	Rho GTPase activating protein 5 [Source:HGNC Symbol;Acc:HGNC:675]
ENSAPLG00020016334	404.713	224.003	585.424	2.61347	1.38596	2.67233e-24	6.07569e-23	8	27258744	27424859	-	2957	LRP8	GO:0005509;GO:0005515;GO:0005509;GO:0005515	K20052	T	veNOG06000	Anas platyrhynchos LDL receptor related protein 8 (LRP8), mRNA. [Source:RefSeq mRNA;Acc:NM_001310356]
ENSAPLG00020009225	738.896	1204.48	273.315	0.226916	-2.13977	2.68337e-24	6.0918e-23	Z	11513468	11530449	-	3342	-	GO:0005515	-	W	veNOG03969	C1q and TNF related 3 [Source:NCBI gene;Acc:101799364]
ENSAPLG00020015446	585.131	842.475	327.786	0.389076	-1.36188	2.98282e-24	6.76165e-23	14	17788244	17797465	-	2650	MAT2B	-	K00789	G	veNOG02041	methionine adenosyltransferase 2B [Source:NCBI gene;Acc:101799886]
ENSAPLG00020016447	551.207	325.702	776.711	2.38473	1.25383	3.0332e-24	6.86573e-23	21	1699971	1736982	-	1503	IFFO2	-	-	SCR	veNOG08398;spriNOG10456;veNOG33789	intermediate filament family orphan 2 [Source:HGNC Symbol;Acc:HGNC:27006]
ENSAPLG00020000908	3548.22	4570.45	2525.98	0.552677	-0.855491	3.05172e-24	6.89752e-23	6	11982639	12110943	+	4326	BMPR2	GO:0004672;GO:0004675;GO:0005524;GO:0006468;GO:0007178;GO:0016020;GO:0004672;GO:0004675;GO:0005524;GO:0006468;GO:0007178;GO:0016020	K04671	T	veNOG12522;opiNOG15896	bone morphogenetic protein receptor type 2 [Source:HGNC Symbol;Acc:HGNC:1078]
ENSAPLG00020008132	646.157	902.029	390.286	0.432675	-1.20864	3.39099e-24	7.65309e-23	7	10690605	10705236	-	1685	PDCD4	GO:0045892;GO:0045892	K16865	T	veNOG03737	programmed cell death 4 [Source:HGNC Symbol;Acc:HGNC:8763]
ENSAPLG00020004619	1090.91	1468.32	713.497	0.485926	-1.04119	3.68328e-24	8.30059e-23	1	198501368	198526838	-	3079	FZD4	GO:0004888;GO:0005515;GO:0007166;GO:0016020;GO:0016021;GO:0016055;GO:0042813;GO:0004888;GO:0005515;GO:0007166;GO:0016020;GO:0016021;GO:0016055;GO:0042813	K02354	T	veNOG01854	frizzled class receptor 4 [Source:NCBI gene;Acc:101804770]
ENSAPLG00020005233	127.882	43.0804	212.684	4.93691	2.30361	4.25991e-24	9.58605e-23	1	84717673	84722661	+	2084	DUSP12	GO:0006470;GO:0008138;GO:0016311;GO:0006470;GO:0008138;GO:0016311	K14819	V	veNOG04206	dual specificity phosphatase 12 [Source:HGNC Symbol;Acc:HGNC:3067]
ENSAPLG00020017546	904.63	1229.91	579.353	0.471055	-1.08603	4.81788e-24	1.08258e-22	4	5289789	5308874	-	1347	HADH	GO:0003857;GO:0006631;GO:0016491;GO:0055114;GO:0070403	K00022	C	veNOG07538	hydroxyacyl-CoA dehydrogenase [Source:NCBI gene;Acc:101795779]
ENSAPLG00020005344	1467.27	2145.58	788.952	0.36771	-1.44336	4.86234e-24	1.09098e-22	14	1402480	1410646	-	782	NDFIP1	GO:0007034;GO:0030001;GO:0007034;GO:0030001	-	R	veNOG08732	Nedd4 family interacting protein 1 [Source:HGNC Symbol;Acc:HGNC:17592]
ENSAPLG00020001149	572.418	805.879	338.957	0.420605	-1.24946	5.12639e-24	1.14855e-22	2	144059065	144104174	-	2449	PRTFDC1	GO:0004422;GO:0006166;GO:0009116;GO:0004422;GO:0006166;GO:0009116;GO:0009116	-	F	veNOG02712	phosphoribosyl transferase domain containing 1 [Source:NCBI gene;Acc:101799831]
ENSAPLG00020000072	762.06	1048.09	476.033	0.454192	-1.13862	5.44137e-24	1.21735e-22	1	78414985	78474342	-	1658	BCAT1	GO:0003824;GO:0004084;GO:0009081	K00826	E	veNOG01058	branched chain amino acid transaminase 1 [Source:HGNC Symbol;Acc:HGNC:976]
ENSAPLG00020003576	4097.83	5257.4	2938.26	0.558881	-0.839388	5.67576e-24	1.26794e-22	23	756756	862176	+	3948	NCAM1	GO:0005515;GO:0007155;GO:0016020;GO:0005515;GO:0007155;GO:0016020;GO:0005515;GO:0007155;GO:0016020;GO:0005515;GO:0007155;GO:0016020;GO:0005515;GO:0007155;GO:0016020;GO:0005515;GO:0007155;GO:0016020;GO:0005515;GO:0007155;GO:0016020;GO:0005515;GO:0007155;GO:0016020;GO:0005515;GO:0007155;GO:0016020;GO:0005515	K06491	T	veNOG00007	neural cell adhesion molecule 1 [Source:HGNC Symbol;Acc:HGNC:7656]
ENSAPLG00020010428	1206.83	1616.03	797.616	0.493564	-1.01869	5.95199e-24	1.32772e-22	16	1428910	1527705	-	2352	EYA2	GO:0004725;GO:0007275;GO:0014706;GO:0004725;GO:0007275;GO:0014706	K17620	K	veNOG13521	EYA transcriptional coactivator and phosphatase 2 [Source:NCBI gene;Acc:101799599]
ENSAPLG00020017296	707.979	340.337	1075.62	3.16045	1.66013	6.34216e-24	1.41271e-22	11	13253028	13256111	+	1990	TAF9	GO:0006352;GO:0046982;GO:0006352;GO:0046982	K14535	K	veNOG07104	TATA-box binding protein associated factor 9 [Source:HGNC Symbol;Acc:HGNC:11542]
ENSAPLG00020006548	461.51	661.786	261.235	0.394742	-1.34102	6.53962e-24	1.45459e-22	8	16184919	16208599	+	3790	NIBAN1	-	-	S	veNOG03537	niban apoptosis regulator 1 [Source:HGNC Symbol;Acc:HGNC:16784]
ENSAPLG00020000792	1897.22	2485.76	1308.69	0.526473	-0.925569	6.79833e-24	1.50996e-22	2	72347321	72733292	-	5092	FHOD3	GO:0007015;GO:0007015;GO:0007015;GO:0007015	-	ZT	veNOG11953	formin homology 2 domain containing 3 [Source:HGNC Symbol;Acc:HGNC:26178]
ENSAPLG00020002613	1122.44	1503.22	741.654	0.493375	-1.01924	7.32396e-24	1.62436e-22	10	1545295	1558322	+	2766	WNT5A	GO:0005102;GO:0005576;GO:0007275;GO:0016055	K00444	T	veNOG08444	Wnt family member 5A [Source:NCBI gene;Acc:101802371]
ENSAPLG00020006742	17616	22215.3	13016.6	0.58593	-0.771201	8.34385e-24	1.84789e-22	18	1222529	1258906	-	7644	FASN	GO:0003824;GO:0004312;GO:0009058;GO:0016491;GO:0016740;GO:0016788;GO:0031177;GO:0055114;GO:0003824;GO:0004312;GO:0009058;GO:0016491;GO:0016740;GO:0016788;GO:0031177;GO:0055114	K00665	I	veNOG09107	Anas platyrhynchos fatty acid synthase (FASN), mRNA. [Source:RefSeq mRNA;Acc:NM_001310798]
ENSAPLG00020004339	508.975	299.378	718.571	2.40021	1.26316	8.41517e-24	1.86101e-22	12	1806871	1824206	-	3741	CEP152	GO:0005815;GO:0007099;GO:0098535;GO:0098536	K16728	S	veNOG09153	centrosomal protein 152 [Source:HGNC Symbol;Acc:HGNC:29298]
ENSAPLG00020007124	580.115	814.277	345.953	0.424859	-1.23494	8.88889e-24	1.96295e-22	2	32916995	32956392	-	1691	CRISPLD1	GO:0005576;GO:0005576;GO:0005576;GO:0005576	-	S	veNOG01588	cysteine rich secretory protein LCCL domain containing 1 [Source:HGNC Symbol;Acc:HGNC:18206]
ENSAPLG00020004900	2848.84	3680.63	2017.06	0.54802	-0.867699	9.11348e-24	2.00967e-22	7	34272796	34294136	+	1893	-	GO:0005764;GO:0006629;GO:0006665	K12382	IG	veNOG09364	-
ENSAPLG00020018152	307.937	158.204	457.669	2.8929	1.53252	9.39956e-24	2.06979e-22	Z	1965783	1966268	+	303	C18orf32	-	-	S	veNOG24719	chromosome Z C18orf32 homolog [Source:NCBI gene;Acc:106018418]
ENSAPLG00020009212	885.626	572.244	1199.01	2.09527	1.06714	9.91166e-24	2.17943e-22	14	205586	218907	+	5212	CDC23	GO:0005515;GO:0005680;GO:0030071	K03355	D	veNOG00542	cell division cycle 23 [Source:NCBI gene;Acc:101799308]
ENSAPLG00020003215	2077.34	761.374	3393.31	4.45683	2.15602	9.92935e-24	2.18021e-22	24	332287	336933	+	1605	RSRP1	-	-	S	veNOG19937;opiNOG34405	arginine and serine rich protein 1 [Source:HGNC Symbol;Acc:HGNC:25234]
ENSAPLG00020014804	2636.16	4057.05	1215.28	0.299548	-1.73914	9.98529e-24	2.18937e-22	2	38399447	38510186	+	3236	ASPH	GO:0004597;GO:0005515;GO:0016020;GO:0018193;GO:0042264;GO:0004597;GO:0005515;GO:0016020;GO:0018193;GO:0042264;GO:0004597;GO:0005515;GO:0016020;GO:0018193;GO:0042264;GO:0004597;GO:0005515;GO:0016020;GO:0018193;GO:0042264;GO:0004597;GO:0005515;GO:0016020;GO:0018193;GO:0042264;GO:0004597;GO:0005515;GO:0016020;GO:0018193;GO:0042264	K00476	O	veNOG13353	aspartate beta-hydroxylase [Source:HGNC Symbol;Acc:HGNC:757]
ENSAPLG00020007096	704.014	979.584	428.443	0.437372	-1.19307	1.01925e-23	2.23162e-22	3	60089756	60242846	+	2824	-	GO:0004725;GO:0007275;GO:0007605;GO:0004725;GO:0007275;GO:0007605;GO:0004725;GO:0007275;GO:0007605;GO:0004725;GO:0007275;GO:0007605;GO:0004725;GO:0007275;GO:0007605;GO:0004725;GO:0007275;GO:0007605	K17622	K	veNOG02214	-
ENSAPLG00020013045	1343.22	1782.12	904.327	0.507446	-0.978675	1.02773e-23	2.24699e-22	16	14716323	14732447	+	2045	GMEB2	GO:0003677;GO:0003713;GO:0005634	-	K	veNOG12151	glucocorticoid modulatory element binding protein 2 [Source:HGNC Symbol;Acc:HGNC:4371]
ENSAPLG00020009774	659.661	404.844	914.478	2.25884	1.17558	1.05358e-23	2.30024e-22	17	11113576	11123167	-	1245	-	GO:0005515	-	Z	veNOG07552	-
ENSAPLG00020014300	4644.98	5931.46	3358.5	0.566219	-0.820569	1.10037e-23	2.399e-22	25	3914504	3928170	-	4245	MRC2	-	K06560	T	veNOG02546	mannose receptor C type 2 [Source:HGNC Symbol;Acc:HGNC:16875]
ENSAPLG00020007021	181.271	287.411	75.1297	0.261401	-1.93566	1.11321e-23	2.42355e-22	26	296242	333789	+	2842	SYT6	GO:0007340;GO:0016020;GO:0016021	K19906	TU	veNOG06129	synaptotagmin 6 [Source:HGNC Symbol;Acc:HGNC:18638]
ENSAPLG00020009307	586.241	353.365	819.118	2.31805	1.21291	1.17011e-23	2.54383e-22	17	13126613	13140962	-	3552	BRAP	GO:0003676;GO:0008270	K10632	O	veNOG13860	BRCA1 associated protein [Source:HGNC Symbol;Acc:HGNC:1099]
ENSAPLG00020006996	912.49	431.792	1393.19	3.22653	1.68998	1.18529e-23	2.5732e-22	8	18057405	18059979	-	1991	CCN1	GO:0005515;GO:0005520;GO:0005576;GO:0005515;GO:0005520;GO:0005576	K06829	W	veNOG06647	cellular communication network factor 1 [Source:NCBI gene;Acc:101799001]
ENSAPLG00020016951	515.104	302.183	728.026	2.40922	1.26857	1.2191e-23	2.64287e-22	26	5818680	5828285	-	1574	TIMM17A	GO:0005744;GO:0006886;GO:0015450	K17795	U	veNOG06721	translocase of inner mitochondrial membrane 17A [Source:HGNC Symbol;Acc:HGNC:17315]
ENSAPLG00020016162	165.887	65.7424	266.031	4.04657	2.0167	1.29987e-23	2.81402e-22	12	9540867	9548320	-	2337	-	GO:0008270	K10054	K	veNOG14631	-
ENSAPLG00020005609	441.428	634.976	247.881	0.390379	-1.35705	1.31688e-23	2.84683e-22	16	12119924	12296931	+	2470	CDH4	GO:0005509;GO:0005886;GO:0007155;GO:0007156;GO:0016020;GO:0098609	K06797	S	veNOG07930	cadherin 4 [Source:HGNC Symbol;Acc:HGNC:1763]
ENSAPLG00020005263	430.87	621.373	240.366	0.38683	-1.37023	1.4462e-23	3.122e-22	1	112892701	112948289	+	1983	SIM2	GO:0003677;GO:0003700;GO:0005515;GO:0006355;GO:0046983	K09100	K	veNOG06479	SIM bHLH transcription factor 2 [Source:HGNC Symbol;Acc:HGNC:10883]
ENSAPLG00020013249	1626.77	1038.24	2215.29	2.1337	1.09336	1.57737e-23	3.40041e-22	25	6286056	6293029	-	3606	FTSJ3	GO:0001510;GO:0005634;GO:0006364;GO:0008168;GO:0008649;GO:0031167;GO:0032259	K14857	A	veNOG04931	FtsJ RNA 2'-O-methyltransferase 3 [Source:HGNC Symbol;Acc:HGNC:17136]
ENSAPLG00020004168	488.754	263.271	714.237	2.71294	1.43986	1.63452e-23	3.51868e-22	27	3903805	3906830	+	828	-	GO:0005515;GO:0007165	K04722	T	veNOG15451	-
ENSAPLG00020009918	527.74	312.631	742.849	2.37612	1.24861	1.6404e-23	3.52641e-22	11	4073559	4080296	+	2089	CSTF2	GO:0003676;GO:0003723;GO:0005847;GO:0006378;GO:0031124	K14407	A	veNOG05398	cleavage stimulation factor subunit 2 [Source:NCBI gene;Acc:101799783]
ENSAPLG00020017791	245.698	116.856	374.541	3.20515	1.68039	1.83284e-23	3.9346e-22	11	15057221	15059996	-	1391	-	GO:0000079;GO:0005634;GO:0010389;GO:0019901	K05868	D	veNOG10309	G2/mitotic-specific cyclin-B3 [Source:NCBI gene;Acc:101804825]
ENSAPLG00020009875	304.139	454.822	153.456	0.337399	-1.56747	1.87348e-23	4.01624e-22	13	14912368	14989006	-	4523	ADAMTS18	GO:0004222;GO:0006508;GO:0008233;GO:0008237;GO:0004222;GO:0006508;GO:0008233;GO:0008237;GO:0004222;GO:0006508;GO:0008237	K08632	O	veNOG02584	ADAM metallopeptidase with thrombospondin type 1 motif 18 [Source:HGNC Symbol;Acc:HGNC:17110]
ENSAPLG00020005524	330.834	489.078	172.591	0.352891	-1.50271	2.0413e-23	4.36991e-22	12	10293862	10294663	-	387	-	GO:0005887;GO:0007399;GO:0007411;GO:0030513;GO:0038023;GO:0055072	K06766	T	veNOG00466	-
ENSAPLG00020017436	6166.48	7824.66	4508.31	0.576167	-0.795442	2.06258e-23	4.40934e-22	8	13710749	13771472	+	8604	LAMC1	-	K05635	W	veNOG02293	laminin subunit gamma 1 [Source:HGNC Symbol;Acc:HGNC:6492]
ENSAPLG00020002079	75.3117	15.8834	134.74	8.48307	3.08459	2.25611e-23	4.8102e-22	9	17088304	17089122	+	360	SNORC	GO:0051216	-	S	opiNOG62009;veNOG35326;veNOG25098	secondary ossification center associated regulator of chondrocyte maturation [Source:HGNC Symbol;Acc:HGNC:33763]
ENSAPLG00020003513	4007.84	5123.97	2891.71	0.564351	-0.825336	2.25634e-23	4.8102e-22	31	1107463	1110094	-	1462	-	GO:0003924;GO:0005200;GO:0005525;GO:0005874;GO:0007017;GO:0003924;GO:0005200;GO:0005525;GO:0005874;GO:0007017	K07374	Z	veNOG02855	-
ENSAPLG00020010692	3299.81	4233.72	2365.89	0.558821	-0.839541	2.26694e-23	4.82611e-22	5	61856673	61875145	+	3501	COPB1	GO:0005198;GO:0005737;GO:0006886;GO:0016192;GO:0030117;GO:0030126	K17301	U	veNOG12238	COPI coat complex subunit beta 1 [Source:HGNC Symbol;Acc:HGNC:2231]
ENSAPLG00020009709	3465.34	4462.5	2468.17	0.553091	-0.854411	2.30222e-23	4.89445e-22	3	36834748	36887757	-	5854	IBTK	GO:0005515;GO:0005515;GO:0005515;GO:0005515	-	S	veNOG04632	inhibitor of Bruton tyrosine kinase [Source:HGNC Symbol;Acc:HGNC:17853]
ENSAPLG00020013569	1428.46	970.226	1886.7	1.9446	0.959476	2.38578e-23	5.0651e-22	15	3827048	3871140	+	4203	SMURF1	GO:0004842;GO:0005515;GO:0006511;GO:0061630	K04678	O	veNOG07573	SMAD specific E3 ubiquitin protein ligase 1 [Source:NCBI gene;Acc:101801328]
ENSAPLG00020008489	380.977	560.498	201.457	0.359425	-1.47624	2.48797e-23	5.27478e-22	3	49508354	49616111	-	1825	CDK19	GO:0004672;GO:0005524;GO:0006468;GO:0004672;GO:0005524;GO:0006468;GO:0004672;GO:0005524;GO:0006468	K02208	K	veNOG07659	cyclin dependent kinase 19 [Source:NCBI gene;Acc:101791214]
ENSAPLG00020005076	238.001	112.503	363.499	3.231	1.69198	2.68262e-23	5.67963e-22	1	65300242	65301435	-	1194	FBXL14	GO:0005515	K10280	R	veNOG00775	F-box and leucine rich repeat protein 14 [Source:HGNC Symbol;Acc:HGNC:28624]
ENSAPLG00020012004	575.23	350.771	799.69	2.2798	1.18891	2.84565e-23	6.01651e-22	12	21706533	21724118	-	4463	BLM	GO:0000166;GO:0003676;GO:0003677;GO:0003824;GO:0004386;GO:0005524;GO:0005634;GO:0006260;GO:0006281;GO:0006310;GO:0016818;GO:0043138;GO:0044237;GO:0000166;GO:0003676;GO:0003677;GO:0003824;GO:0004386;GO:0005524;GO:0005634;GO:0006260;GO:0006281;GO:0006310;GO:0016818;GO:0043138;GO:0044237	K10901	L	veNOG06014;veNOG33974	BLM RecQ like helicase [Source:HGNC Symbol;Acc:HGNC:1058]
ENSAPLG00020004012	344.3	653.38	35.2189	0.0539027	-4.2135	2.9222e-23	6.16989e-22	15	7790665	7792084	+	342	-	GO:0005509	-	T	veNOG23115	-
ENSAPLG00020011806	938.108	533.381	1342.84	2.51759	1.33204	3.07217e-23	6.47765e-22	19	8592876	8608850	-	2836	LRRC8A	GO:0005515	-	S	veNOG04630	leucine rich repeat containing 8 VRAC subunit A [Source:HGNC Symbol;Acc:HGNC:19027]
ENSAPLG00020016589	1367.92	1809.24	926.587	0.51214	-0.96539	3.18681e-23	6.71017e-22	5	8815015	8886303	+	2660	AKT1	GO:0004672;GO:0004674;GO:0005524;GO:0006468;GO:0043491;GO:0004672;GO:0004674;GO:0005524;GO:0006468;GO:0043491	K04456	T	veNOG06559;COG0515	AKT serine/threonine kinase 1 [Source:NCBI gene;Acc:101800458]
ENSAPLG00020005583	137.076	229.35	44.8024	0.195345	-2.35591	3.3168e-23	6.97434e-22	1	113305253	113446683	-	3420	KCNJ6	GO:0005242;GO:0006813;GO:0015467;GO:0016020;GO:0016021	K05000	P	veNOG05963	potassium inwardly rectifying channel subfamily J member 6 [Source:NCBI gene;Acc:101797099]
ENSAPLG00020001080	555.884	334.426	777.342	2.32441	1.21686	3.39726e-23	7.13377e-22	8	10788956	10797656	-	2367	GORAB	-	K19748	S	veNOG10877	golgin, RAB6 interacting [Source:HGNC Symbol;Acc:HGNC:25676]
ENSAPLG00020009257	391.981	567.447	216.515	0.381559	-1.39002	3.62823e-23	7.6084e-22	3	87462148	87469492	+	2010	GTPBP2	GO:0003924;GO:0005525	-	J	veNOG05181	GTP binding protein 2 [Source:HGNC Symbol;Acc:HGNC:4670]
ENSAPLG00020005118	339.996	513.867	166.126	0.323286	-1.62912	3.73699e-23	7.82581e-22	3	19543032	19548827	+	2143	ADI1	GO:0010309;GO:0016491;GO:0019509;GO:0055114	K08967	S	veNOG00581	Anas platyrhynchos acireductone dioxygenase 1 (ADI1), mRNA. [Source:RefSeq mRNA;Acc:NM_001285955]
ENSAPLG00020011376	4828.72	3053.54	6603.91	2.16271	1.11284	3.78518e-23	7.91596e-22	16	166780	171152	-	1905	SRSF6	GO:0003676	K12893	A	veNOG01171	serine and arginine rich splicing factor 6 [Source:NCBI gene;Acc:101799354]
ENSAPLG00020008947	262.108	396.822	127.394	0.321037	-1.63919	3.94098e-23	8.2306e-22	15	8366573	8370703	-	1267	TMEM159	-	-	S	veNOG21970	transmembrane protein 159 [Source:HGNC Symbol;Acc:HGNC:30136]
ENSAPLG00020003499	678.902	1124.72	233.089	0.207243	-2.27061	4.41887e-23	9.21616e-22	19	12013568	12014810	-	576	ANGPTL2	-	-	R	veNOG03362	angiopoietin like 2 [Source:HGNC Symbol;Acc:HGNC:490]
ENSAPLG00020012217	2612.34	3371.34	1853.34	0.549735	-0.863191	4.45897e-23	9.28721e-22	20	663915	693387	-	1647	PAFAH1B1	GO:0005515;GO:0005515	K16794	S	veNOG08548	platelet activating factor acetylhydrolase 1b regulatory subunit 1 [Source:NCBI gene;Acc:101790091]
ENSAPLG00020016919	1934.89	1281.3	2588.48	2.02019	1.01449	4.67659e-23	9.72732e-22	2	102720588	102768624	+	5149	CDK13	GO:0004672;GO:0005524;GO:0006468;GO:0004672;GO:0005524;GO:0006468	K08819	TD	veNOG33835;veNOG08872	cyclin dependent kinase 13 [Source:HGNC Symbol;Acc:HGNC:1733]
ENSAPLG00020007324	865.229	559.601	1170.86	2.09231	1.0651	4.73541e-23	9.83636e-22	2	60681124	60762963	-	6771	RTTN	GO:0005813;GO:0036064;GO:0044782;GO:0005813;GO:0036064;GO:0044782;GO:0005813;GO:0036064;GO:0044782	K16484	S	veNOG06795	rotatin [Source:HGNC Symbol;Acc:HGNC:18654]
ENSAPLG00020006779	1091.82	1462.48	721.16	0.493109	-1.02002	4.8766e-23	1.0116e-21	7	8055680	8546533	-	4785	ATRNL1	GO:0005515;GO:0005515;GO:0005515;GO:0005515;GO:0005515	-	T	veNOG04032	attractin like 1 [Source:HGNC Symbol;Acc:HGNC:29063]
ENSAPLG00020004938	1197.65	1589.94	805.355	0.506532	-0.981275	4.91252e-23	1.01768e-21	18	1103276	1130322	+	1167	ASPSCR1	-	K15627	O	veNOG11408	ASPSCR1 tether for SLC2A4, UBX domain containing [Source:HGNC Symbol;Acc:HGNC:13825]
ENSAPLG00020017315	2892.05	3719.13	2064.97	0.555228	-0.848847	5.32964e-23	1.10261e-21	7	2904806	3141728	-	6726	DOCK1	GO:0005085;GO:0005096;GO:0005515;GO:0007264;GO:0016477;GO:0005085;GO:0005096;GO:0005515;GO:0007264;GO:0016477;GO:0005085;GO:0005096;GO:0005515;GO:0007264;GO:0016477;GO:0005085;GO:0005096;GO:0005515;GO:0007264;GO:0016477;GO:0005085;GO:0005096;GO:0005515;GO:0007264;GO:0016477;GO:0005085;GO:0005096;GO:0005515;GO:0007264;GO:0016477;GO:0005085;GO:0005096;GO:0007264;GO:0016477	K13708	T	veNOG00166	dedicator of cytokinesis 1 [Source:HGNC Symbol;Acc:HGNC:2987]
ENSAPLG00020007714	198.891	87.8086	309.974	3.5301	1.81971	5.35949e-23	1.10729e-21	26	2013275	2020389	-	1279	-	GO:0003924;GO:0005525;GO:0007264;GO:0003924;GO:0005525;GO:0007264	K07857	T	veNOG07289	ras homolog family member C [Source:NCBI gene;Acc:101794591]
ENSAPLG00020012288	11763.9	14822.6	8705.13	0.587287	-0.767862	5.65427e-23	1.16663e-21	1	163539131	163731623	+	14229	MYCBP2	-	K10693	O	veNOG05921	MYC binding protein 2 [Source:HGNC Symbol;Acc:HGNC:23386]
ENSAPLG00020000702	976.199	1312.89	639.512	0.487104	-1.0377	5.69996e-23	1.17448e-21	5	26197521	26209245	-	1765	SRP54	GO:0003924;GO:0005525;GO:0006614;GO:0008312;GO:0048500;GO:0003924;GO:0005525;GO:0006614;GO:0008312;GO:0048500	K03106	U	veNOG06226	signal recognition particle 54 [Source:HGNC Symbol;Acc:HGNC:11301]
ENSAPLG00020014403	418.861	603.006	234.716	0.389243	-1.36126	6.13503e-23	1.26244e-21	7	28293664	28344388	-	3171	OGDHL	GO:0004591;GO:0006099;GO:0016624;GO:0030976;GO:0055114	K00164	G	veNOG02025	oxoglutarate dehydrogenase like [Source:NCBI gene;Acc:101794151]
ENSAPLG00020002057	541.549	830.586	252.512	0.304017	-1.71777	6.58582e-23	1.35339e-21	17	6514371	6523111	+	1791	-	GO:0006751;GO:0036374;GO:0006751;GO:0036374;GO:0006751;GO:0036374	K18592	E	veNOG03834	-
ENSAPLG00020000609	116.636	38.0949	195.177	5.12346	2.35712	6.74792e-23	1.38485e-21	3	2623412	2628057	+	2117	-	GO:0004672;GO:0005524;GO:0006468;GO:0004672;GO:0005524;GO:0006468	-	T	veNOG12362	-
ENSAPLG00020015918	277.895	414.573	141.218	0.340635	-1.5537	6.86236e-23	1.40646e-21	4	60712461	60751986	+	3838	FAM184B	-	-	S	veNOG07950	family with sequence similarity 184 member B [Source:HGNC Symbol;Acc:HGNC:29235]
ENSAPLG00020008114	879.975	1189.29	570.659	0.479831	-1.0594	7.01773e-23	1.4364e-21	3	48169682	48274536	-	2201	PDSS2	GO:0008299	K12505	H	veNOG05392	decaprenyl diphosphate synthase subunit 2 [Source:NCBI gene;Acc:101804694]
ENSAPLG00020002508	1060.8	702.026	1419.57	2.02211	1.01586	7.06108e-23	1.44335e-21	14	5863095	5880204	+	2719	-	GO:0005515	K14562	R	veNOG34351;NOG163798;veNOG07700	-
ENSAPLG00020004304	519.743	837.281	202.206	0.241503	-2.04989	7.20249e-23	1.4703e-21	17	4625656	4652373	-	1520	COMT	GO:0000287;GO:0006584;GO:0008171;GO:0016206;GO:0042135	K00545	Q	veNOG15193	catechol-O-methyltransferase [Source:NCBI gene;Acc:101805407]
ENSAPLG00020005470	748.608	1156.8	340.42	0.294278	-1.76475	7.7894e-23	1.58801e-21	3	112354549	112356817	-	1905	FLRT3	GO:0005515	K16362	R	veNOG14054	fibronectin leucine rich transmembrane protein 3 [Source:HGNC Symbol;Acc:HGNC:3762]
ENSAPLG00020016693	876.967	567.712	1186.22	2.08948	1.06314	7.8403e-23	1.59627e-21	13	8801432	8846640	+	3927	WDR59	GO:0005515;GO:0005515	K20409	R	veNOG08086	WD repeat domain 59 [Source:HGNC Symbol;Acc:HGNC:25706]
ENSAPLG00020006954	5371.84	6805.24	3938.44	0.578736	-0.789023	7.875e-23	1.60122e-21	9	9483263	9511347	-	2643	AP2M1	GO:0006886;GO:0016192;GO:0030131;GO:0006886;GO:0016192;GO:0030131	K11826	U	veNOG01687	adaptor related protein complex 2 subunit mu 1 [Source:NCBI gene;Acc:101804101]
ENSAPLG00020013599	1024.22	1464.52	583.927	0.398717	-1.32656	8.3217e-23	1.68981e-21	14	938370	944198	+	1367	YIPF5	GO:0016020	K20363	U	veNOG04341	Yip1 domain family member 5 [Source:NCBI gene;Acc:101795153]
ENSAPLG00020014932	2385.72	3083.54	1687.9	0.547391	-0.869357	8.65316e-23	1.7548e-21	28	4698611	4765736	-	3458	TCF3	GO:0046983;GO:0046983;GO:0046983;GO:0046983	K09063	K	veNOG11621	transcription factor 3 [Source:NCBI gene;Acc:101799513]
ENSAPLG00020002872	1603.73	2144.44	1063.02	0.495708	-1.01244	8.85365e-23	1.7931e-21	11	17322858	17649593	-	6028	AFF2	-	K15194	K	veNOG00385	AF4/FMR2 family member 2 [Source:NCBI gene;Acc:101789773]
ENSAPLG00020009573	2287.17	3112.76	1461.59	0.469548	-1.09066	9.69241e-23	1.96039e-21	Z	42833924	42838897	+	1535	-	GO:0006508;GO:0008234	K01365	O	veNOG07303	-
ENSAPLG00020001395	2006.63	2605.91	1407.34	0.540058	-0.888814	1.04661e-22	2.11409e-21	9	16456461	16530750	-	4220	VPS8	GO:0005515	K20178	U	veNOG06413	VPS8 subunit of CORVET complex [Source:NCBI gene;Acc:101795778]
ENSAPLG00020014604	1264.71	854.9	1674.51	1.95873	0.969915	1.09767e-22	2.21433e-21	5	53891854	53901165	-	5426	-	-	-	S	veNOG10072	-
ENSAPLG00020006512	281.022	418.989	143.056	0.341431	-1.55033	1.11759e-22	2.25157e-21	24	672944	695354	+	4295	MYOM3	GO:0005515;GO:0005515	-	Z	veNOG01453	myomesin 3 [Source:HGNC Symbol;Acc:HGNC:26679]
ENSAPLG00020008254	1296.19	1974.8	617.571	0.312726	-1.67703	1.12511e-22	2.26375e-21	2	64986567	65049835	-	5180	-	GO:0007605;GO:0048741;GO:0007605;GO:0048741;GO:0007605;GO:0048741;GO:0007605;GO:0048741	-	S	veNOG11107	-
ENSAPLG00020002411	205.345	319.269	91.4206	0.286343	-1.80418	1.1973e-22	2.40586e-21	14	5811513	5836926	-	4906	-	GO:0004672;GO:0004683;GO:0005516;GO:0005524;GO:0006468;GO:0004672;GO:0004683;GO:0005516;GO:0005524;GO:0006468	K04515	T	veNOG04411	-
ENSAPLG00020011602	3132.17	4018.77	2245.57	0.55877	-0.839673	1.25835e-22	2.52524e-21	1	153050210	153243868	-	5006	FARP1	GO:0005085;GO:0005856;GO:0008092;GO:0005085;GO:0005856;GO:0008092;GO:0005085;GO:0005856;GO:0008092;GO:0005085;GO:0005856;GO:0005085;GO:0005856;GO:0008092	K17477	T	veNOG11898	FERM, ARH/RhoGEF and pleckstrin domain protein 1 [Source:HGNC Symbol;Acc:HGNC:3591]
ENSAPLG00020001052	1226.47	818.674	1634.27	1.99624	0.997288	1.30495e-22	2.61533e-21	5	27174170	27198462	-	2425	TOLLIP	GO:0005515;GO:0005515;GO:0005515;GO:0005515	K05402	T	veNOG10527	toll interacting protein [Source:NCBI gene;Acc:101790598]
ENSAPLG00020008012	4947.39	6267.43	3627.36	0.578764	-0.788953	1.38829e-22	2.77875e-21	1	55085265	55094222	-	1910	EIF3L	GO:0003743;GO:0005515;GO:0005737;GO:0005852	K15029	J	veNOG07849	eukaryotic translation initiation factor 3 subunit L [Source:NCBI gene;Acc:101797956]
ENSAPLG00020007126	2673.64	3440.63	1906.64	0.554155	-0.851639	1.39749e-22	2.79352e-21	6	14058186	14070906	-	2030	IDH1	GO:0000287;GO:0004450;GO:0006102;GO:0016616;GO:0051287;GO:0055114	K00031	C	veNOG05131	isocitrate dehydrogenase (NADP(+)) 1 [Source:NCBI gene;Acc:101801445]
ENSAPLG00020006894	251.998	381.094	122.902	0.322498	-1.63264	1.40755e-22	2.80999e-21	4	69757898	69943099	-	4406	-	GO:0000159;GO:0005515;GO:0019888;GO:0000159;GO:0005515;GO:0019888;GO:0000159;GO:0005515;GO:0019888;GO:0000159;GO:0005515;GO:0019888;GO:0000159;GO:0005515;GO:0019888	K04354	T	veNOG01236	protein phosphatase 2 regulatory subunit Bgamma [Source:NCBI gene;Acc:101801149]
ENSAPLG00020006220	727.941	461.277	994.606	2.1562	1.10849	1.46716e-22	2.9252e-21	17	6464948	6481561	-	2607	SMPD4	GO:0050290;GO:0050290	K12353	S	veNOG11759	sphingomyelin phosphodiesterase 4 [Source:NCBI gene;Acc:101798690]
ENSAPLG00020008446	778.017	457.724	1098.31	2.3995	1.26274	1.47709e-22	2.94119e-21	17	8396674	8447668	-	3029	RBM19	GO:0003676	K14787	R	veNOG01515	RNA binding motif protein 19 [Source:HGNC Symbol;Acc:HGNC:29098]
ENSAPLG00020015718	2041.12	2646.95	1435.3	0.542248	-0.882976	1.48352e-22	2.95018e-21	12	8352456	8363214	+	1881	PSMA4	GO:0004175;GO:0004298;GO:0005839;GO:0006511;GO:0019773;GO:0051603	K02728	O	veNOG00553	proteasome 20S subunit alpha 4 [Source:HGNC Symbol;Acc:HGNC:9533]
ENSAPLG00020003316	636.702	942.985	330.419	0.350397	-1.51294	1.51063e-22	3.00021e-21	19	11281625	11389475	+	2608	-	GO:0003677;GO:0003700;GO:0005634;GO:0006355;GO:0043565	K15610	K	veNOG03467	PBX homeobox 3 [Source:NCBI gene;Acc:101799200]
ENSAPLG00020014638	675.793	930.18	421.407	0.453038	-1.14229	1.52827e-22	3.03133e-21	2	117832171	117844977	+	2790	MTURN	-	-	S	veNOG19547;NOG34457	maturin, neural progenitor differentiation regulator homolog [Source:NCBI gene;Acc:101803190]
ENSAPLG00020004503	3745.56	4772.1	2719.03	0.569776	-0.811534	1.66525e-22	3.29877e-21	1	15985953	16026758	-	6284	LAMB1	-	K05636	W	opiNOG03497;veNOG09711	laminin subunit beta 1 [Source:HGNC Symbol;Acc:HGNC:6486]
ENSAPLG00020011429	279.88	419.293	140.467	0.335009	-1.57773	1.75551e-22	3.4731e-21	2	83901279	83948923	-	2500	CDH6	GO:0005509;GO:0005886;GO:0007155;GO:0007156;GO:0016020;GO:0098609	K06798	S	KOG3594;veNOG03927	cadherin-6 [Source:NCBI gene;Acc:101793646]
ENSAPLG00020016048	1549.04	2310.81	787.278	0.340694	-1.55345	1.81684e-22	3.58984e-21	26	3743061	3746500	+	1824	PRELP	GO:0005201;GO:0005515;GO:0062023	K08125	R	veNOG03782	proline and arginine rich end leucine rich repeat protein [Source:HGNC Symbol;Acc:HGNC:9357]
ENSAPLG00020003720	729.589	462.32	996.859	2.15621	1.1085	1.81955e-22	3.59057e-21	Z	18573851	18593197	-	3382	-	GO:0003677;GO:0003677;GO:0003677	-	R	veNOG01560	-
ENSAPLG00020011811	353.714	194.425	513.004	2.63857	1.39976	1.85589e-22	3.65761e-21	14	8859704	8864484	+	1494	-	GO:0005515	K18726	T	veNOG09968	-
ENSAPLG00020016473	687.551	945.009	430.093	0.45512	-1.13568	1.89007e-22	3.7202e-21	20	11516225	11517844	+	1620	FZD9	GO:0004888;GO:0005515;GO:0007166;GO:0016020;GO:0016021	K02842	T	veNOG01854	frizzled class receptor 9 [Source:HGNC Symbol;Acc:HGNC:4047]
ENSAPLG00020017889	468.563	274.854	662.271	2.40954	1.26876	2.01041e-22	3.952e-21	11	15327570	15331600	+	2187	-	GO:0006364;GO:0032040	K14567	A	veNOG05978	-
ENSAPLG00020015373	371.259	207.106	535.412	2.58521	1.37028	2.07863e-22	4.0809e-21	Z	1758579	1766287	+	1440	MEX3C	GO:0003676;GO:0003723	K15686	O	veNOG09419	mex-3 RNA binding family member C [Source:HGNC Symbol;Acc:HGNC:28040]
ENSAPLG00020002065	894.904	587.484	1202.32	2.04656	1.0332	2.1869e-22	4.28799e-21	12	20783862	20789338	+	2761	FEM1B	GO:0005515	K10349	R	veNOG14777	fem-1 homolog B [Source:HGNC Symbol;Acc:HGNC:3649]
ENSAPLG00020015376	1890.35	2450.45	1330.25	0.542861	-0.881345	2.2974e-22	4.49893e-21	Z	1771096	1783753	-	1773	SMAD4	GO:0003700;GO:0005515;GO:0005667;GO:0006355;GO:0007179;GO:0003700;GO:0005515;GO:0005667;GO:0006355;GO:0007179;GO:0003700;GO:0005515;GO:0005667;GO:0006355;GO:0007179	K04501	TK	veNOG02809	SMAD family member 4 [Source:HGNC Symbol;Acc:HGNC:6770]
ENSAPLG00020005961	205.355	93.625	317.085	3.38675	1.7599	2.36281e-22	4.62114e-21	25	1087158	1093749	-	2449	CWC25	-	-	S	veNOG11464	CWC25 spliceosome associated protein homolog [Source:HGNC Symbol;Acc:HGNC:25989]
ENSAPLG00020009367	837.302	1133.11	541.492	0.47788	-1.06528	2.39887e-22	4.68572e-21	3	108470945	108676762	+	4350	EHBP1	GO:0005515;GO:0005515;GO:0005515	-	Z	veNOG03221	EH domain binding protein 1 [Source:HGNC Symbol;Acc:HGNC:29144]
ENSAPLG00020009813	297.944	154.349	441.538	2.86065	1.51635	2.56136e-22	4.99677e-21	32	848822	850438	+	1368	PYGO2	-	-	R	veNOG00017	pygopus family PHD finger 2 [Source:NCBI gene;Acc:113839876]
ENSAPLG00020005063	1048.97	1401.32	696.625	0.49712	-1.00834	2.62125e-22	5.10712e-21	2	43671695	43789663	-	4653	CDH2	GO:0005509;GO:0005886;GO:0007155;GO:0007156;GO:0009966;GO:0016020;GO:0098609;GO:0005509;GO:0005886;GO:0007155;GO:0007156;GO:0009966;GO:0016020;GO:0098609;GO:0005509;GO:0005886;GO:0007155;GO:0007156;GO:0009966;GO:0016020;GO:0098609;GO:0005509;GO:0005886;GO:0007155;GO:0007156;GO:0009966;GO:0016020;GO:0098609;GO:0005509;GO:0005886;GO:0007155;GO:0007156;GO:0009966;GO:0016020;GO:0098609;GO:0005509;GO:…	K06736	S	veNOG07930	cadherin 2 [Source:HGNC Symbol;Acc:HGNC:1759]
ENSAPLG00020009502	2681.18	1922.91	3439.45	1.78866	0.838883	2.96138e-22	5.76252e-21	Z	13368449	13441478	-	5264	-	GO:0031929;GO:0031932	K08267	D	veNOG01552	-
ENSAPLG00020009561	194.019	303.095	84.9417	0.280247	-1.83523	3.16293e-22	6.14695e-21	5	60073827	60078904	-	2226	-	GO:0006826;GO:0006879;GO:0008199	-	P	opiNOG35473;veNOG19846	ferritin light chain [Source:NCBI gene;Acc:101805444]
ENSAPLG00020015052	6399.61	8078.5	4720.71	0.584355	-0.775084	3.2027e-22	6.21638e-21	1	46598376	46607613	-	1382	SLC25A3	-	K15102	C	veNOG12661	solute carrier family 25 member 3 [Source:NCBI gene;Acc:101790241]
ENSAPLG00020005599	643.048	917.854	368.243	0.401199	-1.31761	3.43756e-22	6.66384e-21	4	64338405	64582929	-	3218	CTNNA2	GO:0007155;GO:0045296;GO:0051015;GO:0007155;GO:0045296;GO:0051015	K05691	W	roNOG07585;veNOG13414;veNOG02907	catenin alpha 2 [Source:HGNC Symbol;Acc:HGNC:2510]
ENSAPLG00020010175	774.601	1051.45	497.747	0.473389	-1.0789	3.87925e-22	7.51061e-21	13	18015258	18018477	-	1657	HSBP1	GO:0003714	-	-	-	heat shock factor binding protein 1 [Source:NCBI gene;Acc:101805429]
ENSAPLG00020016604	136.212	223.686	48.7378	0.217885	-2.19836	4.01009e-22	7.75419e-21	13	7806894	7924236	+	3893	SMPD3	-	K12352	T	veNOG02793	sphingomyelin phosphodiesterase 3 [Source:HGNC Symbol;Acc:HGNC:14240]
ENSAPLG00020016311	736.852	1263.93	209.775	0.16597	-2.591	4.04204e-22	7.80615e-21	20	10882359	10900658	-	2497	ELN	GO:0005201;GO:0062023;GO:0005201;GO:0062023	K05743	-	-	elastin [Source:HGNC Symbol;Acc:HGNC:3327]
ENSAPLG00020009360	786.647	1064.15	509.148	0.478456	-1.06354	4.4652e-22	8.61258e-21	18	8363078	8378944	-	1826	MFSD11	-	-	S	veNOG12006	major facilitator superfamily domain containing 11 [Source:HGNC Symbol;Acc:HGNC:25458]
ENSAPLG00020017108	24153.3	32377.5	15929	0.491977	-1.02334	4.69037e-22	9.03556e-21	9	14839701	14863071	+	4380	HDLBP	GO:0003676;GO:0003723;GO:0003676;GO:0003723;GO:0003676;GO:0003723;GO:0003676;GO:0003723;GO:0003676;GO:0003723	-	I	veNOG03433	high density lipoprotein binding protein [Source:HGNC Symbol;Acc:HGNC:4857]
ENSAPLG00020012180	839.962	1135.3	544.627	0.479722	-1.05973	5.09418e-22	9.8012e-21	1	152696235	152782817	-	1734	UBAC2	GO:0005515	-	S	veNOG00020	UBA domain containing 2 [Source:NCBI gene;Acc:101789664]
ENSAPLG00020010648	155.899	252.031	59.7672	0.237143	-2.07617	5.23182e-22	1.00535e-20	23	4293476	4298499	+	1226	LAYN	-	K10077	TV	veNOG01880	layilin [Source:HGNC Symbol;Acc:HGNC:29471]
ENSAPLG00020009443	2009.45	2597.16	1421.73	0.547419	-0.869282	5.25817e-22	1.00877e-20	VSDN01001647.1	3615	11181	+	3036	LIPG	GO:0004465;GO:0005515;GO:0006629;GO:0052689	K01046	G	veNOG00044	lipase G, endothelial type [Source:NCBI gene;Acc:101799752]
ENSAPLG00020017725	901.633	567.265	1236	2.17888	1.12359	5.26273e-22	1.00877e-20	12	13132307	13154927	+	4334	TMC3	GO:0005887;GO:0016021;GO:0005887;GO:0016021;GO:0005887;GO:0016021;GO:0005887;GO:0016021;GO:0005887;GO:0016021	-	S	veNOG09652	transmembrane channel like 3 [Source:HGNC Symbol;Acc:HGNC:22995]
ENSAPLG00020006423	1332.01	1753.34	910.672	0.519391	-0.945106	5.29035e-22	1.0128e-20	6	23496733	23543920	+	3429	ITGB5	GO:0007229;GO:0008305;GO:0038023;GO:0007229;GO:0008305;GO:0038023;GO:0007229;GO:0008305;GO:0038023;GO:0007229;GO:0008305;GO:0038023;GO:0007229;GO:0008305;GO:0038023;GO:0007229;GO:0008305;GO:0038023;GO:0007229;GO:0008305;GO:0038023;GO:0007229;GO:0008305;GO:0038023	K06588	W	veNOG04473	integrin subunit beta 5 [Source:HGNC Symbol;Acc:HGNC:6160]
ENSAPLG00020001328	1254.87	1713.08	796.662	0.465047	-1.10455	5.43491e-22	1.03918e-20	2	157184700	157258781	-	1907	CTDSPL	GO:0006357;GO:0008420;GO:0016791;GO:0006357;GO:0008420;GO:0016791	K15731	K	veNOG06548	CTD small phosphatase like [Source:HGNC Symbol;Acc:HGNC:16890]
ENSAPLG00020016866	1572.97	1098.44	2047.49	1.864	0.898403	5.54412e-22	1.05875e-20	6	37618709	37645875	+	6782	RIF1	-	K11138	T	veNOG05103	replication timing regulatory factor 1 [Source:HGNC Symbol;Acc:HGNC:23207]
ENSAPLG00020013846	946.522	1292.7	600.342	0.464409	-1.10653	5.60624e-22	1.06928e-20	1	66230805	66262244	+	1440	BCL2L13	GO:0006915;GO:0042981	K15485	T	veNOG09777	BCL2 like 13 [Source:HGNC Symbol;Acc:HGNC:17164]
ENSAPLG00020000649	524.908	765.311	284.506	0.371752	-1.42759	5.74266e-22	1.09395e-20	4	7972597	8042364	+	1255	TSPAN5	GO:0016021	K17345	RU	veNOG08771;NOG02942	tetraspanin 5 [Source:HGNC Symbol;Acc:HGNC:17753]
ENSAPLG00020017459	372.524	538.442	206.605	0.383709	-1.38191	5.76667e-22	1.09707e-20	8	31152991	31189916	+	2154	RAVER2	GO:0003676	-	A	veNOG34741;veNOG09359	ribonucleoprotein, PTB binding 2 [Source:HGNC Symbol;Acc:HGNC:25577]
ENSAPLG00020007528	451.019	640.722	261.316	0.407847	-1.2939	5.77331e-22	1.09707e-20	18	6376752	6388040	-	1188	CRLF3	GO:0005515	-	K	veNOG10218	cytokine receptor like factor 3 [Source:HGNC Symbol;Acc:HGNC:17177]
ENSAPLG00020014081	431.199	613.774	248.624	0.405074	-1.30374	6.28031e-22	1.19194e-20	10	17515755	17534342	-	3080	EOGT	GO:0016757	K18134	O	veNOG05827	EGF domain specific O-linked N-acetylglucosamine transferase [Source:HGNC Symbol;Acc:HGNC:28526]
ENSAPLG00020013967	658.178	413.214	903.142	2.18565	1.12806	6.44102e-22	1.22094e-20	31	1982622	1991936	-	4215	FMNL3	GO:0003779;GO:0007010;GO:0008360;GO:0016043;GO:0016477;GO:0017048;GO:0030036;GO:0003779;GO:0007010;GO:0008360;GO:0016043;GO:0016477;GO:0017048;GO:0030036;GO:0003779;GO:0007010;GO:0008360;GO:0016043;GO:0016477;GO:0017048;GO:0030036	-	ZT	veNOG04177	formin like 3 [Source:HGNC Symbol;Acc:HGNC:23698]
ENSAPLG00020002080	2264.58	1614.35	2914.82	1.80558	0.85246	6.73052e-22	1.27425e-20	20	4956201	4987256	+	4494	PHF12	GO:0003714;GO:0005515;GO:0045892;GO:0003714;GO:0005515;GO:0045892	-	R	veNOG09846	PHD finger protein 12 [Source:NCBI gene;Acc:101793448]
ENSAPLG00020018022	1981.14	1402.46	2559.82	1.82523	0.868077	6.82983e-22	1.29146e-20	1	57905087	57952044	+	3515	NUAK1	GO:0004672;GO:0005524;GO:0006468	K08800	T	veNOG13569	NUAK family kinase 1 [Source:NCBI gene;Acc:101800051]
ENSAPLG00020010442	982.479	651.451	1313.51	2.01628	1.01169	6.95369e-22	1.31327e-20	32	1222605	1235534	+	2610	NCSTN	GO:0016021;GO:0016485;GO:0016021;GO:0016485;GO:0016021;GO:0016485;GO:0016021;GO:0016485	K06171	OT	veNOG08856	nicastrin [Source:HGNC Symbol;Acc:HGNC:17091]
ENSAPLG00020000739	160.687	66.1884	255.186	3.85544	1.9469	7.23827e-22	1.36534e-20	5	37914857	37923099	-	2425	PLEK2	GO:0035556;GO:0035556	K19993	T	veNOG09206;opiNOG06742	pleckstrin 2 [Source:HGNC Symbol;Acc:HGNC:19238]
ENSAPLG00020013765	629.23	865.555	392.905	0.453934	-1.13945	7.62661e-22	1.43683e-20	18	5542400	5640302	-	1877	MMD	GO:0016021;GO:0019835;GO:0016021;GO:0019835;GO:0016021;GO:0019835	K11064	V	veNOG09391	monocyte to macrophage differentiation associated [Source:HGNC Symbol;Acc:HGNC:7153]
ENSAPLG00020007584	26487.7	40726	12249.5	0.300777	-1.73323	7.86269e-22	1.47949e-20	25	3097938	3112897	-	4356	COL1A1	GO:0005201;GO:0005515	K06236	W	veNOG00535	collagen type I alpha 1 chain [Source:HGNC Symbol;Acc:HGNC:2197]
ENSAPLG00020017735	1361.51	934.667	1788.35	1.91335	0.936102	8.14285e-22	1.53034e-20	14	5444791	5463602	+	3618	MAML1	GO:0003713;GO:0007219;GO:0016607;GO:0045944	K06061	K	veNOG08184	mastermind like transcriptional coactivator 1 [Source:HGNC Symbol;Acc:HGNC:13632]
ENSAPLG00020011556	3530.38	4492.86	2567.9	0.571553	-0.807041	8.73385e-22	1.63941e-20	2	93019006	93038678	-	1144	SSR1	GO:0005789;GO:0005789	K13249	U	veNOG00162	signal sequence receptor subunit 1 [Source:HGNC Symbol;Acc:HGNC:11323]
ENSAPLG00020008062	1260.52	864.072	1656.98	1.91764	0.939329	9.19982e-22	1.72477e-20	Z	35124834	35179296	-	5213	HAUS6	GO:0008017;GO:0051225;GO:0070652;GO:0051225;GO:0070652	K16589	S	veNOG11852	HAUS augmin like complex subunit 6 [Source:HGNC Symbol;Acc:HGNC:25948]
ENSAPLG00020001662	3125.39	3981.55	2269.22	0.569934	-0.811134	9.26519e-22	1.73491e-20	5	34462779	34490121	-	5845	ZNF106	GO:0003676;GO:0003723;GO:0005515;GO:0008270;GO:0003676;GO:0003723;GO:0005515;GO:0003676;GO:0003723;GO:0005515;GO:0003676;GO:0003723;GO:0005515	-	R	veNOG05694	zinc finger protein 106 [Source:HGNC Symbol;Acc:HGNC:12886]
ENSAPLG00020017825	916.076	1230.11	602.045	0.489426	-1.03084	9.33834e-22	1.74649e-20	7	3307662	3491479	+	4218	ADAM12	GO:0004222;GO:0006508;GO:0008237	K06835	O	veNOG05496	ADAM metallopeptidase domain 12 [Source:NCBI gene;Acc:101802680]
ENSAPLG00020002055	471.594	722.085	221.103	0.306201	-1.70745	1.03819e-21	1.9393e-20	12	20773892	20780182	-	870	CLN6	-	K12359	S	veNOG02138	CLN6 transmembrane ER protein [Source:HGNC Symbol;Acc:HGNC:2077]
ENSAPLG00020006688	392.768	577.765	207.771	0.359612	-1.47549	1.0762e-21	2.00787e-20	4	18178221	18200063	+	1201	PDGFRL	-	-	T	veNOG04539	platelet derived growth factor receptor like [Source:HGNC Symbol;Acc:HGNC:8805]
ENSAPLG00020001811	725.58	987.942	463.218	0.468871	-1.09274	1.08523e-21	2.02225e-20	1	111237475	111250880	+	2272	-	GO:0005515	K05131	T	veNOG05049;aveNOG15362;opiNOG22132	-
ENSAPLG00020008921	765.572	496.648	1034.5	2.08296	1.05863	1.12106e-21	2.0865e-20	17	12881136	12899860	-	888	PPTC7	GO:0003824	K17508	T	veNOG02626	protein phosphatase targeting COQ7 [Source:HGNC Symbol;Acc:HGNC:30695]
ENSAPLG00020009771	188.962	294.706	83.2174	0.282374	-1.82432	1.12454e-21	2.09045e-20	2	151728299	151786489	+	1419	VIPR2	GO:0004888;GO:0004930;GO:0004999;GO:0007166;GO:0007186;GO:0016020;GO:0016021	K04590	T	veNOG08147	vasoactive intestinal peptide receptor 2 [Source:HGNC Symbol;Acc:HGNC:12695]
ENSAPLG00020005090	293.588	451.222	135.954	0.301301	-1.73072	1.18201e-21	2.19462e-20	15	13620633	13644294	+	1004	TMEM204	-	-	S	veNOG07580	transmembrane protein 204 [Source:NCBI gene;Acc:101789936]
ENSAPLG00020008966	297.074	157.162	436.986	2.78048	1.47534	1.18662e-21	2.20054e-20	Z	10304844	10308594	+	1727	-	GO:0016021;GO:0016485;GO:0043085	K06172	S	veNOG04104	-
ENSAPLG00020005502	747.145	1070.78	423.507	0.395511	-1.33821	1.20162e-21	2.22566e-20	12	10165840	10170506	-	2756	-	GO:0005887;GO:0007399;GO:0007411;GO:0016021;GO:0030513;GO:0038023;GO:0055072	K06766	T	veNOG00466	-
ENSAPLG00020014222	920.607	609.524	1231.69	2.02074	1.01488	1.28941e-21	2.38542e-20	6	30987360	30997717	+	2835	DDX18	GO:0003676;GO:0005524	K13179	A	veNOG04568	DEAD-box helicase 18 [Source:HGNC Symbol;Acc:HGNC:2741]
ENSAPLG00020013741	1632.2	2118.46	1145.94	0.540933	-0.886479	1.32277e-21	2.44419e-20	9	13059570	13072263	+	2308	BDH1	GO:0016491	K00019	Q	veNOG00618	3-hydroxybutyrate dehydrogenase 1 [Source:HGNC Symbol;Acc:HGNC:1027]
ENSAPLG00020005223	481.52	697.185	265.855	0.381327	-1.3909	1.32603e-21	2.44728e-20	12	15797127	15825349	+	3308	ST8SIA2	GO:0006486;GO:0008373	K06612	G	veNOG09491	ST8 alpha-N-acetyl-neuraminide alpha-2,8- sialyltransferase 2 [Source:NCBI gene;Acc:101800480]
ENSAPLG00020016313	723.932	993.451	454.413	0.457409	-1.12844	1.33478e-21	2.46047e-20	8	27120313	27141699	+	2454	PODN	GO:0005515	-	R	veNOG10221	podocan [Source:HGNC Symbol;Acc:HGNC:23174]
ENSAPLG00020010474	443.26	259.029	627.492	2.42248	1.27649	1.43252e-21	2.63748e-20	24	1055348	1067420	+	2507	RNF19B	GO:0004842;GO:0016567;GO:0004842;GO:0016567	K11973	O	veNOG01042	ring finger protein 19B [Source:HGNC Symbol;Acc:HGNC:26886]
ENSAPLG00020014157	117.037	39.964	194.109	4.85711	2.2801	1.519e-21	2.79337e-20	31	2207589	2213105	-	1870	CYP27B1	GO:0005506;GO:0016705;GO:0020037;GO:0055114;GO:0005506;GO:0016705;GO:0020037;GO:0055114	K07438	Q	veNOG03023	cytochrome P450 family 27 subfamily B member 1 [Source:HGNC Symbol;Acc:HGNC:2606]
ENSAPLG00020003054	184.521	81.4566	287.585	3.53053	1.81988	1.56081e-21	2.86682e-20	30	529833	530585	-	456	-	-	K10072	TV	veNOG20552	-
ENSAPLG00020003102	843.561	1243.55	443.576	0.356702	-1.48721	1.64376e-21	3.01558e-20	3	106818194	106830508	-	1479	APMAP	GO:0009058;GO:0016844	-	R	veNOG01304	adipocyte plasma membrane associated protein [Source:NCBI gene;Acc:101798068]
ENSAPLG00020008853	545.541	336.825	754.257	2.23931	1.16306	1.69143e-21	3.09935e-20	17	12825121	12862181	+	7305	KNTC1	GO:0005515	K11577	D	veNOG16510	kinetochore associated 1 [Source:HGNC Symbol;Acc:HGNC:17255]
ENSAPLG00020010921	3253.12	4140.79	2365.46	0.571259	-0.807784	1.72028e-21	3.14846e-20	Z	74778	94229	+	4255	LMAN1	GO:0005537;GO:0006888;GO:0016020	K10080	U	veNOG06532	lectin, mannose binding 1 [Source:NCBI gene;Acc:101803639]
ENSAPLG00020005087	1860.36	2408.29	1312.44	0.544968	-0.875757	1.79507e-21	3.28144e-20	1	90308545	90328706	+	1808	TFG	GO:0005515;GO:0006888;GO:0042802;GO:0048208	K09292	T	veNOG04187	trafficking from ER to golgi regulator [Source:HGNC Symbol;Acc:HGNC:11758]
ENSAPLG00020013558	1041.38	1382.78	699.97	0.506204	-0.982208	1.88529e-21	3.44228e-20	2	11561317	11589571	+	4474	WASHC5	GO:0071203	K18464	S	veNOG11225	WASH complex subunit 5 [Source:NCBI gene;Acc:101802425]
ENSAPLG00020011301	551.777	764.882	338.671	0.442776	-1.17535	1.93534e-21	3.52946e-20	32	2577658	2581079	-	1692	MINDY1	GO:0004843;GO:1990380	-	S	veNOG01160	MINDY lysine 48 deubiquitinase 1 [Source:HGNC Symbol;Acc:HGNC:25648]
ENSAPLG00020012023	958.099	638.535	1277.66	2.00093	1.00067	2.07865e-21	3.78633e-20	2	94652771	94748407	-	3886	NEDD9	-	K16832	T	veNOG13915	neural precursor cell expressed, developmentally down-regulated 9 [Source:NCBI gene;Acc:101795133]
ENSAPLG00020008751	435.96	255.455	616.466	2.41321	1.27096	2.18177e-21	3.96948e-20	Z	10215865	10226705	+	3146	GBA2	GO:0003824;GO:0004348;GO:0004553;GO:0006680;GO:0016020	K17108	G	veNOG08788	glucosylceramidase beta 2 [Source:NCBI gene;Acc:101797205]
ENSAPLG00020017822	325.105	473.522	176.687	0.373134	-1.42223	2.26609e-21	4.11803e-20	3	97075811	97097061	-	2213	EPHX1	GO:0003824;GO:0033961	K01253	R	veNOG00212	epoxide hydrolase 1 [Source:NCBI gene;Acc:101801005]
ENSAPLG00020012762	324.544	177.955	471.134	2.6475	1.40463	2.37095e-21	4.3035e-20	5	24084527	24088195	-	1006	FCF1	GO:0032040	K14566	R	veNOG05524	FCF1 rRNA-processing protein [Source:NCBI gene;Acc:101798811]
ENSAPLG00020013912	116.456	39.8338	193.078	4.84709	2.27712	2.49228e-21	4.51839e-20	6	28803728	28813092	+	2328	-	GO:0004553;GO:0005975;GO:0004553;GO:0005975	K01229	G	veNOG07540;COG2723	-
ENSAPLG00020018433	658.898	315.743	1002.05	3.17364	1.66614	2.50112e-21	4.52909e-20	10	7013763	7015431	+	765	INKA1	GO:0030291	-	S	veNOG13694	inka box actin regulator 1 [Source:HGNC Symbol;Acc:HGNC:32480]
ENSAPLG00020010378	850.169	1142.69	557.65	0.488016	-1.035	2.61826e-21	4.73564e-20	3	113826231	113917175	-	4863	PLCB4	GO:0004435;GO:0005509;GO:0006629;GO:0007165;GO:0008081;GO:0035556;GO:0004435;GO:0005509;GO:0006629;GO:0007165;GO:0008081;GO:0035556	K05858	I	veNOG04900	phospholipase C beta 4 [Source:NCBI gene;Acc:101805172]
ENSAPLG00020011332	507.488	189.668	825.307	4.35133	2.12145	2.81473e-21	5.08284e-20	18	11682897	11882879	-	14514	-	GO:0003341;GO:0003777;GO:0005524;GO:0007018;GO:0030286;GO:0003341;GO:0003777;GO:0005524;GO:0007018;GO:0030286;GO:0003341;GO:0003777;GO:0005524;GO:0007018;GO:0030286;GO:0003341;GO:0003777;GO:0007018;GO:0030286	K10408	Z	veNOG05090	-
ENSAPLG00020006995	12273.2	20459.3	4087.03	0.199764	-2.32363	2.81683e-21	5.08284e-20	14	6123276	6126436	-	1168	SPARC	GO:0005509;GO:0005515;GO:0005518;GO:0005615;GO:0062023;GO:0005509;GO:0005515;GO:0005518;GO:0005615;GO:0062023	-	W	veNOG00611	secreted protein acidic and cysteine rich [Source:NCBI gene;Acc:101801300]
ENSAPLG00020017818	834.229	1160.91	507.552	0.437204	-1.19362	3.29008e-21	5.92985e-20	3	96983423	97025705	+	1718	PPP2R5A	GO:0000159;GO:0007165;GO:0019888	K11584	T	veNOG10846	protein phosphatase 2 regulatory subunit B'alpha [Source:NCBI gene;Acc:101801968]
ENSAPLG00020000315	906.918	1212.85	600.983	0.495513	-1.01301	3.45556e-21	6.22081e-20	1	102550608	102867795	-	4153	ROBO2	GO:0005515	K06754	T	veNOG03159	roundabout guidance receptor 2 [Source:HGNC Symbol;Acc:HGNC:10250]
ENSAPLG00020016216	638.212	396.765	879.658	2.21708	1.14866	3.48627e-21	6.26876e-20	12	9691177	9699240	+	2031	CLK3	GO:0004672;GO:0005524;GO:0006468;GO:0004672;GO:0005524;GO:0006468	K08823	T	veNOG03265	CDC like kinase 3 [Source:HGNC Symbol;Acc:HGNC:2071]
ENSAPLG00020009878	302.059	444.626	159.491	0.358708	-1.47912	3.49615e-21	6.2792e-20	3	37233775	37406568	-	2157	ME1	GO:0004470;GO:0004471;GO:0051287;GO:0055114;GO:0004470;GO:0004471;GO:0051287;GO:0055114	K00029	C	veNOG00604	malic enzyme 1 [Source:NCBI gene;Acc:101803853]
ENSAPLG00020017940	544.418	755.22	333.616	0.441747	-1.17871	3.76058e-21	6.74625e-20	11	15721884	15732091	+	2418	-	GO:0043484;GO:0051018;GO:0043484;GO:0051018	-	R	veNOG32236;veNOG01261	-
ENSAPLG00020017300	363.341	524.504	202.178	0.385465	-1.37533	5.12417e-21	9.18176e-20	7	15114573	15145647	-	3596	ENTPD1	GO:0016787	K01510	F	opiNOG03930;veNOG05770	ectonucleoside triphosphate diphosphohydrolase 1 [Source:NCBI gene;Acc:101801191]
ENSAPLG00020015067	1704.48	1204.74	2204.21	1.82962	0.871541	5.19665e-21	9.30079e-20	9	561604	585926	+	2965	TSC22D2	GO:0003700;GO:0006355;GO:0003700;GO:0006355	-	K	veNOG00159	TSC22 domain family member 2 [Source:NCBI gene;Acc:101798691]
ENSAPLG00020011140	3490.78	4571.46	2410.11	0.527208	-0.923557	5.60081e-21	1.00125e-19	8	1457911	1584963	-	6744	TGFBR3	-	K05843	T	veNOG13803	transforming growth factor beta receptor 3 [Source:HGNC Symbol;Acc:HGNC:11774]
ENSAPLG00020012485	7247.65	9078.08	5417.21	0.596736	-0.744836	5.68411e-21	1.01496e-19	12	7729894	7749170	+	1909	TPM1	-	-	-	-	tropomyosin 1 [Source:NCBI gene;Acc:101789686]
ENSAPLG00020010351	860.318	571.733	1148.9	2.00951	1.00684	5.98895e-21	1.06816e-19	6	188899	214794	+	1515	FAM126B	-	-	T	veNOG05166	family with sequence similarity 126 member B [Source:HGNC Symbol;Acc:HGNC:28593]
ENSAPLG00020013602	541.475	333.753	749.196	2.24476	1.16656	6.21528e-21	1.10724e-19	7	20606561	20611450	-	3985	FBXL15	GO:0005515	K10281	R	veNOG13180	F-box and leucine rich repeat protein 15 [Source:HGNC Symbol;Acc:HGNC:28155]
ENSAPLG00020014806	1525.74	1985.65	1065.83	0.536766	-0.897636	6.26746e-21	1.11525e-19	3	31784085	31851020	+	4920	FAM135A	-	-	S	veNOG11752	family with sequence similarity 135 member A [Source:HGNC Symbol;Acc:HGNC:21084]
ENSAPLG00020006315	1214.76	837.482	1592.04	1.90098	0.926746	6.4775e-21	1.15129e-19	16	12505690	12512272	+	1404	ADRM1	GO:0005634;GO:0005737;GO:0005634;GO:0005737;GO:0005634;GO:0005737	-	R	veNOG00709	adhesion regulating molecule 1 [Source:HGNC Symbol;Acc:HGNC:15759]
ENSAPLG00020009949	591.415	814.185	368.644	0.452776	-1.14313	7.17277e-21	1.27339e-19	3	37940912	37963000	-	2793	TBX18	GO:0003700;GO:0005634;GO:0006355	K10183	K	veNOG09500	T-box transcription factor 18 [Source:HGNC Symbol;Acc:HGNC:11595]
ENSAPLG00020002137	24586.8	30487.6	18686	0.612905	-0.706266	7.28715e-21	1.29221e-19	18	1350395	1352542	-	1397	-	-	K05692	Z	COG5277;veNOG00356	-
ENSAPLG00020003721	651.401	415.703	887.099	2.13397	1.09354	7.69348e-21	1.36269e-19	Z	61112590	61124475	-	2340	FEM1C	GO:0005515	-	R	veNOG05256	fem-1 homolog C [Source:NCBI gene;Acc:101792887]
ENSAPLG00020016734	5816.18	7300.14	4332.23	0.593444	-0.752815	7.90369e-21	1.39832e-19	13	8895132	8956201	+	4309	GLG1	GO:0000139;GO:0016020;GO:0000139;GO:0016020;GO:0000139;GO:0016020;GO:0000139;GO:0016020;GO:0000139;GO:0016020;GO:0000139;GO:0016020	K06816	U	veNOG10941	golgi glycoprotein 1 [Source:HGNC Symbol;Acc:HGNC:4316]
ENSAPLG00020012081	360.626	204.384	516.868	2.52891	1.33852	8.012e-21	1.41585e-19	3	109328526	109330052	+	1527	-	-	K16764	S	veNOG07816	-
ENSAPLG00020008147	1002.65	1329.82	675.476	0.507944	-0.977257	8.67994e-21	1.53213e-19	28	258570	267690	+	2090	-	GO:0016021;GO:0022857;GO:0055085	-	R	veNOG09249	hippocampus abundant transcript 1 protein [Source:NCBI gene;Acc:101801206]
ENSAPLG00020012013	497.659	303.308	692.01	2.28154	1.19001	8.76711e-21	1.54459e-19	2	108702977	108715784	+	1695	-	GO:0003676;GO:0003676	-	R	veNOG19073	tRNA selenocysteine 1-associated protein 1-like [Source:NCBI gene;Acc:110352505]
ENSAPLG00020015565	901.484	1205.2	597.766	0.495988	-1.01162	8.77061e-21	1.54459e-19	4	52558401	52563116	-	1155	UCHL1	GO:0004843;GO:0006511;GO:0016579;GO:0016787;GO:0016874	K05611	O	veNOG08955	ubiquitin C-terminal hydrolase L1 [Source:HGNC Symbol;Acc:HGNC:12513]
ENSAPLG00020005283	508.758	235.784	781.733	3.31546	1.72921	8.81252e-21	1.5502e-19	1	186637679	186641176	+	1845	RNF6	-	-	O	veNOG05393	ring finger protein 6 [Source:HGNC Symbol;Acc:HGNC:10069]
ENSAPLG00020016270	724.527	375.537	1073.52	2.85862	1.51532	9.14738e-21	1.60727e-19	21	1182582	1187849	-	2284	ZBTB17	GO:0003676;GO:0005515	K10500	K	veNOG05350	zinc finger and BTB domain containing 17 [Source:HGNC Symbol;Acc:HGNC:12936]
ENSAPLG00020006604	1317.48	1825.58	809.372	0.443349	-1.17348	9.30849e-21	1.63371e-19	4	18020907	18036786	-	958	CNOT7	GO:0000175;GO:0003676;GO:0004535;GO:0030014	K12581	K	veNOG00057;COG5228	CCR4-NOT transcription complex subunit 7 [Source:HGNC Symbol;Acc:HGNC:14101]
ENSAPLG00020013529	586.752	367.953	805.551	2.18928	1.13045	9.49502e-21	1.66455e-19	15	3605944	3616450	+	1884	MAP2K3	GO:0004672;GO:0005524;GO:0006468;GO:0004672;GO:0005524;GO:0006468	K04432	T	veNOG02193	mitogen-activated protein kinase kinase 3 [Source:HGNC Symbol;Acc:HGNC:6843]
ENSAPLG00020002937	703.212	953.109	453.314	0.475616	-1.07213	9.88121e-21	1.73028e-19	1	64121562	64265357	+	2814	TMTC1	GO:0005515	-	S	veNOG00593	transmembrane O-mannosyltransferase targeting cadherins 1 [Source:HGNC Symbol;Acc:HGNC:24099]
ENSAPLG00020008986	169.698	74.3374	265.059	3.56562	1.83415	1.05304e-20	1.84187e-19	27	5369438	5371753	-	852	STAR	GO:0005739;GO:0006694;GO:0008289;GO:0015485;GO:0120020	K16931	I	veNOG08720	steroidogenic acute regulatory protein [Source:HGNC Symbol;Acc:HGNC:11359]
ENSAPLG00020013498	1134.39	1535.13	733.65	0.477907	-1.0652	1.06446e-20	1.85972e-19	3	71676211	71679668	+	752	-	GO:0003824;GO:0016747	K00626	I	veNOG09436	-
ENSAPLG00020013367	1793.16	2310.41	1275.9	0.552239	-0.856636	1.06987e-20	1.86705e-19	23	7450811	7506483	+	5568	CDON	GO:0005515;GO:0005887;GO:0007224;GO:0045663;GO:0045664;GO:0048598;GO:0005515;GO:0005887;GO:0007224;GO:0045663;GO:0045664;GO:0048598	K20033	T	veNOG01439	cell adhesion associated, oncogene regulated [Source:HGNC Symbol;Acc:HGNC:17104]
ENSAPLG00020010516	902.625	565.351	1239.9	2.19315	1.133	1.09255e-20	1.90448e-19	16	1831638	1839396	-	2175	SERINC3	GO:0006658;GO:0006665;GO:0016020	-	S	veNOG02953	serine incorporator 3 [Source:HGNC Symbol;Acc:HGNC:11699]
ENSAPLG00020014636	997.757	583.935	1411.58	2.41735	1.27343	1.17548e-20	2.04672e-19	5	53942507	53945627	+	2252	CLP1	GO:0005849;GO:0031124	K14399	A	veNOG02309	cleavage factor polyribonucleotide kinase subunit 1 [Source:HGNC Symbol;Acc:HGNC:16999]
ENSAPLG00020012640	1534.5	1986.84	1082.15	0.544659	-0.876575	1.18083e-20	2.05371e-19	2	117462602	117512973	-	5042	ATP2C1	GO:0000166;GO:0005388;GO:0005524;GO:0006816;GO:0016021;GO:0070588;GO:0000166;GO:0005388;GO:0005524;GO:0006816;GO:0016021;GO:0070588;GO:0000166;GO:0005388;GO:0005524;GO:0006816;GO:0016021;GO:0070588;GO:0000166;GO:0005388;GO:0005524;GO:0006816;GO:0016021;GO:0070588;GO:0000166;GO:0005388;GO:0005524;GO:0006816;GO:0016021;GO:0070588;GO:0000166;GO:0005388;GO:0005524;GO:0006816;GO:0016021;GO:0070588;GO:…	K01537	P	veNOG00198	ATPase secretory pathway Ca2+ transporting 1 [Source:HGNC Symbol;Acc:HGNC:13211]
ENSAPLG00020011156	492.242	298.644	685.839	2.29651	1.19944	1.18707e-20	2.06224e-19	15	17117897	17124696	+	1038	NUBP1	GO:0005524;GO:0016226;GO:0051536;GO:0051539	-	D	veNOG02938	nucleotide binding protein 1 [Source:HGNC Symbol;Acc:HGNC:8041]
ENSAPLG00020007071	622.042	851.309	392.776	0.461378	-1.11598	1.22715e-20	2.12947e-19	5	15097543	15169569	+	2848	CLMN	GO:0005515;GO:0005515;GO:0005515;GO:0005515	-	Z	veNOG14280	calmin [Source:HGNC Symbol;Acc:HGNC:19972]
ENSAPLG00020015303	901.847	1199.93	603.761	0.503163	-0.990902	1.28189e-20	2.22194e-19	23	1014644	1025960	-	2700	ZW10	GO:0000278;GO:0000775;GO:0005634	K11578	D	veNOG03708	zw10 kinetochore protein [Source:HGNC Symbol;Acc:HGNC:13194]
ENSAPLG00020017406	523.974	150.493	897.456	5.96345	2.57615	1.3005e-20	2.25167e-19	9	15439280	15445180	-	2334	AMOTL2	-	-	Z	veNOG01845	angiomotin like 2 [Source:HGNC Symbol;Acc:HGNC:17812]
ENSAPLG00020008737	3080.59	4042.08	2119.11	0.524262	-0.93164	1.41975e-20	2.45537e-19	3	102166738	102172691	+	916	H3-3A	GO:0000786;GO:0003677;GO:0046982;GO:0000786;GO:0003677;GO:0046982	K11253	B	veNOG19278;COG2036	histone H3.3 [Source:NCBI gene;Acc:101796348]
ENSAPLG00020014349	788.758	520.58	1056.94	2.03031	1.0217	1.5112e-20	2.61059e-19	4	15703303	15715147	-	1744	NUP54	GO:0005643;GO:0005643	K14308	YU	veNOG03329	nucleoporin 54 [Source:HGNC Symbol;Acc:HGNC:17359]
ENSAPLG00020009889	808.126	1342.84	273.414	0.203609	-2.29613	1.53743e-20	2.65293e-19	Z	77360963	77477214	-	1719	MEF2C	GO:0000977;GO:0003677;GO:0045944;GO:0046983;GO:0000977;GO:0003677;GO:0045944;GO:0046983	K04454	K	veNOG04966;COG5068	myocyte enhancer factor 2C [Source:HGNC Symbol;Acc:HGNC:6996]
ENSAPLG00020009873	410.733	241.019	580.447	2.4083	1.26801	1.57985e-20	2.72307e-19	32	2220587	2228026	-	2410	RNF115	GO:0061630	K11982	O	veNOG10632	ring finger protein 115 [Source:HGNC Symbol;Acc:HGNC:18154]
ENSAPLG00020016268	919.236	544.394	1294.08	2.3771	1.2492	1.60684e-20	2.76649e-19	21	1096518	1099619	+	2762	-	-	-	T	veNOG11531	-
ENSAPLG00020016568	1662.27	2164.89	1159.65	0.535663	-0.900602	1.7722e-20	3.04779e-19	12	20010390	20047798	+	2417	MAP2K1	GO:0004672;GO:0005524;GO:0006468;GO:0004672;GO:0005524;GO:0006468;GO:0004672;GO:0005524;GO:0006468	K04368	T	veNOG06279;NOG02850	mitogen-activated protein kinase kinase 1 [Source:NCBI gene;Acc:101791037]
ENSAPLG00020009145	697.174	453.304	941.045	2.07597	1.05378	1.80368e-20	3.09846e-19	Z	38032948	38061994	-	4330	PTAR1	GO:0008318;GO:0018342	K14137	S	veNOG08830	protein prenyltransferase alpha subunit repeat containing 1 [Source:HGNC Symbol;Acc:HGNC:30449]
ENSAPLG00020010047	129.35	210.945	47.7543	0.226382	-2.14317	1.82465e-20	3.13099e-19	4	66297070	66364934	-	4446	GFRA4	GO:0038023	K19895	T	veNOG09996	GDNF family receptor alpha 4 [Source:HGNC Symbol;Acc:HGNC:13821]
ENSAPLG00020008791	1012.74	688.801	1336.68	1.94058	0.95649	1.82792e-20	3.13312e-19	17	12798153	12809446	-	2633	ZCCHC8	GO:0003676;GO:0008270;GO:0003676;GO:0008270	K13128	S	veNOG00217	zinc finger CCHC-type containing 8 [Source:HGNC Symbol;Acc:HGNC:25265]
ENSAPLG00020005236	371.429	535.191	207.667	0.388024	-1.36578	2.00035e-20	3.42485e-19	1	32410494	32504528	-	6365	ADAMTS20	GO:0004222;GO:0006508;GO:0008237;GO:0008270;GO:0004222;GO:0006508;GO:0008237;GO:0008270;GO:0004222;GO:0006508;GO:0008237;GO:0004222;GO:0006508;GO:0008237	K09609	O	veNOG06334	ADAM metallopeptidase with thrombospondin type 1 motif 20 [Source:HGNC Symbol;Acc:HGNC:17178]
ENSAPLG00020006320	681.869	923.773	439.965	0.47627	-1.07015	2.14515e-20	3.66868e-19	2	115926227	115954516	-	3363	ZDHHC3	GO:0016409;GO:0016409	K20029	R	veNOG07624	zinc finger DHHC-type palmitoyltransferase 3 [Source:NCBI gene;Acc:101803368]
ENSAPLG00020000184	523.817	722.809	324.825	0.449393	-1.15395	2.3833e-20	4.07145e-19	2	133283755	133293201	-	830	TMEM106B	-	-	S	veNOG09100	transmembrane protein 106B [Source:NCBI gene;Acc:101796289]
ENSAPLG00020009074	195.913	92.6318	299.194	3.22993	1.6915	2.4266e-20	4.14082e-19	17	13046436	13060645	+	1611	SH2B3	GO:0007165;GO:0030097;GO:0035591	K12459	T	veNOG10460	SH2B adaptor protein 3 [Source:HGNC Symbol;Acc:HGNC:29605]
ENSAPLG00020001722	785.389	1055.36	515.416	0.488378	-1.03393	2.4586e-20	4.19079e-19	2	78267728	78791733	-	5019	CTNND2	GO:0005515;GO:0098609;GO:0005515;GO:0098609;GO:0005515;GO:0098609;GO:0005515;GO:0098609	-	WT	veNOG01533	catenin delta 2 [Source:HGNC Symbol;Acc:HGNC:2516]
ENSAPLG00020014800	609.63	832.67	386.591	0.464278	-1.10694	2.58191e-20	4.39611e-19	2	118823328	118848953	-	4060	GPD1L	GO:0004367;GO:0005975;GO:0006072;GO:0009331;GO:0016491;GO:0016616;GO:0042803;GO:0046168;GO:0051287;GO:0055114	K00006	C	veNOG01729	glycerol-3-phosphate dehydrogenase 1 like [Source:NCBI gene;Acc:101797647]
ENSAPLG00020004492	1815.57	2334.64	1296.49	0.55533	-0.848584	2.59893e-20	4.42019e-19	17	4978960	5002537	-	1077	-	GO:0005525;GO:0051301	K16942	Z	veNOG00145	septin-2 [Source:NCBI gene;Acc:101803251]
ENSAPLG00020006458	416.234	246.011	586.457	2.38386	1.2533	2.65824e-20	4.51607e-19	6	8392690	8435719	-	2576	BARD1	GO:0005515	K10683	L	veNOG05635	BRCA1 associated RING domain 1 [Source:HGNC Symbol;Acc:HGNC:952]
ENSAPLG00020003449	912.762	1330.51	495.012	0.372047	-1.42644	2.79504e-20	4.74324e-19	31	1062165	1084720	-	2808	SPATS2	GO:0005515	-	R	veNOG00449	spermatogenesis associated serine rich 2 [Source:HGNC Symbol;Acc:HGNC:18650]
ENSAPLG00020009351	835.75	557.381	1114.12	1.99885	0.99917	3.149e-20	5.33804e-19	32	1901766	1911531	-	2040	PRPF3	GO:0000398;GO:0006397;GO:0046540	K12843	A	veNOG02118	pre-mRNA processing factor 3 [Source:HGNC Symbol;Acc:HGNC:17348]
ENSAPLG00020013184	309.446	450.399	168.492	0.374096	-1.41852	3.57155e-20	6.04767e-19	6	1088975	1127884	-	3117	PLCL1	GO:0004435;GO:0006629;GO:0007165;GO:0008081;GO:0032228;GO:0035556;GO:0050811;GO:0070679	K15375	I	veNOG02414	phospholipase C like 1 (inactive) [Source:HGNC Symbol;Acc:HGNC:9063]
ENSAPLG00020005052	3018.17	2059.86	3976.49	1.93047	0.948949	3.73469e-20	6.31697e-19	17	7049457	7059211	-	1582	YWHAH	GO:0019904	K16198	OT	COG5040;veNOG03689	tyrosine 3-monooxygenase/tryptophan 5-monooxygenase activation protein eta [Source:NCBI gene;Acc:110353990]
ENSAPLG00020001299	474.923	270.361	679.484	2.51325	1.32955	3.84883e-20	6.50288e-19	1	8377021	8388408	+	1621	-	-	-	O	COG0443;veNOG03913	-
ENSAPLG00020008806	2127.4	1384.85	2869.96	2.0724	1.0513	3.92189e-20	6.61666e-19	13	21581460	21609971	+	3958	PHLPP2	GO:0003824;GO:0005515	K16340	T	veNOG05241	PH domain and leucine rich repeat protein phosphatase 2 [Source:HGNC Symbol;Acc:HGNC:29149]
ENSAPLG00020000900	428.935	182.213	675.657	3.70806	1.89066	3.92515e-20	6.61666e-19	9	15566887	15574149	+	1803	TBCCD1	GO:0000902	K16810	S	veNOG13461	TBCC domain containing 1 [Source:HGNC Symbol;Acc:HGNC:25546]
ENSAPLG00020010632	756.123	439.705	1072.54	2.43923	1.28642	3.92907e-20	6.61666e-19	Z	81129240	81131264	-	2025	-	GO:0003676;GO:0005515	K10492	R	veNOG07236	-
ENSAPLG00020010527	168.528	74.5252	262.531	3.52272	1.81669	4.05597e-20	6.82289e-19	24	1139398	1145713	+	3121	SYNC	GO:0005882;GO:0005882;GO:0005882	K10377	Z	veNOG13666	syncoilin, intermediate filament protein [Source:HGNC Symbol;Acc:HGNC:28897]
ENSAPLG00020012929	253.973	378.657	129.29	0.341445	-1.55028	4.12994e-20	6.93974e-19	3	70331407	70348842	-	1236	RAB32	GO:0003924;GO:0005525;GO:0005794;GO:0005802;GO:0016192;GO:0031982;GO:0003924;GO:0005525;GO:0005794;GO:0005802;GO:0016192;GO:0031982	K07918	U	veNOG09983	RAB32, member RAS oncogene family [Source:NCBI gene;Acc:101804096]
ENSAPLG00020010518	568.096	356.617	779.575	2.18603	1.12831	4.15542e-20	6.97494e-19	24	1114852	1135929	-	2970	KIAA1522	-	-	S	veNOG08570	KIAA1522 [Source:HGNC Symbol;Acc:HGNC:29301]
ENSAPLG00020009206	4234.87	6282	2187.74	0.348255	-1.52178	4.19552e-20	7.03459e-19	Z	26907109	26974454	-	7874	-	GO:0000226;GO:0005874;GO:0007399;GO:0008017	K10429	Z	veNOG06047	-
ENSAPLG00020012560	1384.89	1794.23	975.554	0.543718	-0.879069	4.40858e-20	7.38378e-19	3	42614378	42636294	+	3564	UFL1	-	-	S	veNOG03196	UFM1 specific ligase 1 [Source:HGNC Symbol;Acc:HGNC:23039]
ENSAPLG00020014352	436.98	613.618	260.343	0.424275	-1.23693	4.41772e-20	7.39104e-19	7	26165805	26250356	+	4785	RET	GO:0004672;GO:0004713;GO:0005509;GO:0005524;GO:0006468;GO:0007156;GO:0016020	K05126	T	veNOG10303	ret proto-oncogene [Source:NCBI gene;Acc:101803164]
ENSAPLG00020007461	129.332	210.204	48.4595	0.230535	-2.11694	4.58186e-20	7.65734e-19	21	5165985	5190719	+	2322	C1QTNF12	GO:0005515	-	S	veNOG14255	C1q and TNF related 12 [Source:HGNC Symbol;Acc:HGNC:32308]
ENSAPLG00020007412	414.905	583.621	246.189	0.421829	-1.24527	5.2072e-20	8.69297e-19	17	8030088	8033372	-	1478	HSPB8	-	K08879	O	opiNOG23622;veNOG06318	heat shock protein family B (small) member 8 [Source:HGNC Symbol;Acc:HGNC:30171]
ENSAPLG00020001326	2654.12	3372.28	1935.95	0.574078	-0.80068	5.32836e-20	8.8856e-19	3	11234178	11246800	+	1224	LAPTM4A	GO:0016021	K12387	S	veNOG03464	lysosomal protein transmembrane 4 alpha [Source:HGNC Symbol;Acc:HGNC:6924]
ENSAPLG00020015797	513.346	317.727	708.965	2.23137	1.15793	5.37547e-20	8.95446e-19	1	16863348	16868365	-	1986	-	GO:0004583;GO:0006488	K03850	G	veNOG04347	putative Dol-P-Glc:Glc(2)Man(9)GlcNAc(2)-PP-Dol alpha-1,2-glucosyltransferase [Source:NCBI gene;Acc:101802648]
ENSAPLG00020004871	3536.05	4935.34	2136.77	0.432953	-1.20772	6.25559e-20	1.04093e-18	18	1070780	1076186	-	3592	-	GO:0004735;GO:0006561;GO:0055114;GO:0004735;GO:0006561;GO:0055114;GO:0004735;GO:0006561;GO:0055114;GO:0055114	K00286	E	veNOG11110	pyrroline-5-carboxylate reductase 1 [Source:NCBI gene;Acc:101794049]
ENSAPLG00020011258	1685.5	2307.5	1063.51	0.460891	-1.1175	6.57863e-20	1.0935e-18	1	189801321	189821331	+	1871	RDX	GO:0003779;GO:0005856;GO:0008092;GO:0003779;GO:0005856;GO:0008092	K05762	R	veNOG05232	radixin [Source:HGNC Symbol;Acc:HGNC:9944]
ENSAPLG00020008867	141.549	57.7932	225.304	3.89846	1.9629	6.95104e-20	1.15416e-18	3	107737925	107742004	+	2260	GINS1	GO:0000811;GO:0006260	K10732	L	veNOG03037	GINS complex subunit 1 [Source:HGNC Symbol;Acc:HGNC:28980]
ENSAPLG00020016465	470.324	217.761	722.887	3.31964	1.73103	7.03413e-20	1.16669e-18	20	11465951	11471082	-	2034	NSUN5	GO:0008168	K15264	D	veNOG01282	NOP2/Sun RNA methyltransferase 5 [Source:HGNC Symbol;Acc:HGNC:16385]
ENSAPLG00020005874	875.511	1164.03	586.99	0.504274	-0.98772	7.0808e-20	1.17317e-18	5	48931791	48949255	+	2168	CAT	GO:0004096;GO:0006979;GO:0020037;GO:0042744;GO:0055114	K03781	P	veNOG14371	catalase [Source:HGNC Symbol;Acc:HGNC:1516]
ENSAPLG00020010253	226.175	113.542	338.807	2.98397	1.57723	7.36466e-20	1.21889e-18	10	7582881	7586615	-	1524	RRP9	GO:0005515;GO:0006364;GO:0034511	K14793	A	veNOG05783	ribosomal RNA processing 9, U3 small nucleolar RNA binding protein [Source:HGNC Symbol;Acc:HGNC:16829]
ENSAPLG00020001482	200.985	96.217	305.754	3.17776	1.66801	7.63386e-20	1.26209e-18	5	28795733	28796270	-	453	PHLDA2	GO:0043065;GO:1901981	-	T	veNOG19830	pleckstrin homology like domain family A member 2 [Source:HGNC Symbol;Acc:HGNC:12385]
ENSAPLG00020014520	388.549	551.444	225.654	0.409205	-1.2891	7.99432e-20	1.32026e-18	24	5645927	5675949	-	1811	SDC3	GO:0016020	K16337	T	veNOG11603	syndecan 3 [Source:HGNC Symbol;Acc:HGNC:10660]
ENSAPLG00020010758	921.863	625.293	1218.43	1.94858	0.962423	8.11499e-20	1.33876e-18	17	13479019	13490734	-	2816	SART3	GO:0003676;GO:0005515;GO:0006396;GO:0003676;GO:0005515;GO:0006396	-	A	veNOG02278	spliceosome associated factor 3, U4/U6 recycling protein [Source:HGNC Symbol;Acc:HGNC:16860]
ENSAPLG00020015844	617.647	396.762	838.533	2.11344	1.07959	8.12495e-20	1.33896e-18	3	1361494	1366165	-	1904	ZNF513	GO:0003676	-	R	veNOG02667	zinc finger protein 513 [Source:HGNC Symbol;Acc:HGNC:26498]
ENSAPLG00020016461	169.106	75.6422	262.571	3.47122	1.79544	8.20377e-20	1.35051e-18	20	6553334	6579701	-	1267	-	-	-	O	veNOG08760	-
ENSAPLG00020004371	157.186	256.836	57.5365	0.224021	-2.1583	8.444e-20	1.38857e-18	4	44606757	44625457	-	1232	MYOZ2	-	-	R	veNOG15377	myozenin 2 [Source:HGNC Symbol;Acc:HGNC:1330]
ENSAPLG00020013053	410.12	243.562	576.678	2.36769	1.24348	8.63429e-20	1.41835e-18	3	52451574	52468146	+	2562	KPNA5	GO:0005515;GO:0005634;GO:0005737;GO:0006606;GO:0061608;GO:0140142	-	U	veNOG03465	karyopherin subunit alpha 5 [Source:HGNC Symbol;Acc:HGNC:6398]
ENSAPLG00020003975	878.003	592.316	1163.69	1.96464	0.974266	8.90782e-20	1.46172e-18	26	6200883	6204118	+	2880	RBM15	GO:0003676	K13190	R	veNOG11859	RNA binding motif protein 15 [Source:HGNC Symbol;Acc:HGNC:14959]
ENSAPLG00020011029	2521.82	3195.18	1848.47	0.578516	-0.78957	9.30108e-20	1.52462e-18	4	46817154	46848840	+	3036	USO1	GO:0000139;GO:0005515;GO:0005737;GO:0006886;GO:0048280;GO:0000139;GO:0005515;GO:0005737;GO:0006886;GO:0016192;GO:0048280;GO:0000139;GO:0005515;GO:0005737;GO:0006886;GO:0016192;GO:0048280;GO:0000139;GO:0005515;GO:0005737;GO:0006886;GO:0048280	-	U	veNOG09306	USO1 vesicle transport factor [Source:NCBI gene;Acc:101804497]
ENSAPLG00020004717	274.808	403.774	145.842	0.361197	-1.46914	9.4853e-20	1.55289e-18	4	33309441	33310520	-	1080	MAB21L2	-	-	OT	veNOG00909;NOG00242	mab-21 like 2 [Source:NCBI gene;Acc:106015426]
ENSAPLG00020009014	383.371	224.48	542.263	2.41564	1.27241	9.49372e-20	1.55289e-18	27	5374380	5380564	-	2483	-	GO:0004672;GO:0004703;GO:0005524;GO:0006468;GO:0007165;GO:0004672;GO:0004674;GO:0004703;GO:0005524;GO:0006468;GO:0007165;GO:0004672;GO:0004674;GO:0004703;GO:0005524;GO:0006468;GO:0007165	K08291	T	veNOG02605	-
ENSAPLG00020013555	1585.12	1018.15	2152.1	2.11374	1.0798	9.78756e-20	1.59926e-18	9	17553964	17574296	-	3186	SAP130	GO:0006355;GO:0006355	K19192	K	veNOG13553	Sin3A associated protein 130 [Source:NCBI gene;Acc:101792401]
ENSAPLG00020017765	387.683	549.439	225.927	0.411195	-1.2821	1.11249e-19	1.81586e-18	12	13387699	13435372	-	4511	-	-	-	S	veNOG06913;euNOG01982	-
ENSAPLG00020004656	1753.55	2254.55	1252.56	0.55557	-0.847958	1.13799e-19	1.85551e-18	1	199034519	199053022	-	1463	CTSC	GO:0006508;GO:0008234	K01275	O	veNOG03132	cathepsin C [Source:NCBI gene;Acc:101805141]
ENSAPLG00020012287	3407.98	4437.07	2378.9	0.536142	-0.899314	1.18756e-19	1.93428e-18	1	123283074	123503509	-	3691	CASK	GO:0004672;GO:0005515;GO:0005524;GO:0006468;GO:0004672;GO:0005515;GO:0005524;GO:0006468;GO:0004672;GO:0005515;GO:0005524;GO:0006468;GO:0004672;GO:0005515;GO:0005524;GO:0006468;GO:0004672;GO:0005515;GO:0005524;GO:0006468;GO:0004672;GO:0005515;GO:0005524;GO:0006468	K06103	T	veNOG11538	calcium/calmodulin dependent serine protein kinase [Source:HGNC Symbol;Acc:HGNC:1497]
ENSAPLG00020013463	7184.77	8937.57	5431.97	0.607768	-0.718408	1.19916e-19	1.9511e-18	12	4088594	4246947	+	6116	TCF12	GO:0046983;GO:0046983;GO:0046983;GO:0046983;GO:0046983	K15603	K	veNOG00941	transcription factor 12 [Source:NCBI gene;Acc:101800291]
ENSAPLG00020018232	207.547	318.4	96.6938	0.303687	-1.71934	1.21822e-19	1.98003e-18	Z	6255414	6266340	-	4322	-	GO:0006887;GO:0016020	K19904	TU	veNOG00193	-
ENSAPLG00020008864	177.102	81.2476	272.957	3.35957	1.74828	1.2353e-19	2.00566e-18	Z	10254623	10258094	-	2049	-	GO:0003700;GO:0030968;GO:0035497;GO:0045944	K09048	K	veNOG00595;KOG0709	cAMP responsive element binding protein 3 [Source:NCBI gene;Acc:113840230]
ENSAPLG00020009390	1809.63	1194.05	2425.21	2.03108	1.02225	1.23861e-19	2.00893e-18	Z	41419672	41447111	-	3046	-	GO:0005515;GO:0005515;GO:0005515	K04523	O	veNOG08797	ubiquilin 1 [Source:NCBI gene;Acc:101804070]
ENSAPLG00020008636	493.813	304.324	683.302	2.24531	1.16692	1.29714e-19	2.10164e-18	13	20690471	20693221	-	1659	NOB1	GO:0000469;GO:0004521;GO:0042274	K11883	O	veNOG10977	NIN1 (RPN12) binding protein 1 homolog [Source:HGNC Symbol;Acc:HGNC:29540]
ENSAPLG00020014839	176.402	80.4988	272.304	3.38271	1.75818	1.34098e-19	2.17038e-18	3	33030888	33037975	-	3658	CGAS	-	K17834	T	veNOG14419	cyclic GMP-AMP synthase [Source:HGNC Symbol;Acc:HGNC:21367]
ENSAPLG00020006243	262.633	388.06	137.206	0.353569	-1.49993	1.35914e-19	2.19747e-18	9	2094597	2103190	-	1582	RARRES1	-	-	T	veNOG09710	retinoic acid receptor responder 1 [Source:HGNC Symbol;Acc:HGNC:9867]
ENSAPLG00020010503	620.563	399.659	841.468	2.10546	1.07414	1.42129e-19	2.29554e-18	24	1107664	1112087	+	1461	YARS1	GO:0000049;GO:0000166;GO:0004812;GO:0004831;GO:0005524;GO:0006418;GO:0006437	K01866	J	veNOG06022	tyrosyl-tRNA synthetase 1 [Source:HGNC Symbol;Acc:HGNC:12840]
ENSAPLG00020004368	114.622	191.242	38.0018	0.19871	-2.33126	1.44509e-19	2.33153e-18	4	31764708	31775849	+	1290	-	GO:0005509;GO:0005886;GO:0007155;GO:0007156;GO:0016020	K16507	S	veNOG01618	-
ENSAPLG00020008377	2266.28	2879.6	1652.96	0.574025	-0.800814	1.45873e-19	2.35108e-18	3	49066433	49075425	-	2204	CD164	-	K06546	R	veNOG26121	CD164 molecule [Source:HGNC Symbol;Acc:HGNC:1632]
ENSAPLG00020016659	583.763	796.451	371.076	0.465912	-1.10187	1.50407e-19	2.42162e-18	12	20457768	20476305	-	1406	AAGAB	-	-	S	veNOG01195	alpha and gamma adaptin binding protein [Source:HGNC Symbol;Acc:HGNC:25662]
ENSAPLG00020001121	800.308	1065.95	534.671	0.501593	-0.995411	1.80009e-19	2.89518e-18	8	32139892	32157715	-	2289	LRRC40	GO:0005515;GO:0005515;GO:0005515;GO:0005515;GO:0005515	-	S	veNOG08479	leucine rich repeat containing 40 [Source:HGNC Symbol;Acc:HGNC:26004]
ENSAPLG00020001387	2295.91	2912.75	1679.08	0.576458	-0.794712	1.94674e-19	3.12778e-18	3	4272100	4283661	+	1365	FDFT1	GO:0004310;GO:0006696;GO:0008610;GO:0009058;GO:0016021;GO:0016740;GO:0016765;GO:0051996	K00801	I	veNOG06389	farnesyl-diphosphate farnesyltransferase 1 [Source:HGNC Symbol;Acc:HGNC:3629]
ENSAPLG00020009838	1343.64	903.545	1783.74	1.97416	0.981239	2.00691e-19	3.22111e-18	21	5707028	5740050	+	2976	NOC2L	-	K14833	J	veNOG01962	NOC2 like nucleolar associated transcriptional repressor [Source:HGNC Symbol;Acc:HGNC:24517]
ENSAPLG00020011316	1471.58	1893.09	1050.07	0.554688	-0.850252	2.16798e-19	3.47599e-18	1	38200669	38212427	+	1828	MDM2	GO:0000122;GO:0005515;GO:0005634;GO:0016567;GO:0043066;GO:0071157;GO:0000122;GO:0005515;GO:0005634;GO:0016567;GO:0043066;GO:0071157	K06643	O	veNOG04926	MDM2 proto-oncogene [Source:HGNC Symbol;Acc:HGNC:6973]
ENSAPLG00020005510	451.763	636.705	266.82	0.419065	-1.25476	2.21538e-19	3.5483e-18	4	62948883	62963505	+	2066	RPIA	GO:0004751;GO:0009052	K01807	G	veNOG01857	ribose 5-phosphate isomerase A [Source:NCBI gene;Acc:101801273]
ENSAPLG00020014319	328.116	188.174	468.057	2.48737	1.31462	2.30093e-19	3.68148e-18	4	15619623	15621155	-	1401	UTP3	-	K14767	B	veNOG08006	UTP3 small subunit processome component [Source:HGNC Symbol;Acc:HGNC:24477]
ENSAPLG00020001629	1232.71	787.001	1678.42	2.13268	1.09267	2.33527e-19	3.73255e-18	1	204692615	204730249	-	4469	EMSY	GO:0006355;GO:0006355;GO:0006355;GO:0006355;GO:0006355	-	S	veNOG05026	EMSY transcriptional repressor, BRCA2 interacting [Source:HGNC Symbol;Acc:HGNC:18071]
ENSAPLG00020013722	896.46	1239.79	553.125	0.446143	-1.16442	2.38875e-19	3.81407e-18	18	4291402	4292376	-	975	TOB1	GO:0008285	K14443	T	veNOG04544	transducer of ERBB2, 1 [Source:HGNC Symbol;Acc:HGNC:11979]
ENSAPLG00020009210	386.713	564.257	209.168	0.370696	-1.43169	2.48258e-19	3.95979e-18	2	66469168	66524516	-	1290	-	GO:0005515	-	R	veNOG02759	-
ENSAPLG00020007481	379.42	178.956	579.885	3.24038	1.69617	2.49743e-19	3.97934e-18	1	88933035	88962782	+	5955	F5	GO:0005507;GO:0016491;GO:0055114;GO:0005507;GO:0016491;GO:0055114	K03902	R	veNOG08205	coagulation factor V [Source:HGNC Symbol;Acc:HGNC:3542]
ENSAPLG00020006132	853.487	1203.58	503.397	0.418251	-1.25756	2.52491e-19	4.01896e-18	5	19505210	19507198	-	1989	FLRT2	GO:0005515	K16362	R	veNOG11052	fibronectin leucine rich transmembrane protein 2 [Source:NCBI gene;Acc:101789776]
ENSAPLG00020013627	1399.06	1806.77	991.352	0.548689	-0.86594	2.56195e-19	4.07372e-18	16	4395975	4420850	-	3096	ARHGAP40	GO:0007165	-	T	veNOG02051	Rho GTPase activating protein 40 [Source:NCBI gene;Acc:101804252]
ENSAPLG00020010900	166.001	258.305	73.6959	0.285305	-1.80942	2.73069e-19	4.33754e-18	24	3069739	3084636	-	3777	RSPO1	-	K19471	W	veNOG07748	R-spondin 1 [Source:NCBI gene;Acc:101803063]
ENSAPLG00020008145	1090.4	1424.39	756.406	0.531038	-0.913112	2.7561e-19	4.37339e-18	2	64964162	64969224	-	726	C6orf62	-	-	S	opiNOG06398;veNOG08767	chromosome 2 C6orf62 homolog [Source:NCBI gene;Acc:101789548]
ENSAPLG00020002541	1084.52	1419.18	749.864	0.52838	-0.920353	2.78803e-19	4.41949e-18	1	15036244	15046052	+	2838	RINT1	GO:0005783;GO:0048193	K20474	DU	veNOG00407	RAD50 interactor 1 [Source:HGNC Symbol;Acc:HGNC:21876]
ENSAPLG00020018204	2075.85	1512.49	2639.21	1.74495	0.803187	2.85812e-19	4.52362e-18	Z	3289484	3337919	+	9550	EPG5	GO:0006914	-	S	veNOG03864	ectopic P-granules autophagy protein 5 homolog [Source:NCBI gene;Acc:101796242]
ENSAPLG00020015905	5205.72	3942.61	6468.83	1.64075	0.714355	2.85959e-19	4.52362e-18	3	1588933	1597703	+	1722	-	GO:0005515;GO:0005524;GO:0006325;GO:0006355;GO:0016887	-	O	veNOG03096	-
ENSAPLG00020001953	932.697	556.897	1308.5	2.34962	1.23243	2.87325e-19	4.54056e-18	8	32281859	32292968	-	2169	ZRANB2	-	-	R	veNOG07106	zinc finger RANBP2-type containing 2 [Source:NCBI gene;Acc:101796102]
ENSAPLG00020007394	1247.94	1620.13	875.752	0.540545	-0.887513	2.96972e-19	4.6882e-18	20	2485976	2839887	+	4397	BCAS3	GO:0005515;GO:0005515;GO:0005515;GO:0005515	-	S	veNOG12397	BCAS3 microtubule associated cell migration factor [Source:HGNC Symbol;Acc:HGNC:14347]
ENSAPLG00020006945	3359.93	4222.14	2497.72	0.591577	-0.757362	2.99907e-19	4.72969e-18	7	34991868	35025801	-	3628	P4HA1	GO:0004656;GO:0005506;GO:0005515;GO:0005783;GO:0016491;GO:0016702;GO:0016705;GO:0031418;GO:0055114;GO:0004656;GO:0005506;GO:0005515;GO:0005783;GO:0016491;GO:0016702;GO:0016705;GO:0031418;GO:0055114	K00472	E	veNOG01511	prolyl 4-hydroxylase subunit alpha 1 [Source:HGNC Symbol;Acc:HGNC:8546]
ENSAPLG00020007572	261.75	430.997	92.5026	0.214625	-2.22011	3.01648e-19	4.75227e-18	Z	23470771	23517499	-	14660	-	GO:0005515	-	O	veNOG04370	-
ENSAPLG00020017702	2282.6	2901.19	1664	0.57356	-0.801983	3.09607e-19	4.87158e-18	14	5090602	5105404	+	3041	CNOT6	GO:0004535;GO:0005515	K12603	K	veNOG08483	CCR4-NOT transcription complex subunit 6 [Source:HGNC Symbol;Acc:HGNC:14099]
ENSAPLG00020004320	2058.14	2614.33	1501.95	0.574506	-0.799607	3.09854e-19	4.87158e-18	2	23615985	23643573	-	4527	PTDSS1	GO:0006659	K08729	I	veNOG04868	phosphatidylserine synthase 1 [Source:NCBI gene;Acc:101804047]
ENSAPLG00020004882	1723.21	2211.43	1234.99	0.558456	-0.840484	3.12901e-19	4.91447e-18	1	146706694	146803931	+	3615	COL4A2	GO:0005201;GO:0005581	K06237	W	KOG3544;veNOG08462	collagen type IV alpha 2 chain [Source:HGNC Symbol;Acc:HGNC:2203]
ENSAPLG00020008258	188.413	288.272	88.5545	0.30719	-1.7028	3.36553e-19	5.28055e-18	13	10201890	10252752	-	3413	CPNE2	-	-	T	veNOG03283	copine 2 [Source:HGNC Symbol;Acc:HGNC:2315]
ENSAPLG00020008230	958.869	655.367	1262.37	1.9262	0.945759	3.43477e-19	5.38371e-18	28	1365205	1388661	-	3565	ARMC6	GO:0005743;GO:0022857;GO:0055085;GO:0005515;GO:0005515	-	S	veNOG03992	solute carrier family 25 member 42 [Source:NCBI gene;Acc:101801871]
ENSAPLG00020011021	3243.07	4146.02	2340.13	0.564427	-0.825141	3.44672e-19	5.39694e-18	4	46788623	46815487	-	4166	G3BP2	GO:0003676;GO:0003723;GO:0034063;GO:0003676;GO:0034063	-	T	veNOG05094	G3BP stress granule assembly factor 2 [Source:NCBI gene;Acc:101804682]
ENSAPLG00020017065	1340.53	1794.55	886.502	0.493996	-1.01743	3.49997e-19	5.47475e-18	23	2363365	2374265	+	4602	BCL9L	GO:0003713;GO:0008013;GO:0060070	-	K	veNOG00348	BCL9 like [Source:HGNC Symbol;Acc:HGNC:23688]
ENSAPLG00020005334	624.946	293.616	956.275	3.25689	1.70349	3.569e-19	5.57705e-18	14	9263740	9269273	+	2648	DDX41	GO:0003676;GO:0005524;GO:0003676;GO:0005524	K13116	A	veNOG11079	DEAD-box helicase 41 [Source:HGNC Symbol;Acc:HGNC:18674]
ENSAPLG00020006999	515.141	323.882	706.399	2.18103	1.12501	3.61755e-19	5.64719e-18	5	22859371	22869299	+	2020	VIPAS39	GO:0005737;GO:0006886;GO:0005737;GO:0006886;GO:0005737;GO:0006886	-	K	veNOG05898	VPS33B interacting protein, apical-basolateral polarity regulator, spe-39 homolog [Source:HGNC Symbol;Acc:HGNC:20347]
ENSAPLG00020011781	1380.56	1788.78	972.344	0.543579	-0.879438	3.74603e-19	5.84184e-18	3	118238353	118253444	-	2520	ERLEC1	-	K14008	O	veNOG00152	endoplasmic reticulum lectin 1 [Source:HGNC Symbol;Acc:HGNC:25222]
ENSAPLG00020008460	882.122	1185.85	578.392	0.487744	-1.03581	3.92727e-19	6.11828e-18	3	86088344	86094502	+	802	GLO1	GO:0004462;GO:0046872;GO:0004462;GO:0046872	K01759	G	veNOG10929	glyoxalase I [Source:HGNC Symbol;Acc:HGNC:4323]
ENSAPLG00020003071	1248.7	693.098	1804.29	2.60323	1.3803	4.03555e-19	6.27669e-18	34	5093567	5101807	-	1512	-	GO:0008418;GO:0016811;GO:0070773;GO:0008418;GO:0016811;GO:0070773	-	S	veNOG02004	protein N-terminal glutamine amidohydrolase-like [Source:NCBI gene;Acc:113841736]
ENSAPLG00020017557	376.334	222.309	530.358	2.38568	1.2544	4.03711e-19	6.27669e-18	4	6048884	6064330	+	2246	INTS12	GO:0016180;GO:0016180	K13149	R	veNOG06758	integrator complex subunit 12 [Source:NCBI gene;Acc:101795421]
ENSAPLG00020013177	708.489	954.112	462.866	0.485128	-1.04356	4.08021e-19	6.33729e-18	6	654334	787238	+	5239	SATB2	GO:0003677;GO:0006338	-	K	veNOG00062	SATB homeobox 2 [Source:HGNC Symbol;Acc:HGNC:21637]
ENSAPLG00020009832	241.754	373.782	109.727	0.293558	-1.76828	4.09714e-19	6.35718e-18	13	12285248	12298308	-	513	CMTM3	GO:0016020	-	V	veNOG13423	CKLF like MARVEL transmembrane domain containing 3 [Source:NCBI gene;Acc:101791849]
ENSAPLG00020010643	1909.56	2439.75	1379.36	0.56537	-0.822734	4.17811e-19	6.47628e-18	6	15432962	15487187	+	3930	SESTD1	-	-	T	veNOG03307	SEC14 and spectrin domain containing 1 [Source:HGNC Symbol;Acc:HGNC:18379]
ENSAPLG00020000368	726.358	977.893	474.823	0.485558	-1.04229	4.37994e-19	6.7823e-18	1	190486889	190500839	+	2967	POGLUT3	GO:0005515	-	R	veNOG11685	protein O-glucosyltransferase 3 [Source:NCBI gene;Acc:101789553]
ENSAPLG00020004761	2124.62	1358.91	2890.33	2.12695	1.08879	4.53117e-19	7.00942e-18	17	5677043	5736468	-	6402	PI4KA	GO:0016301;GO:0046854;GO:0048015	K00888	T	veNOG00577	phosphatidylinositol 4-kinase alpha [Source:NCBI gene;Acc:101797721]
ENSAPLG00020001361	953.106	655.968	1250.24	1.90595	0.930511	4.66517e-19	7.20947e-18	2	76459981	76517680	+	2541	TENT4A	GO:0004652;GO:0016779;GO:0043631;GO:0004652;GO:0016779;GO:0043631	K03514	L	veNOG04758	terminal nucleotidyltransferase 4A [Source:HGNC Symbol;Acc:HGNC:16705]
ENSAPLG00020015023	962.811	1269.2	656.417	0.517187	-0.951241	4.7669e-19	7.35929e-18	28	5517281	5551023	+	3555	ADAMTS10	GO:0004222;GO:0006508;GO:0008233;GO:0008237;GO:0004222;GO:0006508;GO:0008233;GO:0008237;GO:0004222;GO:0006508;GO:0008233;GO:0008237;GO:0004222;GO:0006508;GO:0008233;GO:0008237	K08625	O	veNOG03353	ADAM metallopeptidase with thrombospondin type 1 motif 10 [Source:HGNC Symbol;Acc:HGNC:13201]
ENSAPLG00020001415	282.978	155.388	410.567	2.6422	1.40174	4.8027e-19	7.40713e-18	2	128507512	128513267	-	1462	NUP42	GO:0046872	K14321	U	veNOG08128	nucleoporin 42 [Source:NCBI gene;Acc:101795657]
ENSAPLG00020005186	1556.01	1115.21	1996.82	1.79054	0.840397	5.05399e-19	7.7869e-18	15	13678515	13719674	+	4115	CRAMP1	-	-	R	veNOG09032	cramped chromatin regulator homolog 1 [Source:HGNC Symbol;Acc:HGNC:14122]
ENSAPLG00020015639	1454.3	1870.45	1038.15	0.555027	-0.849369	5.12184e-19	7.88353e-18	28	2218040	2222504	-	1736	USE1	-	K08507	S	veNOG09259	unconventional SNARE in the ER 1 [Source:NCBI gene;Acc:101796122]
ENSAPLG00020003038	2108.24	2679.8	1536.67	0.573429	-0.802314	5.17456e-19	7.95672e-18	1	43627914	43643050	+	2431	ACO2	GO:0003994;GO:0006099;GO:0051539	K01681	C	veNOG11736	aconitase 2 [Source:HGNC Symbol;Acc:HGNC:118]
ENSAPLG00020000419	3544.22	4806.02	2282.42	0.474908	-1.07428	5.34109e-19	8.19967e-18	4	35357440	35373597	-	2576	ABCE1	GO:0005524;GO:0016887;GO:0005524;GO:0016887;GO:0005524;GO:0016887	K06174	A	veNOG03174	ATP binding cassette subfamily E member 1 [Source:HGNC Symbol;Acc:HGNC:69]
ENSAPLG00020009820	334.758	185.12	484.395	2.61665	1.38772	5.34321e-19	8.19967e-18	40	437127	443421	+	1859	AURKB	GO:0004672;GO:0004674;GO:0005524;GO:0006468;GO:0007094;GO:0032133;GO:0032467;GO:0043988;GO:0004672;GO:0004674;GO:0005524;GO:0006468;GO:0007094;GO:0032133;GO:0032467;GO:0043988	K11479	D	veNOG10148	aurora kinase B [Source:HGNC Symbol;Acc:HGNC:11390]
ENSAPLG00020016498	980.439	1341.27	619.608	0.461956	-1.11417	5.6137e-19	8.60618e-18	1	28240502	28611092	-	4878	FOXP2	GO:0003700;GO:0006355;GO:0043565;GO:0003700;GO:0006355;GO:0043565;GO:0003700;GO:0006355;GO:0043565;GO:0003700;GO:0006355;GO:0043565;GO:0003700;GO:0006355;GO:0043565;GO:0003700;GO:0006355;GO:0043565;GO:0003700;GO:0006355;GO:0043565;GO:0003700;GO:0006355;GO:0043565;GO:0003700;GO:0006355;GO:0043565;GO:0003700;GO:0006355;GO:0043565	K09409	K	veNOG01048	forkhead box P2 [Source:HGNC Symbol;Acc:HGNC:13875]
ENSAPLG00020000851	577.777	784.021	371.533	0.473881	-1.0774	5.73338e-19	8.78091e-18	4	27591859	27719033	-	3549	TLL1	GO:0004222;GO:0005509;GO:0006508;GO:0008237;GO:0008270	K09608	O	veNOG05050	tolloid like 1 [Source:HGNC Symbol;Acc:HGNC:11843]
ENSAPLG00020018365	1248.89	1621.5	876.29	0.540419	-0.887849	5.92063e-19	9.05869e-18	15	11595414	11642466	-	1533	MGRN1	-	K10604	O	veNOG10987	mahogunin ring finger 1 [Source:HGNC Symbol;Acc:HGNC:20254]
ENSAPLG00020000306	7942.75	4543.14	11342.4	2.49659	1.31996	6.10809e-19	9.33622e-18	1	39252289	39293583	-	6780	ZFC3H1	GO:0000178;GO:0003723;GO:0005515;GO:0006396;GO:0010038;GO:0016756;GO:0046872;GO:0046938;GO:0000178;GO:0003723;GO:0005515;GO:0006396;GO:0000178;GO:0003723;GO:0005515;GO:0006396;GO:0000178;GO:0003723;GO:0005515;GO:0006396	-	S	veNOG01083	zinc finger C3H1-type containing [Source:HGNC Symbol;Acc:HGNC:28328]
ENSAPLG00020011461	418.445	253.99	582.899	2.29497	1.19847	6.20126e-19	9.46922e-18	5	1053463	1056307	+	906	-	GO:0005515;GO:0006396	K13217	A	veNOG09609	-
ENSAPLG00020002267	229.27	342.371	116.17	0.339311	-1.55932	6.45685e-19	9.84974e-18	2	157908433	157926127	+	1015	-	GO:0015267;GO:0016020;GO:0055085	K09864	P	veNOG05969	aquaporin 1 (Colton blood group) [Source:NCBI gene;Acc:101799723]
ENSAPLG00020016756	688.561	921.668	455.454	0.494163	-1.01694	6.82755e-19	1.04049e-17	17	13889481	13899471	+	1943	ANKRD13A	GO:0005515	-	R	veNOG03002	ankyrin repeat domain 13A [Source:HGNC Symbol;Acc:HGNC:21268]
ENSAPLG00020016196	1819.36	2468.24	1170.48	0.474214	-1.07639	7.01399e-19	1.06785e-17	10	22339109	22345565	-	1813	SEC13	GO:0005198;GO:0005515;GO:0016192;GO:0030127;GO:0090114;GO:1904263	K14004	U	veNOG05000	SEC13 homolog, nuclear pore and COPII coat complex component [Source:HGNC Symbol;Acc:HGNC:10697]
ENSAPLG00020004034	95.367	159.568	31.1656	0.195312	-2.35615	7.24002e-19	1.10117e-17	1	45104620	45105810	-	264	-	GO:0000786;GO:0003677;GO:0046982	K11254	B	COG2036	-
ENSAPLG00020008949	678.552	447.765	909.338	2.03084	1.02207	7.38396e-19	1.12089e-17	Z	25813829	25826421	+	4015	ENC1	GO:0003779;GO:0005515;GO:0007399	K10462	T	veNOG02842	ectodermal-neural cortex 1 [Source:HGNC Symbol;Acc:HGNC:3345]
ENSAPLG00020008578	607.633	867.436	347.831	0.400987	-1.31837	7.38427e-19	1.12089e-17	17	9515030	9545079	+	1945	RNFT2	-	-	O	veNOG02737	ring finger protein, transmembrane 2 [Source:NCBI gene;Acc:101797548]
ENSAPLG00020002205	494.881	310.657	679.106	2.18603	1.12832	7.41387e-19	1.12428e-17	3	77975236	77979958	-	4071	EXOC8	GO:0000145;GO:0006887	K19986	U	veNOG10197	exocyst complex component 8 [Source:HGNC Symbol;Acc:HGNC:24659]
ENSAPLG00020011049	633.74	413.128	854.352	2.06801	1.04824	7.5908e-19	1.14998e-17	17	13493826	13495214	-	870	TMEM119	GO:0001503	-	S	veNOG13185	transmembrane protein 119 [Source:HGNC Symbol;Acc:HGNC:27884]
ENSAPLG00020016770	1452.22	1862.95	1041.49	0.559051	-0.838948	9.12832e-19	1.38154e-17	9	7627878	7652046	-	1349	GNB4	GO:0005515;GO:0007165	K04538	R	veNOG01770	G protein subunit beta 4 [Source:NCBI gene;Acc:101795291]
ENSAPLG00020014703	490.36	307.726	672.995	2.187	1.12895	9.44477e-19	1.42803e-17	10	13315886	13326698	+	4112	BRPF1	GO:0003676;GO:0005515	K11348	R	veNOG03631	bromodomain and PHD finger containing 1 [Source:HGNC Symbol;Acc:HGNC:14255]
ENSAPLG00020018415	51.3016	94.382	8.22125	0.0871061	-3.52108	9.813e-19	1.48225e-17	10	6652176	6658969	-	2177	OMD	GO:0005515;GO:0030500;GO:0062023	K08124	R	veNOG04082	osteomodulin [Source:NCBI gene;Acc:101796706]
ENSAPLG00020000088	837.008	1191.95	482.069	0.404438	-1.30601	9.87116e-19	1.48958e-17	1	100613381	100783501	+	3777	GBE1	GO:0003824;GO:0003844;GO:0004553;GO:0005975;GO:0005978;GO:0043169;GO:0003824;GO:0003844;GO:0004553;GO:0005975;GO:0005978;GO:0043169	K00700	G	veNOG05736	1,4-alpha-glucan branching enzyme 1 [Source:HGNC Symbol;Acc:HGNC:4180]
ENSAPLG00020005854	1010.35	1323.77	696.938	0.52648	-0.925549	9.96314e-19	1.50198e-17	3	85243288	85436249	-	3580	DAAM2	GO:0003779;GO:0016043;GO:0017048;GO:0030036;GO:0003779;GO:0016043;GO:0017048;GO:0030036	K04512	ZT	veNOG02570	dishevelled associated activator of morphogenesis 2 [Source:NCBI gene;Acc:101796496]
ENSAPLG00020009679	198.99	301.034	96.9458	0.322042	-1.63468	9.99613e-19	1.50548e-17	3	35649269	35769757	+	1693	BCKDHB	GO:0003824;GO:0003824	K00167	C	veNOG01830	branched chain keto acid dehydrogenase E1 subunit beta [Source:HGNC Symbol;Acc:HGNC:987]
ENSAPLG00020001691	903.515	618.057	1188.97	1.92373	0.943904	1.00062e-18	1.50553e-17	6	12731955	12745909	-	3237	-	GO:0003676;GO:0008270	K06837	R	veNOG10113	-
ENSAPLG00020017372	691.168	457.956	924.381	2.01849	1.01328	1.03245e-18	1.5519e-17	9	15008575	15027749	-	2364	THAP4	GO:0003676	-	S	veNOG05735	THAP domain containing 4 [Source:HGNC Symbol;Acc:HGNC:23187]
ENSAPLG00020012185	531.198	337.847	724.549	2.1446	1.10071	1.0349e-18	1.55407e-17	11	5294707	5303338	+	975	FAM122B	-	-	S	veNOG00053	protein FAM122A [Source:NCBI gene;Acc:101793542]
ENSAPLG00020015952	319.412	457.694	181.131	0.395746	-1.33735	1.10424e-18	1.65658e-17	4	61333585	61395140	+	4755	PROM1	GO:0016021;GO:0016021;GO:0016021;GO:0016021;GO:0016021;GO:0016021	K06532	R	veNOG02296	prominin 1 [Source:NCBI gene;Acc:101800166]
ENSAPLG00020012850	100.548	34.6618	166.433	4.80163	2.26353	1.10721e-18	1.65941e-17	3	60846845	60857784	-	2191	ALDH8A1	GO:0016491;GO:0016620;GO:0055114	-	C	veNOG14791	aldehyde dehydrogenase 8 family member A1 [Source:HGNC Symbol;Acc:HGNC:15471]
ENSAPLG00020007186	878.863	529.106	1228.62	2.32207	1.21541	1.13019e-18	1.69221e-17	5	15689237	15703980	+	3804	DDX24	GO:0003676;GO:0005524	K14805	A	veNOG11438	DEAD-box helicase 24 [Source:NCBI gene;Acc:101803007]
ENSAPLG00020000712	1398.66	1000.4	1796.91	1.7962	0.844947	1.13293e-18	1.69466e-17	1	103830521	103837658	-	3826	HSPA13	-	K09491	O	veNOG03004	heat shock protein family A (Hsp70) member 13 [Source:HGNC Symbol;Acc:HGNC:11375]
ENSAPLG00020011611	357.2	210.006	504.394	2.4018	1.26412	1.1979e-18	1.79011e-17	19	8487583	8499397	-	2104	DOLPP1	GO:0016787;GO:0016787	K07252	I	veNOG01186	dolichyldiphosphatase 1 [Source:HGNC Symbol;Acc:HGNC:29565]
ENSAPLG00020010958	1155.58	1502.36	808.807	0.538358	-0.893362	1.23933e-18	1.85022e-17	1	116852186	116905382	+	2277	PDK3	GO:0004672	K00898	T	veNOG05927	pyruvate dehydrogenase kinase 3 [Source:NCBI gene;Acc:101793451]
ENSAPLG00020009039	491.092	309.976	672.208	2.16858	1.11675	1.2787e-18	1.90715e-17	Z	10379900	10381056	-	765	MRPL17	GO:0003735;GO:0005840;GO:0006412	K02879	J	veNOG08346	mitochondrial ribosomal protein L17 [Source:NCBI gene;Acc:113840145]
ENSAPLG00020000811	489.44	672.169	306.711	0.4563	-1.13194	1.36157e-18	2.02877e-17	2	125397052	125403874	+	1979	FKBP14	GO:0003755;GO:0005509	K09577	O	veNOG07355	FKBP prolyl isomerase 14 [Source:NCBI gene;Acc:101798683]
ENSAPLG00020011490	1231.89	871.744	1592.03	1.82626	0.868891	1.37504e-18	2.04687e-17	27	5983568	5995174	+	2406	IKBKB	GO:0004672;GO:0005524;GO:0006468;GO:0008384;GO:0004672;GO:0005524;GO:0006468;GO:0008384	K07209	T	veNOG03868	inhibitor of nuclear factor kappa B kinase subunit beta [Source:NCBI gene;Acc:101790255]
ENSAPLG00020011496	966.026	1265.55	666.504	0.526652	-0.925078	1.38803e-18	2.06421e-17	2	91600472	91699816	+	2180	ANKH	GO:0015114;GO:0016021;GO:0035435	-	P	veNOG02224	ANKH inorganic pyrophosphate transport regulator [Source:HGNC Symbol;Acc:HGNC:15492]
ENSAPLG00020014633	345.042	526.787	163.297	0.309987	-1.68972	1.41371e-18	2.10038e-17	2	117795580	117803932	-	1827	METTL6	-	K00599	R	veNOG07910	methyltransferase like 6 [Source:NCBI gene;Acc:101803018]
ENSAPLG00020011138	198.363	99.5541	297.173	2.98504	1.57775	1.43435e-18	2.12898e-17	8	1389238	1404988	+	2351	CDC7	GO:0004672;GO:0005524;GO:0006468;GO:0004672;GO:0005524;GO:0006468	K02214	D	veNOG11215	cell division cycle 7 [Source:NCBI gene;Acc:101799202]
ENSAPLG00020008468	2462.28	3097.25	1827.31	0.589977	-0.761269	1.44987e-18	2.14994e-17	15	7993020	8006941	+	1735	RAC1	GO:0003924;GO:0005525;GO:0007264;GO:0003924;GO:0005525;GO:0007264;GO:0003924;GO:0005525;GO:0007264	K04392	T	veNOG05516	Rac family small GTPase 1 [Source:NCBI gene;Acc:101801980]
ENSAPLG00020002724	604.349	817.779	390.919	0.478025	-1.06484	1.47929e-18	2.19146e-17	4	37139824	37150997	+	1253	SETD7	GO:0005515;GO:0005694;GO:0006355;GO:0018024;GO:0034968	K11431	K	veNOG00087	SET domain containing 7, histone lysine methyltransferase [Source:NCBI gene;Acc:101800254]
ENSAPLG00020002469	41.2908	5.1442	77.4373	15.0533	3.91201	1.51297e-18	2.2392e-17	31	1037322	1039811	-	1254	RDH5	-	K00061	Q	veNOG00524	retinol dehydrogenase 5 [Source:HGNC Symbol;Acc:HGNC:9940]
ENSAPLG00020013523	582.675	345.127	820.222	2.37658	1.24889	1.65272e-18	2.44367e-17	15	3569758	3579022	-	1957	TMEM11	GO:0007005;GO:0031305	-	S	veNOG03769	transmembrane protein 11 [Source:NCBI gene;Acc:101805267]
ENSAPLG00020005582	170.249	73.6697	266.829	3.62196	1.85677	1.69031e-18	2.49685e-17	16	554445	567715	-	1638	-	-	-	W	veNOG09342	somatomedin-B and thrombospondin type-1 domain- containing protein [Source:NCBI gene;Acc:106016000]
ENSAPLG00020010374	405.33	581.515	229.144	0.394047	-1.34356	1.74426e-18	2.57408e-17	2	80826184	80864379	+	2334	DUSP22	GO:0006470;GO:0008138;GO:0016311;GO:0016791;GO:0006470;GO:0008138;GO:0016311;GO:0016791	K14165	V	opiNOG17915;veNOG11295	dual specificity phosphatase 22 [Source:NCBI gene;Acc:101801078]
ENSAPLG00020001391	7074.6	9322.1	4827.1	0.517813	-0.949498	1.77734e-18	2.62038e-17	2	157383574	157410581	+	2748	GARS1	GO:0000166;GO:0004812;GO:0004820;GO:0005524;GO:0005737;GO:0006418;GO:0006426;GO:0000166;GO:0004812;GO:0004820;GO:0005524;GO:0005737;GO:0006418;GO:0006426;GO:0000166;GO:0004812;GO:0004820;GO:0005524;GO:0005737;GO:0006418;GO:0006426;GO:0000166;GO:0004812;GO:0004820;GO:0005524;GO:0005737;GO:0006418;GO:0006426;GO:0000166;GO:0004812;GO:0004820;GO:0005524;GO:0005737;GO:0006418;GO:0006426	K01880	J	veNOG14453	glycyl-tRNA synthetase 1 [Source:HGNC Symbol;Acc:HGNC:4162]
ENSAPLG00020003617	605.525	818.747	392.303	0.47915	-1.06145	1.82608e-18	2.68967e-17	19	6700932	6721978	+	3370	SARDH	GO:0005515;GO:0016491;GO:0055114;GO:0005515;GO:0016491;GO:0055114;GO:0005515;GO:0016491;GO:0055114	K00314	E	veNOG12156	sarcosine dehydrogenase [Source:HGNC Symbol;Acc:HGNC:10536]
ENSAPLG00020000393	706.657	471.461	941.852	1.99773	0.998361	1.88715e-18	2.77696e-17	5	32794014	32812389	+	3712	-	GO:0004867;GO:0005515;GO:0004867	K15619	O	veNOG04970	serine peptidase inhibitor, Kunitz type 1 [Source:NCBI gene;Acc:101804600]
ENSAPLG00020005255	300.126	169.394	430.858	2.54353	1.34683	1.95151e-18	2.86893e-17	7	13932517	13935989	+	2714	TWNK	GO:0003678;GO:0005524;GO:0006260	K17680	L	veNOG05265	twinkle mtDNA helicase [Source:HGNC Symbol;Acc:HGNC:1160]
ENSAPLG00020006570	774.539	517.191	1031.89	1.99517	0.996513	1.97673e-18	2.90322e-17	24	4148725	4156582	+	3670	TMEM222	-	-	S	veNOG10706	transmembrane protein 222 [Source:NCBI gene;Acc:101802110]
ENSAPLG00020008270	517.723	328.73	706.717	2.14984	1.10423	1.98183e-18	2.90794e-17	1	55197291	55199472	-	504	-	-	-	T	veNOG07476	-
ENSAPLG00020015582	582.474	788.548	376.4	0.477333	-1.06693	2.0093e-18	2.94544e-17	1	97246801	97289838	+	1805	PTGFRN	-	K06729	T	veNOG00489	prostaglandin F2 receptor inhibitor [Source:HGNC Symbol;Acc:HGNC:9601]
ENSAPLG00020015602	764.973	1015.77	514.181	0.5062	-0.982221	2.03452e-18	2.97958e-17	26	2791933	2819134	-	3570	-	GO:0019901;GO:0019901	K12329	OT	veNOG04933	protein phosphatase 1 regulatory subunit 12B [Source:NCBI gene;Acc:101797997]
ENSAPLG00020014049	256.247	430.814	81.6808	0.189596	-2.399	2.08086e-18	3.04206e-17	8	20910575	20936032	-	1948	NEXN	-	-	Z	veNOG05357	nexilin F-actin binding protein [Source:HGNC Symbol;Acc:HGNC:29557]
ENSAPLG00020009259	588.63	321.974	855.287	2.65639	1.40947	2.08114e-18	3.04206e-17	Z	11696130	11700622	+	1079	BRIX1	-	K14820	J	veNOG08401	biogenesis of ribosomes BRX1 [Source:HGNC Symbol;Acc:HGNC:24170]
ENSAPLG00020002309	544.215	271.14	817.289	3.01427	1.59181	2.11044e-18	3.08197e-17	27	3804323	3813141	+	3014	ENTPD4	GO:0016787;GO:0016787	K12305	F	veNOG04176	ectonucleoside triphosphate diphosphohydrolase 4 [Source:HGNC Symbol;Acc:HGNC:14573]
ENSAPLG00020008494	2467.01	3107.57	1826.46	0.587746	-0.766734	2.12354e-18	3.09815e-17	15	8022659	8034592	-	1087	KDELR2	GO:0006621;GO:0016021;GO:0046923	K10949	U	veNOG01308	KDEL endoplasmic reticulum protein retention receptor 2 [Source:NCBI gene;Acc:101801327]
ENSAPLG00020003342	1360.54	967.721	1753.36	1.81184	0.857459	2.14471e-18	3.12521e-17	30	624264	762344	-	6102	-	GO:0005515;GO:0005515;GO:0005515;GO:0005515;GO:0005515;GO:0005515;GO:0005515;GO:0005515	K08871	K	veNOG00463	-
ENSAPLG00020011515	5454.48	6956.65	3952.32	0.568135	-0.815695	2.14615e-18	3.12521e-17	14	13014370	13032430	-	3360	-	GO:0003676;GO:0005634;GO:0008270;GO:0003676;GO:0005634;GO:0008270	K13213	R	veNOG12106	matrin 3 [Source:NCBI gene;Acc:101795293]
ENSAPLG00020008263	456.055	628.564	283.546	0.451101	-1.14848	2.19128e-18	3.18791e-17	Z	71596828	71609242	-	1465	HSDL2	-	-	Q	veNOG03101	hydroxysteroid dehydrogenase like 2 [Source:NCBI gene;Acc:101796601]
ENSAPLG00020017931	684.749	364.354	1005.14	2.7587	1.46399	2.21068e-18	3.2131e-17	11	15647630	15674422	+	2391	NKRF	GO:0003676	-	A	veNOG07110	NFKB repressing factor [Source:HGNC Symbol;Acc:HGNC:19374]
ENSAPLG00020007780	353.229	208.369	498.089	2.39042	1.25726	2.24571e-18	3.26094e-17	5	63031004	63039469	+	1986	WEE1	GO:0000278;GO:0000287;GO:0004672;GO:0004715;GO:0005524;GO:0005634;GO:0006468	K06632	D	veNOG01504	WEE1 G2 checkpoint kinase [Source:NCBI gene;Acc:101801701]
ENSAPLG00020016966	722.449	964.172	480.726	0.498589	-1.00408	2.30286e-18	3.34078e-17	2	55179122	55188949	-	1077	TYMS	GO:0004799;GO:0006231	K00560	F	veNOG02686	thymidylate synthetase [Source:NCBI gene;Acc:101800920]
ENSAPLG00020010269	160.955	73.4404	248.47	3.38329	1.75843	2.3897e-18	3.462e-17	Z	80321713	80348490	+	2085	RHOBTB3	GO:0003924;GO:0005515;GO:0005525;GO:0016192;GO:0016887;GO:0017137;GO:0003924;GO:0005515;GO:0005525;GO:0016192;GO:0016887;GO:0017137;GO:0003924;GO:0005515;GO:0005525;GO:0016192;GO:0016887;GO:0017137	K07869	SR	veNOG09371;veNOG14546	Rho related BTB domain containing 3 [Source:HGNC Symbol;Acc:HGNC:18757]
ENSAPLG00020005355	61.1276	14.085	108.17	7.6798	2.94107	2.39092e-18	3.462e-17	16	11088047	11092983	+	2835	TUBB1	GO:0003924;GO:0005200;GO:0005525;GO:0005874;GO:0007017	K07375	Z	veNOG08862	tubulin beta 1 class VI [Source:NCBI gene;Acc:101791327]
ENSAPLG00020013186	879.212	602.456	1155.97	1.91876	0.940175	2.45089e-18	3.5455e-17	14	11835377	11856983	-	2075	-	GO:0004821;GO:0005524;GO:0005737;GO:0006427	K01892	J	veNOG06164;COG0124	-
ENSAPLG00020000483	2394.22	3017.12	1771.32	0.587091	-0.768343	2.47948e-18	3.5835e-17	1	135863248	135889667	-	2097	CD99	-	K06520	R	veNOG24413;veNOG26222	CD99 molecule (Xg blood group) [Source:HGNC Symbol;Acc:HGNC:7082]
ENSAPLG00020017986	584.613	790.669	378.557	0.47878	-1.06256	2.50358e-18	3.61493e-17	1	56634464	56911884	+	3415	LARGE1	GO:0016757;GO:0016757;GO:0016757	K09668	G	veNOG06184	LARGE xylosyl- and glucuronyltransferase 1 [Source:HGNC Symbol;Acc:HGNC:6511]
ENSAPLG00020001555	771.215	1024.01	518.415	0.506258	-0.982056	2.51993e-18	3.63512e-17	1	180627180	180761990	+	1351	LHFPL6	-	-	S	veNOG07561	LHFPL tetraspan subfamily member 6 [Source:NCBI gene;Acc:101799708]
ENSAPLG00020003091	312.358	448.139	176.578	0.394025	-1.34364	2.53601e-18	3.6549e-17	Z	59290916	59448147	+	2019	CAMK4	GO:0004672;GO:0005524;GO:0006468;GO:0004672;GO:0005524;GO:0006468;GO:0004672;GO:0005524;GO:0006468	K05869	T	veNOG08417	calcium/calmodulin dependent protein kinase IV [Source:HGNC Symbol;Acc:HGNC:1464]
ENSAPLG00020017364	401.356	243.351	559.361	2.29858	1.20074	2.61754e-18	3.7663e-17	9	14988711	14997201	+	1332	ILKAP	GO:0003824;GO:0004722;GO:0006470;GO:0043169;GO:0003824;GO:0004722;GO:0006470	K17500	T	veNOG05587	ILK associated serine/threonine phosphatase [Source:NCBI gene;Acc:101803937]
ENSAPLG00020018108	478.516	300.964	656.069	2.17989	1.12426	2.6182e-18	3.7663e-17	21	4778217	4804993	-	3751	ATAD3A	GO:0005524;GO:0005739;GO:0007005;GO:0005524;GO:0005739;GO:0007005;GO:0005524;GO:0005739;GO:0007005;GO:0005524;GO:0005739;GO:0007005;GO:0005524;GO:0005739;GO:0007005	K17681	O	veNOG00754	ATPase family AAA domain containing 3A [Source:HGNC Symbol;Acc:HGNC:25567]
ENSAPLG00020000732	1242.62	882.134	1603.1	1.8173	0.861797	2.71843e-18	3.90683e-17	5	29692922	29731944	+	6409	KDM2A	GO:0003677;GO:0005515;GO:0008270;GO:0003677;GO:0005515;GO:0008270;GO:0003677;GO:0008270	K10276	B	veNOG03925	lysine demethylase 2A [Source:HGNC Symbol;Acc:HGNC:13606]
ENSAPLG00020003406	330.89	500.368	161.411	0.322584	-1.63225	2.77054e-18	3.97801e-17	18	2669466	2708215	-	2142	MAP2K6	GO:0004672;GO:0005524;GO:0006468	K04433	T	veNOG02193	mitogen-activated protein kinase kinase 6 [Source:HGNC Symbol;Acc:HGNC:6846]
ENSAPLG00020017507	333.211	473.034	193.389	0.408827	-1.29044	2.87625e-18	4.12593e-17	6	20210343	20282121	+	6849	-	GO:0001518;GO:0005216;GO:0005248;GO:0005515;GO:0006811;GO:0006814;GO:0016020;GO:0055085;GO:0001518;GO:0005216;GO:0005248;GO:0005515;GO:0006811;GO:0006814;GO:0016020;GO:0055085;GO:0001518;GO:0005216;GO:0005248;GO:0005515;GO:0006811;GO:0006814;GO:0016020;GO:0055085;GO:0001518;GO:0005216;GO:0005248;GO:0005515;GO:0006811;GO:0006814;GO:0016020;GO:0055085;GO:0001518;GO:0005216;GO:0005248;GO:0005515;GO:…	K04834	P	veNOG01033	-
ENSAPLG00020013415	433.291	268.034	598.547	2.2331	1.15905	2.94538e-18	4.22116e-17	23	7753813	7781721	-	3855	PUS3	GO:0001522;GO:0003723;GO:0009451;GO:0009982	K01855	J	veNOG00363	pseudouridine synthase 3 [Source:HGNC Symbol;Acc:HGNC:25461]
ENSAPLG00020005927	162.428	250.74	74.116	0.295589	-1.75833	2.95352e-18	4.2289e-17	16	14954872	14961901	+	2278	ANGPT4	GO:0001525;GO:0030971	K05467	R	veNOG00776	angiopoietin 4 [Source:HGNC Symbol;Acc:HGNC:487]
ENSAPLG00020010868	4624.3	5735.41	3513.2	0.612545	-0.707112	3.03792e-18	4.3457e-17	27	5448696	5466781	-	4038	FGFR1	GO:0004672;GO:0004713;GO:0005007;GO:0005524;GO:0006468;GO:0008284;GO:0008543;GO:0016021	K04362	T	veNOG08932	fibroblast growth factor receptor 1 [Source:HGNC Symbol;Acc:HGNC:3688]
ENSAPLG00020006211	915.411	1199.21	631.609	0.526687	-0.924983	3.362e-18	4.80483e-17	6	23259059	23291628	+	1560	SNX4	GO:0015031;GO:0035091	K17919	U	veNOG08481	sorting nexin 4 [Source:HGNC Symbol;Acc:HGNC:11175]
ENSAPLG00020011560	3008.98	3764.59	2253.37	0.59857	-0.740407	3.4145e-18	4.87532e-17	14	13335162	13355783	+	2756	HSPA9	GO:0005524;GO:0006457;GO:0051082	K04043	O	veNOG04483	heat shock protein family A (Hsp70) member 9 [Source:HGNC Symbol;Acc:HGNC:5244]
ENSAPLG00020000668	954.198	1246.25	662.15	0.531315	-0.91236	3.57978e-18	5.10658e-17	3	2880249	2920917	+	4140	EXTL3	GO:0006486;GO:0016021;GO:0016757;GO:0006486;GO:0016021;GO:0016757	K02370	T	veNOG00557	exostosin like glycosyltransferase 3 [Source:NCBI gene;Acc:101791181]
ENSAPLG00020004902	1281.92	1653.71	910.118	0.550348	-0.861583	4.03727e-18	5.75385e-17	2	55381682	55398487	-	1479	USP14	GO:0005515;GO:0006511;GO:0016579;GO:0036459	K11843	O	veNOG00009	ubiquitin specific peptidase 14 [Source:HGNC Symbol;Acc:HGNC:12612]
ENSAPLG00020005376	238.125	351.025	125.226	0.356743	-1.48704	4.04545e-18	5.76019e-17	3	57084691	57146448	+	1407	RSPO3	GO:0030177	-	O	veNOG10400	R-spondin 3 [Source:HGNC Symbol;Acc:HGNC:20866]
ENSAPLG00020005194	698.681	930.749	466.612	0.50133	-0.996167	4.06849e-18	5.78763e-17	8	6589060	6614319	+	2345	GPSM2	GO:0005515;GO:0030695	K15837	T	veNOG03367	G protein signaling modulator 2 [Source:NCBI gene;Acc:101796521]
ENSAPLG00020006831	2163.21	2747.8	1578.63	0.574506	-0.799606	4.42456e-18	6.28835e-17	8	17672585	17688105	-	1505	SH3GLB1	GO:0005515;GO:0005737;GO:0005515;GO:0005737;GO:0005515;GO:0005737	K11248	T	veNOG02569	SH3 domain containing GRB2 like, endophilin B1 [Source:HGNC Symbol;Acc:HGNC:10833]
ENSAPLG00020011757	1139.69	545.703	1733.68	3.17696	1.66765	4.66341e-18	6.6217e-17	16	16002830	16014906	+	5697	ZNFX1	-	-	L	veNOG01120	zinc finger NFX1-type containing 1 [Source:HGNC Symbol;Acc:HGNC:29271]
ENSAPLG00020016602	2537.33	1889.8	3184.87	1.68529	0.752997	4.70507e-18	6.6747e-17	6	39505471	39521982	+	2151	MARCHF7	GO:0008270;GO:0008270;GO:0008270;GO:0008270	K10662	O	veNOG12016	membrane associated ring-CH-type finger 7 [Source:HGNC Symbol;Acc:HGNC:17393]
ENSAPLG00020018351	467.159	293.879	640.439	2.17926	1.12384	4.72471e-18	6.69638e-17	10	4762924	4775318	-	3174	-	-	-	R	veNOG05817	-
ENSAPLG00020009391	276.187	400.93	151.443	0.377728	-1.40458	4.76629e-18	6.74911e-17	Z	12317880	12379884	+	2117	SLC1A3	GO:0015293;GO:0016021	K05614	P	veNOG10236	solute carrier family 1 member 3 [Source:NCBI gene;Acc:101801926]
ENSAPLG00020001443	6323.86	7806.19	4841.52	0.620216	-0.689158	4.84842e-18	6.85908e-17	2	14938118	15021339	+	1235	EIF3H	GO:0003743;GO:0005515;GO:0005737;GO:0005852	K03247	J	veNOG00148	eukaryotic translation initiation factor 3 subunit H [Source:NCBI gene;Acc:101791520]
ENSAPLG00020007717	850.184	1120.42	579.951	0.51762	-0.950035	4.93505e-18	6.97523e-17	21	5490361	5564431	-	9450	AGRN	GO:0005044;GO:0005509;GO:0005515;GO:0007213;GO:0016020;GO:0043113;GO:0043236;GO:0005044;GO:0005509;GO:0005515;GO:0007213;GO:0016020;GO:0043113;GO:0043236;GO:0005044;GO:0005509;GO:0005515;GO:0007213;GO:0016020;GO:0043113;GO:0043236	K06254	W	veNOG07664	agrin [Source:HGNC Symbol;Acc:HGNC:329]
ENSAPLG00020010999	303.482	434.269	172.695	0.397668	-1.33036	5.07084e-18	7.16059e-17	12	21403647	21445941	+	3782	ADAMTS7	GO:0004222;GO:0006508;GO:0008233;GO:0008237;GO:0004222;GO:0006508;GO:0008233;GO:0008237;GO:0004222;GO:0006508;GO:0008237	K08622	O	veNOG12289	ADAM metallopeptidase with thrombospondin type 1 motif 7 [Source:HGNC Symbol;Acc:HGNC:223]
ENSAPLG00020011396	434.96	268.731	601.189	2.23714	1.16166	5.19043e-18	7.32274e-17	18	8611197	8617271	-	1667	SPHK1	GO:0003951;GO:0016301	K04718	TI	veNOG11206	sphingosine kinase 1 [Source:HGNC Symbol;Acc:HGNC:11240]
ENSAPLG00020000687	540.911	732.837	348.985	0.476211	-1.07033	5.21564e-18	7.35156e-17	3	77028078	77048605	-	2857	GNPAT	GO:0005777;GO:0008374;GO:0008611;GO:0016287;GO:0016746;GO:0044255	K00649	I	veNOG10715	glyceronephosphate O-acyltransferase [Source:HGNC Symbol;Acc:HGNC:4416]
ENSAPLG00020003901	693.906	466.87	920.942	1.97259	0.980089	5.22263e-18	7.35468e-17	2	22968538	22989279	-	3187	POP1	GO:0000172;GO:0001682;GO:0005655;GO:0000172;GO:0001682;GO:0005655	K01164	A	veNOG01720	POP1 homolog, ribonuclease P/MRP subunit [Source:HGNC Symbol;Acc:HGNC:30129]
ENSAPLG00020009676	803.827	1060.48	547.17	0.515962	-0.954662	5.57208e-18	7.83654e-17	32	1987024	1996981	+	1241	ANP32E	GO:0005515	K18648	D	veNOG11421	acidic nuclear phosphoprotein 32 family member E [Source:NCBI gene;Acc:101802972]
ENSAPLG00020008622	1691.59	2337.42	1045.77	0.447404	-1.16035	5.57498e-18	7.83654e-17	3	49989987	50071619	-	3060	FYN	GO:0004672;GO:0004713;GO:0005515;GO:0005524;GO:0006468	K05703	T	veNOG09117	FYN proto-oncogene, Src family tyrosine kinase [Source:NCBI gene;Acc:101799525]
ENSAPLG00020002437	227.405	113.113	341.696	3.02082	1.59494	5.74163e-18	8.06343e-17	27	747231	753604	-	3572	-	GO:0005515;GO:0030215;GO:0005515;GO:0030215	K06521	T	veNOG03910	-
ENSAPLG00020012844	622.356	410.373	834.339	2.03312	1.0237	5.85618e-18	8.21681e-17	21	3558604	3562578	-	2490	UBIAD1	GO:0016021;GO:0016765	-	S	veNOG13178	UbiA prenyltransferase domain containing 1 [Source:HGNC Symbol;Acc:HGNC:30791]
ENSAPLG00020013786	435.451	609.586	261.315	0.428676	-1.22204	6.03462e-18	8.45945e-17	9	18577720	18601214	-	3021	ITM2C	-	K18265	S	veNOG03118	integral membrane protein 2C [Source:NCBI gene;Acc:101802329]
ENSAPLG00020001002	288.078	413.685	162.471	0.39274	-1.34835	6.07587e-18	8.50954e-17	5	4776886	4824653	-	2804	ARMH4	-	-	S	biNOG16413;veNOG16615;opiNOG18319	armadillo like helical domain containing 4 [Source:HGNC Symbol;Acc:HGNC:19846]
ENSAPLG00020007346	1316.41	1690.35	942.476	0.557564	-0.842792	6.52944e-18	9.12983e-17	3	98752708	98781433	-	3333	IARS2	GO:0000049;GO:0000166;GO:0002161;GO:0004812;GO:0004822;GO:0005524;GO:0006418;GO:0006428;GO:0000049;GO:0000166;GO:0002161;GO:0004812;GO:0004822;GO:0005524;GO:0006418;GO:0006428;GO:0000049;GO:0000166;GO:0002161;GO:0004812;GO:0004822;GO:0005524;GO:0006418;GO:0006428;GO:0000049;GO:0000166;GO:0002161;GO:0004812;GO:0004822;GO:0005524;GO:0006418;GO:0006428	K01870	J	veNOG00596	isoleucyl-tRNA synthetase 2, mitochondrial [Source:NCBI gene;Acc:101794442]
ENSAPLG00020002111	2323.26	1728.05	2918.47	1.68888	0.756065	6.53063e-18	9.12983e-17	18	1323098	1341637	-	1646	CSNK1D	GO:0004672;GO:0005524;GO:0006468	K08959	T	veNOG12163	casein kinase 1 delta [Source:NCBI gene;Acc:101795634]
ENSAPLG00020004866	3057.32	3819.03	2295.62	0.6011	-0.734323	6.668e-18	9.31342e-17	1	89859130	89900019	+	2674	DCBLD2	-	-	R	veNOG00841	discoidin, CUB and LCCL domain containing 2 [Source:HGNC Symbol;Acc:HGNC:24627]
ENSAPLG00020016925	412.78	686.436	139.123	0.202675	-2.30276	6.86386e-18	9.57828e-17	26	5653756	5663260	+	1142	APOBEC2	GO:0003824	K18772	A	veNOG09105	apolipoprotein B mRNA editing enzyme catalytic subunit 2 [Source:NCBI gene;Acc:101805151]
ENSAPLG00020012406	188.066	93.4538	282.678	3.02479	1.59684	6.91858e-18	9.64439e-17	28	1747209	1749064	-	1435	-	GO:0005779;GO:0016559	K13353	U	veNOG09707	-
ENSAPLG00020017352	407.272	250.745	563.799	2.24849	1.16896	6.92376e-18	9.64439e-17	5	3018429	3028056	+	2045	GPR137C	-	-	T	veNOG08302	G protein-coupled receptor 137C [Source:NCBI gene;Acc:101791671]
ENSAPLG00020010059	104.44	171.408	37.4725	0.218615	-2.19353	7.02601e-18	9.77798e-17	19	7729394	7737603	+	792	FAM78A	-	-	S	veNOG03823	family with sequence similarity 78 member A [Source:NCBI gene;Acc:101794921]
ENSAPLG00020002837	698.07	926.641	469.498	0.506667	-0.980891	7.23569e-18	1.00607e-16	11	14396734	14417952	-	3387	HEPH	GO:0005507;GO:0005886;GO:0006826;GO:0006879;GO:0016491;GO:0055114	K14735	Q	veNOG04699	hephaestin [Source:HGNC Symbol;Acc:HGNC:4866]
ENSAPLG00020014279	968.643	1259.91	677.371	0.537632	-0.895308	7.447e-18	1.03451e-16	7	22305110	22327447	-	1988	AP3M1	GO:0006886;GO:0016192;GO:0030131	K12398	U	veNOG09142	adaptor related protein complex 3 subunit mu 1 [Source:HGNC Symbol;Acc:HGNC:569]
ENSAPLG00020009865	1024.68	1371.96	677.399	0.493744	-1.01817	7.60463e-18	1.05546e-16	2	153001570	153066532	+	2237	LMBR1	-	-	V	veNOG05374	limb development membrane protein 1 [Source:NCBI gene;Acc:101804764]
ENSAPLG00020005530	236.692	99.8679	373.516	3.7401	1.90308	7.95146e-18	1.1026e-16	4	16322919	16325353	+	1008	RBPMS	GO:0003676;GO:0003676	-	A	veNOG10950	RNA binding protein, mRNA processing factor [Source:HGNC Symbol;Acc:HGNC:19097]
ENSAPLG00020016098	4117.05	5107.72	3126.38	0.61209	-0.708185	7.97175e-18	1.10442e-16	12	8995688	9107679	-	5898	PEAK1	GO:0004672;GO:0005524;GO:0006468;GO:0004672;GO:0005524;GO:0006468	K17538	TR	veNOG33960;veNOG01141	pseudopodium enriched atypical kinase 1 [Source:HGNC Symbol;Acc:HGNC:29431]
ENSAPLG00020004898	5444.88	6721.54	4168.22	0.620129	-0.689361	8.09662e-18	1.12071e-16	1	64902875	64932230	+	4943	-	-	K08867	T	veNOG03870	-
ENSAPLG00020017325	2755.11	1967.28	3542.95	1.80093	0.848745	8.24158e-18	1.13975e-16	7	16245117	16288962	+	6024	BTAF1	GO:0005524;GO:0005524	K15192	K	veNOG04750	B-TFIID TATA-box binding protein associated factor 1 [Source:HGNC Symbol;Acc:HGNC:17307]
ENSAPLG00020006201	1372.41	923.204	1821.62	1.97315	0.980503	8.41222e-18	1.16231e-16	17	6395195	6408954	-	2988	CRKL	GO:0005515;GO:0005515	K04438	T	veNOG02567	CRK like proto-oncogene, adaptor protein [Source:NCBI gene;Acc:101804570]
ENSAPLG00020017101	234.41	125.491	343.328	2.73588	1.45201	8.45229e-18	1.16679e-16	8	22893171	22895827	-	753	TMEM53	-	-	S	veNOG07145	transmembrane protein 53 [Source:HGNC Symbol;Acc:HGNC:26186]
ENSAPLG00020018438	369.497	222.299	516.695	2.32432	1.21681	8.59599e-18	1.18557e-16	6	11681314	11700850	-	2612	MPP4	GO:0005515;GO:0005515;GO:0005515;GO:0005515	-	T	veNOG13730	membrane palmitoylated protein 4 [Source:HGNC Symbol;Acc:HGNC:13680]
ENSAPLG00020014439	1137.67	806.262	1469.07	1.82208	0.865583	8.82739e-18	1.21639e-16	8	9161398	9257519	-	1726	CDC73	GO:0006368;GO:0016570;GO:0016593	K15175	K	COG5157;veNOG01894	cell division cycle 73 [Source:NCBI gene;Acc:101804180]
ENSAPLG00020009881	749.782	510.178	989.386	1.9393	0.955534	9.52696e-18	1.31162e-16	Z	77144648	77190714	-	2661	TMEM161B	-	-	S	veNOG06832	transmembrane protein 161B [Source:HGNC Symbol;Acc:HGNC:28483]
ENSAPLG00020017727	430.607	592.671	268.544	0.453109	-1.14207	9.99108e-18	1.37429e-16	3	72062383	72135057	-	1341	AGPAT4	GO:0016746	K13523	I	veNOG14249	1-acylglycerol-3-phosphate O-acyltransferase 4 [Source:HGNC Symbol;Acc:HGNC:20885]
ENSAPLG00020005684	1215.88	1632.91	798.844	0.489215	-1.03146	1.08715e-17	1.49405e-16	16	600519	625761	-	2454	STAU1	-	K17597	KU	veNOG05661	staufen double-stranded RNA binding protein 1 [Source:NCBI gene;Acc:101803828]
ENSAPLG00020017434	50.1104	91.8045	8.41619	0.0916751	-3.44733	1.08833e-17	1.49434e-16	8	13651590	13653310	-	630	-	-	-	R	veNOG02941	-
ENSAPLG00020007707	5696.11	7022	4370.21	0.622359	-0.684181	1.0967e-17	1.50449e-16	Z	9581864	9603251	-	2421	-	GO:0005524;GO:0016787	K13525	O	veNOG12076;prNOG00408	-
ENSAPLG00020016275	675.785	223.959	1127.61	5.03491	2.33197	1.1371e-17	1.55853e-16	21	1201839	1210181	-	4142	EPHA2	GO:0004672;GO:0004713;GO:0005003;GO:0005515;GO:0005524;GO:0005887;GO:0006468;GO:0007169;GO:0016021;GO:0004672;GO:0004713;GO:0005003;GO:0005515;GO:0005524;GO:0005887;GO:0006468;GO:0007169;GO:0016021;GO:0004672;GO:0004713;GO:0005003;GO:0005515;GO:0005524;GO:0005887;GO:0006468;GO:0007169;GO:0016021;GO:0004672;GO:0004713;GO:0005003;GO:0005515;GO:0005524;GO:0005887;GO:0006468;GO:0007169;GO:0016021;GO:…	K05103	T	veNOG03326	EPH receptor A2 [Source:HGNC Symbol;Acc:HGNC:3386]
ENSAPLG00020011805	693.257	465.328	921.186	1.97965	0.985244	1.14019e-17	1.56137e-16	14	8846931	8851660	-	1481	CLTB	GO:0005198;GO:0006886;GO:0016192;GO:0030130;GO:0030132	K04645	U	veNOG08627	clathrin light chain B [Source:HGNC Symbol;Acc:HGNC:2091]
ENSAPLG00020002894	684.869	459.706	910.032	1.97959	0.985205	1.2141e-17	1.6611e-16	4	37302713	37305444	-	2636	NOCT	GO:0004535;GO:0007623;GO:0032922	K18764	K	veNOG01051	nocturnin [Source:HGNC Symbol;Acc:HGNC:14254]
ENSAPLG00020006974	1611.65	1175.71	2047.6	1.74159	0.800406	1.23389e-17	1.68668e-16	9	9511991	9541507	-	3449	DVL3	GO:0005515;GO:0016055;GO:0035556;GO:0005515;GO:0016055;GO:0035556	K02353	T	veNOG02624	dishevelled segment polarity protein 3 [Source:NCBI gene;Acc:101803917]
ENSAPLG00020001798	1168.56	834.039	1503.08	1.80217	0.849736	1.28657e-17	1.75713e-16	5	34641158	34665358	-	4018	-	-	K19531	S	veNOG11176;opiNOG14466	-
ENSAPLG00020010413	7261.8	5588.52	8935.07	1.59882	0.677011	1.3116e-17	1.78974e-16	31	754137	757355	+	1694	ATP5F1B	GO:0005524;GO:0015986;GO:0045261;GO:0046034;GO:0046933;GO:1902600	K02133	C	veNOG11615	ATP synthase F1 subunit beta [Source:HGNC Symbol;Acc:HGNC:830]
ENSAPLG00020014704	423.793	263.04	584.545	2.22227	1.15203	1.33328e-17	1.8177e-16	3	27126942	27133901	+	552	BAG2	GO:0000774;GO:0051087	K09556	O	veNOG09829;opiNOG15825	BAG cochaperone 2 [Source:HGNC Symbol;Acc:HGNC:938]
ENSAPLG00020000880	168.641	257.766	79.5169	0.308485	-1.69673	1.34497e-17	1.83202e-16	6	31497737	31506780	+	1910	MARCO	GO:0005044;GO:0016020;GO:0005044;GO:0016020	K13884	T	veNOG08560	macrophage receptor with collagenous structure [Source:HGNC Symbol;Acc:HGNC:6895]
ENSAPLG00020006882	2872.3	3582.45	2162.14	0.603536	-0.728488	1.394e-17	1.89712e-16	5	12949980	13007565	+	4518	SETD3	GO:0005515;GO:0018064;GO:0030047	K19199	B	veNOG03175	SET domain containing 3, actin histidine methyltransferase [Source:NCBI gene;Acc:101804331]
ENSAPLG00020003782	864.477	1198.71	530.248	0.44235	-1.17674	1.39634e-17	1.89863e-16	11	20087320	20108549	+	1413	SLC16A2	GO:0005887;GO:0015349;GO:0055085;GO:0070327	K08231	P	veNOG03272	solute carrier family 16 member 2 [Source:HGNC Symbol;Acc:HGNC:10923]
ENSAPLG00020006318	695.157	468.145	922.17	1.96984	0.978077	1.41137e-17	1.91738e-16	7	34441583	34476737	-	4750	UNC5B	GO:0005042;GO:0005515;GO:0007165;GO:0016021;GO:0038007	K07521	T	veNOG04174	unc-5 netrin receptor B [Source:HGNC Symbol;Acc:HGNC:12568]
ENSAPLG00020008649	1139.71	809.607	1469.82	1.81547	0.860347	1.46706e-17	1.99127e-16	13	20693342	20723361	+	2707	WWP2	GO:0004842;GO:0005515;GO:0006511;GO:0061630;GO:0004842;GO:0005515;GO:0006511;GO:0061630	K05630	O	veNOG00530	WW domain containing E3 ubiquitin protein ligase 2 [Source:HGNC Symbol;Acc:HGNC:16804]
ENSAPLG00020011858	264.302	382.638	145.966	0.381472	-1.39035	1.51136e-17	2.04958e-16	17	1260669	1515087	-	4417	-	-	K17599	S	veNOG04428	-
ENSAPLG00020015587	942.17	658.759	1225.58	1.86044	0.895644	1.53534e-17	2.07976e-16	3	1344281	1351443	-	1606	EIF2B4	GO:0044237;GO:0044237	K03680	J	veNOG06576	eukaryotic translation initiation factor 2B subunit delta [Source:HGNC Symbol;Acc:HGNC:3260]
ENSAPLG00020003200	152.064	235.783	68.3442	0.28986	-1.78657	1.53631e-17	2.07976e-16	23	462951	466250	+	551	PTS	GO:0003874;GO:0006729;GO:0003874;GO:0006729	K01737	H	veNOG19169	6-pyruvoyltetrahydropterin synthase [Source:HGNC Symbol;Acc:HGNC:9689]
ENSAPLG00020014152	343.794	180.908	506.679	2.80076	1.48582	1.55443e-17	2.10244e-16	20	1624320	1630067	+	1581	DDX52	GO:0003676;GO:0005524	K14779	A	veNOG13794	DExD-box helicase 52 [Source:HGNC Symbol;Acc:HGNC:20038]
ENSAPLG00020005806	253.457	139.576	367.337	2.63181	1.39605	1.60772e-17	2.17261e-16	12	10631916	10639982	+	2244	GRAMD2A	-	-	S	veNOG04800	GRAM domain containing 2A [Source:HGNC Symbol;Acc:HGNC:27287]
ENSAPLG00020000696	4134.62	5119.82	3149.43	0.615145	-0.701001	1.82364e-17	2.46224e-16	4	26606276	26798141	-	6618	PALLD	GO:0016477;GO:0030036;GO:0016477;GO:0030036;GO:0016477;GO:0030036	-	Z	veNOG10687	palladin, cytoskeletal associated protein [Source:HGNC Symbol;Acc:HGNC:17068]
ENSAPLG00020016084	972.293	686.157	1258.43	1.83402	0.875012	1.84525e-17	2.48922e-16	2	98551761	98567444	+	2387	MLH1	GO:0005524;GO:0006298;GO:0016887;GO:0030983;GO:0032300;GO:0005524;GO:0006298;GO:0016887;GO:0030983;GO:0032300;GO:0005524;GO:0006298;GO:0016887;GO:0030983;GO:0032300;GO:0005524;GO:0006298;GO:0016887;GO:0030983;GO:0032300;GO:0005524;GO:0006298;GO:0016887;GO:0030983;GO:0032300	K08734	L	veNOG09014	mutL homolog 1 [Source:HGNC Symbol;Acc:HGNC:7127]
ENSAPLG00020003501	192.872	96.8226	288.921	2.98402	1.57726	1.94866e-17	2.62643e-16	5	28882286	28891862	-	2039	-	GO:0004888;GO:0005515;GO:0006915;GO:0006955;GO:0007165;GO:0016020	K01883	TR	veNOG15451;veNOG35419	-
ENSAPLG00020016708	334.346	198.649	470.043	2.3662	1.24257	1.96211e-17	2.64224e-16	17	13771706	13780912	+	1137	MVK	GO:0005524	K00869	I	veNOG13357	mevalonate kinase [Source:HGNC Symbol;Acc:HGNC:7530]
ENSAPLG00020001826	576.974	799.881	354.067	0.44265	-1.17576	2.00625e-17	2.69932e-16	2	131654073	131708003	+	1833	MEOX2	GO:0003677;GO:0003700;GO:0006355;GO:0043565;GO:0045944	K09322	K	veNOG05121	mesenchyme homeobox 2 [Source:NCBI gene;Acc:101798243]
ENSAPLG00020000777	670.744	891.676	449.812	0.504456	-0.987199	2.05351e-17	2.7605e-16	5	37939174	37947543	+	744	ATP6V1D	GO:0042626;GO:0042626	K02149	C	veNOG12192	ATPase H+ transporting V1 subunit D [Source:NCBI gene;Acc:101792552]
ENSAPLG00020015703	5450.75	7313.41	3588.09	0.490619	-1.02733	2.08067e-17	2.79457e-16	2	121290096	121356067	+	5300	TOP2B	GO:0003677;GO:0003918;GO:0005524;GO:0006259;GO:0006265	K03164	LB	COG0188;veNOG00012	DNA topoisomerase II beta [Source:HGNC Symbol;Acc:HGNC:11990]
ENSAPLG00020002693	1458.17	1854.84	1061.5	0.572286	-0.805191	2.1148e-17	2.83792e-16	14	5908355	5917937	+	4502	NDST1	GO:0008146;GO:0015016;GO:0016787;GO:0008146;GO:0015016;GO:0016787;GO:0008146;GO:0015016;GO:0016787	K02576	O	veNOG03654	N-deacetylase and N-sulfotransferase 1 [Source:HGNC Symbol;Acc:HGNC:7680]
ENSAPLG00020008159	758.961	998.614	519.308	0.520028	-0.943338	2.12143e-17	2.84434e-16	13	10141447	10148926	-	1808	ARL2BP	-	K16742	T	veNOG10145	ADP ribosylation factor like GTPase 2 binding protein [Source:NCBI gene;Acc:101795719]
ENSAPLG00020010872	469.239	639.67	298.809	0.46713	-1.0981	2.20327e-17	2.95149e-16	26	680023	691201	-	1848	EIF2D	GO:0001731;GO:0003723;GO:0003743;GO:0006413;GO:0001731;GO:0003723;GO:0003743;GO:0006413;GO:0001731;GO:0003723;GO:0003743;GO:0006413	K15027	J	veNOG02057	eukaryotic translation initiation factor 2D [Source:HGNC Symbol;Acc:HGNC:6583]
ENSAPLG00020014060	1043.27	438.51	1648.03	3.75825	1.91006	2.23745e-17	2.99469e-16	1	81333218	81341396	-	1714	-	GO:0005355;GO:0016020;GO:0016021;GO:0022857;GO:0055085;GO:1904659	K08142	G	veNOG07981	solute carrier family 2, facilitated glucose transporter member 3 [Source:NCBI gene;Acc:101791516]
ENSAPLG00020006922	1070.88	758.182	1383.59	1.82487	0.867796	2.24815e-17	3.00638e-16	9	9473914	9482935	-	2141	ABCF3	GO:0005524;GO:0016887;GO:0005524;GO:0016887	K06158	JE	veNOG03336	ATP binding cassette subfamily F member 3 [Source:HGNC Symbol;Acc:HGNC:72]
ENSAPLG00020017359	1201.65	1733.58	669.718	0.386321	-1.37213	2.34158e-17	3.12861e-16	27	3155131	3285874	+	2766	EBF2	GO:0003677;GO:0003700;GO:0006355;GO:0046983;GO:0003677;GO:0003700;GO:0006355;GO:0046983;GO:0003677;GO:0003700;GO:0006355;GO:0046983;GO:0003677;GO:0003700;GO:0006355;GO:0046983;GO:0003677;GO:0003700;GO:0006355;GO:0046983	K09103	K	veNOG02003	EBF transcription factor 2 [Source:HGNC Symbol;Acc:HGNC:19090]
ENSAPLG00020005069	1266.28	912.605	1619.95	1.77509	0.827889	2.70675e-17	3.61339e-16	7	21176493	21200042	+	2466	HELLS	GO:0005524	K19001	K	veNOG00375	helicase, lymphoid specific [Source:HGNC Symbol;Acc:HGNC:4861]
ENSAPLG00020018467	2181.79	2732.18	1631.4	0.597106	-0.74394	2.7655e-17	3.68862e-16	15	12321463	12373493	+	4307	XPO6	GO:0006611;GO:0006886;GO:0008536;GO:0140142;GO:0006611;GO:0006886;GO:0008536;GO:0140142;GO:0006611;GO:0006886;GO:0008536;GO:0140142;GO:0006611;GO:0140142	-	U	veNOG01234	exportin 6 [Source:HGNC Symbol;Acc:HGNC:19733]
ENSAPLG00020006847	838.166	1115.18	561.149	0.50319	-0.990825	2.78578e-17	3.71244e-16	3	59728303	59760059	-	1990	STX7	GO:0005484;GO:0006886;GO:0016020;GO:0016192	K08488	U	veNOG00338	syntaxin 7 [Source:HGNC Symbol;Acc:HGNC:11442]
ENSAPLG00020000055	1062.51	1373.25	751.777	0.547444	-0.869217	2.82313e-17	3.75897e-16	1	141514647	141530056	+	3177	IL1RL2	GO:0004908;GO:0004909;GO:0005515;GO:0007165	K04386	T	veNOG01232	interleukin 1 receptor like 2 [Source:HGNC Symbol;Acc:HGNC:5999]
ENSAPLG00020008706	1867.89	1115.03	2620.76	2.3504	1.23291	2.90722e-17	3.86758e-16	Z	10186877	10196936	-	4157	NPR2	GO:0004672;GO:0005524;GO:0006468;GO:0009190;GO:0016021;GO:0016849;GO:0035556;GO:0004672;GO:0005524;GO:0006468;GO:0009190;GO:0016021;GO:0016849;GO:0035556	K12324	T	veNOG05326	natriuretic peptide receptor 2 [Source:HGNC Symbol;Acc:HGNC:7944]
ENSAPLG00020013635	4126.51	5093.08	3159.94	0.620437	-0.688644	3.05626e-17	4.06234e-16	7	20663561	20765962	-	7353	GBF1	GO:0005086;GO:0032012;GO:0005086;GO:0032012;GO:0005086;GO:0032012;GO:0005086;GO:0032012	K18443	U	veNOG04978	golgi brefeldin A resistant guanine nucleotide exchange factor 1 [Source:HGNC Symbol;Acc:HGNC:4181]
ENSAPLG00020008539	1388.25	1794.81	981.686	0.546958	-0.870499	3.07982e-17	4.09013e-16	Z	24869940	24997236	-	5439	IQGAP2	GO:0005515;GO:0007165;GO:0043087;GO:0005515;GO:0007165;GO:0043087	K05767	T	veNOG01766	IQ motif containing GTPase activating protein 2 [Source:HGNC Symbol;Acc:HGNC:6111]
ENSAPLG00020016031	6201.12	7619.68	4782.55	0.627657	-0.671952	3.13195e-17	4.15577e-16	20	1730489	1846075	+	10146	ACACA	GO:0003989;GO:0005524;GO:0006633;GO:0016874;GO:0046872;GO:0003989;GO:0005524;GO:0006633;GO:0016874;GO:0046872;GO:0003989;GO:0005524;GO:0006633;GO:0016874;GO:0046872;GO:0003989;GO:0005524;GO:0006633;GO:0016874;GO:0046872;GO:0003989;GO:0005524;GO:0006633;GO:0016874;GO:0046872;GO:0003989;GO:0005524;GO:0006633;GO:0016874;GO:0046872;GO:0003989;GO:0005524;GO:0006633;GO:0016874;GO:0046872;GO:0003989;GO:…	K11262	I	veNOG03006	acetyl-CoA carboxylase alpha [Source:HGNC Symbol;Acc:HGNC:84]
ENSAPLG00020004391	627.089	848.152	406.026	0.478719	-1.06275	3.14941e-17	4.17368e-16	1	184867450	184928079	-	3499	B3GLCT	GO:0016020;GO:0016757;GO:0016020;GO:0016757	K13675	G	veNOG07822	beta 3-glucosyltransferase [Source:HGNC Symbol;Acc:HGNC:20207]
ENSAPLG00020003455	1529.64	1121.37	1937.91	1.72816	0.789236	3.15087e-17	4.17368e-16	Z	49457722	49485459	-	2721	LMNB1	-	K07611	DY	veNOG03211	lamin B1 [Source:NCBI gene;Acc:101800087]
ENSAPLG00020010639	142.768	222.759	62.7761	0.281811	-1.8272	3.19635e-17	4.23028e-16	6	15220391	15391247	+	2821	ZNF385B	GO:0003676;GO:0008270	-	R	veNOG11105	zinc finger protein 385B [Source:NCBI gene;Acc:101790580]
ENSAPLG00020015442	335.634	200.934	470.334	2.34074	1.22696	3.20727e-17	4.24109e-16	10	8480411	8551005	-	2781	SFMBT1	GO:0003714;GO:0005515;GO:0005634;GO:0006355;GO:0042393	-	K	veNOG07432	Scm like with four mbt domains 1 [Source:HGNC Symbol;Acc:HGNC:20255]
ENSAPLG00020006907	222.719	119.321	326.117	2.73311	1.45055	3.22237e-17	4.2574e-16	9	9470661	9472928	-	940	-	-	-	R	veNOG25574;veNOG10689;opiNOG07455	-
ENSAPLG00020015980	387.029	594.176	179.883	0.302744	-1.72383	3.25257e-17	4.29361e-16	8	4332187	4336669	-	1298	EXTL2	GO:0006486;GO:0016021;GO:0016757	K02369	G	veNOG03506	exostosin like glycosyltransferase 2 [Source:NCBI gene;Acc:101792118]
ENSAPLG00020017605	423.079	265.988	580.171	2.18119	1.12512	3.25646e-17	4.29506e-16	5	41577240	41579423	+	2184	ZNF770	GO:0003676	-	K	veNOG12368	zinc finger protein 770 [Source:HGNC Symbol;Acc:HGNC:26061]
ENSAPLG00020006646	959.569	1247.24	671.895	0.538704	-0.892436	3.2747e-17	4.31543e-16	5	12603857	12725354	-	4422	EML1	GO:0005515;GO:0005515;GO:0005515	K18595	S	veNOG13678	EMAP like 1 [Source:HGNC Symbol;Acc:HGNC:3330]
ENSAPLG00020012765	170.136	259.374	80.899	0.311902	-1.68084	3.42121e-17	4.50464e-16	3	68769635	68818521	-	1982	PPP1R14C	GO:0005737;GO:0042325	K17556	T	veNOG22121	protein phosphatase 1 regulatory inhibitor subunit 14C [Source:NCBI gene;Acc:101792216]
ENSAPLG00020001963	362.318	506.897	217.739	0.429552	-1.2191	3.53047e-17	4.64453e-16	1	14032679	14320553	-	11294	RELN	GO:0001764;GO:0007417;GO:0070325	K06249	T	veNOG04778	reelin [Source:HGNC Symbol;Acc:HGNC:9957]
ENSAPLG00020017376	354.71	213.921	495.499	2.31627	1.2118	3.58107e-17	4.70708e-16	9	15063602	15074387	+	5012	ING5	GO:0005634;GO:0008285;GO:0016573;GO:0070776;GO:0005634;GO:0008285;GO:0016573;GO:0070776	K11345	B	veNOG03775	inhibitor of growth family member 5 [Source:NCBI gene;Acc:101797499]
ENSAPLG00020006202	346.355	485.316	207.394	0.427339	-1.22655	3.66569e-17	4.81419e-16	6	23224830	23251821	-	2704	-	GO:0004672;GO:0004674;GO:0004675;GO:0005026;GO:0005524;GO:0006468;GO:0007178;GO:0007179;GO:0016020;GO:0016021;GO:0038023;GO:0043235;GO:0046872	K04388	T	veNOG07315	-
ENSAPLG00020018129	782.889	1216.91	348.868	0.286683	-1.80247	3.78118e-17	4.96163e-16	25	2392170	2399152	+	1846	-	GO:0005520;GO:0005576	-	T	veNOG02990	insulin like growth factor binding protein 4 [Source:NCBI gene;Acc:101789694]
ENSAPLG00020012350	2694.1	3446.45	1941.75	0.563406	-0.827753	4.0244e-17	5.27629e-16	1	164142642	164235266	-	5035	LMO7	GO:0005515;GO:0023051;GO:0030155;GO:0005515;GO:0023051;GO:0030155;GO:0005515;GO:0023051;GO:0030155;GO:0005515;GO:0023051;GO:0030155;GO:0005515;GO:0023051;GO:0030155	K06084	Z	veNOG02929	LIM domain 7 [Source:HGNC Symbol;Acc:HGNC:6646]
ENSAPLG00020014835	549.07	752.911	345.228	0.458524	-1.12493	4.04312e-17	5.29632e-16	8	9603180	9611477	-	2293	OLFML2B	-	-	W	veNOG01377	olfactomedin like 2B [Source:HGNC Symbol;Acc:HGNC:24558]
ENSAPLG00020004778	43.6518	81.0289	6.27474	0.0774382	-3.69081	4.0693e-17	5.32562e-16	17	5707870	5714281	+	1682	SERPIND1	GO:0005615	K03912	V	veNOG03483	serpin family D member 1 [Source:HGNC Symbol;Acc:HGNC:4838]
ENSAPLG00020008883	1846.09	1370.41	2321.78	1.69423	0.760629	4.07241e-17	5.32562e-16	2	146886660	146955134	-	5364	EPC1	GO:0006357;GO:0032777;GO:0035267;GO:0006357;GO:0032777;GO:0035267;GO:0006357;GO:0032777;GO:0035267	K11322	K	veNOG04663	enhancer of polycomb homolog 1 [Source:NCBI gene;Acc:101791951]
ENSAPLG00020006176	1281.69	1650.34	913.04	0.553244	-0.854011	4.55973e-17	5.95784e-16	14	9393926	9418998	-	1049	SFXN1	GO:0006811;GO:0015075;GO:0016020;GO:0055085	-	P	veNOG07911	sideroflexin 1 [Source:HGNC Symbol;Acc:HGNC:16085]
ENSAPLG00020012080	1886.69	1395	2378.38	1.70493	0.769713	4.59206e-17	5.99499e-16	1	122994702	123031850	-	4640	MED14	GO:0003712;GO:0006357;GO:0016592;GO:0003712;GO:0006357;GO:0016592;GO:0003712;GO:0006357;GO:0016592;GO:0003712;GO:0006357;GO:0016592;GO:0003712;GO:0006357;GO:0016592	K15156	K	veNOG01541	mediator complex subunit 14 [Source:HGNC Symbol;Acc:HGNC:2370]
ENSAPLG00020001917	591.165	394.007	788.322	2.00078	1.00056	4.68761e-17	6.11455e-16	1	63254760	63260821	+	1884	YARS2	GO:0000166;GO:0003723;GO:0004812;GO:0004831;GO:0005524;GO:0006418;GO:0006437;GO:0000166;GO:0003723;GO:0004812;GO:0004831;GO:0005524;GO:0006418;GO:0006437;GO:0000166;GO:0003723;GO:0004812;GO:0004831;GO:0005524;GO:0006418;GO:0006437;GO:0000166;GO:0004812;GO:0004831;GO:0005524;GO:0006418;GO:0006437;GO:0000166;GO:0003723;GO:0004812;GO:0004831;GO:0005524;GO:0006418;GO:0006437	K01866	J	veNOG04284	tyrosyl-tRNA synthetase 2 [Source:HGNC Symbol;Acc:HGNC:24249]
ENSAPLG00020017804	148.167	68.4439	227.891	3.3296	1.73535	5.03331e-17	6.55992e-16	11	15275166	15278679	-	3195	ERCC6L	GO:0005515;GO:0005524	K20093	L	veNOG00300	ERCC excision repair 6 like, spindle assembly checkpoint helicase [Source:HGNC Symbol;Acc:HGNC:20794]
ENSAPLG00020012986	2770.06	3452.34	2087.78	0.604743	-0.725605	5.13501e-17	6.68681e-16	28	4141016	4157139	-	2549	-	GO:0003924;GO:0005525	K07905	RU	COG1100;veNOG06444	RAB11B, member RAS oncogene family [Source:NCBI gene;Acc:101796061]
ENSAPLG00020004010	61.3312	108.124	14.5384	0.13446	-2.89475	5.2442e-17	6.82322e-16	1	145293122	145303027	-	1364	-	GO:0004252;GO:0005509;GO:0005576;GO:0006508;GO:0007596;GO:0004252;GO:0005509;GO:0005576;GO:0006508;GO:0007596	K01314	O	veNOG03259	-
ENSAPLG00020015962	847.661	1138.55	556.776	0.489024	-1.03202	5.33608e-17	6.9369e-16	16	7195809	7202129	+	2988	TGIF2	GO:0003677;GO:0006355	K19553	K	veNOG10355	TGFB induced factor homeobox 2 [Source:HGNC Symbol;Acc:HGNC:15764]
ENSAPLG00020007523	287.476	127.417	447.535	3.51237	1.81244	5.40009e-17	7.01419e-16	21	2466446	2468287	-	1720	MUL1	GO:0004842;GO:0006996;GO:0016567	K15688	O	veNOG00591	mitochondrial E3 ubiquitin protein ligase 1 [Source:HGNC Symbol;Acc:HGNC:25762]
ENSAPLG00020001090	104.506	40.312	168.7	4.18486	2.06518	5.42639e-17	7.04241e-16	4	12055199	12074204	-	4484	PRAG1	GO:0004672;GO:0005524;GO:0006468	K17537	T	veNOG01141	PEAK1 related, kinase-activating pseudokinase 1 [Source:NCBI gene;Acc:101797166]
ENSAPLG00020016212	1150.65	824.197	1477.11	1.79218	0.841716	5.53315e-17	7.17491e-16	19	2986119	2997636	-	2217	NIBAN2	-	-	S	veNOG03537	niban apoptosis regulator 2 [Source:HGNC Symbol;Acc:HGNC:25282]
ENSAPLG00020013664	2774.39	3457.01	2091.78	0.605081	-0.724799	5.58559e-17	7.23682e-16	16	5774348	5811967	+	4093	PLCG1	GO:0004435;GO:0005515;GO:0006629;GO:0007165;GO:0008081;GO:0009395;GO:0035556;GO:0004435;GO:0005515;GO:0006629;GO:0007165;GO:0008081;GO:0009395;GO:0035556	K01116	I	veNOG00616	phospholipase C gamma 1 [Source:HGNC Symbol;Acc:HGNC:9065]
ENSAPLG00020017656	1451.78	1062.01	1841.56	1.73403	0.794125	5.79166e-17	7.49749e-16	14	4608950	4615331	+	1138	HNRNPAB	GO:0003676;GO:0003676	K13044	A	veNOG09004	heterogeneous nuclear ribonucleoprotein A/B [Source:HGNC Symbol;Acc:HGNC:5034]
ENSAPLG00020013711	2911.1	3623.82	2198.38	0.606647	-0.721071	5.96139e-17	7.71074e-16	7	20885985	20928776	+	2180	TM9SF3	GO:0016021	K17087	U	veNOG06253	transmembrane 9 superfamily member 3 [Source:HGNC Symbol;Acc:HGNC:21529]
ENSAPLG00020006036	2241.03	1653.7	2828.36	1.71033	0.774271	6.22315e-17	8.04254e-16	10	7461855	7504916	-	4144	USP4	GO:0004843;GO:0006511;GO:0016579;GO:0036459;GO:0004843;GO:0006511;GO:0016579;GO:0036459;GO:0004843;GO:0006511;GO:0016579;GO:0036459;GO:0004843;GO:0006511;GO:0016579;GO:0036459	K11835	O	veNOG02032	ubiquitin specific peptidase 4 [Source:HGNC Symbol;Acc:HGNC:12627]
ENSAPLG00020007453	2010.6	2523.39	1497.8	0.593567	-0.752516	6.44551e-17	8.32293e-16	21	2422053	2431503	-	1405	-	GO:0003676;GO:0005524;GO:0003676;GO:0005524	K18655	A	veNOG01089	-
ENSAPLG00020008765	248.625	137.487	359.762	2.6167	1.38775	6.46527e-17	8.34144e-16	3	102227262	102265581	-	1999	LIN9	GO:0006351;GO:0017053;GO:0006351;GO:0017053	-	TDB	veNOG03075	lin-9 DREAM MuvB core complex component [Source:HGNC Symbol;Acc:HGNC:30830]
ENSAPLG00020006333	251.125	139.837	362.412	2.59168	1.37389	6.60166e-17	8.51028e-16	13	20060535	20064190	-	1395	APRT	GO:0003999;GO:0005737;GO:0006168;GO:0009116	K00759	F	veNOG17867	adenine phosphoribosyltransferase [Source:NCBI gene;Acc:101803803]
ENSAPLG00020017456	1148.45	1570.59	726.31	0.462443	-1.11265	6.65809e-17	8.57584e-16	8	30945966	30984394	+	2598	ROR1	GO:0004672;GO:0005515;GO:0005524;GO:0006468;GO:0007169	K05122	T	veNOG11591	receptor tyrosine kinase like orphan receptor 1 [Source:HGNC Symbol;Acc:HGNC:10256]
ENSAPLG00020012985	159.71	75.9983	243.422	3.20299	1.67942	7.1123e-17	9.15323e-16	3	61460501	61466527	-	957	MTFR2	-	K13087	S	veNOG12923	mitochondrial fission regulator 2 [Source:HGNC Symbol;Acc:HGNC:21115]
ENSAPLG00020013265	761.945	1116.05	407.835	0.365426	-1.45235	7.49711e-17	9.6404e-16	3	54513443	54514588	+	1146	GJA1	GO:0005922;GO:0007154;GO:0007267;GO:0007507;GO:0022857	K07372	T	veNOG07029	gap junction protein alpha 1 [Source:NCBI gene;Acc:101794423]
ENSAPLG00020010211	333.755	200.043	467.467	2.33684	1.22456	7.53487e-17	9.67718e-16	21	6661191	6663603	-	1040	PHF13	-	-	R	veNOG10689	PHD finger protein 13 [Source:NCBI gene;Acc:101789932]
ENSAPLG00020006420	219.252	116.616	321.887	2.76023	1.46479	7.53829e-17	9.67718e-16	5	5426879	5433250	+	2997	JKAMP	GO:0006986;GO:0016021	-	S	veNOG10417	JNK1/MAPK8 associated membrane protein [Source:HGNC Symbol;Acc:HGNC:20184]
ENSAPLG00020008316	338.395	475.591	201.199	0.423051	-1.2411	7.55241e-17	9.68722e-16	Z	71717887	71765924	+	1557	SNX30	GO:0005515;GO:0005737;GO:0035091;GO:0035091	K17921	U	veNOG00384	sorting nexin family member 30 [Source:HGNC Symbol;Acc:HGNC:23685]
ENSAPLG00020001279	3191.01	3955.24	2426.77	0.613558	-0.704728	7.58268e-17	9.71795e-16	1	137873828	137929209	+	4740	CYFIP1	-	K05749	R	veNOG04229	cytoplasmic FMR1 interacting protein 1 [Source:NCBI gene;Acc:101796564]
ENSAPLG00020000414	798.819	1045.94	551.694	0.52746	-0.922866	7.6731e-17	9.82565e-16	2	70003986	70016506	+	1648	FH	GO:0003824;GO:0004333;GO:0006099;GO:0006106;GO:0016829;GO:0045239;GO:0003824;GO:0004333;GO:0006099;GO:0006106;GO:0016829;GO:0045239	K01679	C	veNOG10901	fumarate hydratase [Source:HGNC Symbol;Acc:HGNC:3700]
ENSAPLG00020013117	665.055	880.773	449.338	0.510163	-0.970971	7.68683e-17	9.83505e-16	6	24609327	24706167	-	1738	PDIA5	GO:0045454	K09583	O	veNOG09953	protein disulfide isomerase family A member 5 [Source:HGNC Symbol;Acc:HGNC:24811]
ENSAPLG00020017440	50.6389	10.7603	90.5176	8.41216	3.07248	8.02126e-17	1.02544e-15	5	3589214	3591167	+	611	-	GO:0004721;GO:0004725	K14167	V	veNOG12110	-
ENSAPLG00020012006	1580.2	2037.78	1122.62	0.550904	-0.860128	8.09179e-17	1.0336e-15	5	23911324	23924256	+	1063	TMED10	-	K20352	U	veNOG06300	transmembrane p24 trafficking protein 10 [Source:NCBI gene;Acc:101792950]
ENSAPLG00020010104	222.718	120.696	324.74	2.69055	1.4279	8.142e-17	1.03915e-15	21	6297900	6304895	-	1488	-	GO:0005515;GO:0032922;GO:0005515;GO:0032922	K02633	T	veNOG14390	-
ENSAPLG00020015518	596.566	398.156	794.976	1.99664	0.997576	8.16921e-17	1.04176e-15	23	1292800	1306328	+	1868	PCSK7	GO:0004252;GO:0006508	K08673	O	veNOG03753	proprotein convertase subtilisin/kexin type 7 [Source:HGNC Symbol;Acc:HGNC:8748]
ENSAPLG00020011174	754.388	509.567	999.208	1.9609	0.971513	8.18944e-17	1.04348e-15	3	90267215	90291902	-	4663	CEBPZ	GO:0008146;GO:0042254;GO:0008146	K14832	JK	veNOG11805	CCAAT enhancer binding protein zeta [Source:HGNC Symbol;Acc:HGNC:24218]
ENSAPLG00020002641	1091.61	714.862	1468.37	2.05406	1.03848	8.31164e-17	1.05817e-15	12	14160720	14185001	-	3004	ABHD2	-	K13697	R	veNOG05230	abhydrolase domain containing 2 [Source:HGNC Symbol;Acc:HGNC:18717]
ENSAPLG00020001543	1407.03	1787.42	1026.63	0.574367	-0.799956	8.32294e-17	1.05873e-15	1	10992781	11397543	+	6923	CACNA2D1	-	K04858	TP	veNOG03308	calcium voltage-gated channel auxiliary subunit alpha2delta 1 [Source:HGNC Symbol;Acc:HGNC:1399]
ENSAPLG00020003945	1623.06	1045.3	2200.83	2.10544	1.07412	8.33589e-17	1.0595e-15	Z	20317973	20433451	+	5818	-	GO:0008270;GO:0008270;GO:0008270;GO:0008270;GO:0008270	-	R	veNOG01855	-
ENSAPLG00020007608	2135.86	2669.15	1602.57	0.600406	-0.73599	8.44982e-17	1.0731e-15	23	3511098	3549455	-	4518	ARHGEF12	GO:0005085;GO:0005089;GO:0005515;GO:0005737;GO:0007186;GO:0007266;GO:0035556;GO:0005085;GO:0005089;GO:0005515;GO:0005737;GO:0007186;GO:0007266;GO:0035556;GO:0005085;GO:0005089;GO:0005515;GO:0005737;GO:0007186;GO:0007266;GO:0035556;GO:0005085;GO:0005089;GO:0005515;GO:0005737;GO:0007186;GO:0007266;GO:0035556	K07532	T	veNOG11998	Rho guanine nucleotide exchange factor 12 [Source:HGNC Symbol;Acc:HGNC:14193]
ENSAPLG00020009535	414.173	599.904	228.442	0.380797	-1.3929	8.7255e-17	1.1072e-15	Z	65889438	65928821	+	1880	MCCC2	GO:0016874	K01969	IE	veNOG08146	methylcrotonoyl-CoA carboxylase 2 [Source:HGNC Symbol;Acc:HGNC:6937]
ENSAPLG00020003792	338.744	475.135	202.354	0.425888	-1.23145	8.75021e-17	1.10942e-15	1	183038361	183039440	+	1080	MAB21L1	-	-	OT	veNOG00909;NOG00242	mab-21 like 1 [Source:NCBI gene;Acc:101802368]
ENSAPLG00020003013	1372.44	1854.56	890.328	0.480075	-1.05867	8.96609e-17	1.13585e-15	3	106548338	106551008	+	739	-	GO:0004869;GO:0004869;GO:0004869	K13899	T	veNOG24705	cystatin-like [Source:NCBI gene;Acc:101796096]
ENSAPLG00020005086	1902.3	2739.76	1064.85	0.388664	-1.3634	9.67849e-17	1.22509e-15	4	16024129	16038447	-	1204	CCNI	GO:0051726;GO:0051726	-	D	veNOG10131	cyclin I [Source:HGNC Symbol;Acc:HGNC:1595]
ENSAPLG00020012871	140.857	64.2234	217.49	3.38647	1.75978	1.00031e-16	1.26514e-15	3	60967745	60994565	+	2824	MYB	GO:0003677;GO:0006355;GO:0003677;GO:0003677;GO:0006355;GO:0003677;GO:0006355;GO:0003677;GO:0006355;GO:0003677;GO:0006355;GO:0003677;GO:0006355;GO:0003677;GO:0006355	K09420	K	veNOG08754	MYB proto-oncogene, transcription factor [Source:HGNC Symbol;Acc:HGNC:7545]
ENSAPLG00020004272	304.138	148.85	459.425	3.08649	1.62597	1.00642e-16	1.27182e-15	6	32042628	32045046	-	1260	BCS1L	GO:0005524;GO:0034551	K08900	O	veNOG14984	BCS1 homolog, ubiquinol-cytochrome c reductase complex chaperone [Source:HGNC Symbol;Acc:HGNC:1020]
ENSAPLG00020012019	2679.13	2033	3325.25	1.63564	0.709851	1.00739e-16	1.27201e-15	2	108716543	108971533	+	6377	NUP153	-	K14296	YU	veNOG03247	nucleoporin 153 [Source:HGNC Symbol;Acc:HGNC:8062]
ENSAPLG00020002005	190.411	97.6129	283.21	2.90136	1.53673	1.01235e-16	1.27722e-15	10	13512561	13517651	+	2546	DALRD3	GO:0000166;GO:0004812;GO:0004814;GO:0005524;GO:0006418;GO:0006420;GO:0000166;GO:0004812;GO:0004814;GO:0005524;GO:0006418;GO:0006420	-	J	veNOG10697	DALR anticodon binding domain containing 3 [Source:HGNC Symbol;Acc:HGNC:25536]
ENSAPLG00020007316	2777.14	3519.66	2034.63	0.578074	-0.790674	1.034e-16	1.30347e-15	8	19318578	19446534	-	5072	ADGRL2	GO:0004888;GO:0004930;GO:0007166;GO:0007186;GO:0016020;GO:0016021;GO:0030246;GO:0004888;GO:0004930;GO:0007166;GO:0007186;GO:0016020;GO:0016021;GO:0030246;GO:0004888;GO:0004930;GO:0007166;GO:0007186;GO:0016020;GO:0016021;GO:0030246	K04593	WT	veNOG04281	adhesion G protein-coupled receptor L2 [Source:NCBI gene;Acc:101789995]
ENSAPLG00020006411	1120.39	1531.12	709.654	0.463486	-1.1094	1.03648e-16	1.30552e-15	1	74401899	74418631	-	1836	PNPLA3	GO:0004806;GO:0006629;GO:0010898;GO:0016042;GO:0016787	K16816	I	veNOG07567	1-acylglycerol-3-phosphate O-acyltransferase Pnpla3 [Source:NCBI gene;Acc:101802708]
ENSAPLG00020008044	348.677	151.351	546.003	3.60753	1.85101	1.06009e-16	1.33417e-15	7	37692306	37701816	+	2292	ADAM8	GO:0004222;GO:0006508;GO:0008237	K06540	O	veNOG06761	ADAM metallopeptidase domain 8 [Source:HGNC Symbol;Acc:HGNC:215]
ENSAPLG00020012773	1724.89	1278.88	2170.9	1.6975	0.763414	1.08248e-16	1.36124e-15	13	19909050	19922334	+	13285	-	GO:0003676	-	R	veNOG05447;opiNOG03714	-
ENSAPLG00020001412	980.997	1268.68	693.309	0.546479	-0.871762	1.08927e-16	1.36866e-15	1	9298333	9499135	+	4714	SEMA3D	GO:0005515;GO:0030215;GO:0005515;GO:0030215;GO:0005515;GO:0030215;GO:0005515;GO:0030215	K06840	T	veNOG05643	semaphorin 3D [Source:HGNC Symbol;Acc:HGNC:10726]
ENSAPLG00020010475	159.222	243.294	75.1502	0.308887	-1.69485	1.11286e-16	1.39715e-15	19	1881792	1891878	-	1684	BSPRY	GO:0005515;GO:0005515;GO:0005515	-	O	veNOG12413	B-box and SPRY domain containing [Source:HGNC Symbol;Acc:HGNC:18232]
ENSAPLG00020012371	258.149	373.47	142.829	0.382437	-1.38671	1.11912e-16	1.40387e-15	16	13940865	13942155	+	369	PPDPF	GO:0007275;GO:0030154	-	T	veNOG23520	pancreatic progenitor cell differentiation and proliferation factor [Source:HGNC Symbol;Acc:HGNC:16142]
ENSAPLG00020005512	2081.23	1558.71	2603.75	1.67045	0.740241	1.13039e-16	1.41685e-15	24	4023800	4033553	+	2141	NUDC	-	-	T	veNOG11996	nuclear distribution C, dynein complex regulator [Source:NCBI gene;Acc:101800565]
ENSAPLG00020005102	1948.07	1387.51	2508.63	1.80801	0.854403	1.14118e-16	1.42922e-15	17	7080219	7126384	-	5376	-	GO:0005096;GO:0035556;GO:0005096;GO:0035556;GO:0005096;GO:0005096;GO:0005096	K20404	T	veNOG12276	-
ENSAPLG00020000262	649.483	370.051	928.914	2.51023	1.32782	1.16645e-16	1.45968e-15	4	76248662	76254854	-	2148	SMYD5	GO:0005515	-	B	veNOG02226;opiNOG21071	SMYD family member 5 [Source:NCBI gene;Acc:101794813]
ENSAPLG00020001024	768.559	533.847	1003.27	1.87932	0.910213	1.17931e-16	1.47457e-15	1	137836834	137860416	+	4072	TUBGCP5	GO:0000226;GO:0000922;GO:0005815;GO:0007020;GO:0043015;GO:0000226;GO:0000922;GO:0005815;GO:0007020;GO:0043015;GO:0000226;GO:0000922;GO:0005815;GO:0007020;GO:0043015;GO:0000226;GO:0000922;GO:0005815;GO:0007020;GO:0043015;GO:0000226;GO:0000922;GO:0005815;GO:0007020;GO:0043015;GO:0000226;GO:0000922;GO:0005815;GO:0007020;GO:0043015;GO:0000226;GO:0000922;GO:0005815;GO:0007020;GO:0043015	K16572	Z	veNOG03841;opiNOG14548	tubulin gamma complex associated protein 5 [Source:HGNC Symbol;Acc:HGNC:18600]
ENSAPLG00020007222	574.003	341.238	806.768	2.36424	1.24137	1.20759e-16	1.50871e-15	8	18428615	18434506	-	1454	RPF1	-	K14846	J	veNOG00251	ribosome production factor 1 homolog [Source:NCBI gene;Acc:101797724]
ENSAPLG00020007422	1437.75	926.708	1948.78	2.10291	1.07239	1.23823e-16	1.54487e-15	2	161241639	161252876	+	5172	PTPN23	GO:0004725;GO:0005515;GO:0006470;GO:0016311;GO:0016791;GO:0004725;GO:0005515;GO:0006470;GO:0016311;GO:0016791	K18040	T	veNOG03896	protein tyrosine phosphatase non-receptor type 23 [Source:HGNC Symbol;Acc:HGNC:14406]
ENSAPLG00020017387	493.849	320.939	666.76	2.07753	1.05487	1.23854e-16	1.54487e-15	9	15155662	15159775	-	1760	WDR53	GO:0005515	-	R	veNOG11824	WD repeat domain 53 [Source:HGNC Symbol;Acc:HGNC:28786]
ENSAPLG00020004266	321.712	478.449	164.975	0.344813	-1.53612	1.24051e-16	1.54607e-15	4	31159011	31191391	-	2952	GUCY1A1	GO:0004383;GO:0006182;GO:0009190;GO:0016849;GO:0020037;GO:0035556;GO:0004383;GO:0006182;GO:0009190;GO:0016849;GO:0020037;GO:0035556	K12318	F	veNOG03501	guanylate cyclase 1 soluble subunit alpha 1 [Source:HGNC Symbol;Acc:HGNC:4685]
ENSAPLG00020002449	268.223	385.793	150.653	0.390502	-1.3566	1.2579e-16	1.56647e-15	10	13712919	13729608	-	2458	ACOX2	GO:0003997;GO:0005777;GO:0006631;GO:0006635;GO:0016627;GO:0050660;GO:0055114;GO:0071949;GO:0003997;GO:0005777;GO:0006631;GO:0006635;GO:0016627;GO:0050660;GO:0055114;GO:0071949	K10214	I	veNOG03955	acyl-CoA oxidase 2 [Source:HGNC Symbol;Acc:HGNC:120]
ENSAPLG00020017990	1729.88	1287.88	2171.88	1.68639	0.753941	1.29398e-16	1.6101e-15	3	103623612	103646965	-	2079	WDR43	GO:0005515	K14546	R	veNOG05430	WD repeat domain 43 [Source:HGNC Symbol;Acc:HGNC:28945]
ENSAPLG00020015199	1059.58	740.793	1378.36	1.86066	0.895813	1.29964e-16	1.61584e-15	9	1498144	1509196	-	3468	-	GO:0008521;GO:0016020;GO:0016021;GO:0008521;GO:0016020;GO:0016021;GO:0008521;GO:0016020;GO:0016021	K03372	P	veNOG00403	-
ENSAPLG00020002022	640.335	431.79	848.88	1.96596	0.975231	1.31229e-16	1.62972e-15	13	2934760	2953410	-	970	SIAH1	GO:0005515;GO:0005634;GO:0006511;GO:0007275;GO:0008270	K04506	O	veNOG12028	siah E3 ubiquitin protein ligase 1 [Source:NCBI gene;Acc:101794815]
ENSAPLG00020007826	566.355	376.727	755.983	2.00671	1.00483	1.31292e-16	1.62972e-15	13	9833257	9846600	-	3500	E2F4	GO:0000278;GO:0003700;GO:0005667;GO:0006355;GO:0046983	K04682	K	veNOG02268	E2F transcription factor 4 [Source:NCBI gene;Acc:101801194]
ENSAPLG00020007979	159.584	76.5215	242.646	3.17096	1.66492	1.32292e-16	1.64081e-15	28	4518220	4522424	+	2333	-	-	-	L	veNOG15105;veNOG20516	-
ENSAPLG00020015768	340.435	206.607	474.264	2.29549	1.1988	1.38431e-16	1.71557e-15	10	9456539	9462990	-	1488	CISH	GO:0035556	K04701	T	veNOG12216	cytokine inducible SH2 containing protein [Source:NCBI gene;Acc:101802505]
ENSAPLG00020013480	140.926	221.893	59.9592	0.270216	-1.88781	1.42829e-16	1.76865e-15	7	19433974	19438933	+	1276	GDF10	GO:0008083	K05496	T	veNOG10785	growth differentiation factor 10 [Source:HGNC Symbol;Acc:HGNC:4215]
ENSAPLG00020002883	371.045	592.855	149.235	0.251723	-1.99009	1.46898e-16	1.81757e-15	19	6004920	6024226	-	1527	OLFM1	GO:0007399	-	W	veNOG07882	olfactomedin 1 [Source:NCBI gene;Acc:101793202]
ENSAPLG00020004695	546.859	361.582	732.136	2.02481	1.01779	1.5188e-16	1.8777e-15	18	960650	966805	+	2779	TMC6	GO:0005887;GO:0016021;GO:0005887;GO:0016021;GO:0005887;GO:0016021	-	S	veNOG02749	transmembrane channel like 6 [Source:HGNC Symbol;Acc:HGNC:18021]
ENSAPLG00020012679	1557.25	1966.12	1148.38	0.584086	-0.775747	1.53356e-16	1.89442e-15	3	44617048	44895690	-	7353	ASCC3	GO:0003676;GO:0005524;GO:0003676;GO:0005524;GO:0003676;GO:0005524	K18663	A	veNOG00647	activating signal cointegrator 1 complex subunit 3 [Source:HGNC Symbol;Acc:HGNC:18697]
ENSAPLG00020007486	1460.44	1076.34	1844.54	1.71371	0.777122	1.53943e-16	1.90016e-15	18	6345815	6369782	+	3672	SUZ12	-	K11463	K	opiNOG07762;veNOG12508	SUZ12 polycomb repressive complex 2 subunit [Source:NCBI gene;Acc:101798973]
ENSAPLG00020016006	1639.23	2068.21	1210.24	0.585166	-0.773081	1.54231e-16	1.90218e-15	12	8852662	8865712	+	2517	RCN2	GO:0005509;GO:0005509;GO:0005509	-	T	veNOG02488	reticulocalbin 2 [Source:HGNC Symbol;Acc:HGNC:9935]
ENSAPLG00020000868	1559.05	1970.28	1147.81	0.582562	-0.779516	1.63015e-16	2.00891e-15	1	5187578	5195105	+	1435	ATP5F1C	GO:0015986;GO:0045261;GO:0046933;GO:0015986;GO:0045261;GO:0046933	K02136	C	veNOG10837	ATP synthase F1 subunit gamma [Source:NCBI gene;Acc:101799254]
ENSAPLG00020007441	133.239	59.314	207.164	3.49267	1.80433	1.64743e-16	2.02857e-15	1	54984405	54984948	-	450	MAFF	GO:0003677;GO:0003700;GO:0005634;GO:0006355	K09037	K	veNOG10475;opiNOG25713;veNOG04875	MAF bZIP transcription factor F [Source:NCBI gene;Acc:113842634]
ENSAPLG00020015701	400.495	251.738	549.252	2.18184	1.12555	1.65335e-16	2.03424e-15	26	3595281	3598109	+	1320	BYSL	-	K14797	W	veNOG13629	bystin like [Source:HGNC Symbol;Acc:HGNC:1157]
ENSAPLG00020005314	608.001	856.87	359.132	0.419121	-1.25456	1.65822e-16	2.03861e-15	16	11080781	11085172	-	909	CTSZ	GO:0006508;GO:0008234	K08568	O	veNOG01249	cathepsin Z [Source:NCBI gene;Acc:101804246]
ENSAPLG00020009156	2396.91	3003.22	1790.6	0.596226	-0.746068	1.66981e-16	2.05122e-15	18	8082743	8153177	+	6383	TNRC6C	GO:0003676;GO:0005515;GO:0035278;GO:0003676;GO:0005515;GO:0035278;GO:0003676;GO:0005515;GO:0035278;GO:0003676;GO:0005515;GO:0035278;GO:0003676;GO:0005515;GO:0035278;GO:0003676;GO:0005515;GO:0035278	K18412	R	veNOG04223	trinucleotide repeat containing adaptor 6C [Source:NCBI gene;Acc:101804378]
ENSAPLG00020013198	1238.43	1739.58	737.277	0.423824	-1.23846	1.70133e-16	2.08826e-15	6	1313364	1343620	+	2283	RFTN2	-	-	R	veNOG10574	raftlin family member 2 [Source:HGNC Symbol;Acc:HGNC:26402]
ENSAPLG00020008213	863.152	603.814	1122.49	1.859	0.894528	1.76518e-16	2.16491e-15	1	55175502	55182682	-	2519	GGA1	GO:0006886;GO:0016192	K12404	U	veNOG07857;meNOG07751	golgi associated, gamma adaptin ear containing, ARF binding protein 1 [Source:HGNC Symbol;Acc:HGNC:17842]
ENSAPLG00020009242	704.351	483.192	925.51	1.91541	0.937652	1.8089e-16	2.21676e-15	Z	38867502	38884418	-	2501	ABHD17B	-	-	R	veNOG06393	abhydrolase domain containing 17B [Source:HGNC Symbol;Acc:HGNC:24278]
ENSAPLG00020006147	2012.65	2522.45	1502.85	0.595789	-0.747127	1.81255e-16	2.21947e-15	5	21016008	21040707	+	2515	SEL1L	GO:0005515	K14026	OTM	veNOG05446	SEL1L adaptor subunit of ERAD E3 ubiquitin ligase [Source:HGNC Symbol;Acc:HGNC:10717]
ENSAPLG00020004576	423.823	269.725	577.92	2.14263	1.09938	1.82784e-16	2.23641e-15	18	862762	874036	+	2677	CYTH1	GO:0005086;GO:0032012;GO:0005086;GO:0032012	K18441	U	veNOG03152;prNOG14765	cytohesin 1 [Source:HGNC Symbol;Acc:HGNC:9501]
ENSAPLG00020012215	6833.61	8358.08	5309.14	0.63521	-0.654695	1.84883e-16	2.2603e-15	17	12172820	12213199	-	5936	ATP2A2	GO:0000166;GO:0005388;GO:0005524;GO:0005783;GO:0006816;GO:0016021;GO:0070588;GO:0000166;GO:0005388;GO:0005524;GO:0005783;GO:0006816;GO:0016021;GO:0070588;GO:0000166;GO:0005388;GO:0005524;GO:0005783;GO:0006816;GO:0016021;GO:0070588;GO:0000166;GO:0005388;GO:0005524;GO:0005783;GO:0006816;GO:0016021;GO:0070588;GO:0000166;GO:0005388;GO:0005524;GO:0005783;GO:0006816;GO:0016021;GO:0070588;GO:0000166;GO:…	K05853	P	veNOG02845	ATPase sarcoplasmic/endoplasmic reticulum Ca2+ transporting 2 [Source:HGNC Symbol;Acc:HGNC:812]
ENSAPLG00020007065	1453.43	1070.59	1836.28	1.71519	0.778371	1.85134e-16	2.26158e-15	2	56571148	56633733	+	6560	CEP192	GO:0051298;GO:0071539;GO:0090222;GO:0051298;GO:0071539;GO:0090222;GO:0051298;GO:0071539;GO:0090222;GO:0051298;GO:0071539;GO:0090222	K16725	S	veNOG08499	centrosomal protein 192 [Source:HGNC Symbol;Acc:HGNC:25515]
ENSAPLG00020005033	764.026	1109.93	418.124	0.376713	-1.40846	1.90002e-16	2.3192e-15	4	67493495	67499378	-	2681	-	GO:0004181;GO:0006508;GO:0008270;GO:0004181;GO:0006508;GO:0008270;GO:0004181;GO:0006508;GO:0008270	K08638	R	veNOG06401	-
ENSAPLG00020001477	673.526	457.591	889.461	1.94379	0.958874	1.90465e-16	2.32301e-15	5	29794872	29799750	-	3408	-	-	K20456	TU	veNOG09361;spriNOG07206	-
ENSAPLG00020016694	334.078	468.408	199.748	0.42644	-1.22959	1.91625e-16	2.3353e-15	1	50144094	50201940	+	1656	POC1B	GO:0005515;GO:0005515	K16482	R	veNOG06359	POC1 centriolar protein B [Source:NCBI gene;Acc:101804163]
ENSAPLG00020017379	1132.41	814.707	1450.12	1.77993	0.831822	1.92486e-16	2.34394e-15	27	3413328	3465539	-	6064	DOCK5	GO:0005085;GO:0005096;GO:0007264;GO:0016477;GO:0005085;GO:0005096;GO:0007264;GO:0016477;GO:0005085;GO:0005096;GO:0005515;GO:0007264;GO:0016477;GO:0005085;GO:0005096;GO:0005515;GO:0007264;GO:0016477;GO:0005085;GO:0005096;GO:0005515;GO:0007264;GO:0016477	K17707	T	veNOG00166	dedicator of cytokinesis 5 [Source:HGNC Symbol;Acc:HGNC:23476]
ENSAPLG00020007847	576.098	384.335	767.861	1.9979	0.998482	1.93279e-16	2.35174e-15	19	8318880	8321259	+	1170	ASB6	GO:0005515;GO:0035556	K10328	R	veNOG03555	ankyrin repeat and SOCS box containing 6 [Source:HGNC Symbol;Acc:HGNC:17181]
ENSAPLG00020006468	321.239	193.026	449.452	2.32845	1.21937	1.96083e-16	2.38397e-15	7	15021666	15027888	-	2272	SLC25A28	-	K15113	C	veNOG04727	solute carrier family 25 member 28 [Source:HGNC Symbol;Acc:HGNC:23472]
ENSAPLG00020018401	92.1413	33.7556	150.527	4.45932	2.15682	1.97988e-16	2.40523e-15	19	474571	482508	-	1790	-	GO:0005515;GO:0005515	K10447	T	veNOG12942	-
ENSAPLG00020009031	1022.55	729.038	1316.06	1.80521	0.852165	1.99541e-16	2.42219e-15	14	57597	84922	-	1590	REEP2	-	K17338	U	veNOG00563	receptor accessory protein 2 [Source:NCBI gene;Acc:101799866]
ENSAPLG00020002899	4067.1	5182.3	2951.9	0.569612	-0.811949	2.00108e-16	2.42716e-15	1	141291932	141424551	+	4685	MAP4K4	GO:0004672;GO:0005524;GO:0006468;GO:0004672;GO:0005524;GO:0006468;GO:0004672;GO:0005524;GO:0006468;GO:0004672;GO:0005524;GO:0006468;GO:0004672;GO:0005524;GO:0006468;GO:0004672;GO:0005524;GO:0006468;GO:0004672;GO:0005524;GO:0006468;GO:0004672;GO:0005524;GO:0006468;GO:0004672;GO:0005524;GO:0006468;GO:0004672;GO:0005524;GO:0006468	K04407	T	veNOG02320	mitogen-activated protein kinase kinase kinase kinase 4 [Source:HGNC Symbol;Acc:HGNC:6866]
ENSAPLG00020014755	154.449	73.041	235.857	3.2291	1.69113	2.1498e-16	2.60549e-15	2	36610346	36612353	-	1053	RRS1	GO:0005634;GO:0042254	K14852	J	veNOG14270	ribosome biogenesis regulator 1 homolog [Source:HGNC Symbol;Acc:HGNC:17083]
ENSAPLG00020003915	1349.21	989.216	1709.2	1.72783	0.788964	2.15951e-16	2.6152e-15	18	2945570	2973493	-	4052	GNA13	GO:0001664;GO:0003924;GO:0007165;GO:0007186;GO:0007266;GO:0019001;GO:0031683	K04639	T	veNOG00119	G protein subunit alpha 13 [Source:NCBI gene;Acc:101801355]
ENSAPLG00020011830	936.441	1272.17	600.712	0.472195	-1.08254	2.18071e-16	2.6388e-15	2	46438245	46654199	+	3179	DTNA	GO:0008270;GO:0008270;GO:0008270;GO:0008270	-	Z	opiNOG02189;veNOG06087	dystrobrevin alpha [Source:HGNC Symbol;Acc:HGNC:3057]
ENSAPLG00020005580	1554.77	1962.32	1147.21	0.584619	-0.774431	2.20365e-16	2.66446e-15	18	3921973	3929043	-	3735	LRRC59	GO:0005515	-	S	opiNOG10585;veNOG08245	leucine rich repeat containing 59 [Source:HGNC Symbol;Acc:HGNC:28817]
ENSAPLG00020016959	928.868	660.113	1197.62	1.81427	0.859389	2.2331e-16	2.69795e-15	23	2262194	2282798	+	4247	PHLDB1	GO:0005515;GO:0005515;GO:0005515	-	Z	veNOG02630	pleckstrin homology like domain family B member 1 [Source:HGNC Symbol;Acc:HGNC:23697]
ENSAPLG00020013000	88.8277	25.2058	152.45	6.04819	2.5965	2.3674e-16	2.85797e-15	7	17008731	17014222	+	1269	SLC35G1	GO:0016020;GO:0016021	-	R	veNOG01796	solute carrier family 35 member G1 [Source:NCBI gene;Acc:101800486]
ENSAPLG00020000486	1119.74	1434.51	804.961	0.561141	-0.833566	2.37217e-16	2.86148e-15	1	190613374	190625958	-	1213	ACAT1	GO:0003824;GO:0016747	K00626	I	veNOG00127	acetyl-CoA acetyltransferase 1 [Source:HGNC Symbol;Acc:HGNC:93]
ENSAPLG00020009577	218.515	320.329	116.7	0.364314	-1.45675	2.4504e-16	2.95353e-15	Z	74444692	74523888	+	1448	ATG10	-	K17888	S	veNOG08849	autophagy related 10 [Source:HGNC Symbol;Acc:HGNC:20315]
ENSAPLG00020009952	83.3603	24.8578	141.863	5.70696	2.51272	2.4606e-16	2.96351e-15	17	11700656	11712026	-	2937	-	GO:0003777;GO:0007018	K10408	Z	veNOG05896;veNOG33782	-
ENSAPLG00020013106	803.356	562.519	1044.19	1.85628	0.892414	2.55343e-16	3.0729e-15	2	4470147	4513813	+	3096	AGO2	GO:0003676;GO:0005515	K11593	J	veNOG03116	argonaute RISC catalytic component 2 [Source:HGNC Symbol;Acc:HGNC:3263]
ENSAPLG00020009603	442.042	283.332	600.752	2.12031	1.08428	2.95627e-16	3.55491e-15	Z	66450539	66533232	+	2790	DGKQ	GO:0003951;GO:0004143;GO:0007165;GO:0007205;GO:0016301;GO:0035556;GO:0003951;GO:0004143;GO:0007165;GO:0007205;GO:0016301;GO:0035556	K00901	I	veNOG02029	diacylglycerol kinase theta [Source:HGNC Symbol;Acc:HGNC:2856]
ENSAPLG00020006969	2156.44	2686.46	1626.41	0.605411	-0.724013	3.04471e-16	3.65841e-15	5	52292425	52360153	+	2853	EXT2	GO:0006024;GO:0006486;GO:0015012;GO:0015020;GO:0016021;GO:0016757	K02367	WMG	veNOG02979	exostosin glycosyltransferase 2 [Source:NCBI gene;Acc:101790687]
ENSAPLG00020000897	342.026	208.318	475.734	2.28369	1.19137	3.10003e-16	3.72197e-15	8	10591417	10595607	-	2061	EEF1AKNMT	GO:0008168	-	E	veNOG03763	eEF1A lysine and N-terminal methyltransferase [Source:HGNC Symbol;Acc:HGNC:24248]
ENSAPLG00020002193	324.031	195.578	452.483	2.31357	1.21012	3.20739e-16	3.84787e-15	27	689864	708854	-	2873	-	-	K16719	R	veNOG12174	-
ENSAPLG00020002367	353.276	192.469	514.082	2.67099	1.41737	3.28101e-16	3.93312e-15	11	13330915	13335481	-	1193	-	GO:0009966	K17606	T	veNOG05431	-
ENSAPLG00020014333	260.102	372.274	147.929	0.397365	-1.33146	3.3781e-16	4.04636e-15	7	25656721	25662821	+	847	PPIF	GO:0000413;GO:0003755;GO:0006457	K09565	O	veNOG08968	peptidylprolyl isomerase F [Source:NCBI gene;Acc:101802609]
ENSAPLG00020014865	757.668	990.307	525.029	0.530168	-0.915479	3.46752e-16	4.15023e-15	8	26779580	26793826	-	1179	TXNDC12	GO:0045454;GO:0045454	K05360	O	veNOG14062;opiNOG26311	thioredoxin domain containing 12 [Source:NCBI gene;Acc:101799624]
ENSAPLG00020003506	339.169	206.857	471.481	2.27926	1.18857	3.56735e-16	4.2664e-15	20	5078813	5080980	+	1069	TLCD1	GO:0016021	-	S	veNOG08644	TLC domain containing 1 [Source:HGNC Symbol;Acc:HGNC:25177]
ENSAPLG00020004480	291.911	171.783	412.04	2.39861	1.2622	3.80342e-16	4.5452e-15	18	834786	838410	+	3062	CANT1	GO:0005509;GO:0017110	K12304	F	veNOG00606	calcium activated nucleotidase 1 [Source:HGNC Symbol;Acc:HGNC:19721]
ENSAPLG00020017618	5388.26	6597.54	4178.98	0.633414	-0.658779	3.87622e-16	4.62861e-15	11	6572748	6634125	-	3049	PLS3	GO:0005509;GO:0005515;GO:0051015;GO:0051017;GO:0005509;GO:0005515;GO:0051015;GO:0051017	K17336	Z	veNOG03322	plastin 3 [Source:NCBI gene;Acc:101791530]
ENSAPLG00020001993	1785.39	2378.13	1192.65	0.501507	-0.995658	3.91878e-16	4.67565e-15	1	53969173	53987661	+	1182	ST13	GO:0005515;GO:0046983	K09560	OT	veNOG06894	ST13 Hsp70 interacting protein [Source:NCBI gene;Acc:101796439]
ENSAPLG00020011235	1298.55	1786.15	810.948	0.454019	-1.13918	3.92169e-16	4.67565e-15	4	48087892	48098972	-	2441	PAICS	GO:0004639;GO:0006164;GO:0006189;GO:0004639;GO:0006164;GO:0006189	K01587	F	veNOG01102	phosphoribosylaminoimidazole carboxylase and phosphoribosylaminoimidazolesuccinocarboxamide synthase [Source:HGNC Symbol;Acc:HGNC:8587]
ENSAPLG00020004155	798.612	559.628	1037.6	1.85408	0.890707	3.97809e-16	4.73922e-15	15	7853144	7866358	-	3329	PMS2	GO:0005524;GO:0006298;GO:0016887;GO:0030983;GO:0032300;GO:0005524;GO:0006298;GO:0016887;GO:0030983;GO:0032300;GO:0005524;GO:0006298;GO:0016887;GO:0030983;GO:0032300;GO:0005524;GO:0006298;GO:0016887;GO:0030983;GO:0032300;GO:0005524;GO:0006298;GO:0016887;GO:0030983;GO:0032300;GO:0005524;GO:0006298;GO:0016887;GO:0030983;GO:0032300;GO:0005524;GO:0006298;GO:0016887;GO:0030983;GO:0032300	K10858	L	veNOG02197	PMS1 homolog 2, mismatch repair system component [Source:NCBI gene;Acc:101803003]
ENSAPLG00020003773	184.21	280.639	87.781	0.31279	-1.67673	4.04188e-16	4.8115e-15	VSDN01000143.1	44852	53368	+	1690	-	-	-	S	veNOG02378	-
ENSAPLG00020011828	939.272	1209.93	668.611	0.552602	-0.855686	4.10856e-16	4.88709e-15	19	8640525	8656773	+	2670	ZER1	GO:0005515	K10350	R	veNOG08122	zyg-11 related cell cycle regulator [Source:NCBI gene;Acc:101801862]
ENSAPLG00020003965	421.811	270.529	573.092	2.11841	1.08298	4.23075e-16	5.02855e-15	1	195991999	196005793	-	2444	CEP57	GO:0008017;GO:0034453;GO:0042802;GO:0043015	K16762	Z	veNOG01820	centrosomal protein 57 [Source:HGNC Symbol;Acc:HGNC:30794]
ENSAPLG00020012740	610.86	386.886	834.834	2.15783	1.10958	4.36632e-16	5.18568e-15	3	68256389	68261733	+	3497	ZBTB2	GO:0003676;GO:0005515	K10489	R	veNOG02001	zinc finger and BTB domain containing 2 [Source:HGNC Symbol;Acc:HGNC:20868]
ENSAPLG00020010234	1277.59	936.742	1618.44	1.72773	0.788878	4.42492e-16	5.25122e-15	2	80383047	80402558	-	3521	PRPF4B	GO:0004672;GO:0005524;GO:0006468;GO:0004672;GO:0005524;GO:0006468;GO:0004672;GO:0005524;GO:0006468	K08827	A	veNOG00398	pre-mRNA processing factor 4B [Source:HGNC Symbol;Acc:HGNC:17346]
ENSAPLG00020016828	7284.28	8865.38	5703.17	0.643308	-0.636419	4.44337e-16	5.26905e-15	17	14821500	14972355	-	8668	TTC28	GO:0005515;GO:0005515;GO:0005515;GO:0005515	-	T	veNOG09168	tetratricopeptide repeat domain 28 [Source:HGNC Symbol;Acc:HGNC:29179]
ENSAPLG00020005195	609.446	382.34	836.552	2.18798	1.1296	4.75242e-16	5.63119e-15	6	22963440	22967262	+	3045	CHPF	GO:0008376;GO:0032580	K00747	S	veNOG15329	chondroitin polymerizing factor [Source:HGNC Symbol;Acc:HGNC:24291]
ENSAPLG00020012868	1359.88	997.805	1721.96	1.72575	0.78722	4.78167e-16	5.6615e-15	21	3628222	3642919	+	3219	EXOSC10	GO:0000166;GO:0000176;GO:0003676;GO:0003824;GO:0006139;GO:0006396;GO:0008408;GO:0044237	K12591	J	veNOG14153	exosome component 10 [Source:HGNC Symbol;Acc:HGNC:9138]
ENSAPLG00020013894	1134.03	823.114	1444.95	1.75547	0.811857	4.79197e-16	5.66933e-15	6	28161778	28183486	-	2573	ERCC3	GO:0003677;GO:0003678;GO:0005524;GO:0006289;GO:0006367;GO:0016787	K10843	L	veNOG00478	ERCC excision repair 3, TFIIH core complex helicase subunit [Source:HGNC Symbol;Acc:HGNC:3435]
ENSAPLG00020016479	1438.97	1817.96	1059.99	0.583064	-0.778275	4.80183e-16	5.67663e-15	8	28409863	28451708	-	2635	-	GO:0006644;GO:0030111;GO:0042577;GO:0006644;GO:0030111;GO:0042577	K01080	I	veNOG06128	phospholipid phosphatase 3 [Source:NCBI gene;Acc:101802813]
ENSAPLG00020006677	795.443	1154.49	436.393	0.377995	-1.40356	4.84317e-16	5.72111e-15	1	150676170	150686047	+	1542	POGLUT2	GO:0005515	-	R	veNOG04130	protein O-glucosyltransferase 2 [Source:NCBI gene;Acc:101799104]
ENSAPLG00020018054	1500.14	1110.52	1889.76	1.70169	0.766972	5.03065e-16	5.93802e-15	3	106342595	106357479	-	2670	SEC23B	GO:0006886;GO:0006888;GO:0008270;GO:0030127;GO:0090114;GO:0006886;GO:0006888;GO:0008270;GO:0030127;GO:0090114;GO:0006886;GO:0006888;GO:0008270;GO:0030127;GO:0090114;GO:0006886;GO:0006888;GO:0008270;GO:0030127;GO:0090114;GO:0006886;GO:0006888;GO:0008270;GO:0030127;GO:0090114	K14006	U	veNOG08972	SEC23 homolog B, COPII coat complex component [Source:HGNC Symbol;Acc:HGNC:10702]
ENSAPLG00020011994	1206.05	1537.24	874.869	0.569117	-0.813204	5.0999e-16	6.01515e-15	1	122368688	122449397	+	2001	-	GO:0016021	K06571	S	veNOG08416	tetraspanin 7 [Source:NCBI gene;Acc:101793272]
ENSAPLG00020009916	313.452	510.662	116.241	0.227627	-2.13525	5.30691e-16	6.25451e-15	4	24002142	24029912	+	1954	ASB5	GO:0005515;GO:0035556;GO:0005515;GO:0035556	K10327	R	veNOG08538	ankyrin repeat and SOCS box containing 5 [Source:NCBI gene;Acc:101793972]
ENSAPLG00020014210	74.7809	126.479	23.0823	0.182498	-2.45405	5.3318e-16	6.27905e-15	6	29768247	29787147	+	2312	LYPD1	-	-	S	veNOG19317	LY6/PLAUR domain containing 1 [Source:NCBI gene;Acc:101801016]
ENSAPLG00020017591	1218.19	1685.93	750.457	0.445129	-1.1677	5.37964e-16	6.32777e-15	5	40421463	40591782	+	3015	MEIS2	GO:0003677;GO:0006355;GO:0003677;GO:0006355;GO:0003677;GO:0006355;GO:0003677;GO:0006355	K16670	K	veNOG03972	Meis homeobox 2 [Source:NCBI gene;Acc:101794580]
ENSAPLG00020013595	72.6542	123.893	21.4155	0.172855	-2.53237	5.3814e-16	6.32777e-15	14	875938	931436	-	1934	KCTD16	GO:0005515;GO:0051260	-	R	veNOG08313	potassium channel tetramerization domain containing 16 [Source:NCBI gene;Acc:101795348]
ENSAPLG00020013726	264.481	382.652	146.311	0.38236	-1.387	5.41138e-16	6.35817e-15	15	4435938	4449344	-	3152	-	GO:0004497;GO:0005506;GO:0016705;GO:0016712;GO:0020037;GO:0055114	K07424	Q	veNOG01875	-
ENSAPLG00020010946	3579.65	4405.15	2754.15	0.625212	-0.677582	5.43223e-16	6.3778e-15	1	116735037	116746359	+	1772	-	GO:0003924;GO:0005525	K03242	J	veNOG02000;COG5257	eukaryotic translation initiation factor 2 subunit gamma [Source:NCBI gene;Acc:101794471]
ENSAPLG00020002453	622.702	423.923	821.48	1.9378	0.954422	5.71603e-16	6.70588e-15	1	83085369	83108071	-	5066	ATN1	-	K05626	K	veNOG00458	atrophin 1 [Source:HGNC Symbol;Acc:HGNC:3033]
ENSAPLG00020017465	244.325	352.296	136.355	0.387047	-1.36942	6.02559e-16	7.06367e-15	8	31363455	31392062	+	4343	LEPR	GO:0004896;GO:0005515;GO:0016020;GO:0038021;GO:0004896;GO:0005515;GO:0016020;GO:0038021;GO:0004896;GO:0005515;GO:0016020;GO:0038021	K05062	T	veNOG15008	leptin receptor [Source:HGNC Symbol;Acc:HGNC:6554]
ENSAPLG00020004760	657.419	864.271	450.568	0.521327	-0.93974	6.09238e-16	7.13652e-15	1	30972017	31007311	+	2765	PNPLA8	GO:0006629	K16815	I	veNOG01376	patatin like phospholipase domain containing 8 [Source:HGNC Symbol;Acc:HGNC:28900]
ENSAPLG00020001200	553.169	339.159	767.18	2.26201	1.1776	6.14397e-16	7.19148e-15	5	29731425	29738362	+	2637	GRK2	GO:0004672;GO:0004703;GO:0005524;GO:0006468;GO:0007165;GO:0004672;GO:0004703;GO:0005524;GO:0006468;GO:0007165;GO:0004672;GO:0004703;GO:0005524;GO:0006468;GO:0007165;GO:0004672;GO:0004674;GO:0004703;GO:0005524;GO:0006468;GO:0007165;GO:0004672;GO:0004703;GO:0005524;GO:0006468;GO:0007165;GO:0004672;GO:0004703;GO:0005524;GO:0006468;GO:0007165;GO:0004672;GO:0004674;GO:0004703;GO:0005524;GO:0006468;GO:…	K00910	T	veNOG04768	G protein-coupled receptor kinase 2 [Source:NCBI gene;Acc:101801089]
ENSAPLG00020012879	556.251	742.731	369.772	0.497854	-1.0062	6.17175e-16	7.21851e-15	21	3920263	3964330	+	5684	CASZ1	GO:0003676;GO:0006355;GO:0003676;GO:0006355	-	R	veNOG08978	castor zinc finger 1 [Source:HGNC Symbol;Acc:HGNC:26002]
ENSAPLG00020002125	626.431	1046.5	206.366	0.197197	-2.34229	6.34246e-16	7.41254e-15	3	77726661	77729058	+	1631	ACTA1	-	K10354	Z	veNOG08692	actin alpha 1, skeletal muscle [Source:NCBI gene;Acc:101802755]
ENSAPLG00020002845	1676.01	2103.52	1248.5	0.593526	-0.752616	6.50738e-16	7.59952e-15	1	64034782	64079693	+	3914	IPO8	GO:0006886;GO:0008536;GO:0006886;GO:0008536;GO:0006886;GO:0008536	K18755	U	veNOG05384	importin 8 [Source:HGNC Symbol;Acc:HGNC:9853]
ENSAPLG00020004188	1015.06	729.965	1300.15	1.78112	0.832781	6.51425e-16	7.60177e-15	26	6539209	6544282	-	814	SRSF3	GO:0003676;GO:0003676	K12892	A	veNOG03765	serine and arginine rich splicing factor 3 [Source:HGNC Symbol;Acc:HGNC:10785]
ENSAPLG00020006364	627.427	827.316	427.538	0.516777	-0.952386	6.93062e-16	8.08153e-15	9	2342639	2387382	-	2325	IFT80	GO:0005515;GO:0005515;GO:0005515	K19678	R	veNOG07534;veNOG33884	intraflagellar transport 80 [Source:HGNC Symbol;Acc:HGNC:29262]
ENSAPLG00020016286	318.345	473.439	163.252	0.344821	-1.53608	7.27413e-16	8.47566e-15	8	26987741	26996425	+	969	GPX7	GO:0004602;GO:0006979;GO:0055114	K00432	O	veNOG01809	glutathione peroxidase 7 [Source:HGNC Symbol;Acc:HGNC:4559]
ENSAPLG00020016393	471.721	635.918	307.524	0.48359	-1.04814	7.31958e-16	8.52216e-15	20	6004691	6012302	-	957	TPST1	GO:0006478;GO:0008476	K01021	O	veNOG04000	tyrosylprotein sulfotransferase 1 [Source:HGNC Symbol;Acc:HGNC:12020]
ENSAPLG00020008499	668.782	461.007	876.557	1.9014	0.927061	7.41446e-16	8.6261e-15	Z	24702220	24737266	-	2863	-	GO:0003676;GO:0005515;GO:0003676;GO:0005515	-	TR	veNOG13909;NOG58088	-
ENSAPLG00020005880	366.374	227.7	505.048	2.21805	1.14929	7.42944e-16	8.63701e-15	11	1349929	1372920	+	2203	XIAP	-	K04725	O	veNOG10311	X-linked inhibitor of apoptosis [Source:HGNC Symbol;Acc:HGNC:592]
ENSAPLG00020003115	2817.41	2162.77	3472.05	1.60537	0.682905	7.54547e-16	8.76527e-15	34	5115192	5127195	+	3035	-	GO:0005515;GO:0005524;GO:0006325;GO:0006355;GO:0016887	-	O	veNOG03096	-
ENSAPLG00020018245	2025.85	2526.23	1525.47	0.603852	-0.727733	8.00766e-16	9.29517e-15	10	2804439	2913400	+	4449	FGD3	GO:0005085;GO:0046872;GO:0005085;GO:0046872;GO:0005085;GO:0046872	K05722	T	veNOG06034	FYVE, RhoGEF and PH domain containing 3 [Source:NCBI gene;Acc:101804935]
ENSAPLG00020006001	97.2301	158.558	35.9017	0.226426	-2.14289	8.39975e-16	9.74295e-15	14	1556395	1566098	+	1929	-	GO:0051015	K18625	S	veNOG13996;veNOG35023	-
ENSAPLG00020005964	113.265	47.5785	178.952	3.7612	1.91119	8.48641e-16	9.83606e-15	3	92556818	92558437	+	533	-	GO:0006914	K10435	Z	veNOG21402	microtubule associated protein 1 light chain 3 gamma [Source:NCBI gene;Acc:101793352]
ENSAPLG00020003004	224.945	124.099	325.791	2.62524	1.39245	8.69515e-16	1.00704e-14	1	206297928	206430649	+	5928	RNF169	-	-	O	veNOG02894	ring finger protein 169 [Source:NCBI gene;Acc:101798950]
ENSAPLG00020017659	970.004	698.41	1241.6	1.77775	0.830051	8.70936e-16	1.00793e-14	14	4801635	4812569	-	1919	CLK4	GO:0004672;GO:0005524;GO:0006468	K08823	T	veNOG03265	CDC like kinase 4 [Source:NCBI gene;Acc:101798770]
ENSAPLG00020013075	641.282	844.041	438.524	0.519553	-0.944657	8.95451e-16	1.03552e-14	10	15580830	15597972	-	1223	THOC7	GO:0000445;GO:0006397;GO:0000445;GO:0006397	K13176	S	veNOG04080	THO complex 7 [Source:NCBI gene;Acc:101793112]
ENSAPLG00020016924	603.173	848.663	357.683	0.421467	-1.24651	9.19146e-16	1.06212e-14	2	114992046	114995127	-	1765	-	-	K08135	W	opiNOG13677;veNOG00509;KOG3546	-
ENSAPLG00020013032	1149.09	1466.39	831.795	0.56724	-0.817968	9.26565e-16	1.06989e-14	15	9330988	9514054	-	3427	XYLT1	GO:0006024;GO:0008375;GO:0016020;GO:0030158;GO:0006024;GO:0008375;GO:0016020;GO:0030158	K00771	G	veNOG07381	xylosyltransferase 1 [Source:NCBI gene;Acc:101802041]
ENSAPLG00020002664	179.228	282.127	76.3276	0.270543	-1.88607	9.56664e-16	1.10382e-14	11	14153493	14207249	-	2205	AR	GO:0003677;GO:0003700;GO:0003707;GO:0004879;GO:0005496;GO:0005634;GO:0006355;GO:0008270;GO:0030521;GO:0043565	K08557	K	veNOG10416	androgen receptor [Source:HGNC Symbol;Acc:HGNC:644]
ENSAPLG00020006924	18253.2	22071.1	14435.4	0.654038	-0.612553	9.74348e-16	1.12338e-14	4	19512035	19620933	+	15175	FAT1	GO:0005509;GO:0005886;GO:0007155;GO:0007156;GO:0016020;GO:0005509;GO:0005886;GO:0007155;GO:0007156;GO:0016020;GO:0005509;GO:0005886;GO:0007155;GO:0007156;GO:0016020;GO:0005509;GO:0005886;GO:0007155;GO:0007156;GO:0016020;GO:0005509;GO:0005886;GO:0007155;GO:0007156;GO:0016020;GO:0005509;GO:0005886;GO:0007155;GO:0007156;GO:0016020	K16506	T	veNOG05543	FAT atypical cadherin 1 [Source:NCBI gene;Acc:101801145]
ENSAPLG00020007745	820.782	570.904	1070.66	1.87538	0.907181	9.86243e-16	1.13625e-14	Z	9604418	9627990	-	5200	PIGO	GO:0003824;GO:0006506;GO:0016772;GO:0051377;GO:0003824;GO:0006506;GO:0016772;GO:0051377	K05288	T	veNOG01428	phosphatidylinositol glycan anchor biosynthesis class O [Source:HGNC Symbol;Acc:HGNC:23215]
ENSAPLG00020017319	490.997	323.987	658.007	2.03097	1.02217	9.87869e-16	1.13727e-14	8	12161370	12170023	+	4703	TOR1AIP2	-	-	S	veNOG05023	torsin 1A interacting protein 2 [Source:HGNC Symbol;Acc:HGNC:24055]
ENSAPLG00020012857	187.4	293.673	81.1256	0.276244	-1.85598	1.04745e-15	1.20496e-14	3	25150580	25194288	-	1233	ANGPT2	GO:0030971	K05466	R	veNOG00776	angiopoietin 2 [Source:HGNC Symbol;Acc:HGNC:485]
ENSAPLG00020001795	1785.1	1341.81	2228.39	1.66073	0.731819	1.05416e-15	1.21178e-14	1	111052004	111079197	-	3972	PAXBP1	GO:0003677;GO:0003700;GO:0005634;GO:0006355	K13211	K	veNOG09109	PAX3 and PAX7 binding protein 1 [Source:HGNC Symbol;Acc:HGNC:13579]
ENSAPLG00020000135	262.889	373.876	151.902	0.406291	-1.29942	1.05549e-15	1.2124e-14	3	74671394	74675777	-	434	MPC1	GO:0005743;GO:0006850	-	S	veNOG22996	mitochondrial pyruvate carrier 1 [Source:HGNC Symbol;Acc:HGNC:21606]
ENSAPLG00020017017	351.498	218.53	484.466	2.21693	1.14856	1.09572e-15	1.25767e-14	9	9044508	9056051	+	1600	RFC4	GO:0003677;GO:0005524;GO:0006260	K10755	L	veNOG02926	replication factor C subunit 4 [Source:HGNC Symbol;Acc:HGNC:9972]
ENSAPLG00020014214	1163.47	1653.46	673.478	0.407314	-1.29579	1.1038e-15	1.266e-14	13	203928	239597	-	3744	DPY19L3	GO:0016021;GO:0016021;GO:0016021;GO:0016021	-	S	veNOG11300	dpy-19 like C-mannosyltransferase 3 [Source:HGNC Symbol;Acc:HGNC:27120]
ENSAPLG00020008865	894.266	1198.55	589.978	0.492241	-1.02256	1.12033e-15	1.284e-14	28	678629	680477	+	938	ATP5F1D	GO:0015986;GO:0045261;GO:0046933;GO:0015986;GO:0045261;GO:0046933	K02134	C	veNOG19609	ATP synthase F1 subunit delta [Source:HGNC Symbol;Acc:HGNC:837]
ENSAPLG00020015217	754.249	521.428	987.071	1.89302	0.920687	1.1234e-15	1.28656e-14	10	8230122	8237376	+	1542	GNL3	GO:0005525;GO:0005525	K14538	R	veNOG04439	G protein nucleolar 3 [Source:HGNC Symbol;Acc:HGNC:29931]
ENSAPLG00020012518	762.368	993.894	530.842	0.534104	-0.904808	1.14769e-15	1.3134e-14	2	117271888	117298869	+	1120	MRPL3	GO:0003735;GO:0005840;GO:0006412	K02906	J	veNOG09173	mitochondrial ribosomal protein L3 [Source:HGNC Symbol;Acc:HGNC:10379]
ENSAPLG00020013642	306.95	139.328	474.573	3.40615	1.76814	1.1694e-15	1.33726e-14	31	903094	904272	-	1179	ZC3H10	GO:0046872	-	K	veNOG11478	zinc finger CCCH-type containing 10 [Source:HGNC Symbol;Acc:HGNC:25893]
ENSAPLG00020001054	837.376	1088.77	585.984	0.538207	-0.893766	1.18306e-15	1.35187e-14	1	108902908	108909859	-	3262	ADAMTS1	GO:0004222;GO:0006508;GO:0008237;GO:0008270;GO:0062023;GO:0004222;GO:0006508;GO:0008237;GO:0008270;GO:0031012;GO:0004222;GO:0006508;GO:0008237;GO:0008270;GO:0062023;GO:0004222;GO:0006508;GO:0008237;GO:0008270;GO:0062023;GO:0004222;GO:0006508;GO:0008237;GO:0008270;GO:0062023	K08617	O	veNOG04205;opiNOG55489	ADAM metallopeptidase with thrombospondin type 1 motif 1 [Source:HGNC Symbol;Acc:HGNC:217]
ENSAPLG00020009439	151.582	231.442	71.7211	0.309888	-1.69018	1.2733e-15	1.4539e-14	Z	29074395	29100113	-	1846	PLGRKT	GO:0005887;GO:0010756	-	S	veNOG19845	plasminogen receptor with a C-terminal lysine [Source:NCBI gene;Acc:101799285]
ENSAPLG00020018009	1201.94	1526.67	877.206	0.574588	-0.799399	1.30689e-15	1.49115e-14	1	57582231	57588681	-	2213	TMEM263	-	-	S	veNOG21320	transmembrane protein 263 [Source:NCBI gene;Acc:101802915]
ENSAPLG00020001690	205.322	325.527	85.1161	0.261472	-1.93527	1.31773e-15	1.50241e-14	2	18769195	18881252	+	1555	RSPO2	-	-	O	veNOG13351	R-spondin 2 [Source:NCBI gene;Acc:101796453]
ENSAPLG00020009549	230.081	333.073	127.089	0.381565	-1.39	1.32492e-15	1.50949e-14	Z	66138928	66177412	-	2027	-	GO:0003824;GO:0009116;GO:0016763;GO:0017061	K00772	F	veNOG05710	-
ENSAPLG00020017751	343.365	474.881	211.849	0.44611	-1.16453	1.39427e-15	1.58732e-14	12	13330521	13379381	-	4035	CEMIP	-	K19031	S	veNOG06913	cell migration inducing hyaluronidase 1 [Source:HGNC Symbol;Acc:HGNC:29213]
ENSAPLG00020002060	724.122	505.596	942.648	1.86443	0.898734	1.39605e-15	1.58818e-14	17	15100150	15135913	+	2462	ZNRF3	-	K16273	O	veNOG08364	zinc and ring finger 3 [Source:HGNC Symbol;Acc:HGNC:18126]
ENSAPLG00020011945	4243.93	3304.96	5182.9	1.56822	0.649126	1.44075e-15	1.63781e-14	2	47067168	47143217	-	11673	PRKDC	GO:0003677;GO:0004677;GO:0005515;GO:0005524;GO:0005634;GO:0006281;GO:0006303;GO:0016301	K06642	L	veNOG05977	protein kinase, DNA-activated, catalytic subunit [Source:HGNC Symbol;Acc:HGNC:9413]
ENSAPLG00020018041	279.757	394.68	164.833	0.417636	-1.25968	1.45951e-15	1.65792e-14	3	104961102	105289802	-	3859	-	-	K07377	T	opiNOG03775;veNOG05538	-
ENSAPLG00020008605	1162.1	1509.22	814.99	0.540009	-0.888945	1.48135e-15	1.68085e-14	6	18816499	18831587	-	1486	GORASP2	GO:0005515	-	U	veNOG10927	golgi reassembly stacking protein 2 [Source:NCBI gene;Acc:101793657]
ENSAPLG00020016975	693.028	481.393	904.662	1.87926	0.910164	1.48188e-15	1.68085e-14	15	1789291	1799770	-	2603	TBL3	GO:0005515;GO:0006364;GO:0032040	K14555	A	veNOG05725	transducin beta like 3 [Source:NCBI gene;Acc:101797662]
ENSAPLG00020013665	388.785	247.294	530.277	2.14431	1.10052	1.4845e-15	1.68258e-14	5	24448631	24463729	+	1999	FBXO33	GO:0005515;GO:0019005;GO:0031146	K10310	R	veNOG09693	F-box protein 33 [Source:HGNC Symbol;Acc:HGNC:19833]
ENSAPLG00020010609	222.382	116.279	328.485	2.82497	1.49824	1.48616e-15	1.68322e-14	23	4135001	4138660	-	2310	-	GO:0003676	-	K	veNOG01077	histone H4 transcription factor [Source:NCBI gene;Acc:101791676]
ENSAPLG00020015859	1605.05	2255.64	954.457	0.423143	-1.24078	1.5129e-15	1.71225e-14	2	140458250	140552347	-	1176	RSU1	GO:0005515;GO:0005515	-	T	veNOG10163	Ras suppressor protein 1 [Source:HGNC Symbol;Acc:HGNC:10464]
ENSAPLG00020018169	1967.57	1488.12	2447.01	1.64437	0.717532	1.51537e-15	1.71378e-14	Z	2513579	2551738	+	2617	-	GO:0003700;GO:0005515;GO:0005667;GO:0006355;GO:0007179	K04500	K	veNOG05033	SMAD family member 2 [Source:NCBI gene;Acc:101805334]
ENSAPLG00020006384	1129.76	822.984	1436.53	1.74551	0.803652	1.53966e-15	1.73997e-14	17	7255595	7272194	+	1995	PATZ1	GO:0003676;GO:0005515	-	R	veNOG04949	POZ/BTB and AT hook containing zinc finger 1 [Source:HGNC Symbol;Acc:HGNC:13071]
ENSAPLG00020004183	615.78	421.159	810.4	1.92421	0.944268	1.55762e-15	1.75898e-14	6	32007834	32022637	-	3524	TTLL4	GO:0005524;GO:0006464;GO:0018095;GO:0005524;GO:0006464;GO:0018095	K16601	O	veNOG00679	tubulin tyrosine ligase like 4 [Source:HGNC Symbol;Acc:HGNC:28976]
ENSAPLG00020008127	877.108	624.703	1129.51	1.80808	0.854458	1.56079e-15	1.76126e-14	13	10006545	10076608	+	1989	RANBP10	GO:0005515	-	R	veNOG04801	RAN binding protein 10 [Source:HGNC Symbol;Acc:HGNC:29285]
ENSAPLG00020017045	1260.93	1598.57	923.293	0.577573	-0.791924	1.58404e-15	1.78619e-14	19	3728363	3906188	+	5441	PAPPA	GO:0004222;GO:0006508;GO:0004222;GO:0006508	K07762	W	veNOG11657	pappalysin 1 [Source:HGNC Symbol;Acc:HGNC:8602]
ENSAPLG00020003206	367.414	230.219	504.609	2.19186	1.13216	1.60818e-15	1.81209e-14	11	18941002	18965105	-	2089	-	-	K16580	S	veNOG02885	-
ENSAPLG00020001350	200.848	108.564	293.133	2.7001	1.43301	1.66008e-15	1.8692e-14	2	76432289	76442043	+	2182	SRD5A1	GO:0006629;GO:0016627	K12343	I	veNOG08810;opiNOG12519	steroid 5 alpha-reductase 1 [Source:HGNC Symbol;Acc:HGNC:11284]
ENSAPLG00020004797	37.6412	5.82837	69.4539	11.9165	3.57489	1.70577e-15	1.91924e-14	1	64561703	64591019	-	2097	SLC6A12	GO:0005328;GO:0016021;GO:0005328;GO:0016021	K05039	P	veNOG01765	solute carrier family 6 member 12 [Source:HGNC Symbol;Acc:HGNC:11045]
ENSAPLG00020010088	1366.42	1721.48	1011.35	0.587488	-0.767369	1.78349e-15	2.00522e-14	5	60434037	60450550	-	2019	NUCB2	GO:0005509;GO:0032099;GO:0005509;GO:0032099	K20371	R	veNOG01679	nucleobindin 2 [Source:HGNC Symbol;Acc:HGNC:8044]
ENSAPLG00020014353	423.168	574.903	271.433	0.472137	-1.08272	1.82826e-15	2.05405e-14	4	15717036	15738711	-	2393	-	GO:0005044;GO:0005764;GO:0016020	K12384	T	veNOG05873	-
ENSAPLG00020001389	1216.71	1542.26	891.165	0.57783	-0.791282	1.94707e-15	2.18594e-14	8	11145892	11251872	-	1467	PBX1	GO:0003677;GO:0003700;GO:0005634;GO:0006355;GO:0043565;GO:0003677;GO:0003700;GO:0005634;GO:0006355;GO:0043565	K09355	K	veNOG03467;NOG06270	PBX homeobox 1 [Source:NCBI gene;Acc:101793117]
ENSAPLG00020007191	273.215	160.406	386.024	2.40654	1.26696	1.99151e-15	2.2342e-14	2	33468974	33499543	+	577	-	-	K10688	O	veNOG08469	ubiquitin conjugating enzyme E2 W [Source:NCBI gene;Acc:101792772]
ENSAPLG00020003068	1227.73	1552.94	902.515	0.581164	-0.782982	2.00991e-15	2.25321e-14	32	2683567	2702605	-	2694	PI4KB	GO:0016301;GO:0046854;GO:0048015;GO:0016301;GO:0046854;GO:0048015;GO:0016301;GO:0046854;GO:0048015	K19801	T	veNOG11994	phosphatidylinositol 4-kinase beta [Source:HGNC Symbol;Acc:HGNC:8984]
ENSAPLG00020006670	61.8979	17.4518	106.344	6.09357	2.60729	2.01668e-15	2.25915e-14	30	1023863	1027047	+	2243	-	GO:0005524;GO:0015440;GO:0016021;GO:0016887;GO:0019885;GO:0030176;GO:0042287;GO:0042626;GO:0042825;GO:0055085	K05654	Q	veNOG02121	-
ENSAPLG00020012395	1161.87	817.331	1506.4	1.84308	0.882116	2.1502e-15	2.40698e-14	28	1656318	1705320	+	2918	ELL	GO:0006366;GO:0006368;GO:0008023;GO:0042795	K15183	K	veNOG06497	elongation factor for RNA polymerase II [Source:HGNC Symbol;Acc:HGNC:23114]
ENSAPLG00020017628	62.5404	107.889	17.1916	0.159344	-2.64978	2.21412e-15	2.47672e-14	5	44061534	44080395	+	2816	COCH	GO:0042742;GO:0045089;GO:0062023	-	WV	veNOG00977	cochlin [Source:NCBI gene;Acc:101798016]
ENSAPLG00020014068	658.769	383.608	933.93	2.4346	1.28368	2.24572e-15	2.51025e-14	12	21933471	21941478	-	4342	UNC45A	GO:0005515;GO:0005515	-	OD	veNOG07980	unc-45 myosin chaperone A [Source:HGNC Symbol;Acc:HGNC:30594]
ENSAPLG00020004501	251.19	368.52	133.859	0.363233	-1.46103	2.24875e-15	2.51181e-14	12	1932437	1981922	+	1458	GALK2	GO:0004335;GO:0005524;GO:0005534;GO:0005737;GO:0006012;GO:0016301;GO:0016773;GO:0046835	K18674	G	veNOG05872	galactokinase 2 [Source:HGNC Symbol;Acc:HGNC:4119]
ENSAPLG00020012325	1415.76	1052.26	1779.27	1.69091	0.757798	2.25247e-15	2.51414e-14	4	75943243	75974964	-	6175	POLR1A	GO:0003677;GO:0003899;GO:0005634;GO:0006351;GO:0008270	K02999	K	veNOG10761	RNA polymerase I subunit A [Source:HGNC Symbol;Acc:HGNC:17264]
ENSAPLG00020006819	2589.94	1987.93	3191.95	1.60567	0.683172	2.28591e-15	2.54961e-14	3	59427386	59429271	-	1124	CCN2	GO:0005515;GO:0005520;GO:0005576	K06827	W	veNOG10586	cellular communication network factor 2 [Source:HGNC Symbol;Acc:HGNC:2500]
ENSAPLG00020000235	612.141	419.932	804.351	1.91543	0.93767	2.31002e-15	2.57464e-14	2	1262810	1271001	-	2367	-	GO:0006511;GO:0016579;GO:0036459	K08601	O	veNOG08335	-
ENSAPLG00020005294	418.677	570.062	267.293	0.468883	-1.0927	2.32979e-15	2.5948e-14	2	104490643	104550601	+	1753	VOPP1	GO:0030659	-	S	veNOG16588	VOPP1 WW domain binding protein [Source:NCBI gene;Acc:101798002]
ENSAPLG00020017248	591.805	402.765	780.845	1.93871	0.955099	2.3511e-15	2.61665e-14	20	4870320	4881571	+	2228	NUFIP2	GO:0003723	-	R	veNOG07992	nuclear FMR1 interacting protein 2 [Source:NCBI gene;Acc:101790604]
ENSAPLG00020001187	671.57	941.591	401.549	0.426458	-1.22952	2.43365e-15	2.70656e-14	1	178959130	178969887	-	1724	-	GO:0005515;GO:0005515	K11494	S	veNOG01454	-
ENSAPLG00020016597	96.6316	156.639	36.624	0.233811	-2.09659	2.65463e-15	2.95018e-14	5	9948879	10011985	-	4092	TDRD9	GO:0003676;GO:0004386	K18408	A	veNOG09010	tudor domain containing 9 [Source:HGNC Symbol;Acc:HGNC:20122]
ENSAPLG00020009511	946.775	1261.7	631.853	0.500797	-0.997703	2.69934e-15	2.99771e-14	4	70239836	70781992	+	4538	SORCS2	GO:0005515;GO:0016021;GO:0005515;GO:0016021;GO:0005515;GO:0016021;GO:0005515;GO:0016021;GO:0005515;GO:0016021;GO:0005515;GO:0016021	-	T	veNOG09760	sortilin related VPS10 domain containing receptor 2 [Source:HGNC Symbol;Acc:HGNC:16698]
ENSAPLG00020018420	424.678	276.663	572.694	2.07	1.04963	2.72244e-15	3.02118e-14	10	6805174	6816212	+	2289	ATRIP	GO:0000077	K10905	S	veNOG05582	ATR interacting protein [Source:HGNC Symbol;Acc:HGNC:33499]
ENSAPLG00020002552	1875.62	2532.55	1218.69	0.481208	-1.05527	2.73249e-15	3.03015e-14	1	83132862	83135206	-	748	TPI1	GO:0003824;GO:0004807;GO:0006096;GO:0003824;GO:0004807;GO:0006096	K01803	G	veNOG03946	triosephosphate isomerase 1 [Source:NCBI gene;Acc:101790798]
ENSAPLG00020013400	1042.18	1328.14	756.212	0.569376	-0.812546	2.99963e-15	3.324e-14	6	1426720	1545160	+	2781	-	GO:0005515	K15503	R	veNOG14991;veNOG06055	-
ENSAPLG00020001580	779.781	1010.66	548.898	0.543107	-0.880693	3.03312e-15	3.35693e-14	1	11887578	12007962	+	2917	SEMA3C	GO:0005515;GO:0030215	K06840	T	veNOG10753	semaphorin 3C [Source:NCBI gene;Acc:101796296]
ENSAPLG00020017083	488.352	324.285	652.418	2.01187	1.00854	3.03371e-15	3.35693e-14	8	22483493	22488098	+	1020	ATP6V0B	GO:0015078;GO:0033177;GO:0033179;GO:1902600	K03661	C	veNOG04747	ATPase H+ transporting V0 subunit b [Source:HGNC Symbol;Acc:HGNC:861]
ENSAPLG00020008500	213.95	119.602	308.298	2.57771	1.36609	3.15986e-15	3.49401e-14	16	12683322	12690179	-	1059	CABLES2	GO:0051726	-	D	veNOG06293	Cdk5 and Abl enzyme substrate 2 [Source:HGNC Symbol;Acc:HGNC:16143]
ENSAPLG00020011996	231.45	130.674	332.226	2.54239	1.34619	3.30375e-15	3.65049e-14	1	122471472	122471972	+	501	MID1IP1	-	-	S	veNOG16805	MID1 interacting protein 1 [Source:NCBI gene;Acc:113842314]
ENSAPLG00020005629	673.564	904.11	443.018	0.490004	-1.02914	3.3833e-15	3.73571e-14	13	12034250	12038097	+	2106	CIAO2B	GO:0106035;GO:0106035;GO:0106035	-	S	veNOG11809	cytosolic iron-sulfur assembly component 2B [Source:NCBI gene;Acc:101797963]
ENSAPLG00020001714	2380.91	2951.45	1810.36	0.613382	-0.705142	3.46519e-15	3.82338e-14	5	5046222	5054976	+	2657	DACT1	-	-	T	veNOG09039	dishevelled binding antagonist of beta catenin 1 [Source:HGNC Symbol;Acc:HGNC:17748]
ENSAPLG00020016276	401.236	547.34	255.132	0.466131	-1.10119	3.50992e-15	3.86996e-14	20	10296522	10506875	+	5019	GALNT17	-	K00710	O	veNOG00341	polypeptide N-acetylgalactosaminyltransferase 17 [Source:HGNC Symbol;Acc:HGNC:16347]
ENSAPLG00020006037	2187.85	2742.41	1633.28	0.595565	-0.747668	3.52564e-15	3.88452e-14	2	56266797	56277699	+	3485	RIOK3	GO:0004674;GO:0005524;GO:0006468	K08872	T	veNOG13016	RIO kinase 3 [Source:HGNC Symbol;Acc:HGNC:11451]
ENSAPLG00020002084	1581.79	1980.96	1182.61	0.596987	-0.744228	3.57758e-15	3.93892e-14	3	16126915	16136133	+	1575	PDIA6	GO:0016853;GO:0045454;GO:0016853;GO:0045454	K09584	O	veNOG09170	protein disulfide isomerase family A member 6 [Source:HGNC Symbol;Acc:HGNC:30168]
ENSAPLG00020013440	2375.12	2937.58	1812.67	0.617061	-0.696514	3.63992e-15	4.00469e-14	7	18163257	18168883	+	1339	ACTA2	-	K12313	Z	COG5277;veNOG08692	actin alpha 2, smooth muscle [Source:NCBI gene;Acc:101793497]
ENSAPLG00020015432	282.791	169.981	395.6	2.32732	1.21867	3.68479e-15	4.05116e-14	10	18840073	18885943	-	2114	SHQ1	GO:0000493	K14764	S	veNOG02590	SHQ1, H/ACA ribonucleoprotein assembly factor [Source:HGNC Symbol;Acc:HGNC:25543]
ENSAPLG00020011578	355.597	222.53	488.664	2.19595	1.13484	3.70629e-15	4.0719e-14	17	11746543	11750578	-	882	GTF2H3	GO:0000439;GO:0006289;GO:0006355	K03143	K	veNOG03131;opiNOG08844	general transcription factor IIH subunit 3 [Source:HGNC Symbol;Acc:HGNC:4657]
ENSAPLG00020003666	277.731	164.759	390.704	2.37137	1.24572	3.74865e-15	4.1155e-14	26	6046944	6054682	+	3491	-	GO:0005125;GO:0008083;GO:0016021;GO:0005125;GO:0008083;GO:0016021;GO:0005125;GO:0008083;GO:0016021	K05453	SW	veNOG34493;veNOG12914	-
ENSAPLG00020018268	1023.16	1304.04	742.274	0.569211	-0.812964	3.80192e-15	4.171e-14	6	10942822	10981966	-	2018	NDUFA10	GO:0005747;GO:0006120	K03954	C	veNOG03571	NADH:ubiquinone oxidoreductase subunit A10 [Source:HGNC Symbol;Acc:HGNC:7684]
ENSAPLG00020001196	446.727	625.313	268.14	0.428809	-1.22159	3.82094e-15	4.18889e-14	1	178975119	178981994	-	660	-	-	K11494	S	veNOG01454	-
ENSAPLG00020005979	1405.34	1774.96	1035.72	0.583515	-0.777158	3.84548e-15	4.21278e-14	1	91737193	91769130	+	2032	ALCAM	-	K06547	T	veNOG11249	activated leukocyte cell adhesion molecule [Source:HGNC Symbol;Acc:HGNC:400]
ENSAPLG00020000030	94.9466	37.2005	152.693	4.10459	2.03724	3.89411e-15	4.26303e-14	1	427548	433920	+	1998	-	GO:0003700;GO:0005515;GO:0006355;GO:0006357;GO:0019221;GO:0044212;GO:0051607	K09446	K	veNOG02524	-
ENSAPLG00020004596	56.2221	98.6071	13.8371	0.140325	-2.83315	4.03384e-15	4.41286e-14	15	13329890	13349656	-	847	-	-	-	I	veNOG01630;KOG1471	-
ENSAPLG00020017189	2156.73	2668.89	1644.58	0.616202	-0.698524	4.04626e-15	4.4233e-14	11	9795324	10278310	-	5549	-	GO:0005509;GO:0005886;GO:0007155;GO:0007156;GO:0016020;GO:0005509;GO:0005886;GO:0007155;GO:0007156;GO:0016020	K16498	S	veNOG09296	protocadherin 11 X-linked [Source:NCBI gene;Acc:101797599]
ENSAPLG00020006410	240.963	137.887	344.039	2.49508	1.31909	4.0722e-15	4.4485e-14	6	7813171	7919915	-	2096	IKZF2	GO:0003676;GO:0003676;GO:0003676	K09220	RK	opiNOG07166;veNOG01912	IKAROS family zinc finger 2 [Source:NCBI gene;Acc:101796311]
ENSAPLG00020003924	208.549	307.568	109.529	0.356114	-1.48959	4.20218e-15	4.58724e-14	4	30605823	30723996	+	2391	PDGFC	GO:0005161;GO:0008083;GO:0008284;GO:0016020;GO:0048008;GO:0048568	K05450	T	veNOG08993	platelet derived growth factor C [Source:NCBI gene;Acc:101789650]
ENSAPLG00020000860	515.521	757.618	273.424	0.360899	-1.47033	4.21157e-15	4.59422e-14	4	27883603	27939529	-	1900	CPE	GO:0004181;GO:0006508;GO:0008270	K01294	R	veNOG12251	carboxypeptidase E [Source:HGNC Symbol;Acc:HGNC:2303]
ENSAPLG00020002070	92.123	35.82	148.426	4.14366	2.05091	4.42903e-15	4.82802e-14	10	13517537	13520429	-	2234	-	GO:0005515	K06711	R	veNOG10863	-
ENSAPLG00020008276	393.598	253.323	533.874	2.10749	1.07552	4.44727e-15	4.84447e-14	28	1446142	1451531	-	1812	DDX49	GO:0003676;GO:0005524	K14778	A	veNOG07175	DEAD-box helicase 49 [Source:NCBI gene;Acc:101804413]
ENSAPLG00020004216	3994.53	4876.15	3112.91	0.638396	-0.647477	4.81061e-15	5.23656e-14	10	10756793	10775018	+	2652	COPG1	GO:0005198;GO:0006886;GO:0016192;GO:0030117;GO:0030126;GO:0005198;GO:0006886;GO:0016192;GO:0030117;GO:0030126;GO:0005198;GO:0006886;GO:0016192;GO:0030117;GO:0030126	K17267	U	opiNOG00987;veNOG02316	COPI coat complex subunit gamma 1 [Source:HGNC Symbol;Acc:HGNC:2236]
ENSAPLG00020016482	1976.54	2451.26	1501.81	0.612669	-0.70682	4.88925e-15	5.3184e-14	20	6625664	6692518	+	3079	AP2B1	GO:0005515;GO:0006886;GO:0015031;GO:0016192;GO:0030117;GO:0030131;GO:0030276;GO:0005515;GO:0006886;GO:0015031;GO:0016192;GO:0030117;GO:0030131;GO:0030276;GO:0005515;GO:0006886;GO:0015031;GO:0016192;GO:0030117;GO:0030131;GO:0030276	K11825	U	veNOG09981	adaptor related protein complex 2 subunit beta 1 [Source:HGNC Symbol;Acc:HGNC:563]
ENSAPLG00020012953	389.128	248.584	529.672	2.13076	1.09137	4.98939e-15	5.4235e-14	18	9136844	9146663	-	2868	TSEN54	-	K15326	J	veNOG02596	tRNA splicing endonuclease subunit 54 [Source:HGNC Symbol;Acc:HGNC:27561]
ENSAPLG00020006921	845.205	1086.63	603.78	0.555645	-0.847765	5.16423e-15	5.60959e-14	7	34876019	34944986	+	1152	MCU	GO:0051560;GO:0051560	-	R	veNOG00684	mitochondrial calcium uniporter [Source:HGNC Symbol;Acc:HGNC:23526]
ENSAPLG00020004245	657.111	456.879	857.343	1.87652	0.908059	5.19037e-15	5.634e-14	7	33702992	33727677	-	1817	RUFY2	GO:0046872	K10742	T	veNOG03940	RUN and FYVE domain containing 2 [Source:HGNC Symbol;Acc:HGNC:19761]
ENSAPLG00020010091	626.151	433.834	818.469	1.88659	0.915783	5.23843e-15	5.68217e-14	13	16625092	16633753	+	2453	ATMIN	-	-	R	veNOG11453	ATM interactor [Source:HGNC Symbol;Acc:HGNC:29034]
ENSAPLG00020008024	553.19	375.459	730.922	1.94674	0.961063	5.2521e-15	5.69298e-14	26	2259257	2274238	-	2193	RSBN1	GO:0005634;GO:0005634	-	S	veNOG03639	round spermatid basic protein 1 [Source:HGNC Symbol;Acc:HGNC:25642]
ENSAPLG00020006979	809.465	1044.69	574.237	0.549671	-0.86336	5.27499e-15	5.71377e-14	1	152023597	152298768	-	2132	PCCA	GO:0005524;GO:0046872	K01965	C	veNOG16205	propionyl-CoA carboxylase subunit alpha [Source:HGNC Symbol;Acc:HGNC:8653]
ENSAPLG00020018426	679.508	475.72	883.297	1.85676	0.892786	5.36537e-15	5.80758e-14	10	6970406	6973433	-	2322	GMPPB	GO:0009058;GO:0016779;GO:0009058;GO:0016740;GO:0016779	K00966	M	veNOG11488	GDP-mannose pyrophosphorylase B [Source:HGNC Symbol;Acc:HGNC:22932]
ENSAPLG00020000244	679.333	475.565	883.102	1.85695	0.892937	5.40249e-15	5.84365e-14	1	142888713	142918458	-	3621	TGFBRAP1	GO:0006886;GO:0016192	K20177	U	veNOG05459	transforming growth factor beta receptor associated protein 1 [Source:HGNC Symbol;Acc:HGNC:16836]
ENSAPLG00020006382	385.576	524.866	246.286	0.469235	-1.09162	5.41129e-15	5.84906e-14	2	26220901	26237282	-	1135	DECR1	-	K13236	Q	veNOG10028	2,4-dienoyl-CoA reductase 1 [Source:NCBI gene;Acc:101800525]
ENSAPLG00020001753	732.368	516.143	948.594	1.83785	0.878019	5.50717e-15	5.94851e-14	5	34505077	34514646	+	1127	SNAP23	-	K08508	U	veNOG06716	synaptosome associated protein 23 [Source:NCBI gene;Acc:101791930]
ENSAPLG00020009555	598.341	879.075	317.606	0.361296	-1.46875	5.52257e-15	5.96096e-14	5	60067150	60070688	-	1480	MYOD1	GO:0003677;GO:0005634;GO:0006355;GO:0007517;GO:0046983	K09064	K	opiNOG36948;veNOG00749	myogenic differentiation 1 [Source:HGNC Symbol;Acc:HGNC:7611]
ENSAPLG00020000455	1109.09	1468.62	749.555	0.510381	-0.970354	5.54947e-15	5.98581e-14	2	135424449	135432539	-	5056	C1GALT1	GO:0016020;GO:0016263;GO:0016266;GO:0016757	K00731	G	veNOG02777	core 1 synthase, glycoprotein-N-acetylgalactosamine 3-beta-galactosyltransferase 1 [Source:NCBI gene;Acc:101797632]
ENSAPLG00020000595	886.656	1153.42	619.889	0.537435	-0.895839	6.09093e-15	6.56524e-14	1	39383655	39404160	+	2878	TBC1D15	-	K20168	T	veNOG04798	TBC1 domain family member 15 [Source:HGNC Symbol;Acc:HGNC:25694]
ENSAPLG00020009001	1000.01	1272.67	727.356	0.57152	-0.807123	6.21846e-15	6.698e-14	Z	37644286	37778746	+	10283	PRUNE2	GO:0005737;GO:0016462;GO:0005737;GO:0016462;GO:0005737;GO:0016462;GO:0005737;GO:0016462;GO:0005737;GO:0016462	K18449	T	veNOG01434	prune homolog 2 with BCH domain [Source:HGNC Symbol;Acc:HGNC:25209]
ENSAPLG00020017079	549.597	726.184	373.01	0.513657	-0.961122	6.23245e-15	6.70401e-14	9	14644036	14656245	+	3282	ETV5	GO:0003700;GO:0005634;GO:0006355;GO:0043565	K15593	K	veNOG08558	ETS variant transcription factor 5 [Source:HGNC Symbol;Acc:HGNC:3494]
ENSAPLG00020004571	633.918	439.186	828.65	1.88678	0.91593	6.23274e-15	6.70401e-14	1	198224878	198239620	+	1478	CHORDC1	-	K16729	T	veNOG06098	cysteine and histidine rich domain containing 1 [Source:NCBI gene;Acc:101791022]
ENSAPLG00020005747	879.147	1128.89	629.404	0.557542	-0.842846	6.37481e-15	6.85203e-14	6	17524755	17621466	+	1568	OLA1	GO:0005525	K19788	R	veNOG04458	Obg like ATPase 1 [Source:NCBI gene;Acc:101802942]
ENSAPLG00020003286	381.55	244.139	518.961	2.12568	1.08792	6.38535e-15	6.85857e-14	4	41284608	41292144	+	2087	MFSD8	GO:0055085	K12307	R	veNOG09257	major facilitator superfamily domain containing 8 [Source:HGNC Symbol;Acc:HGNC:28486]
ENSAPLG00020009384	373.511	510.307	236.715	0.463868	-1.10821	6.70285e-15	7.19458e-14	28	1518932	1535916	+	4415	-	GO:0005509;GO:0005576;GO:0007155;GO:0008201;GO:0005509;GO:0005576;GO:0007155;GO:0008201;GO:0005509;GO:0005576;GO:0007155;GO:0008201;GO:0005509;GO:0005576;GO:0007155;GO:0008201;GO:0005509;GO:0005576;GO:0007155;GO:0008201;GO:0005509;GO:0005576;GO:0007155;GO:0008201	K04659	W	veNOG10183	-
ENSAPLG00020008368	1958.23	1487.95	2428.51	1.63212	0.706748	6.84075e-15	7.33748e-14	16	15735551	15742389	-	3069	ZNF335	GO:0003676	-	K	veNOG02483	zinc finger protein 335 [Source:HGNC Symbol;Acc:HGNC:15807]
ENSAPLG00020015788	102.734	43.3389	162.129	3.74095	1.9034	6.88032e-15	7.37478e-14	10	9794989	9796789	+	477	-	GO:0003676	K13190	R	veNOG11859	-
ENSAPLG00020007948	2422.45	1796.5	3048.4	1.69686	0.762864	7.01578e-15	7.51475e-14	2	64463455	64531473	+	6610	ZNF236	GO:0003676;GO:0003676;GO:0003676;GO:0003676	-	R	veNOG03339	zinc finger protein 236 [Source:HGNC Symbol;Acc:HGNC:13028]
ENSAPLG00020008805	1000.96	670.715	1331.21	1.98476	0.988966	7.03678e-15	7.53199e-14	32	681374	688237	+	1997	CLK2	GO:0004672;GO:0005524;GO:0006468	K08823	T	veNOG03265	CDC like kinase 2 [Source:HGNC Symbol;Acc:HGNC:2069]
ENSAPLG00020017634	6704.98	8117.85	5292.12	0.651911	-0.617253	7.29537e-15	7.80336e-14	5	44171951	44230698	-	7888	HECTD1	GO:0004842;GO:0005515;GO:0016567;GO:0046872;GO:0004842;GO:0005515;GO:0016567;GO:0046872	K12231	O	veNOG08618	HECT domain E3 ubiquitin protein ligase 1 [Source:NCBI gene;Acc:101796240]
ENSAPLG00020000185	685.794	1000.48	371.113	0.370936	-1.43076	7.50569e-15	8.02275e-14	1	39141512	39230102	+	2720	LGR5	GO:0004930;GO:0005515;GO:0007186;GO:0016021;GO:0016500;GO:0004930;GO:0005515;GO:0007186;GO:0016021;GO:0016500	K04308	T	veNOG06166	leucine rich repeat containing G protein-coupled receptor 5 [Source:HGNC Symbol;Acc:HGNC:4504]
ENSAPLG00020015617	177.323	93.918	260.728	2.77612	1.47307	7.56885e-15	8.08465e-14	14	19339864	19340669	+	630	PWWP2A	-	-	S	veNOG08956	PWWP domain containing 2A [Source:HGNC Symbol;Acc:HGNC:29406]
ENSAPLG00020007773	236.25	120.356	352.144	2.92586	1.54886	7.59436e-15	8.10373e-14	37	3131863	3142098	+	2907	-	GO:0003714;GO:0005515;GO:0008270	K08882	K	veNOG12022	-
ENSAPLG00020007034	435.318	585.338	285.299	0.487409	-1.03679	7.59724e-15	8.10373e-14	2	30787094	30801983	-	1672	PKIA	GO:0004862;GO:0006469	K15985	T	veNOG24708	cAMP-dependent protein kinase inhibitor alpha [Source:NCBI gene;Acc:101800754]
ENSAPLG00020003864	1239.63	1561.42	917.827	0.587815	-0.766567	7.75741e-15	8.26884e-14	18	2849238	2860738	-	1094	PRKAR1A	GO:0001932;GO:0005952;GO:0008603	K04739	T	veNOG02911	protein kinase cAMP-dependent type I regulatory subunit alpha [Source:HGNC Symbol;Acc:HGNC:9388]
ENSAPLG00020018120	364.989	499.164	230.814	0.462402	-1.11278	7.76433e-15	8.27049e-14	1	59641085	59697846	+	1632	WASHC3	GO:0071203;GO:0071203;GO:0071203	K18463	S	veNOG13605	WASH complex subunit 3 [Source:HGNC Symbol;Acc:HGNC:24256]
ENSAPLG00020003583	703.289	1110.68	295.902	0.266417	-1.90824	7.81974e-15	8.32375e-14	2	21569205	21576936	+	1756	NCALD	GO:0005509;GO:0005509	K19695	ZTD	COG5126;opiNOG19636;veNOG00967	neurocalcin delta [Source:NCBI gene;Acc:101798657]
ENSAPLG00020008897	477.449	317.966	636.933	2.00315	1.00227	8.01725e-15	8.5281e-14	27	5316418	5328514	-	1801	-	GO:0017137;GO:0017137	K12484	R	veNOG02858	-
ENSAPLG00020016413	706.856	916.844	496.868	0.541933	-0.883815	8.06161e-15	8.56936e-14	20	6092994	6104976	+	1991	GUSB	GO:0004553;GO:0005975	K01195	G	veNOG03625	glucuronidase beta [Source:NCBI gene;Acc:101793510]
ENSAPLG00020017953	1028.73	1308.97	748.497	0.57182	-0.806366	8.08628e-15	8.58965e-14	3	102952696	103014189	-	3683	LCLAT1	GO:0016746	K13513	I	veNOG04441	lysocardiolipin acyltransferase 1 [Source:HGNC Symbol;Acc:HGNC:26756]
ENSAPLG00020016373	1803.86	1368.85	2238.88	1.63559	0.709812	8.16159e-15	8.66367e-14	13	7380949	7429580	-	3788	SLC12A4	GO:0006811;GO:0015377;GO:0015379;GO:0016020;GO:0016021;GO:0022857;GO:0055085;GO:0006811;GO:0015377;GO:0015379;GO:0016020;GO:0016021;GO:0022857;GO:0055085;GO:0006811;GO:0015377;GO:0015379;GO:0016020;GO:0016021;GO:0022857;GO:0055085	K14427	P	veNOG05438	solute carrier family 12 member 4 [Source:HGNC Symbol;Acc:HGNC:10913]
ENSAPLG00020010637	810.958	577.299	1044.62	1.80949	0.855582	8.27337e-15	8.77627e-14	Z	81136631	81155720	+	1675	POLR1E	GO:0003677;GO:0003899;GO:0005634;GO:0006351;GO:0003677;GO:0003899;GO:0005634;GO:0006351;GO:0003677;GO:0003899;GO:0005634;GO:0006351	K03005	K	veNOG10463	RNA polymerase I subunit E [Source:NCBI gene;Acc:101790236]
ENSAPLG00020004833	828.361	1064.4	592.317	0.556477	-0.845606	8.38826e-15	8.89202e-14	17	5853738	5896700	+	1643	DGCR2	GO:0005515	-	T	veNOG03871	DiGeorge syndrome critical region gene 2 [Source:HGNC Symbol;Acc:HGNC:2845]
ENSAPLG00020010052	766.06	988.595	543.526	0.549796	-0.863031	8.44022e-15	8.94094e-14	19	7632098	7644921	-	2513	POMT1	GO:0000030;GO:0006493;GO:0016020	K00728	O	veNOG08226	protein O-mannosyltransferase 1 [Source:HGNC Symbol;Acc:HGNC:9202]
ENSAPLG00020012254	764.973	543.15	986.796	1.8168	0.861402	8.62536e-15	9.13078e-14	21	3280503	3294836	-	2643	CLCN6	GO:0005247;GO:0006821;GO:0016020;GO:0055085;GO:0005247;GO:0006821;GO:0016020;GO:0055085	K05015	P	veNOG06350	chloride voltage-gated channel 6 [Source:NCBI gene;Acc:101793662]
ENSAPLG00020010247	680.906	884.48	477.332	0.539675	-0.889836	8.76864e-15	9.27608e-14	Z	80277572	80288108	+	2278	ARSK	GO:0003824;GO:0008484	K12376	G	veNOG14853	arylsulfatase family member K [Source:HGNC Symbol;Acc:HGNC:25239]
ENSAPLG00020004101	298.59	416.423	180.757	0.434072	-1.20399	9.23839e-15	9.7663e-14	7	33505014	33515266	-	2618	DNAJC12	-	K09532	O	veNOG03078	DnaJ heat shock protein family (Hsp40) member C12 [Source:NCBI gene;Acc:101799460]
ENSAPLG00020010961	1890.54	2342.71	1438.38	0.613978	-0.703741	9.48915e-15	1.00245e-13	1	38130675	38142933	+	709	RAP1B	GO:0003924;GO:0005525;GO:0007165;GO:0016020;GO:0032486	K07836	R	NOG15853;veNOG03668	RAP1B, member of RAS oncogene family [Source:NCBI gene;Acc:101789925]
ENSAPLG00020010777	493.642	656.472	330.812	0.503924	-0.988722	9.50262e-15	1.00318e-13	6	15846263	15850463	+	990	FKBP7	GO:0003755;GO:0005509;GO:0003755	K09573	O	veNOG08491	FKBP prolyl isomerase 7 [Source:NCBI gene;Acc:101805252]
ENSAPLG00020016100	1760.41	2189.51	1331.31	0.608043	-0.717755	9.87591e-15	1.04188e-13	12	9107784	9141350	+	4147	HMG20A	-	-	K	veNOG13203	high mobility group 20A [Source:HGNC Symbol;Acc:HGNC:5001]
ENSAPLG00020015189	188.563	101.049	276.077	2.73212	1.45002	1.05205e-14	1.10912e-13	VSDN01000121.1	195227	199396	-	1493	QTRT1	GO:0006400;GO:0016763;GO:0006400;GO:0008479;GO:0016763;GO:0101030	K00773	A	veNOG08438	queuine tRNA-ribosyltransferase catalytic subunit 1 [Source:HGNC Symbol;Acc:HGNC:23797]
ENSAPLG00020000916	1249.39	838.522	1660.26	1.97999	0.98549	1.06975e-14	1.12701e-13	1	126127926	126161923	+	4608	PRDM15	GO:0003676;GO:0005515;GO:0003676;GO:0005515	-	K	veNOG11978	PR/SET domain 15 [Source:HGNC Symbol;Acc:HGNC:13999]
ENSAPLG00020002994	432.652	586.321	278.983	0.475819	-1.07151	1.07352e-14	1.13021e-13	4	39609259	39639253	-	3096	PCDH10	GO:0005509;GO:0005886;GO:0007155;GO:0007156;GO:0016020;GO:0005509;GO:0005886;GO:0007155;GO:0007156;GO:0016020	K16499	S	veNOG02208	protocadherin 10 [Source:HGNC Symbol;Acc:HGNC:13404]
ENSAPLG00020007788	1014.8	1333.79	695.819	0.521686	-0.938747	1.08776e-14	1.14442e-13	2	63253247	63264816	+	1715	CNDP2	GO:0006508;GO:0008237;GO:0016787	K08660	E	opiNOG00459;veNOG00720	carnosine dipeptidase 2 [Source:HGNC Symbol;Acc:HGNC:24437]
ENSAPLG00020002936	117.604	182.611	52.5972	0.288029	-1.79572	1.09602e-14	1.15231e-13	2	159114051	159121790	-	1860	KLHL40	GO:0005515;GO:0031397;GO:0048741	K10473	T	veNOG04782	kelch like family member 40 [Source:HGNC Symbol;Acc:HGNC:30372]
ENSAPLG00020007260	2746.53	3368.67	2124.38	0.630628	-0.66514	1.0973e-14	1.15287e-13	8	18503492	18570451	-	3144	-	GO:0004672;GO:0004674;GO:0004691;GO:0005524;GO:0006468;GO:0007186;GO:0034237;GO:0004672;GO:0004674;GO:0004691;GO:0005524;GO:0006468;GO:0007186;GO:0034237;GO:0004672;GO:0004674;GO:0004691;GO:0005524;GO:0006468;GO:0007186;GO:0034237	K04345	T	veNOG06264	protein kinase cAMP-activated catalytic subunit beta [Source:NCBI gene;Acc:101791856]
ENSAPLG00020005406	766.715	1029.49	503.941	0.489506	-1.0306	1.10295e-14	1.15803e-13	11	456163	479987	-	1270	TMEM255A	-	-	S	veNOG04509	transmembrane protein 255A [Source:HGNC Symbol;Acc:HGNC:26086]
ENSAPLG00020015894	6662.68	8269.03	5056.33	0.611477	-0.709629	1.10698e-14	1.16146e-13	1	22109909	22186684	-	5487	PLXNB2	GO:0005515;GO:0007165;GO:0017154;GO:0071526;GO:0007165;GO:0017154;GO:0071526;GO:0007165;GO:0017154;GO:0071526	K06821	T	veNOG03474	plexin B2 [Source:HGNC Symbol;Acc:HGNC:9104]
ENSAPLG00020004710	650.283	268.018	1032.55	3.85254	1.94581	1.10799e-14	1.16173e-13	8	5094065	5105637	+	1729	RNPC3	GO:0003676;GO:0005515;GO:0003676;GO:0005515;GO:0003676	K13157	A	veNOG34706;opiNOG03770;veNOG05382	RNA binding region (RNP1, RRM) containing 3 [Source:HGNC Symbol;Acc:HGNC:18666]
ENSAPLG00020017060	432.87	588.04	277.7	0.472246	-1.08239	1.10956e-14	1.16259e-13	19	5628140	5662635	+	2004	-	GO:0005201	K19721	W	KOG3544;opiNOG00028;veNOG06814	-
ENSAPLG00020002976	1668.65	2070.72	1266.59	0.611666	-0.709184	1.11112e-14	1.16342e-13	1	15643807	15661479	+	2865	HBP1	GO:0003723;GO:0005515;GO:0006355	-	K	veNOG06689	HMG-box transcription factor 1 [Source:NCBI gene;Acc:101797453]
ENSAPLG00020004477	1746.31	1326.45	2166.18	1.63306	0.707581	1.12328e-14	1.17536e-13	1	45530342	45594632	-	8299	UTP20	-	K14772	V	veNOG04980	UTP20 small subunit processome component [Source:HGNC Symbol;Acc:HGNC:17897]
ENSAPLG00020016247	361.715	493.874	229.556	0.464808	-1.10529	1.12848e-14	1.18e-13	1	24339006	24650478	+	5072	CADPS2	GO:0016079;GO:1990504;GO:0016079;GO:1990504;GO:0016079;GO:1990504;GO:0016079;GO:1990504;GO:0016079;GO:1990504;GO:0016079;GO:1990504;GO:0016079;GO:1990504	K19933	T	veNOG07163	calcium dependent secretion activator 2 [Source:NCBI gene;Acc:101793196]
ENSAPLG00020011313	1300.38	1731.77	868.982	0.501788	-0.994849	1.14199e-14	1.19262e-13	12	11645214	11671770	+	2383	SPPL2A	GO:0004190;GO:0016021;GO:0031293;GO:0042500;GO:0050776;GO:0004190;GO:0016021;GO:0031293;GO:0042500;GO:0050776;GO:0004190;GO:0016021;GO:0031293;GO:0042500;GO:0050776	K09596	R	veNOG04234	signal peptide peptidase like 2A [Source:HGNC Symbol;Acc:HGNC:30227]
ENSAPLG00020013878	339.558	465.365	213.75	0.459318	-1.12243	1.1421e-14	1.19262e-13	6	26353120	26392898	-	1312	MRAS	GO:0003924;GO:0005525;GO:0007165;GO:0016020	K07831	R	veNOG13736	muscle RAS oncogene homolog [Source:HGNC Symbol;Acc:HGNC:7227]
ENSAPLG00020002301	6779.36	8220.24	5338.48	0.649431	-0.622752	1.14312e-14	1.19288e-13	14	19960529	19994531	+	2557	CSNK1A1	GO:0004672;GO:0005524;GO:0006468;GO:0004672;GO:0005524;GO:0006468	K08957	TD	veNOG05062;NOG17348	casein kinase 1 alpha 1 [Source:NCBI gene;Acc:101803090]
ENSAPLG00020005498	783.968	1012.96	554.98	0.547882	-0.868064	1.14774e-14	1.19689e-13	5	17769969	17960196	+	1681	FOXN3	GO:0003700;GO:0006355;GO:0043565;GO:0003700;GO:0006355;GO:0043565;GO:0003700;GO:0006355;GO:0043565	K09407	K	veNOG10812	forkhead box N3 [Source:NCBI gene;Acc:101790176]
ENSAPLG00020010804	989.05	1261.04	717.062	0.568629	-0.814442	1.15578e-14	1.20445e-13	1	36618389	36635505	-	1748	GNS	GO:0003824;GO:0005764;GO:0008449;GO:0008484;GO:0030203	K01137	G	veNOG11822	glucosamine (N-acetyl)-6-sulfatase [Source:HGNC Symbol;Acc:HGNC:4422]
ENSAPLG00020006713	160.168	239.443	80.8932	0.337839	-1.56559	1.17116e-14	1.21966e-13	5	6877672	6925288	+	645	RHOJ	GO:0003924;GO:0005525;GO:0007264	K07864	R	veNOG10471	ras homolog family member J [Source:NCBI gene;Acc:101789929]
ENSAPLG00020013915	205.209	306.137	104.282	0.340637	-1.55369	1.19413e-14	1.24206e-13	2	50169891	50189451	-	1605	IMPA2	GO:0008934;GO:0046854;GO:0046855	K01092	G	COG0483;veNOG09482	inositol monophosphatase 2 [Source:HGNC Symbol;Acc:HGNC:6051]
ENSAPLG00020015676	452.159	299.251	605.066	2.02193	1.01574	1.19429e-14	1.24206e-13	26	3486679	3502808	-	2695	TFEB	GO:0006355;GO:0006959;GO:0045893;GO:0046983	K15590	K	veNOG03466	transcription factor EB [Source:HGNC Symbol;Acc:HGNC:11753]
ENSAPLG00020017389	753.83	998.793	508.867	0.509482	-0.972897	1.21683e-14	1.26465e-13	9	15159796	15164639	+	2782	FBXO45	GO:0005515	K10319	R	veNOG05525	F-box protein 45 [Source:NCBI gene;Acc:101798582]
ENSAPLG00020001267	4014.1	5202.81	2825.39	0.543051	-0.880841	1.23723e-14	1.28498e-13	7	16787650	16858863	-	6743	MYOF	GO:0007520;GO:0016021;GO:0007520;GO:0016021;GO:0007520;GO:0016021;GO:0007520;GO:0016021;GO:0007520;GO:0016021;GO:0007520;GO:0016021;GO:0007520	-	M	opiNOG03970;veNOG00317	myoferlin [Source:HGNC Symbol;Acc:HGNC:3656]
ENSAPLG00020007230	289.642	436.621	142.663	0.326744	-1.61377	1.27165e-14	1.31984e-13	8	18452716	18464869	-	2705	DNASE2B	GO:0004531;GO:0006259;GO:0004531;GO:0006259;GO:0004531;GO:0006259	K01158	L	veNOG07387	deoxyribonuclease 2 beta [Source:NCBI gene;Acc:101792648]
ENSAPLG00020007427	412.149	268.036	556.262	2.07533	1.05334	1.29328e-14	1.34139e-13	13	20409189	20414099	-	2615	CHMP1A	GO:0000815;GO:0007034;GO:0007076;GO:0016192;GO:0016363	K12197	U	veNOG07655	charged multivesicular body protein 1A [Source:NCBI gene;Acc:101798072]
ENSAPLG00020017606	1322.5	1841.13	803.861	0.436612	-1.19558	1.29776e-14	1.34513e-13	14	3715846	3734073	+	2309	SMAD5	GO:0003700;GO:0005515;GO:0005667;GO:0006355;GO:0007179	K16790	K	veNOG03539	SMAD family member 5 [Source:NCBI gene;Acc:101795209]
ENSAPLG00020008962	390.058	251.656	528.46	2.09993	1.07034	1.30999e-14	1.35689e-13	18	9612777	9650424	-	4293	TMEM104	-	-	R	veNOG12770	transmembrane protein 104 [Source:HGNC Symbol;Acc:HGNC:25984]
ENSAPLG00020006534	2334.36	2870.36	1798.36	0.626528	-0.674548	1.32283e-14	1.36927e-13	20	7771446	7776047	-	1469	C1QBP	GO:0005759	K15414	V	veNOG05415	complement C1q binding protein [Source:HGNC Symbol;Acc:HGNC:1243]
ENSAPLG00020000276	739.037	1011.6	466.471	0.46112	-1.11679	1.36658e-14	1.4136e-13	2	12428616	12431114	-	2499	ZHX2	GO:0003676;GO:0003677	-	K	veNOG05935	zinc fingers and homeoboxes 2 [Source:NCBI gene;Acc:101794904]
ENSAPLG00020007838	1454.35	1096.22	1812.48	1.65339	0.725429	1.36962e-14	1.41579e-13	28	28517	45220	+	2745	-	GO:0003676	-	K	veNOG06962	scaffold attachment factor B1 [Source:NCBI gene;Acc:101803767]
ENSAPLG00020002439	2027.94	2618.53	1437.35	0.548914	-0.865348	1.37517e-14	1.42057e-13	31	1034066	1038131	+	2205	CD63	GO:0016021;GO:0016021	K06497	R	veNOG06171	CD63 molecule [Source:HGNC Symbol;Acc:HGNC:1692]
ENSAPLG00020001089	387.879	251.512	524.247	2.08439	1.05962	1.37854e-14	1.42311e-13	5	31131130	31136031	+	3445	RPUSD2	GO:0001522;GO:0003723;GO:0009451;GO:0009982	-	A	veNOG06357	RNA pseudouridine synthase domain containing 2 [Source:HGNC Symbol;Acc:HGNC:24180]
ENSAPLG00020011293	2219.01	2740.75	1697.27	0.619272	-0.691355	1.421e-14	1.46595e-13	2	137699492	137762377	-	3329	ANKIB1	GO:0004842;GO:0005515;GO:0016567	K11967	O	veNOG07004	ankyrin repeat and IBR domain containing 1 [Source:NCBI gene;Acc:101791826]
ENSAPLG00020002955	727.819	941.515	514.123	0.546059	-0.872871	1.4397e-14	1.48425e-13	3	106496978	106509388	+	2085	RRBP1	GO:0030176	K14000	U	veNOG06697	ribosome binding protein 1 [Source:HGNC Symbol;Acc:HGNC:10448]
ENSAPLG00020003810	524.132	693.372	354.892	0.511835	-0.966248	1.50739e-14	1.553e-13	15	6843963	6900655	-	1929	FAM20C	-	-	S	veNOG01977	FAM20C golgi associated secretory pathway kinase [Source:HGNC Symbol;Acc:HGNC:22140]
ENSAPLG00020000528	256.839	364.323	149.356	0.409954	-1.28646	1.52008e-14	1.56502e-13	3	75887332	76035330	+	2019	SMOC2	GO:0005509;GO:0005515;GO:0062023;GO:0005509;GO:0005515;GO:0062023	-	R	veNOG05231	SPARC related modular calcium binding 2 [Source:NCBI gene;Acc:101802260]
ENSAPLG00020003508	1056.08	1712.48	399.676	0.23339	-2.09919	1.55782e-14	1.60281e-13	19	12023240	12024925	-	891	-	-	-	R	veNOG03362	-
ENSAPLG00020006772	1813.91	1258.86	2368.95	1.88183	0.912135	1.56094e-14	1.60494e-13	8	16873837	16925574	-	3612	PKN2	GO:0004672;GO:0004674;GO:0005524;GO:0006468;GO:0007165;GO:0017049;GO:0004672;GO:0004674;GO:0005524;GO:0006468;GO:0007165;GO:0017049	K06071	T	veNOG00698	protein kinase N2 [Source:NCBI gene;Acc:101796580]
ENSAPLG00020011200	568.653	390.291	747.015	1.91399	0.936585	1.61555e-14	1.65998e-13	27	1629911	1632527	+	1758	ACTG2	-	K12315	Z	COG5277;veNOG11126	actin gamma 2, smooth muscle [Source:HGNC Symbol;Acc:HGNC:145]
ENSAPLG00020001453	1643.52	2043.3	1243.73	0.608687	-0.716227	1.62905e-14	1.67274e-13	2	15414251	15622493	+	3688	TRPS1	GO:0003676;GO:0003700;GO:0005634;GO:0006355;GO:0008270;GO:0043565;GO:0003676;GO:0003700;GO:0005634;GO:0006355;GO:0008270;GO:0043565	-	K	veNOG13548	transcriptional repressor GATA binding 1 [Source:HGNC Symbol;Acc:HGNC:12340]
ENSAPLG00020012489	241.101	343.42	138.782	0.404116	-1.30716	1.64332e-14	1.68626e-13	10	12840870	12896672	-	3554	GRIP2	GO:0005515;GO:0030159;GO:0005515;GO:0030159	K20251	T	veNOG01792	glutamate receptor interacting protein 2 [Source:HGNC Symbol;Acc:HGNC:23841]
ENSAPLG00020007708	1684.01	1099.33	2268.69	2.06371	1.04524	1.64467e-14	1.68653e-13	32	509761	520084	+	1976	KHDC4	GO:0003723;GO:0005634;GO:0003723;GO:0005634	-	A	veNOG13137	KH domain containing 4, pre-mRNA splicing factor [Source:HGNC Symbol;Acc:HGNC:29145]
ENSAPLG00020017893	195.606	283.843	107.369	0.37827	-1.40251	1.66158e-14	1.70274e-13	7	3955003	3960228	+	792	-	GO:0008168	-	R	veNOG03217	-
ENSAPLG00020007476	462.686	619.162	306.21	0.494555	-1.0158	1.67583e-14	1.71619e-13	6	14832100	14891441	-	2005	UBE2E3	-	K20217	O	veNOG02690;COG5078	ubiquitin conjugating enzyme E2 E3 [Source:NCBI gene;Acc:101799298]
ENSAPLG00020013090	858.62	1101.62	615.619	0.558831	-0.839516	1.69244e-14	1.73137e-13	23	5784942	5821115	+	2845	ZBTB44	GO:0003676;GO:0005515	K10515	K	KOG1721;veNOG02044	zinc finger and BTB domain containing 44 [Source:HGNC Symbol;Acc:HGNC:25001]
ENSAPLG00020003652	5068.11	6193.47	3942.76	0.6366	-0.651542	1.69306e-14	1.73137e-13	Z	50938777	51010664	+	6872	ABCA1	GO:0005524;GO:0016021;GO:0016887;GO:0042626;GO:0055085	K05641	Q	veNOG08947	ATP binding cassette subfamily A member 1 [Source:HGNC Symbol;Acc:HGNC:29]
ENSAPLG00020008664	1867.89	1358.18	2377.6	1.75058	0.807833	1.69403e-14	1.73137e-13	16	13176423	13270206	-	3503	-	GO:0006351;GO:0097190;GO:0097190	-	K	veNOG03965	-
ENSAPLG00020009362	30.5336	3.63645	57.4308	15.7931	3.98122	1.73592e-14	1.77301e-13	17	13187045	13190336	+	2247	-	GO:0004222;GO:0006508;GO:0008237	K08609	O	veNOG01754;veNOG02751;opiNOG14792	-
ENSAPLG00020008711	1728.59	2149.17	1308.01	0.608611	-0.716408	1.73805e-14	1.77401e-13	9	5189385	5329710	-	5814	TNIK	GO:0004672;GO:0005524;GO:0006468;GO:0004672;GO:0005524;GO:0006468;GO:0004672;GO:0005524;GO:0006468;GO:0004672;GO:0005524;GO:0006468;GO:0004672;GO:0005524;GO:0006468;GO:0004672;GO:0005524;GO:0006468;GO:0004672;GO:0005524;GO:0006468;GO:0004672;GO:0005524;GO:0006468;GO:0004672;GO:0005524;GO:0006468	K08840	T	veNOG02320	TRAF2 and NCK interacting kinase [Source:HGNC Symbol;Acc:HGNC:30765]
ENSAPLG00020010613	2318.04	1602.18	3033.91	1.89362	0.921146	1.74536e-14	1.78029e-13	4	72859941	72901938	-	5489	FAM193A	-	-	S	veNOG08409	family with sequence similarity 193 member A [Source:HGNC Symbol;Acc:HGNC:16822]
ENSAPLG00020005822	483.572	642.023	325.121	0.506401	-0.981648	1.77441e-14	1.80873e-13	16	12487695	12502112	+	1533	OSBPL2	-	K20174	T	veNOG08942	oxysterol binding protein like 2 [Source:HGNC Symbol;Acc:HGNC:15761]
ENSAPLG00020014848	775.583	555.529	995.637	1.79223	0.841757	1.79809e-14	1.83165e-13	6	3655983	3677952	+	4751	STAT1	GO:0003677;GO:0003700;GO:0005634;GO:0006355;GO:0007165;GO:0003677;GO:0003700;GO:0005634;GO:0006355;GO:0007165	K11220	K	veNOG05093	signal transducer and activator of transcription 1 [Source:NCBI gene;Acc:101795022]
ENSAPLG00020001611	1503.93	1875.9	1131.95	0.603414	-0.728779	1.81511e-14	1.84776e-13	1	139916128	139965901	-	3157	INPP4A	GO:0016316;GO:0016316	K01109	T	veNOG06718	inositol polyphosphate-4-phosphatase type I A [Source:NCBI gene;Acc:101802644]
ENSAPLG00020009960	983.681	1355.31	612.056	0.4516	-1.14688	1.81787e-14	1.8491e-13	11	4914510	4950559	+	2322	ARHGEF6	GO:0005085;GO:0005515;GO:0035556	K05729	T	veNOG02106	Rac/Cdc42 guanine nucleotide exchange factor 6 [Source:NCBI gene;Acc:101805138]
ENSAPLG00020015462	953.477	1292.76	614.193	0.475102	-1.07369	1.81883e-14	1.8491e-13	1	94806347	94839540	-	3002	PROS1	GO:0005509;GO:0005576;GO:0030195;GO:0005509;GO:0005576;GO:0030195;GO:0005509;GO:0005576;GO:0030195;GO:0005509;GO:0005576;GO:0030195	K03908	T	veNOG01187	protein S [Source:NCBI gene;Acc:101791984]
ENSAPLG00020010242	112.293	175.281	49.3041	0.281286	-1.82989	1.86728e-14	1.89699e-13	VSDN01000113.1	26074	33055	+	1848	-	GO:0005520;GO:0005576	-	T	veNOG02990	insulin like growth factor binding protein 4 [Source:NCBI gene;Acc:101789694]
ENSAPLG00020007436	374.385	191.814	556.956	2.90362	1.53785	1.86839e-14	1.89699e-13	13	20414528	20417987	+	1526	CDK10	GO:0004672;GO:0005524;GO:0006468	K02449	R	veNOG07395	cyclin dependent kinase 10 [Source:NCBI gene;Acc:101796806]
ENSAPLG00020012201	861.181	622.721	1099.64	1.76587	0.820375	1.87331e-14	1.90073e-13	17	12150258	12156890	+	1611	ANAPC7	GO:0005515	K03354	D	veNOG09917;opiNOG15030	anaphase promoting complex subunit 7 [Source:HGNC Symbol;Acc:HGNC:17380]
ENSAPLG00020001883	2142.3	1651.91	2632.7	1.59374	0.672415	1.8827e-14	1.909e-13	1	82765929	82772694	+	1682	ZYX	-	K06273	ST	NOG131696;veNOG05670	zyxin [Source:HGNC Symbol;Acc:HGNC:13200]
ENSAPLG00020018229	1487.42	1851.44	1123.39	0.606767	-0.720785	1.98265e-14	2.00901e-13	Z	5579723	5647074	+	3206	PIK3C3	GO:0016301;GO:0016303;GO:0046854;GO:0048015;GO:0016301;GO:0016303;GO:0046854;GO:0048015	K00914	T	veNOG11688	phosphatidylinositol 3-kinase catalytic subunit type 3 [Source:HGNC Symbol;Acc:HGNC:8974]
ENSAPLG00020015043	1495.04	1129.64	1860.44	1.64693	0.719779	2.08816e-14	2.11454e-13	19	10231863	10248662	-	3700	RC3H2	GO:0003729;GO:0004842;GO:0010608;GO:0016567;GO:0046872;GO:0003729;GO:0004842;GO:0010608;GO:0016567;GO:0046872;GO:0003729;GO:0004842;GO:0010608;GO:0016567;GO:0046872	K15690	O	veNOG01624	ring finger and CCCH-type domains 2 [Source:NCBI gene;Acc:101794518]
ENSAPLG00020006059	215.276	122.071	308.481	2.52705	1.33746	2.09726e-14	2.12235e-13	20	6914216	6916613	+	1023	DTX2	GO:0007219;GO:0016567;GO:0046872	K06058	O	veNOG07832	deltex E3 ubiquitin ligase 2 [Source:HGNC Symbol;Acc:HGNC:15973]
ENSAPLG00020012331	730.251	1039.69	420.809	0.404743	-1.30492	2.13008e-14	2.15325e-13	1	163813571	163814590	+	1020	KCTD12	GO:0005515;GO:0051260	-	R	veNOG08313	potassium channel tetramerization domain containing 12 [Source:HGNC Symbol;Acc:HGNC:14678]
ENSAPLG00020004623	214.609	122.022	307.195	2.51753	1.33201	2.13059e-14	2.15325e-13	15	1431723	1437224	-	1677	MLST8	GO:0005515;GO:0031929;GO:0031931;GO:0031932	K08266	R	veNOG03675	MTOR associated protein, LST8 homolog [Source:NCBI gene;Acc:101797928]
ENSAPLG00020003407	390.539	253.392	527.686	2.08249	1.05831	2.13715e-14	2.15847e-13	1	83306708	83316680	+	1715	ING4	GO:0005634;GO:0008285;GO:0016573;GO:0035064;GO:0043065	K11346	B	veNOG03775;opiNOG02552	inhibitor of growth family member 4 [Source:NCBI gene;Acc:101804695]
ENSAPLG00020013866	839.951	1101.04	578.864	0.525743	-0.927569	2.14225e-14	2.16219e-13	1	66461364	66465873	+	1825	PEX26	GO:0005779;GO:0044877;GO:0045046	K13340	U	veNOG12388	peroxisomal biogenesis factor 26 [Source:HGNC Symbol;Acc:HGNC:22965]
ENSAPLG00020002988	4410.89	5347.64	3474.14	0.649658	-0.622247	2.18188e-14	2.20075e-13	3	106512802	106514854	-	638	DSTN	GO:0003779;GO:0015629;GO:0030042;GO:0030836;GO:0051014	K10363	ZR	veNOG10898;NOG121154	destrin, actin depolymerizing factor [Source:HGNC Symbol;Acc:HGNC:15750]
ENSAPLG00020017548	310.553	428.197	192.91	0.450516	-1.15035	2.18451e-14	2.20196e-13	4	5331555	5360996	-	2001	SGMS2	-	K04714	I	veNOG01198	sphingomyelin synthase 2 [Source:NCBI gene;Acc:101791169]
ENSAPLG00020001029	551.653	381.441	721.865	1.89247	0.920272	2.28193e-14	2.29865e-13	1	201534574	201550920	+	1620	EED	GO:0005515;GO:0016571;GO:0035098	K11462	K	veNOG14559	embryonic ectoderm development [Source:NCBI gene;Acc:101790764]
ENSAPLG00020005430	128.166	196.932	59.3997	0.301626	-1.72917	2.40113e-14	2.41714e-13	3	81831858	82052027	+	1548	CAMKMT	GO:0005737;GO:0018025;GO:0005737;GO:0018025	K18826	S	veNOG04033	calmodulin-lysine N-methyltransferase [Source:HGNC Symbol;Acc:HGNC:26276]
ENSAPLG00020004255	404.797	265.205	544.388	2.0527	1.03753	2.40622e-14	2.42069e-13	7	33731824	33750288	-	3650	DNA2	GO:0017108;GO:0017116;GO:0033567	K10742	L	veNOG08666	DNA replication helicase/nuclease 2 [Source:HGNC Symbol;Acc:HGNC:2939]
ENSAPLG00020014062	362.77	233.829	491.711	2.10287	1.07236	2.6205e-14	2.63454e-13	10	16784155	16791404	+	1998	KBTBD8	GO:0005515	K10475	T	veNOG02473	kelch repeat and BTB domain containing 8 [Source:NCBI gene;Acc:101797760]
ENSAPLG00020003887	1296.38	1626.84	965.93	0.593748	-0.752078	2.74534e-14	2.75824e-13	Z	62829011	62863300	-	1952	SNX2	GO:0006886;GO:0006897;GO:0030904;GO:0035091;GO:0006886;GO:0006897;GO:0030904;GO:0035091	K17917	U	veNOG03949	sorting nexin 2 [Source:HGNC Symbol;Acc:HGNC:11173]
ENSAPLG00020014719	6727.59	10357.1	3098.13	0.299132	-1.74115	2.79322e-14	2.80452e-13	3	28520809	28534585	+	2549	PTP4A1	GO:0004725;GO:0006470;GO:0016311;GO:0016791	K18041	T	veNOG01167	protein tyrosine phosphatase 4A1 [Source:NCBI gene;Acc:101796814]
ENSAPLG00020016681	1652.81	1227.35	2078.27	1.69329	0.759831	2.825e-14	2.83458e-13	26	4005061	4019114	+	2460	MDM4	GO:0005515;GO:0005634;GO:0043066;GO:0071157	K10127	K	veNOG01748	MDM4 regulator of p53 [Source:HGNC Symbol;Acc:HGNC:6974]
ENSAPLG00020014227	563.929	389.895	737.964	1.89273	0.920466	2.95644e-14	2.96452e-13	13	1671229	1688202	-	2616	CCNE1	GO:0000082;GO:0005634;GO:0051726;GO:0000082;GO:0005634;GO:0051726	K06626	D	veNOG07070	cyclin E1 [Source:NCBI gene;Acc:101792902]
ENSAPLG00020012134	1872.75	2315.32	1430.18	0.617702	-0.695016	2.96247e-14	2.96863e-13	VSDN01001265.1	76459	77331	-	645	-	GO:0005742	K17773	U	veNOG25991	translocase of outer mitochondrial membrane 5 [Source:NCBI gene;Acc:113840257]
ENSAPLG00020015138	791.06	501.086	1081.03	2.15738	1.10928	2.96439e-14	2.96863e-13	26	4494658	4507204	+	2524	ARL8A	GO:0005525	K07955	RU	veNOG00670;NOG00391	ADP ribosylation factor like GTPase 8A [Source:HGNC Symbol;Acc:HGNC:25192]
ENSAPLG00020015946	401.27	263.941	538.598	2.0406	1.02899	3.03206e-14	3.03442e-13	8	4143690	4156206	-	2236	SASS6	-	K16487	S	veNOG04403	SAS-6 centriolar assembly protein [Source:HGNC Symbol;Acc:HGNC:25403]
ENSAPLG00020016163	1264.03	1583.29	944.761	0.596708	-0.744904	3.06914e-14	3.06954e-13	10	22190516	22291444	-	5478	SRGAP3	GO:0005515;GO:0007165;GO:0005515;GO:0007165;GO:0005515;GO:0007165	K07526	T	veNOG01920	SLIT-ROBO Rho GTPase activating protein 3 [Source:HGNC Symbol;Acc:HGNC:19744]
ENSAPLG00020009893	378.359	245.919	510.8	2.07711	1.05458	3.17284e-14	3.17119e-13	8	11701108	11767630	-	7039	CACNA1E	GO:0005216;GO:0005245;GO:0005509;GO:0005891;GO:0006811;GO:0016020;GO:0055085;GO:0070588;GO:0005216;GO:0005245;GO:0005509;GO:0005891;GO:0006811;GO:0016020;GO:0055085;GO:0070588;GO:0005216;GO:0005245;GO:0005509;GO:0005891;GO:0006811;GO:0016020;GO:0055085;GO:0070588	K04852	P	veNOG01381	calcium voltage-gated channel subunit alpha1 E [Source:HGNC Symbol;Acc:HGNC:1392]
ENSAPLG00020004745	1631.62	2065.35	1197.89	0.579995	-0.785888	3.2225e-14	3.21874e-13	7	34017345	34047671	+	3131	HK1	GO:0001678;GO:0004396;GO:0005524;GO:0005536;GO:0005975;GO:0006096;GO:0016773	K00844	G	veNOG03736;COG5026	hexokinase-1 [Source:NCBI gene;Acc:101794107]
ENSAPLG00020000871	5174.42	4096.23	6252.62	1.52643	0.610164	3.24777e-14	3.24187e-13	5	33582077	33638965	+	11149	MGA	GO:0003700;GO:0005634;GO:0006355;GO:0046983;GO:0071339;GO:0003700;GO:0005634;GO:0006355;GO:0046983;GO:0071339;GO:0003700;GO:0005634;GO:0006355;GO:0046983;GO:0071339;GO:0003700;GO:0005634;GO:0006355;GO:0046983;GO:0071339;GO:0003700;GO:0005634;GO:0006355;GO:0046983;GO:0071339	-	K	veNOG02317	MAX dimerization protein MGA [Source:NCBI gene;Acc:101804296]
ENSAPLG00020010201	535.335	703.307	367.362	0.522336	-0.936951	3.28619e-14	3.2781e-13	23	3866303	3938015	+	2203	NECTIN1	GO:0005911;GO:0007155;GO:0016021;GO:0019062;GO:0042803;GO:0045202;GO:0050839;GO:0051963;GO:0005911;GO:0007155;GO:0016021;GO:0019062;GO:0042803;GO:0045202;GO:0050839;GO:0051963;GO:0005911;GO:0007155;GO:0016021;GO:0019062;GO:0042803;GO:0045202;GO:0050839;GO:0051963	K06081	T	veNOG11120	nectin cell adhesion molecule 1 [Source:NCBI gene;Acc:101803057]
ENSAPLG00020002941	2020.52	1429.17	2611.87	1.82754	0.869904	3.32863e-14	3.31828e-13	26	217819	247423	+	5449	AMPD1	GO:0003876;GO:0009168;GO:0019239;GO:0032264;GO:0003876;GO:0009168;GO:0019239;GO:0032264;GO:0003876;GO:0009168;GO:0019239;GO:0032264;GO:0003876;GO:0009168;GO:0019239;GO:0032264;GO:0003876;GO:0009168;GO:0019239;GO:0032264	K01490	F	veNOG07702	adenosine monophosphate deaminase 1 [Source:NCBI gene;Acc:101794720]
ENSAPLG00020002672	110.468	49.3276	171.609	3.47897	1.79866	3.34686e-14	3.3343e-13	5	29862643	29866194	-	1406	-	GO:0000813;GO:0032509	K12185	U	veNOG02315	-
ENSAPLG00020003918	1208.58	1517.72	899.434	0.592623	-0.754813	3.43906e-14	3.42393e-13	Z	51937619	51947958	+	1702	FNTA	GO:0008318;GO:0018342	K05955	O	veNOG06672;opiNOG09018	farnesyltransferase, CAAX box, alpha [Source:HGNC Symbol;Acc:HGNC:3782]
ENSAPLG00020016040	437.144	597.967	276.32	0.462099	-1.11373	3.51427e-14	3.49655e-13	2	98326671	98345538	-	2022	TBC1D7	-	K20396	R	veNOG10414	TBC1 domain family member 7 [Source:NCBI gene;Acc:101801159]
ENSAPLG00020013388	1155.99	1488.73	823.261	0.552997	-0.854657	3.51712e-14	3.49712e-13	10	16119571	16438031	-	5859	MAGI1	GO:0005515;GO:0005923;GO:0060090;GO:0005515;GO:0005923;GO:0060090;GO:0005515;GO:0005923;GO:0060090;GO:0005515;GO:0005923;GO:0060090	K05631	R	veNOG02059	membrane associated guanylate kinase, WW and PDZ domain containing 1 [Source:HGNC Symbol;Acc:HGNC:946]
ENSAPLG00020011146	3869.63	4704.88	3034.39	0.644945	-0.632752	3.52713e-14	3.50481e-13	27	1367700	1411601	-	4350	GFPT1	GO:0097367;GO:1901135;GO:0004360;GO:0097367;GO:1901135;GO:1901137;GO:0004360;GO:0097367;GO:1901135;GO:1901137	K00820	M	veNOG02012	glutamine--fructose-6-phosphate transaminase 1 [Source:HGNC Symbol;Acc:HGNC:4241]
ENSAPLG00020014378	711.383	917.892	504.873	0.550036	-0.862402	3.57258e-14	3.54768e-13	7	26707149	26748761	+	1296	TSPAN14	GO:0016021;GO:0016021	K17296	R	veNOG00555	tetraspanin 14 [Source:NCBI gene;Acc:101799547]
ENSAPLG00020011527	1796.05	2218.22	1373.87	0.619355	-0.691162	3.60798e-14	3.58053e-13	3	117716635	117759882	+	1261	-	-	-	U	veNOG10483	-
ENSAPLG00020014917	278.456	170.486	386.426	2.26662	1.18054	3.79204e-14	3.76076e-13	28	1989582	1991109	+	897	-	GO:0003677;GO:0003700;GO:0005634;GO:0006355;GO:0006357	K04449	K	veNOG02451	-
ENSAPLG00020000139	357.294	485.686	228.901	0.471295	-1.0853	3.89543e-14	3.86081e-13	3	6190399	6259826	+	1865	RCAN2	GO:0003676;GO:0019722;GO:0003676;GO:0019722	K17903	T	veNOG10353	regulator of calcineurin 2 [Source:HGNC Symbol;Acc:HGNC:3041]
ENSAPLG00020013051	145.391	72.7292	218.052	2.99814	1.58407	4.05388e-14	4.01527e-13	16	14752933	14763980	+	6100	-	-	-	AJ	veNOG00370	-
ENSAPLG00020018411	523.827	359.786	687.868	1.91188	0.93499	4.09563e-14	4.05401e-13	10	6596369	6608346	-	3706	-	-	-	SR	opiNOG81508;veNOG06170	-
ENSAPLG00020015069	750.954	391.209	1110.7	2.83914	1.50546	4.12693e-14	4.08237e-13	1	2203222	2218128	+	5646	KLHDC10	GO:0005515	-	R	veNOG07148	kelch domain containing 10 [Source:HGNC Symbol;Acc:HGNC:22194]
ENSAPLG00020011863	851.179	1087.29	615.066	0.565685	-0.821928	4.1309e-14	4.08367e-13	2	162166117	162251717	+	2128	SMARCD3	GO:0005515;GO:0016514;GO:0071564;GO:0071565;GO:0005515;GO:0016514;GO:0071564;GO:0071565;GO:0005515;GO:0016514;GO:0071564;GO:0071565	K11650	B	veNOG03640	SWI/SNF related, matrix associated, actin dependent regulator of chromatin, subfamily d, member 3 [Source:HGNC Symbol;Acc:HGNC:11108]
ENSAPLG00020016592	1420.31	1074.42	1766.21	1.64388	0.717102	4.13823e-14	4.0883e-13	5	8982414	8998570	-	3768	INF2	GO:0003779;GO:0016043;GO:0017048;GO:0030036	-	ZT	veNOG00233	inverted formin, FH2 and WH2 domain containing [Source:HGNC Symbol;Acc:HGNC:23791]
ENSAPLG00020000420	273.472	165.997	380.947	2.29491	1.19844	4.20264e-14	4.14926e-13	1	78787537	78803893	+	6817	-	GO:0005085;GO:0005515;GO:0035556;GO:0005085;GO:0035556	-	T	veNOG07804	-
ENSAPLG00020005489	96.1182	33.9639	158.273	4.66002	2.22034	4.21217e-14	4.15601e-13	24	4013452	4017972	-	1640	GPATCH3	GO:0003676;GO:0032480;GO:0039536	-	R	veNOG03306	G-patch domain containing 3 [Source:NCBI gene;Acc:101800760]
ENSAPLG00020002539	344.926	212.863	476.989	2.24083	1.16403	4.22962e-14	4.17055e-13	2	161166055	161184563	+	4928	KLHL18	GO:0005515	K10455	T	veNOG11137	kelch like family member 18 [Source:HGNC Symbol;Acc:HGNC:29120]
ENSAPLG00020012034	3164.62	3857.6	2471.64	0.640718	-0.642238	4.29895e-14	4.23619e-13	3	108833321	108844917	+	1667	MDH1	GO:0003824;GO:0005975;GO:0006108;GO:0016491;GO:0016615;GO:0016616;GO:0019752;GO:0030060;GO:0055114	K00025	C	veNOG08786	malate dehydrogenase 1 [Source:NCBI gene;Acc:101794999]
ENSAPLG00020011505	2740.03	2138.34	3341.71	1.56276	0.644096	4.33189e-14	4.26593e-13	12	11684593	11737027	+	7251	TRPM7	GO:0004674;GO:0005216;GO:0006811;GO:0006812;GO:0010961;GO:0016020;GO:0016021;GO:0051262;GO:0055085;GO:0004674;GO:0005216;GO:0006811;GO:0006812;GO:0010961;GO:0016020;GO:0016021;GO:0051262;GO:0055085;GO:0004674;GO:0005216;GO:0006811;GO:0006812;GO:0010961;GO:0016020;GO:0016021;GO:0051262;GO:0055085;GO:0004674;GO:0005524;GO:0006468;GO:0006812;GO:0010961;GO:0016021;GO:0051262;GO:0004674;GO:0006812;GO:…	K04982	P	veNOG04283	transient receptor potential cation channel subfamily M member 7 [Source:HGNC Symbol;Acc:HGNC:17994]
ENSAPLG00020011703	2148.38	3278.89	1017.86	0.310429	-1.68767	4.39245e-14	4.3228e-13	24	1333416	1343893	+	1254	PTP4A2	GO:0008138;GO:0016311;GO:0016791	K18041	T	veNOG01167	protein tyrosine phosphatase 4A2 [Source:HGNC Symbol;Acc:HGNC:9635]
ENSAPLG00020007557	296.194	137.509	454.879	3.30801	1.72596	4.39832e-14	4.32581e-13	28	2436667	2440400	-	1894	-	-	-	S	veNOG12604	-
ENSAPLG00020009692	429.707	285.721	573.693	2.00788	1.00567	4.42741e-14	4.35164e-13	3	36670757	36672904	-	1185	TENT5A	GO:1990817	-	S	veNOG03189	terminal nucleotidyltransferase 5A [Source:HGNC Symbol;Acc:HGNC:18345]
ENSAPLG00020009717	449.927	601.724	298.13	0.495459	-1.01316	4.43699e-14	4.35828e-13	8	11619203	11623200	+	1038	GLUL	GO:0003824;GO:0004356;GO:0006542;GO:0006807	K01915	E	veNOG09913	glutamate-ammonia ligase [Source:HGNC Symbol;Acc:HGNC:4341]
ENSAPLG00020005407	295.782	182.516	409.049	2.24117	1.16425	4.48541e-14	4.40303e-13	3	112171570	112201899	-	3354	ESF1	GO:0005634;GO:0006364	-	S	veNOG01196	ESF1 nucleolar pre-rRNA processing protein homolog [Source:HGNC Symbol;Acc:HGNC:15898]
ENSAPLG00020014334	2196.76	2691.74	1701.78	0.632222	-0.661497	4.5981e-14	4.51002e-13	31	2258626	2270417	-	3264	TFCP2	GO:0003700;GO:0006357;GO:0003700;GO:0006357;GO:0003700;GO:0006357	K09275	K	veNOG02401	transcription factor CP2 [Source:HGNC Symbol;Acc:HGNC:11748]
ENSAPLG00020016549	592.217	872.295	312.138	0.357835	-1.48263	4.60027e-14	4.51002e-13	1	128705700	128735952	+	2427	VEGFD	GO:0008083;GO:0016020	K05449	T	veNOG12972	vascular endothelial growth factor D [Source:HGNC Symbol;Acc:HGNC:3708]
ENSAPLG00020011238	1188.25	869.784	1506.71	1.73228	0.792675	4.64588e-14	4.55183e-13	12	11296313	11331519	-	3878	ZNF592	GO:0003676;GO:0003676;GO:0003676	K19325	R	veNOG11457	zinc finger protein 592 [Source:HGNC Symbol;Acc:HGNC:28986]
ENSAPLG00020006496	718.136	492.672	943.6	1.91527	0.937549	4.6712e-14	4.57373e-13	5	12399956	12422710	-	1634	YY1	GO:0003676	K09201	K	veNOG09494	YY1 transcription factor [Source:NCBI gene;Acc:101803236]
ENSAPLG00020009825	2394.48	1663.5	3125.47	1.87885	0.909851	4.76827e-14	4.66582e-13	2	161430315	161454047	+	3852	DHX30	GO:0003676;GO:0004386;GO:0005524;GO:0003676;GO:0004386;GO:0005524;GO:0003676;GO:0004386;GO:0005524;GO:0003676;GO:0004386;GO:0005524	K13185	A	opiNOG01630;veNOG04842	DExH-box helicase 30 [Source:HGNC Symbol;Acc:HGNC:16716]
ENSAPLG00020005273	1614.78	2004.8	1224.76	0.610914	-0.710959	4.86188e-14	4.75439e-13	3	91126135	91411843	-	5964	KIF26B	GO:0003777;GO:0005524;GO:0007018;GO:0008017;GO:0003777;GO:0005524;GO:0007018;GO:0008017	K10404	Z	veNOG07976	kinesin family member 26B [Source:HGNC Symbol;Acc:HGNC:25484]
ENSAPLG00020016896	1680.34	2076.43	1284.25	0.618489	-0.69318	4.90459e-14	4.7931e-13	2	54039884	54046692	-	1627	MYL12B	GO:0005509	K12757	Z	veNOG11382	myosin light chain 12B [Source:HGNC Symbol;Acc:HGNC:29827]
ENSAPLG00020016957	139.93	69.7148	210.146	3.01437	1.59185	4.90851e-14	4.7939e-13	2	54375858	54392513	+	1526	METTL4	-	-	TK	veNOG05416	methyltransferase like 4 [Source:HGNC Symbol;Acc:HGNC:24726]
ENSAPLG00020015496	2994.71	3651.91	2337.51	0.640077	-0.643682	4.93171e-14	4.8135e-13	8	2555131	2610802	-	2539	CNN3	GO:0003779;GO:0005515;GO:0006488;GO:0031032;GO:0003779;GO:0005515;GO:0031032;GO:0003779;GO:0005515;GO:0031032;GO:0006488	K07441	Z	veNOG12111	calponin 3 [Source:NCBI gene;Acc:101802298]
ENSAPLG00020011335	2009.9	2480.06	1539.73	0.620845	-0.687695	4.93518e-14	4.81383e-13	2	137849773	137908651	-	8508	AKAP9	GO:0007165;GO:0060090	K16551	T	veNOG14664	A-kinase anchoring protein 9 [Source:HGNC Symbol;Acc:HGNC:379]
[truncated: 13,814 more rows]
