# Supplementary material for: Differential expression profile and in-silico functional analysis of long noncoding RNA and mRNA in duck embryo fibroblasts infected with duck plague virus
Source: BMC Genomics. 2022 Jul 14;23:509. doi: 10.1186/s12864-022-08739-7 (PMC9281093; doi:10.1186/s12864-022-08739-7)
Supplement: Supplementary file 5 — Additional file 5: Table S5. Summary of differentially expressed lncRNA in DPV infected DEF cells. [file 12864_2022_8739_MOESM5_ESM.xlsx]

## Sheet: Sheet1
id	baseMean	baseMean_DEF_UN	baseMean_DEF_IN	foldChange(DEF_IN/DEF_UN)(DEF_IN/DEF_UN)	log2FoldChange	pval	padj	Chromosome	Start Site	End Site	Direction	Length	Name	GO	KEGG	eggNOG Class	eggNOG	Description
MSTRG.24919.1	209.438	0	418.876	Inf	Inf	3.26203e-12	1.83424e-09	-	-	-	-	-	-	-	-	-	-	-
MSTRG.15343.3	115.951	0	231.902	Inf	Inf	4.39689e-09	1.4855e-06	-	-	-	-	-	-	-	-	-	-	-
MSTRG.5610.1	102.599	0	205.199	Inf	Inf	1.53103e-08	4.58954e-06	-	-	-	-	-	-	-	-	-	-	-
MSTRG.18430.2	386.232	0	772.465	Inf	Inf	4.86392e-08	1.30457e-05	-	-	-	-	-	-	-	-	-	-	-
MSTRG.5085.2	74.4878	0	148.976	Inf	Inf	5.40082e-07	0.000112009	-	-	-	-	-	-	-	-	-	-	-
MSTRG.5085.1	70.0362	0	140.072	Inf	Inf	1.02373e-06	0.000191584	-	-	-	-	-	-	-	-	-	-	-
MSTRG.3567.10	72.8278	145.656	0	0	-Inf	1.04073e-06	0.000193672	-	-	-	-	-	-	-	-	-	-	-
MSTRG.14220.5	500.625	0	1001.25	Inf	Inf	1.58017e-06	0.000271908	-	-	-	-	-	-	-	-	-	-	-
MSTRG.5085.5	117.13	2.40099	231.859	96.568	6.59347	1.79246e-06	0.000297159	-	-	-	-	-	-	-	-	-	-	-
MSTRG.10458.7	335.646	0	671.292	Inf	Inf	2.57874e-06	0.000396378	-	-	-	-	-	-	-	-	-	-	-
MSTRG.3567.5	161.375	322.749	0	0	-Inf	6.43926e-06	0.000851486	-	-	-	-	-	-	-	-	-	-	-
MSTRG.5084.9	57.5711	0	115.142	Inf	Inf	6.48951e-06	0.000856421	-	-	-	-	-	-	-	-	-	-	-
MSTRG.22489.3	56.7662	113.532	0	0	-Inf	1.06704e-05	0.00130425	-	-	-	-	-	-	-	-	-	-	-
MSTRG.24598.1	145.324	0	290.649	Inf	Inf	2.92282e-05	0.00290742	-	-	-	-	-	-	-	-	-	-	-
MSTRG.19566.2	279.301	30.0124	528.589	17.6124	4.13852	4.25058e-05	0.00390023	-	-	-	-	-	-	-	-	-	-	-
MSTRG.24543.12	67.4392	0	134.878	Inf	Inf	7.17466e-05	0.00588415	-	-	-	-	-	-	-	-	-	-	-
MSTRG.588.1	97.367	4.42838	190.306	42.9741	5.4254	7.27843e-05	0.00593829	-	-	-	-	-	-	-	-	-	-	-
MSTRG.5084.2	69.3403	0	138.681	Inf	Inf	7.86365e-05	0.00624633	-	-	-	-	-	-	-	-	-	-	-
MSTRG.7792.1	351.164	50.7082	651.62	12.8504	3.68374	0.000103746	0.00777498	-	-	-	-	-	-	-	-	-	-	-
MSTRG.4147.1	442.919	69.8334	816.004	11.685	3.54659	0.000106112	0.00791643	-	-	-	-	-	-	-	-	-	-	-
MSTRG.10156.1	118.277	236.555	0	0	-Inf	0.000135716	0.0095929	-	-	-	-	-	-	-	-	-	-	-
MSTRG.5085.4	39.1486	0	78.2973	Inf	Inf	0.000139134	0.00979539	-	-	-	-	-	-	-	-	-	-	-
MSTRG.7043.1	706.182	130.098	1282.27	9.85616	3.30103	0.000156962	0.0107534	-	-	-	-	-	-	-	-	-	-	-
MSTRG.5084.8	37.3383	0	74.6767	Inf	Inf	0.000195064	0.0127444	-	-	-	-	-	-	-	-	-	-	-
MSTRG.4965.1	36.8587	0	73.7174	Inf	Inf	0.00021898	0.0139761	-	-	-	-	-	-	-	-	-	-	-
MSTRG.100.4	234.095	32.7135	435.477	13.3119	3.73464	0.000241187	0.014961	-	-	-	-	-	-	-	-	-	-	-
MSTRG.20076.1	269.073	40.8116	497.335	12.1861	3.60716	0.000249298	0.0153207	-	-	-	-	-	-	-	-	-	-	-
MSTRG.17721.1	193.227	25.9272	360.527	13.9054	3.79757	0.000333859	0.0191	-	-	-	-	-	-	-	-	-	-	-
MSTRG.8402.3	310.082	606.856	13.3087	0.0219305	-5.51091	0.000352531	0.0199614	-	-	-	-	-	-	-	-	-	-	-
MSTRG.10156.5	88.1335	0	176.267	Inf	Inf	0.000418826	0.0228369	-	-	-	-	-	-	-	-	-	-	-
MSTRG.2389.1	273.5	499.933	47.0674	0.0941474	-3.40893	0.000484016	0.0256778	-	-	-	-	-	-	-	-	-	-	-
MSTRG.16184.2	653.489	142.624	1164.36	8.16383	3.02925	0.000524043	0.0271158	-	-	-	-	-	-	-	-	-	-	-
MSTRG.16332.2	102.414	9.30384	195.524	21.0155	4.39338	0.000561161	0.0283789	-	-	-	-	-	-	-	-	-	-	-
MSTRG.13361.3	111.278	10.0976	212.458	21.0404	4.39509	0.000563704	0.028464	-	-	-	-	-	-	-	-	-	-	-
MSTRG.22749.1	136.736	15.0062	258.467	17.224	4.10635	0.000586859	0.0294313	-	-	-	-	-	-	-	-	-	-	-
MSTRG.19944.15	153.581	22.161	285	12.8604	3.68487	0.000669582	0.032542	-	-	-	-	-	-	-	-	-	-	-
MSTRG.2175.2	241.639	43.2178	440.06	10.1824	3.348	0.00079556	0.0368567	-	-	-	-	-	-	-	-	-	-	-
MSTRG.23229.1	438.074	96.0733	780.075	8.11958	3.02141	0.000807986	0.03725	-	-	-	-	-	-	-	-	-	-	-
MSTRG.4154.1	217.042	38.2216	395.862	10.357	3.37254	0.000966435	0.04297	-	-	-	-	-	-	-	-	-	-	-
MSTRG.1130.3	367.065	659.252	74.8772	0.113579	-3.13823	0.00103263	0.0453053	-	-	-	-	-	-	-	-	-	-	-
MSTRG.19588.1	110.001	5.84433	214.157	36.6436	5.19549	0.00104615	0.0457168	-	-	-	-	-	-	-	-	-	-	-
MSTRG.11563.2	216.35	39.5923	393.107	9.92889	3.31163	0.00104938	0.0457974	-	-	-	-	-	-	-	-	-	-	-
MSTRG.23546.3	24520.9	7306.12	41735.6	5.71242	2.5141	0.00121868	0.0512938	-	-	-	-	-	-	-	-	-	-	-
MSTRG.14616.1	346.287	77.8074	614.767	7.90113	2.98206	0.0013987	0.057023	-	-	-	-	-	-	-	-	-	-	-
MSTRG.8376.3	694.799	1206.32	183.274	0.151928	-2.71854	0.00166745	0.0649041	-	-	-	-	-	-	-	-	-	-	-
MSTRG.23752.4	531.351	23.3887	1039.31	44.4365	5.47367	0.00167327	0.0650924	-	-	-	-	-	-	-	-	-	-	-
MSTRG.7644.2	300.879	40.2349	561.524	13.9561	3.80283	0.00171715	0.0660844	-	-	-	-	-	-	-	-	-	-	-
MSTRG.4540.19	557.227	139.51	974.943	6.98831	2.80494	0.00174565	0.0667712	-	-	-	-	-	-	-	-	-	-	-
MSTRG.16766.5	31397.7	9846.27	52949.2	5.37759	2.42696	0.00181107	0.0685219	-	-	-	-	-	-	-	-	-	-	-
MSTRG.23257.6	45.8253	0	91.6505	Inf	Inf	0.00188366	0.0705031	-	-	-	-	-	-	-	-	-	-	-
MSTRG.12850.1	51.3031	2.55665	100.05	39.1331	5.29032	0.00195031	0.0720614	-	-	-	-	-	-	-	-	-	-	-
MSTRG.17720.1	311.351	73.8109	548.892	7.43646	2.89462	0.0019659	0.0725161	-	-	-	-	-	-	-	-	-	-	-
MSTRG.918.1	25.8578	0	51.7156	Inf	Inf	0.00204648	0.0748632	-	-	-	-	-	-	-	-	-	-	-
MSTRG.19578.6	25.7421	0	51.4842	Inf	Inf	0.00210644	0.0765494	-	-	-	-	-	-	-	-	-	-	-
MSTRG.23533.1	36.9073	0.852216	72.9625	85.615	6.41979	0.00214063	0.0772833	-	-	-	-	-	-	-	-	-	-	-
MSTRG.17952.1	315.653	79.184	552.121	6.97263	2.8017	0.0022657	0.0803537	-	-	-	-	-	-	-	-	-	-	-
MSTRG.18872.1	2620.01	4430.24	809.779	0.182785	-2.45178	0.00228085	0.080761	-	-	-	-	-	-	-	-	-	-	-
MSTRG.16810.2	340.298	642.509	38.0877	0.0592797	-4.07632	0.00241613	0.0842452	-	-	-	-	-	-	-	-	-	-	-
MSTRG.4340.1	24.8024	0	49.6048	Inf	Inf	0.00263249	0.0896214	-	-	-	-	-	-	-	-	-	-	-
MSTRG.1710.2	25.3644	50.7287	0	0	-Inf	0.00263254	0.0896214	-	-	-	-	-	-	-	-	-	-	-
MSTRG.13980.53	10946.4	0	21892.9	Inf	Inf	0.00278618	0.0932702	-	-	-	-	-	-	-	-	-	-	-
MSTRG.12158.11	24728.7	0	49457.3	Inf	Inf	0.00302189	0.0980731	-	-	-	-	-	-	-	-	-	-	-
MSTRG.13980.59	22026.8	44053.6	0	0	-Inf	0.00321094	0.102172	-	-	-	-	-	-	-	-	-	-	-
MSTRG.23575.1	51.0024	3.40886	98.596	28.9234	4.85417	0.00342709	0.107602	-	-	-	-	-	-	-	-	-	-	-
MSTRG.5980.2	248.357	465.407	31.3064	0.0672668	-3.89396	0.00385684	0.117369	-	-	-	-	-	-	-	-	-	-	-
MSTRG.12748.4	23.8034	47.6069	0	0	-Inf	0.00390058	0.118211	-	-	-	-	-	-	-	-	-	-	-
MSTRG.24073.1	397.098	112.955	681.24	6.03109	2.59242	0.00394339	0.119345	-	-	-	-	-	-	-	-	-	-	-
MSTRG.10736.2	563.751	170.35	957.152	5.61874	2.49025	0.00415212	0.123796	-	-	-	-	-	-	-	-	-	-	-
MSTRG.18089.1	246.642	66.8329	426.452	6.38087	2.67375	0.00487136	0.138567	-	-	-	-	-	-	-	-	-	-	-
MSTRG.11683.2	225.539	396.805	54.2736	0.136777	-2.87011	0.00490481	0.139127	-	-	-	-	-	-	-	-	-	-	-
MSTRG.13996.3	7214.19	0	14428.4	Inf	Inf	0.0050256	0.140778	-	-	-	-	-	-	-	-	-	-	-
MSTRG.15324.2	29.5276	0	59.0552	Inf	Inf	0.00516255	0.142923	-	-	-	-	-	-	-	-	-	-	-
MSTRG.6758.1	41.7395	2.42043	81.0585	33.4892	5.06563	0.00517961	0.143215	-	-	-	-	-	-	-	-	-	-	-
MSTRG.13996.7	8871.4	17742.8	0	0	-Inf	0.00534839	0.146369	-	-	-	-	-	-	-	-	-	-	-
MSTRG.21401.1	50.3346	4.31161	96.3576	22.3484	4.4821	0.00557973	0.150755	-	-	-	-	-	-	-	-	-	-	-
MSTRG.17062.6	220.515	60.5344	380.495	6.28559	2.65205	0.00580225	0.154499	-	-	-	-	-	-	-	-	-	-	-
MSTRG.16184.1	28.2566	0.600248	55.9129	93.1497	6.54148	0.00619875	0.160981	-	-	-	-	-	-	-	-	-	-	-
MSTRG.8310.1	90.2647	15.9608	164.569	10.3108	3.36608	0.00640602	0.163858	-	-	-	-	-	-	-	-	-	-	-
ENSAPLT00020018706	49.9848	0	99.9695	Inf	Inf	0.00655104	0.165965	-	-	-	-	-	-	-	-	-	-	-
MSTRG.23546.5	4487.36	0	8974.72	Inf	Inf	0.007074	0.175564	-	-	-	-	-	-	-	-	-	-	-
MSTRG.3567.4	504.016	833.359	174.672	0.2096	-2.25429	0.0072959	0.179508	-	-	-	-	-	-	-	-	-	-	-
ENSAPLT00020024133	71.0525	10.3117	131.793	12.7809	3.67592	0.00754134	0.183881	-	-	-	-	-	-	-	-	-	-	-
MSTRG.1145.1	189.45	328.705	50.1953	0.152706	-2.71117	0.00768145	0.185861	-	-	-	-	-	-	-	-	-	-	-
MSTRG.23371.5	3675.86	0	7351.71	Inf	Inf	0.00781323	0.187815	-	-	-	-	-	-	-	-	-	-	-
MSTRG.5084.1	200.717	25.4429	375.99	14.7778	3.88536	0.00805571	0.191972	-	-	-	-	-	-	-	-	-	-	-
MSTRG.23546.1	2493.57	4109.57	877.574	0.213544	-2.22739	0.00853686	0.198651	-	-	-	-	-	-	-	-	-	-	-
MSTRG.4540.20	23.0308	0	46.0616	Inf	Inf	0.00863479	0.200156	-	-	-	-	-	-	-	-	-	-	-
MSTRG.20199.2	284.734	83.9812	485.487	5.78091	2.5313	0.00912012	0.206374	-	-	-	-	-	-	-	-	-	-	-
MSTRG.14006.1	437.863	147.951	727.774	4.91901	2.29837	0.00913043	0.206374	-	-	-	-	-	-	-	-	-	-	-
ENSAPLT00020001101	132.397	32.0039	232.79	7.27378	2.86271	0.00937654	0.209931	-	-	-	-	-	-	-	-	-	-	-
MSTRG.21949.1	736.206	267.934	1204.48	4.49543	2.16846	0.00945402	0.211024	-	-	-	-	-	-	-	-	-	-	-
MSTRG.11729.1	82.8327	14.9716	150.694	10.0653	3.33132	0.00946905	0.211217	-	-	-	-	-	-	-	-	-	-	-
MSTRG.10609.1	109.076	24.8063	193.346	7.79426	2.96241	0.00964239	0.213055	-	-	-	-	-	-	-	-	-	-	-
MSTRG.24727.2	16999.2	27183.2	6815.14	0.250711	-1.9959	0.0102731	0.221181	-	-	-	-	-	-	-	-	-	-	-
MSTRG.13879.1	143.655	37.0541	250.255	6.75376	2.75569	0.0103421	0.221876	-	-	-	-	-	-	-	-	-	-	-
MSTRG.3174.4	97.0362	172.405	21.6672	0.125676	-2.99222	0.0106024	0.225199	-	-	-	-	-	-	-	-	-	-	-
MSTRG.3354.13	150.949	301.899	0	0	-Inf	0.0106245	0.225353	-	-	-	-	-	-	-	-	-	-	-
MSTRG.14759.2	28.352	55.7359	0.96824	0.0173719	-5.8471	0.0111662	0.232352	-	-	-	-	-	-	-	-	-	-	-
MSTRG.12736.1	82.695	150.253	15.1368	0.100742	-3.31126	0.0111677	0.232352	-	-	-	-	-	-	-	-	-	-	-
MSTRG.18860.1	166.261	45.4515	287.071	6.31598	2.65901	0.0121197	0.2439	-	-	-	-	-	-	-	-	-	-	-
MSTRG.3385.1	426.982	702.117	151.847	0.21627	-2.2091	0.0124547	0.247578	-	-	-	-	-	-	-	-	-	-	-
MSTRG.15301.1	113.657	4.26978	223.044	52.2378	5.70702	0.0127079	0.250711	-	-	-	-	-	-	-	-	-	-	-
MSTRG.17014.1	563.628	915.072	212.185	0.231877	-2.10857	0.0127199	0.25085	-	-	-	-	-	-	-	-	-	-	-
MSTRG.1397.2	88.6102	18.1806	159.04	8.74777	3.12892	0.0127872	0.251227	-	-	-	-	-	-	-	-	-	-	-
MSTRG.6431.1	54.5016	8.14742	100.856	12.3788	3.62981	0.0135153	0.259085	-	-	-	-	-	-	-	-	-	-	-
MSTRG.7449.2	538.439	202.378	874.501	4.32113	2.11141	0.013548	0.259469	-	-	-	-	-	-	-	-	-	-	-
MSTRG.17035.1	52.578	6.89799	98.258	14.2444	3.83233	0.0138746	0.26311	-	-	-	-	-	-	-	-	-	-	-
ENSAPLT00020019872	80.061	145.955	14.1666	0.0970609	-3.36497	0.0141485	0.265231	-	-	-	-	-	-	-	-	-	-	-
MSTRG.14617.1	23.105	0.600248	45.6098	75.985	6.24764	0.014296	0.266938	-	-	-	-	-	-	-	-	-	-	-
MSTRG.2259.10	17.0769	0	34.1538	Inf	Inf	0.0148778	0.271594	-	-	-	-	-	-	-	-	-	-	-
ENSAPLT00020027167	32.0212	1.9885	62.0539	31.2063	4.96377	0.015077	0.273429	-	-	-	-	-	-	-	-	-	-	-
MSTRG.1760.1	28.4815	1.42036	55.5427	39.1047	5.28927	0.0156127	0.278456	-	-	-	-	-	-	-	-	-	-	-
ENSAPLT00020002405	57.6322	105.159	10.1049	0.0960914	-3.37945	0.0156142	0.278456	-	-	-	-	-	-	-	-	-	-	-
MSTRG.23752.19	458.903	169.309	748.498	4.4209	2.14434	0.0158332	0.280989	-	-	-	-	-	-	-	-	-	-	-
MSTRG.11392.1	16.5978	0	33.1956	Inf	Inf	0.0159217	0.281804	-	-	-	-	-	-	-	-	-	-	-
MSTRG.7653.1	24.764	0.900371	48.6276	54.0084	5.75511	0.0162304	0.283817	-	-	-	-	-	-	-	-	-	-	-
MSTRG.8395.1	16.5722	0	33.1443	Inf	Inf	0.0163881	0.285785	-	-	-	-	-	-	-	-	-	-	-
MSTRG.18529.4	64.9717	11.5476	118.396	10.2529	3.35796	0.0169065	0.290163	-	-	-	-	-	-	-	-	-	-	-
MSTRG.13278.2	23.8548	0	47.7095	Inf	Inf	0.016946	0.29044	-	-	-	-	-	-	-	-	-	-	-
MSTRG.3404.1	509.433	199.733	819.132	4.10113	2.03602	0.0176921	0.29654	-	-	-	-	-	-	-	-	-	-	-
MSTRG.21324.1	123.773	34.6258	212.919	6.14915	2.62039	0.0179287	0.298381	-	-	-	-	-	-	-	-	-	-	-
ENSAPLT00020019959	23.5786	0	47.1572	Inf	Inf	0.017933	0.298381	-	-	-	-	-	-	-	-	-	-	-
MSTRG.19331.3	134.935	231.636	38.2333	0.165058	-2.59896	0.0182409	0.301357	-	-	-	-	-	-	-	-	-	-	-
MSTRG.24074.1	273.332	99.4938	447.17	4.49445	2.16815	0.0185951	0.304607	-	-	-	-	-	-	-	-	-	-	-
MSTRG.23546.11	1855.19	2910.1	800.285	0.275003	-1.86248	0.0189549	0.306987	-	-	-	-	-	-	-	-	-	-	-
ENSAPLT00020003021	15.8295	0	31.659	Inf	Inf	0.0197671	0.31329	-	-	-	-	-	-	-	-	-	-	-
MSTRG.18854.1	15.9747	0	31.9495	Inf	Inf	0.0197878	0.313318	-	-	-	-	-	-	-	-	-	-	-
MSTRG.7791.10	105.961	13.1352	198.787	15.1339	3.91971	0.0199664	0.314492	-	-	-	-	-	-	-	-	-	-	-
MSTRG.23598.2	104.701	27.3127	182.089	6.66681	2.737	0.0201464	0.315601	-	-	-	-	-	-	-	-	-	-	-
MSTRG.16280.8	48.5337	90.7686	6.29877	0.0693937	-3.84905	0.0207602	0.320294	-	-	-	-	-	-	-	-	-	-	-
MSTRG.15325.1	105.249	182.309	28.19	0.154628	-2.69313	0.0207883	0.3204	-	-	-	-	-	-	-	-	-	-	-
MSTRG.15364.1	408.741	161.831	655.651	4.05146	2.01844	0.0212289	0.323458	-	-	-	-	-	-	-	-	-	-	-
MSTRG.19298.1	3413.99	5298.19	1529.79	0.288737	-1.79217	0.0212486	0.323609	-	-	-	-	-	-	-	-	-	-	-
MSTRG.12840.1	157.917	48.9501	266.884	5.45216	2.44683	0.0215397	0.326164	-	-	-	-	-	-	-	-	-	-	-
ENSAPLT00020024419	44.9079	83.6042	6.21165	0.0742983	-3.75053	0.0215701	0.326215	-	-	-	-	-	-	-	-	-	-	-
MSTRG.19301.6	269.344	100.059	438.628	4.38367	2.13214	0.0220868	0.330598	-	-	-	-	-	-	-	-	-	-	-
MSTRG.12158.10	436.066	0	872.132	Inf	Inf	0.0225834	0.334461	-	-	-	-	-	-	-	-	-	-	-
MSTRG.7759.1	832.685	356.228	1309.14	3.67501	1.87775	0.0226203	0.334503	-	-	-	-	-	-	-	-	-	-	-
MSTRG.5309.1	228.16	83.4145	372.906	4.47051	2.16044	0.0230852	0.337718	-	-	-	-	-	-	-	-	-	-	-
MSTRG.5665.1	27.1338	1.70443	52.5631	30.8391	4.94669	0.0232768	0.339337	-	-	-	-	-	-	-	-	-	-	-
MSTRG.7473.1	87.5519	21.7509	153.353	7.05042	2.81771	0.0242671	0.346331	-	-	-	-	-	-	-	-	-	-	-
MSTRG.20194.1	122.406	38.675	206.137	5.32997	2.41413	0.0251305	0.35203	-	-	-	-	-	-	-	-	-	-	-
MSTRG.16539.1	14.9417	0	29.8834	Inf	Inf	0.0254438	0.35407	-	-	-	-	-	-	-	-	-	-	-
MSTRG.4144.2	14.9362	0	29.8724	Inf	Inf	0.0258039	0.356514	-	-	-	-	-	-	-	-	-	-	-
MSTRG.8378.1	239.599	389.918	89.2797	0.22897	-2.12677	0.0258345	0.356639	-	-	-	-	-	-	-	-	-	-	-
MSTRG.1487.1	14.7005	0	29.4009	Inf	Inf	0.026169	0.358846	-	-	-	-	-	-	-	-	-	-	-
MSTRG.8879.1	340.18	136.188	544.173	3.99575	1.99847	0.0268938	0.363609	-	-	-	-	-	-	-	-	-	-	-
MSTRG.24529.1	232.413	86.4749	378.352	4.37528	2.12938	0.0269277	0.363697	-	-	-	-	-	-	-	-	-	-	-
MSTRG.17018.1	447.883	711.17	184.597	0.259568	-1.94582	0.0272235	0.365059	-	-	-	-	-	-	-	-	-	-	-
MSTRG.23842.18	330.785	661.571	0	0	-Inf	0.0273938	0.36587	-	-	-	-	-	-	-	-	-	-	-
MSTRG.16465.7	1777.26	815.461	2739.06	3.35891	1.748	0.0279557	0.36914	-	-	-	-	-	-	-	-	-	-	-
MSTRG.15338.1	36.6111	4.26108	68.9611	16.184	4.01649	0.0282295	0.370952	-	-	-	-	-	-	-	-	-	-	-
ENSAPLT00020025137	70.3084	16.2728	124.344	7.64121	2.9338	0.0285625	0.373397	-	-	-	-	-	-	-	-	-	-	-
MSTRG.12748.5	66.0482	0	132.096	Inf	Inf	0.0299025	0.380378	-	-	-	-	-	-	-	-	-	-	-
MSTRG.18145.1	73.4692	17.9315	129.007	7.19445	2.84688	0.0308075	0.385826	-	-	-	-	-	-	-	-	-	-	-
MSTRG.10735.3	462.676	206.098	719.253	3.48986	1.80317	0.0308461	0.385986	-	-	-	-	-	-	-	-	-	-	-
MSTRG.23799.1	200.073	75.7536	324.392	4.2822	2.09835	0.0310573	0.38646	-	-	-	-	-	-	-	-	-	-	-
MSTRG.17193.1	57.04	102.089	11.9911	0.117457	-3.08979	0.0311186	0.386897	-	-	-	-	-	-	-	-	-	-	-
MSTRG.20071.1	49.4155	9.38839	89.4426	9.52694	3.25201	0.0318997	0.390672	-	-	-	-	-	-	-	-	-	-	-
MSTRG.12158.12	213.369	0	426.738	Inf	Inf	0.0322122	0.393006	-	-	-	-	-	-	-	-	-	-	-
MSTRG.23691.4	200.544	0	401.087	Inf	Inf	0.0332186	0.39817	-	-	-	-	-	-	-	-	-	-	-
MSTRG.23752.9	722.3	320.859	1123.74	3.50229	1.8083	0.0333487	0.3988	-	-	-	-	-	-	-	-	-	-	-
MSTRG.11172.1	29.6183	2.84072	56.3959	19.8527	4.31126	0.0336893	0.400769	-	-	-	-	-	-	-	-	-	-	-
MSTRG.13054.3	167.887	0	335.774	Inf	Inf	0.0339253	0.401981	-	-	-	-	-	-	-	-	-	-	-
MSTRG.18860.4	58.9992	13.9933	104.005	7.43247	2.89384	0.0348931	0.40748	-	-	-	-	-	-	-	-	-	-	-
MSTRG.16766.12	2740.65	1351.23	4130.06	3.05651	1.61189	0.0354405	0.410164	-	-	-	-	-	-	-	-	-	-	-
MSTRG.5070.1	317.333	135.213	499.454	3.69384	1.88512	0.0358924	0.412461	-	-	-	-	-	-	-	-	-	-	-
MSTRG.18871.2	53.6329	101.856	5.40974	0.0531116	-4.23483	0.0361698	0.413662	-	-	-	-	-	-	-	-	-	-	-
MSTRG.2175.1	677.723	312.749	1042.7	3.33397	1.73724	0.0363508	0.414494	-	-	-	-	-	-	-	-	-	-	-
MSTRG.16770.1	2027.87	985.496	3070.25	3.11543	1.63943	0.0364664	0.415096	-	-	-	-	-	-	-	-	-	-	-
ENSAPLT00020000425	13.2296	0	26.4592	Inf	Inf	0.0369021	0.417361	-	-	-	-	-	-	-	-	-	-	-
MSTRG.19354.1	13.3123	0	26.6246	Inf	Inf	0.0373267	0.419911	-	-	-	-	-	-	-	-	-	-	-
MSTRG.2040.5	197.798	34.6568	360.94	10.4147	3.38055	0.0376919	0.420946	-	-	-	-	-	-	-	-	-	-	-
MSTRG.17315.1	167.359	62.9982	271.719	4.31313	2.10873	0.0378514	0.421519	-	-	-	-	-	-	-	-	-	-	-
MSTRG.3174.5	101.739	192.434	11.0429	0.0573854	-4.12317	0.0382165	0.424062	-	-	-	-	-	-	-	-	-	-	-
MSTRG.16852.1	13.4515	26.9031	0	0	-Inf	0.0391364	0.428573	-	-	-	-	-	-	-	-	-	-	-
MSTRG.13278.1	54.8172	12.3886	97.2459	7.84962	2.97262	0.03915	0.428573	-	-	-	-	-	-	-	-	-	-	-
MSTRG.3092.1	183.624	295.527	71.7205	0.242687	-2.04283	0.0391601	0.4286	-	-	-	-	-	-	-	-	-	-	-
MSTRG.23644.20	739.548	345.955	1133.14	3.2754	1.71167	0.0393312	0.429551	-	-	-	-	-	-	-	-	-	-	-
MSTRG.13840.1	588.76	278.995	898.524	3.22057	1.68732	0.0410491	0.437705	-	-	-	-	-	-	-	-	-	-	-
MSTRG.2457.9	112.327	0	224.655	Inf	Inf	0.041398	0.438882	-	-	-	-	-	-	-	-	-	-	-
ENSAPLT00020027298	12.7097	0	25.4194	Inf	Inf	0.0414757	0.439284	-	-	-	-	-	-	-	-	-	-	-
MSTRG.23579.1	227.296	92.4041	362.188	3.91961	1.97071	0.0414919	0.439316	-	-	-	-	-	-	-	-	-	-	-
MSTRG.7318.1	50.0007	10.3111	89.6903	8.69838	3.12075	0.0415463	0.439491	-	-	-	-	-	-	-	-	-	-	-
MSTRG.4531.2	268.348	120.019	416.677	3.47176	1.79567	0.0418705	0.440438	-	-	-	-	-	-	-	-	-	-	-
MSTRG.21832.1	23.7617	1.70443	45.819	26.8823	4.74858	0.0418897	0.440528	-	-	-	-	-	-	-	-	-	-	-
MSTRG.7946.3	124.757	0	249.514	Inf	Inf	0.0420313	0.4408	-	-	-	-	-	-	-	-	-	-	-
MSTRG.6574.1	42.7204	8.16404	77.2767	9.46549	3.24268	0.0422255	0.441995	-	-	-	-	-	-	-	-	-	-	-
MSTRG.7160.3	74.4676	20.1146	128.821	6.40432	2.67905	0.0422923	0.442002	-	-	-	-	-	-	-	-	-	-	-
ENSAPLT00020011233	216.522	89.5288	343.515	3.83692	1.93995	0.0423259	0.442099	-	-	-	-	-	-	-	-	-	-	-
MSTRG.23842.19	99.4059	0	198.812	Inf	Inf	0.042327	0.442099	-	-	-	-	-	-	-	-	-	-	-
MSTRG.8489.2	13.198	26.396	0	0	-Inf	0.0423802	0.442219	-	-	-	-	-	-	-	-	-	-	-
MSTRG.269.1	36.5072	5.56467	67.4498	12.1211	3.59945	0.0423988	0.442245	-	-	-	-	-	-	-	-	-	-	-
MSTRG.2036.4	23.1373	0	46.2745	Inf	Inf	0.042446	0.442348	-	-	-	-	-	-	-	-	-	-	-
MSTRG.4311.1	475.648	216.614	734.682	3.39166	1.76199	0.0428071	0.444088	-	-	-	-	-	-	-	-	-	-	-
MSTRG.25045.1	41.2335	7.29442	75.1725	10.3055	3.36534	0.0429908	0.44432	-	-	-	-	-	-	-	-	-	-	-
MSTRG.11526.4	2248.07	1122.05	3374.09	3.00707	1.58836	0.0430613	0.44444	-	-	-	-	-	-	-	-	-	-	-
MSTRG.2336.1	58.2971	14.8017	101.793	6.87709	2.7818	0.0443842	0.449879	-	-	-	-	-	-	-	-	-	-	-
MSTRG.17065.6	111.543	0	223.085	Inf	Inf	0.0444266	0.450102	-	-	-	-	-	-	-	-	-	-	-
MSTRG.24992.14	237.907	374.574	101.241	0.270283	-1.88746	0.0448666	0.451934	-	-	-	-	-	-	-	-	-	-	-
MSTRG.1021.1	132.8	48.5063	217.093	4.47556	2.16207	0.0448794	0.451977	-	-	-	-	-	-	-	-	-	-	-
MSTRG.10144.10	18.1967	0	36.3934	Inf	Inf	0.0449356	0.452354	-	-	-	-	-	-	-	-	-	-	-
ENSAPLT00020001809	94.7277	0	189.455	Inf	Inf	0.0450383	0.452837	-	-	-	-	-	-	-	-	-	-	-
MSTRG.21165.1	12.659	0	25.318	Inf	Inf	0.045267	0.453953	-	-	-	-	-	-	-	-	-	-	-
MSTRG.24927.1	12.8272	25.6544	0	0	-Inf	0.0453953	0.454409	-	-	-	-	-	-	-	-	-	-	-
MSTRG.11229.1	595.835	905.826	285.844	0.315562	-1.664	0.0464002	0.458546	-	-	-	-	-	-	-	-	-	-	-
ENSAPLT00020015523	12.2775	0	24.555	Inf	Inf	0.0465151	0.459002	-	-	-	-	-	-	-	-	-	-	-
MSTRG.11314.1	52.88	11.8483	93.9117	7.92619	2.98663	0.0467645	0.460411	-	-	-	-	-	-	-	-	-	-	-
MSTRG.7509.1	221.084	349.074	93.0933	0.266686	-1.90679	0.0468807	0.460723	-	-	-	-	-	-	-	-	-	-	-
MSTRG.16397.1	230.401	99.7672	361.034	3.61876	1.8555	0.0472503	0.462649	-	-	-	-	-	-	-	-	-	-	-
ENSAPLT00020011047	145.077	55.8474	234.306	4.19547	2.06883	0.0472747	0.462751	-	-	-	-	-	-	-	-	-	-	-
MSTRG.6457.1	115.134	40.2621	190.005	4.71921	2.23855	0.0481166	0.466973	-	-	-	-	-	-	-	-	-	-	-
MSTRG.2763.11	15.9443	31.8885	0	0	-Inf	0.0484727	0.468938	-	-	-	-	-	-	-	-	-	-	-
MSTRG.5491.2	54.5377	94.6953	14.3801	0.151856	-2.71922	0.0485759	0.468966	-	-	-	-	-	-	-	-	-	-	-
MSTRG.5199.3	117.71	28.3464	207.074	7.30511	2.86891	0.0488937	0.470178	-	-	-	-	-	-	-	-	-	-	-
ENSAPLT00020024061	9899.91	4700.67	15099.1	3.21212	1.68353	0.0493015	0.471739	-	-	-	-	-	-	-	-	-	-	-
MSTRG.18182.1	83.1225	26.7915	139.453	5.20514	2.37994	0.0496873	0.472902	-	-	-	-	-	-	-	-	-	-	-
MSTRG.336.1	14.6271	0.300124	28.954	96.4736	6.59206	0.0499129	0.473882	-	-	-	-	-	-	-	-	-	-	-
MSTRG.6749.1	44.2098	9.22448	79.1951	8.58532	3.10187	0.0502733	0.474862	-	-	-	-	-	-	-	-	-	-	-
MSTRG.20144.1	93.4921	30.5205	156.464	5.12651	2.35798	0.0503026	0.474862	-	-	-	-	-	-	-	-	-	-	-
MSTRG.13528.1	29.8126	3.96627	55.659	14.0331	3.81076	0.0503317	0.474862	-	-	-	-	-	-	-	-	-	-	-
MSTRG.9102.1	192.367	303.279	81.4557	0.268583	-1.89656	0.0507527	0.476331	-	-	-	-	-	-	-	-	-	-	-
ENSAPLT00020024554	334.535	154.264	514.807	3.33719	1.73863	0.0510252	0.47777	-	-	-	-	-	-	-	-	-	-	-
ENSAPLT00020007550	195.27	83.0761	307.464	3.70099	1.88791	0.0511469	0.47812	-	-	-	-	-	-	-	-	-	-	-
MSTRG.5978.2	14.3031	0	28.6062	Inf	Inf	0.0512977	0.478754	-	-	-	-	-	-	-	-	-	-	-
MSTRG.23799.2	13.385	0	26.7699	Inf	Inf	0.0513564	0.478844	-	-	-	-	-	-	-	-	-	-	-
MSTRG.5084.5	66.9699	0	133.94	Inf	Inf	0.0514408	0.478844	-	-	-	-	-	-	-	-	-	-	-
MSTRG.4058.1	382.961	585.532	180.389	0.308077	-1.69864	0.0514414	0.478844	-	-	-	-	-	-	-	-	-	-	-
ENSAPLT00020007030	98.4019	163.027	33.7763	0.207182	-2.27103	0.0516246	0.479569	-	-	-	-	-	-	-	-	-	-	-
MSTRG.17067.1	335.563	530.356	140.769	0.265424	-1.91363	0.0516801	0.479587	-	-	-	-	-	-	-	-	-	-	-
MSTRG.23217.7	81.3656	137.234	25.4975	0.185796	-2.42821	0.0526596	0.483862	-	-	-	-	-	-	-	-	-	-	-
MSTRG.11330.1	83.4808	26.4136	140.548	5.32105	2.41171	0.0527257	0.483877	-	-	-	-	-	-	-	-	-	-	-
MSTRG.23667.4	9373.76	5042.33	13705.2	2.71803	1.44256	0.0529207	0.484313	-	-	-	-	-	-	-	-	-	-	-
MSTRG.20071.2	56.5145	14.5163	98.5128	6.78637	2.76264	0.0531221	0.485051	-	-	-	-	-	-	-	-	-	-	-
MSTRG.6978.1	25.1602	2.70111	47.6192	17.6295	4.13992	0.0538094	0.487797	-	-	-	-	-	-	-	-	-	-	-
MSTRG.23311.1	80.1015	134.705	25.4975	0.189283	-2.40138	0.055152	0.492676	-	-	-	-	-	-	-	-	-	-	-
MSTRG.6091.1	62.8067	0	125.613	Inf	Inf	0.0551657	0.492676	-	-	-	-	-	-	-	-	-	-	-
MSTRG.2825.1	47.1719	10.6954	83.6483	7.82099	2.96735	0.055554	0.494411	-	-	-	-	-	-	-	-	-	-	-
MSTRG.23546.4	3731.54	5474.94	1988.14	0.363135	-1.46142	0.0557345	0.495219	-	-	-	-	-	-	-	-	-	-	-
ENSAPLT00020006995	19.2542	0.584196	37.9242	64.9169	6.02052	0.0568374	0.499568	-	-	-	-	-	-	-	-	-	-	-
MSTRG.21115.1	193.644	84.0801	303.209	3.60619	1.85048	0.05692	0.499655	-	-	-	-	-	-	-	-	-	-	-
MSTRG.22933.1	149.553	60.5954	238.511	3.93612	1.97678	0.0569442	0.499661	-	-	-	-	-	-	-	-	-	-	-
MSTRG.23745.12	248.343	112.107	384.578	3.43044	1.77839	0.0569585	0.499661	-	-	-	-	-	-	-	-	-	-	-
MSTRG.16766.11	6175.78	3325.19	9026.37	2.71454	1.44071	0.057006	0.499661	-	-	-	-	-	-	-	-	-	-	-
MSTRG.9429.2	11.3538	0	22.7076	Inf	Inf	0.0570113	0.499661	-	-	-	-	-	-	-	-	-	-	-
MSTRG.23638.5	42.427	76.4626	8.39141	0.109745	-3.18777	0.0573281	0.501576	-	-	-	-	-	-	-	-	-	-	-
MSTRG.8908.1	536.991	266.693	807.29	3.02704	1.59791	0.0574469	0.502199	-	-	-	-	-	-	-	-	-	-	-
MSTRG.13627.1	11.3935	0	22.7871	Inf	Inf	0.0580585	0.504104	-	-	-	-	-	-	-	-	-	-	-
MSTRG.11298.2	54.8696	0	109.739	Inf	Inf	0.0589606	0.507174	-	-	-	-	-	-	-	-	-	-	-
MSTRG.23752.14	50.5098	0	101.02	Inf	Inf	0.059104	0.507521	-	-	-	-	-	-	-	-	-	-	-
ENSAPLT00020010356	64.5266	129.053	0	0	-Inf	0.059299	0.507764	-	-	-	-	-	-	-	-	-	-	-
MSTRG.14758.1	11.1757	0	22.3515	Inf	Inf	0.0596236	0.509081	-	-	-	-	-	-	-	-	-	-	-
MSTRG.6948.2	245.315	111.358	379.272	3.40589	1.76803	0.0597236	0.509467	-	-	-	-	-	-	-	-	-	-	-
MSTRG.20971.1	11.3444	0	22.6889	Inf	Inf	0.0601144	0.510514	-	-	-	-	-	-	-	-	-	-	-
MSTRG.4694.2	58.6862	0	117.372	Inf	Inf	0.0610053	0.513339	-	-	-	-	-	-	-	-	-	-	-
MSTRG.23504.1	128.118	200.658	55.577	0.276973	-1.85218	0.0611997	0.513949	-	-	-	-	-	-	-	-	-	-	-
MSTRG.58.1	91.677	31.8961	151.458	4.74848	2.24747	0.0618453	0.517126	-	-	-	-	-	-	-	-	-	-	-
MSTRG.18800.1	429.278	214.463	644.094	3.00329	1.58654	0.0619899	0.517389	-	-	-	-	-	-	-	-	-	-	-
MSTRG.5055.1	72.6744	24.2966	121.052	4.98228	2.31681	0.0621971	0.517585	-	-	-	-	-	-	-	-	-	-	-
MSTRG.10972.4	62.5722	125.144	0	0	-Inf	0.0623547	0.518245	-	-	-	-	-	-	-	-	-	-	-
MSTRG.24721.1	39.769	8.13296	71.405	8.7797	3.13417	0.0631448	0.520586	-	-	-	-	-	-	-	-	-	-	-
MSTRG.8308.2	69.8122	15.0558	124.569	8.27379	3.04855	0.0636378	0.522357	-	-	-	-	-	-	-	-	-	-	-
MSTRG.22374.1	1761.91	945.325	2578.5	2.72763	1.44765	0.0641432	0.524144	-	-	-	-	-	-	-	-	-	-	-
MSTRG.10982.1	170.719	74.7517	266.686	3.56762	1.83496	0.0642287	0.524413	-	-	-	-	-	-	-	-	-	-	-
ENSAPLT00020013121	116.962	188.467	45.4568	0.241192	-2.05175	0.0646932	0.526442	-	-	-	-	-	-	-	-	-	-	-
MSTRG.17390.15	13.2319	0.284072	26.1798	92.1589	6.52605	0.0650365	0.527886	-	-	-	-	-	-	-	-	-	-	-
MSTRG.13865.6	79.9147	26.6321	133.197	5.00138	2.32233	0.0652594	0.528353	-	-	-	-	-	-	-	-	-	-	-
MSTRG.3567.7	57.032	114.064	0	0	-Inf	0.0652597	0.528353	-	-	-	-	-	-	-	-	-	-	-
MSTRG.13754.9	970.682	510.684	1430.68	2.8015	1.4862	0.0655325	0.529208	-	-	-	-	-	-	-	-	-	-	-
MSTRG.19939.2	709.803	369.145	1050.46	2.84566	1.50877	0.0655669	0.529208	-	-	-	-	-	-	-	-	-	-	-
MSTRG.17737.1	112.646	44.0818	181.209	4.11075	2.0394	0.0679334	0.537185	-	-	-	-	-	-	-	-	-	-	-
MSTRG.24321.2	48.0198	96.0396	0	0	-Inf	0.0685518	0.539369	-	-	-	-	-	-	-	-	-	-	-
MSTRG.3693.1	132.305	54.5683	210.042	3.84917	1.94455	0.0686361	0.53971	-	-	-	-	-	-	-	-	-	-	-
MSTRG.17932.1	306.603	150.249	462.956	3.08125	1.62352	0.0687204	0.539918	-	-	-	-	-	-	-	-	-	-	-
MSTRG.4311.2	371.515	185.727	557.303	3.00065	1.58528	0.0692089	0.541005	-	-	-	-	-	-	-	-	-	-	-
MSTRG.66.1	759.178	387.716	1130.64	2.91615	1.54407	0.0697551	0.54275	-	-	-	-	-	-	-	-	-	-	-
MSTRG.18611.7	28.0487	1.70443	54.393	31.9127	4.99606	0.0698969	0.543115	-	-	-	-	-	-	-	-	-	-	-
MSTRG.22199.1	130.292	52.8916	207.693	3.92677	1.97334	0.0702168	0.544028	-	-	-	-	-	-	-	-	-	-	-
MSTRG.23403.7	78.5068	27.7667	129.247	4.65475	2.2187	0.0705676	0.544568	-	-	-	-	-	-	-	-	-	-	-
MSTRG.21793.2	66.5776	111.702	21.4537	0.192062	-2.38036	0.0709793	0.545891	-	-	-	-	-	-	-	-	-	-	-
MSTRG.20117.3	338.485	168.056	508.914	3.02824	1.59848	0.0711799	0.546233	-	-	-	-	-	-	-	-	-	-	-
MSTRG.9589.1	801.268	422.788	1179.75	2.7904	1.48047	0.0718638	0.548372	-	-	-	-	-	-	-	-	-	-	-
MSTRG.3630.1	149.886	65.5567	234.216	3.57272	1.83702	0.0732482	0.552014	-	-	-	-	-	-	-	-	-	-	-
MSTRG.893.9	31.9519	0	63.9038	Inf	Inf	0.0739812	0.554242	-	-	-	-	-	-	-	-	-	-	-
MSTRG.1869.1	179.389	276.789	81.9883	0.296213	-1.7553	0.0743233	0.554801	-	-	-	-	-	-	-	-	-	-	-
MSTRG.14439.1	72.3406	24.6771	120.004	4.86298	2.28184	0.0747169	0.555672	-	-	-	-	-	-	-	-	-	-	-
MSTRG.16810.4	1856.42	1032.97	2679.87	2.59434	1.37537	0.0752343	0.558131	-	-	-	-	-	-	-	-	-	-	-
ENSAPLT00020021695	139.306	62.1271	216.484	3.48453	1.80097	0.0753617	0.558445	-	-	-	-	-	-	-	-	-	-	-
MSTRG.23587.1	55.4603	15.4318	95.4889	6.18781	2.62943	0.0754569	0.558687	-	-	-	-	-	-	-	-	-	-	-
MSTRG.3985.1	175.961	80.3248	271.597	3.38123	1.75755	0.0764629	0.562032	-	-	-	-	-	-	-	-	-	-	-
MSTRG.119.1	552.795	295.807	809.784	2.73754	1.45288	0.0779788	0.566636	-	-	-	-	-	-	-	-	-	-	-
MSTRG.13710.8	30.7132	0	61.4263	Inf	Inf	0.0783731	0.567603	-	-	-	-	-	-	-	-	-	-	-
MSTRG.1758.7	30.1955	0	60.391	Inf	Inf	0.0790267	0.568952	-	-	-	-	-	-	-	-	-	-	-
MSTRG.5048.1	239.222	118.388	360.056	3.04132	1.6047	0.0793922	0.570276	-	-	-	-	-	-	-	-	-	-	-
MSTRG.19600.1	643.741	345.288	942.195	2.72873	1.44823	0.0794295	0.570278	-	-	-	-	-	-	-	-	-	-	-
MSTRG.10608.1	29.8504	0	59.7009	Inf	Inf	0.0794716	0.570344	-	-	-	-	-	-	-	-	-	-	-
MSTRG.5084.3	27.4236	0	54.8472	Inf	Inf	0.0795944	0.570491	-	-	-	-	-	-	-	-	-	-	-
MSTRG.5047.1	103.656	41.622	165.69	3.98082	1.99307	0.0796258	0.570531	-	-	-	-	-	-	-	-	-	-	-
MSTRG.19298.2	29.3328	0	58.6656	Inf	Inf	0.0801534	0.572022	-	-	-	-	-	-	-	-	-	-	-
MSTRG.16546.9	33.6183	0	67.2365	Inf	Inf	0.0802041	0.572187	-	-	-	-	-	-	-	-	-	-	-
MSTRG.18119.1	34.8144	69.6287	0	0	-Inf	0.0802263	0.572234	-	-	-	-	-	-	-	-	-	-	-
MSTRG.1866.1	209.638	318.426	100.851	0.316718	-1.65873	0.0803507	0.572259	-	-	-	-	-	-	-	-	-	-	-
MSTRG.4701.2	34.6643	69.3286	0	0	-Inf	0.0803955	0.572271	-	-	-	-	-	-	-	-	-	-	-
ENSAPLT00020024053	120.266	49.9107	190.621	3.81924	1.93328	0.080813	0.573756	-	-	-	-	-	-	-	-	-	-	-
MSTRG.2547.1	76.3751	124.932	27.8183	0.222668	-2.16704	0.0815445	0.576188	-	-	-	-	-	-	-	-	-	-	-
MSTRG.10156.3	33.3137	66.6275	0	0	-Inf	0.0819693	0.57727	-	-	-	-	-	-	-	-	-	-	-
MSTRG.18673.4	25.8197	0	51.6395	Inf	Inf	0.0820884	0.577495	-	-	-	-	-	-	-	-	-	-	-
MSTRG.10740.1	33.5969	60.5378	6.65604	0.109948	-3.1851	0.0826795	0.579377	-	-	-	-	-	-	-	-	-	-	-
MSTRG.5120.3	27.4348	0	54.8696	Inf	Inf	0.0828134	0.579896	-	-	-	-	-	-	-	-	-	-	-
MSTRG.23574.1	61.3271	19.0858	103.568	5.42645	2.44001	0.0830209	0.58048	-	-	-	-	-	-	-	-	-	-	-
MSTRG.24148.1	44.1408	76.3128	11.9687	0.156838	-2.67266	0.0831146	0.580829	-	-	-	-	-	-	-	-	-	-	-
MSTRG.12037.1	63.8267	21.3325	106.321	4.98398	2.3173	0.0835183	0.582117	-	-	-	-	-	-	-	-	-	-	-
MSTRG.23644.19	651.629	307.07	996.188	3.24417	1.69785	0.0835991	0.582127	-	-	-	-	-	-	-	-	-	-	-
MSTRG.20112.1	10.0853	0	20.1706	Inf	Inf	0.0837489	0.582619	-	-	-	-	-	-	-	-	-	-	-
ENSAPLT00020019865	442.786	243.941	641.631	2.63028	1.39521	0.0838652	0.582803	-	-	-	-	-	-	-	-	-	-	-
MSTRG.16991.1	10.439	20.878	0	0	-Inf	0.0841003	0.583447	-	-	-	-	-	-	-	-	-	-	-
ENSAPLT00020024062	89.9829	29.5622	150.404	5.08769	2.34701	0.0843489	0.583948	-	-	-	-	-	-	-	-	-	-	-
MSTRG.5610.2	132.996	56.8412	209.151	3.67958	1.87954	0.0847637	0.585003	-	-	-	-	-	-	-	-	-	-	-
ENSAPLT00020012902	32.9182	6.53365	59.3028	9.07651	3.18214	0.0851019	0.586184	-	-	-	-	-	-	-	-	-	-	-
MSTRG.8464.5	29.3431	0	58.6862	Inf	Inf	0.0857199	0.588277	-	-	-	-	-	-	-	-	-	-	-
MSTRG.24182.1	95.1237	37.9674	152.28	4.01081	2.00389	0.0857494	0.588313	-	-	-	-	-	-	-	-	-	-	-
MSTRG.16174.1	60.1348	20.1636	100.106	4.9647	2.31171	0.0859989	0.589031	-	-	-	-	-	-	-	-	-	-	-
MSTRG.5944.1	89.2417	143.228	35.255	0.246146	-2.02242	0.0864982	0.589904	-	-	-	-	-	-	-	-	-	-	-
MSTRG.23196.2	44.4689	11.5302	77.4076	6.71348	2.74706	0.0866876	0.590191	-	-	-	-	-	-	-	-	-	-	-
MSTRG.9306.1	102.916	43.0286	162.804	3.78363	1.91977	0.0870305	0.591413	-	-	-	-	-	-	-	-	-	-	-
MSTRG.23109.1	171.495	261.197	81.7931	0.313147	-1.67509	0.08716	0.592009	-	-	-	-	-	-	-	-	-	-	-
MSTRG.4989.1	9.68987	0	19.3797	Inf	Inf	0.0876588	0.593244	-	-	-	-	-	-	-	-	-	-	-
MSTRG.3567.3	723.461	1047.02	399.906	0.381948	-1.38855	0.0876908	0.593283	-	-	-	-	-	-	-	-	-	-	-
MSTRG.9496.2	27.3999	0	54.7997	Inf	Inf	0.0886364	0.596452	-	-	-	-	-	-	-	-	-	-	-
MSTRG.11901.2	214.912	323.348	106.475	0.329289	-1.60257	0.0888304	0.59668	-	-	-	-	-	-	-	-	-	-	-
ENSAPLT00020016483	21.9468	0	43.8935	Inf	Inf	0.0888413	0.59668	-	-	-	-	-	-	-	-	-	-	-
MSTRG.16768.1	43.0301	73.6772	12.3831	0.168072	-2.57284	0.0891023	0.597524	-	-	-	-	-	-	-	-	-	-	-
MSTRG.23403.8	54.8809	16.8614	92.9003	5.50964	2.46196	0.0892245	0.597801	-	-	-	-	-	-	-	-	-	-	-
MSTRG.7047.7	9.58932	0	19.1786	Inf	Inf	0.0893023	0.597897	-	-	-	-	-	-	-	-	-	-	-
MSTRG.24320.3	204.17	327.779	80.5603	0.245776	-2.02458	0.0897312	0.599166	-	-	-	-	-	-	-	-	-	-	-
ENSAPLT00020006368	569.747	309.306	830.188	2.68403	1.4244	0.0897361	0.599166	-	-	-	-	-	-	-	-	-	-	-
ENSAPLT00020020846	9.69381	0	19.3876	Inf	Inf	0.0898875	0.599439	-	-	-	-	-	-	-	-	-	-	-
MSTRG.68.1	384.3	201.941	566.658	2.80605	1.48854	0.0899437	0.599439	-	-	-	-	-	-	-	-	-	-	-
MSTRG.18303.1	29.1838	52.8083	5.55937	0.105274	-3.24777	0.0901084	0.59976	-	-	-	-	-	-	-	-	-	-	-
MSTRG.23604.2	29.1678	58.3356	0	0	-Inf	0.0905881	0.60152	-	-	-	-	-	-	-	-	-	-	-
MSTRG.8470.1	23.8697	3.91076	43.8286	11.2072	3.48635	0.0908533	0.602639	-	-	-	-	-	-	-	-	-	-	-
ENSAPLT00020003873	28.8419	57.6838	0	0	-Inf	0.0910849	0.603067	-	-	-	-	-	-	-	-	-	-	-
MSTRG.2525.1	25.5226	4.31161	46.7336	10.839	3.43816	0.0924132	0.606684	-	-	-	-	-	-	-	-	-	-	-
MSTRG.24514.1	20.1717	0	40.3433	Inf	Inf	0.0925533	0.607041	-	-	-	-	-	-	-	-	-	-	-
MSTRG.4207.2	21.7408	0	43.4815	Inf	Inf	0.0927433	0.607724	-	-	-	-	-	-	-	-	-	-	-
MSTRG.23546.6	690.078	1063.84	316.318	0.297337	-1.74983	0.0933747	0.609249	-	-	-	-	-	-	-	-	-	-	-
MSTRG.10107.1	47.458	14.4475	80.4685	5.5697	2.4776	0.0938332	0.610537	-	-	-	-	-	-	-	-	-	-	-
ENSAPLT00020000117	302.87	162.816	442.925	2.72041	1.44382	0.0939588	0.610811	-	-	-	-	-	-	-	-	-	-	-
MSTRG.11053.7	23.862	47.7241	0	0	-Inf	0.0941967	0.611483	-	-	-	-	-	-	-	-	-	-	-
MSTRG.22749.3	21.0506	0	42.1012	Inf	Inf	0.0942079	0.611483	-	-	-	-	-	-	-	-	-	-	-
MSTRG.2791.1	15.9113	1.13629	30.6863	27.0057	4.75519	0.094356	0.611707	-	-	-	-	-	-	-	-	-	-	-
MSTRG.13353.1	101.845	42.3502	161.339	3.80964	1.92966	0.0947842	0.613233	-	-	-	-	-	-	-	-	-	-	-
MSTRG.1444.2	59.3645	11.0805	107.648	9.71513	3.28023	0.0949357	0.61359	-	-	-	-	-	-	-	-	-	-	-
MSTRG.23644.16	693.938	403.179	984.697	2.44233	1.28826	0.0949612	0.61359	-	-	-	-	-	-	-	-	-	-	-
MSTRG.23322.1	246.919	125.338	368.5	2.94005	1.55584	0.0952692	0.614616	-	-	-	-	-	-	-	-	-	-	-
MSTRG.12747.1	254.322	130.045	378.599	2.9113	1.54166	0.0954039	0.614895	-	-	-	-	-	-	-	-	-	-	-
MSTRG.5113.6	23.319	0	46.6381	Inf	Inf	0.0958845	0.616406	-	-	-	-	-	-	-	-	-	-	-
MSTRG.20617.3	423.262	230.705	615.819	2.6693	1.41646	0.0963224	0.617628	-	-	-	-	-	-	-	-	-	-	-
MSTRG.8136.1	671.552	969.484	373.62	0.38538	-1.37565	0.0964099	0.617679	-	-	-	-	-	-	-	-	-	-	-
MSTRG.17390.6	18.3966	0	36.7931	Inf	Inf	0.0967773	0.618503	-	-	-	-	-	-	-	-	-	-	-
MSTRG.14119.3	95.7538	39.5208	151.987	3.84574	1.94326	0.0970096	0.61945	-	-	-	-	-	-	-	-	-	-	-
ENSAPLT00020026141	164.696	247.299	82.092	0.331954	-1.59095	0.0975427	0.620863	-	-	-	-	-	-	-	-	-	-	-
MSTRG.4641.1	85.7406	137.306	34.1751	0.248897	-2.00638	0.0975987	0.620996	-	-	-	-	-	-	-	-	-	-	-
ENSAPLT00020025732	9.19953	0	18.3991	Inf	Inf	0.0984552	0.622844	-	-	-	-	-	-	-	-	-	-	-
MSTRG.5621.3	137.902	64.2293	211.575	3.29406	1.71987	0.0985651	0.622945	-	-	-	-	-	-	-	-	-	-	-
MSTRG.15576.1	99.7966	42.1209	157.472	3.73858	1.90249	0.0987749	0.623301	-	-	-	-	-	-	-	-	-	-	-
MSTRG.5548.1	58.6095	20.258	96.9611	4.78632	2.25892	0.0992519	0.624887	-	-	-	-	-	-	-	-	-	-	-
MSTRG.10389.2	18.8075	0	37.615	Inf	Inf	0.0994993	0.62552	-	-	-	-	-	-	-	-	-	-	-
MSTRG.4488.15	86.163	34.4654	137.861	3.99997	1.99999	0.0995258	0.62552	-	-	-	-	-	-	-	-	-	-	-
MSTRG.14455.1	36.2023	63.8343	8.57017	0.134256	-2.89694	0.100174	0.627624	-	-	-	-	-	-	-	-	-	-	-
MSTRG.23636.1	186.476	92.8093	280.142	3.01847	1.59382	0.100217	0.627792	-	-	-	-	-	-	-	-	-	-	-
MSTRG.19480.2	16.6214	0	33.2429	Inf	Inf	0.101643	0.631572	-	-	-	-	-	-	-	-	-	-	-
MSTRG.4267.1	19.4635	2.27258	36.6544	16.129	4.01158	0.103277	0.634674	-	-	-	-	-	-	-	-	-	-	-
MSTRG.6948.1	1233.52	717.211	1749.83	2.43976	1.28674	0.103423	0.635296	-	-	-	-	-	-	-	-	-	-	-
MSTRG.14934.1	43.0312	12.2184	73.8441	6.04369	2.59543	0.103697	0.635801	-	-	-	-	-	-	-	-	-	-	-
MSTRG.25042.1	19.8212	0	39.6423	Inf	Inf	0.103766	0.635927	-	-	-	-	-	-	-	-	-	-	-
MSTRG.10988.4	17.082	0	34.1641	Inf	Inf	0.104243	0.636718	-	-	-	-	-	-	-	-	-	-	-
MSTRG.12748.7	19.2382	0	38.4764	Inf	Inf	0.10528	0.639174	-	-	-	-	-	-	-	-	-	-	-
MSTRG.8896.2	19.0439	0	38.0877	Inf	Inf	0.105799	0.640596	-	-	-	-	-	-	-	-	-	-	-
MSTRG.24375.5	16.2193	0	32.4386	Inf	Inf	0.106886	0.643483	-	-	-	-	-	-	-	-	-	-	-
MSTRG.19737.1	50.2881	84.8754	15.7008	0.184987	-2.4345	0.107019	0.643803	-	-	-	-	-	-	-	-	-	-	-
MSTRG.13980.26	336.2	667.569	4.83128	0.00723713	-7.11037	0.107236	0.644401	-	-	-	-	-	-	-	-	-	-	-
MSTRG.18714.1	118.346	56.2115	180.481	3.21075	1.68291	0.107328	0.644431	-	-	-	-	-	-	-	-	-	-	-
MSTRG.19113.6	582.178	331.199	833.157	2.51558	1.33089	0.107527	0.644431	-	-	-	-	-	-	-	-	-	-	-
ENSAPLT00020012279	33.3077	7.84595	58.7695	7.49043	2.90505	0.107635	0.64479	-	-	-	-	-	-	-	-	-	-	-
ENSAPLT00020024421	110.038	170.883	49.1916	0.287867	-1.79653	0.108036	0.645265	-	-	-	-	-	-	-	-	-	-	-
MSTRG.23638.3	13.3649	0	26.7298	Inf	Inf	0.10818	0.645552	-	-	-	-	-	-	-	-	-	-	-
MSTRG.12088.1	197.93	100.358	295.502	2.94446	1.558	0.108264	0.645755	-	-	-	-	-	-	-	-	-	-	-
MSTRG.3989.7	116.684	52.4475	180.92	3.44954	1.7864	0.109252	0.648285	-	-	-	-	-	-	-	-	-	-	-
MSTRG.22257.1	62.9875	22.5963	103.379	4.57502	2.19378	0.109442	0.648633	-	-	-	-	-	-	-	-	-	-	-
MSTRG.23752.1	256.955	100.424	413.487	4.11741	2.04174	0.109559	0.648909	-	-	-	-	-	-	-	-	-	-	-
MSTRG.5133.1	106.53	48.2836	164.776	3.41266	1.7709	0.109759	0.649427	-	-	-	-	-	-	-	-	-	-	-
MSTRG.17121.1	8.88695	0	17.7739	Inf	Inf	0.109821	0.649606	-	-	-	-	-	-	-	-	-	-	-
MSTRG.18181.1	306.78	167.886	445.674	2.65463	1.40851	0.110091	0.65017	-	-	-	-	-	-	-	-	-	-	-
MSTRG.19868.1	14.964	1.2005	28.7274	23.9297	4.58073	0.111772	0.654593	-	-	-	-	-	-	-	-	-	-	-
MSTRG.23752.10	198.046	77.452	318.64	4.11404	2.04055	0.112647	0.656039	-	-	-	-	-	-	-	-	-	-	-
MSTRG.21477.2	16.5176	0	33.0353	Inf	Inf	0.113348	0.657834	-	-	-	-	-	-	-	-	-	-	-
ENSAPLT00020027608	184.709	95.5187	273.899	2.86749	1.51979	0.113379	0.657842	-	-	-	-	-	-	-	-	-	-	-
MSTRG.3174.1	308.181	172.371	443.991	2.57579	1.36501	0.11346	0.658113	-	-	-	-	-	-	-	-	-	-	-
ENSAPLT00020014020	201.358	104.721	297.996	2.84563	1.50875	0.113906	0.659335	-	-	-	-	-	-	-	-	-	-	-
MSTRG.17733.1	46.0283	14.6136	77.443	5.29938	2.40582	0.114007	0.659494	-	-	-	-	-	-	-	-	-	-	-
MSTRG.382.1	181.537	272.291	90.7826	0.333403	-1.58466	0.114649	0.660531	-	-	-	-	-	-	-	-	-	-	-
MSTRG.4311.3	25.2217	5.21435	45.229	8.67395	3.11669	0.11516	0.661559	-	-	-	-	-	-	-	-	-	-	-
MSTRG.7450.1	405.523	225.058	585.988	2.60372	1.38058	0.115679	0.662884	-	-	-	-	-	-	-	-	-	-	-
MSTRG.7535.9	86.8782	36.9152	136.841	3.7069	1.89021	0.11602	0.66386	-	-	-	-	-	-	-	-	-	-	-
MSTRG.15755.1	44.4929	14.0643	74.9216	5.32706	2.41334	0.116096	0.664049	-	-	-	-	-	-	-	-	-	-	-
MSTRG.1390.1	177.082	266.225	87.9391	0.330318	-1.59807	0.116182	0.664444	-	-	-	-	-	-	-	-	-	-	-
MSTRG.23016.7	161.028	82.6411	239.415	2.89704	1.53458	0.116372	0.6649	-	-	-	-	-	-	-	-	-	-	-
MSTRG.20868.1	56.9277	20.9448	92.9105	4.43597	2.14925	0.116838	0.666183	-	-	-	-	-	-	-	-	-	-	-
MSTRG.22207.1	94.9592	41.9788	147.94	3.52415	1.81728	0.117351	0.667652	-	-	-	-	-	-	-	-	-	-	-
MSTRG.10386.12	234.192	124.497	343.888	2.76223	1.46583	0.118574	0.669648	-	-	-	-	-	-	-	-	-	-	-
MSTRG.16810.3	1970.73	1183.88	2757.59	2.32929	1.21989	0.118942	0.670167	-	-	-	-	-	-	-	-	-	-	-
MSTRG.23752.17	25.484	45.948	5.01996	0.109253	-3.19425	0.119204	0.670554	-	-	-	-	-	-	-	-	-	-	-
MSTRG.893.8	383.007	555.551	210.463	0.378837	-1.40035	0.119405	0.671004	-	-	-	-	-	-	-	-	-	-	-
MSTRG.16918.1	295.459	421.339	169.578	0.402474	-1.31303	0.119801	0.672486	-	-	-	-	-	-	-	-	-	-	-
MSTRG.18678.1	8.47088	0	16.9418	Inf	Inf	0.12018	0.673665	-	-	-	-	-	-	-	-	-	-	-
ENSAPLT00020015153	14.5744	0	29.1488	Inf	Inf	0.12041	0.673963	-	-	-	-	-	-	-	-	-	-	-
MSTRG.21415.1	48.4893	81.0376	15.941	0.196711	-2.34585	0.120444	0.674096	-	-	-	-	-	-	-	-	-	-	-
MSTRG.20199.1	808.213	484.36	1132.07	2.33724	1.2248	0.121319	0.676263	-	-	-	-	-	-	-	-	-	-	-
MSTRG.16893.1	48.8316	16.5247	81.1386	4.91015	2.29577	0.121422	0.676657	-	-	-	-	-	-	-	-	-	-	-
MSTRG.12612.1	143.554	72.1113	214.996	2.98145	1.57601	0.122037	0.677862	-	-	-	-	-	-	-	-	-	-	-
MSTRG.23752.2	337.182	132.582	541.782	4.08639	2.03083	0.122117	0.678077	-	-	-	-	-	-	-	-	-	-	-
MSTRG.9773.12	39.8825	12.005	67.7601	5.64435	2.49681	0.122216	0.678325	-	-	-	-	-	-	-	-	-	-	-
ENSAPLT00020024055	30.1829	6.98503	53.3808	7.64217	2.93398	0.122657	0.679149	-	-	-	-	-	-	-	-	-	-	-
MSTRG.14671.1	69.7315	28.8636	110.599	3.83178	1.93802	0.122818	0.679861	-	-	-	-	-	-	-	-	-	-	-
MSTRG.61.1	1241.97	738.953	1744.98	2.36142	1.23965	0.123901	0.681996	-	-	-	-	-	-	-	-	-	-	-
MSTRG.1734.11	96.9635	43.5081	150.419	3.45726	1.78963	0.124116	0.682269	-	-	-	-	-	-	-	-	-	-	-
MSTRG.10156.4	13.9558	27.9115	0	0	-Inf	0.124884	0.684265	-	-	-	-	-	-	-	-	-	-	-
ENSAPLT00020004206	112.364	52.386	172.341	3.28983	1.71801	0.126723	0.688421	-	-	-	-	-	-	-	-	-	-	-
MSTRG.22554.1	944.887	565.572	1324.2	2.34135	1.22734	0.12706	0.689092	-	-	-	-	-	-	-	-	-	-	-
MSTRG.1912.1	323.582	181.851	465.314	2.55876	1.35544	0.1274	0.689757	-	-	-	-	-	-	-	-	-	-	-
ENSAPLT00020000786	8.35757	0	16.7151	Inf	Inf	0.127648	0.690004	-	-	-	-	-	-	-	-	-	-	-
MSTRG.25033.1	99.2921	46.4298	152.154	3.27709	1.71242	0.127972	0.690602	-	-	-	-	-	-	-	-	-	-	-
MSTRG.16896.1	24.7301	5.24747	44.2127	8.42552	3.07477	0.129489	0.693492	-	-	-	-	-	-	-	-	-	-	-
ENSAPLT00020029274	8.56562	17.1312	0	0	-Inf	0.130111	0.694694	-	-	-	-	-	-	-	-	-	-	-
MSTRG.4982.5	116.913	57.7413	176.085	3.04954	1.60859	0.130122	0.694694	-	-	-	-	-	-	-	-	-	-	-
MSTRG.11319.1	47.5611	16.2804	78.8419	4.84276	2.27583	0.130479	0.695335	-	-	-	-	-	-	-	-	-	-	-
ENSAPLT00020010445	33.6451	9.04701	58.2432	6.43784	2.68658	0.131034	0.696094	-	-	-	-	-	-	-	-	-	-	-
ENSAPLT00020023733	42.6154	14.1359	71.0948	5.02939	2.33038	0.131116	0.696315	-	-	-	-	-	-	-	-	-	-	-
MSTRG.21668.1	45.9909	15.0446	76.9372	5.11394	2.35443	0.131906	0.697975	-	-	-	-	-	-	-	-	-	-	-
MSTRG.5120.4	12.0482	0	24.0963	Inf	Inf	0.131958	0.697975	-	-	-	-	-	-	-	-	-	-	-
ENSAPLT00020016568	118.086	57.6039	178.569	3.09995	1.63224	0.131962	0.697975	-	-	-	-	-	-	-	-	-	-	-
MSTRG.2825.2	8.04023	0	16.0805	Inf	Inf	0.131976	0.697975	-	-	-	-	-	-	-	-	-	-	-
ENSAPLT00020023466	13.3618	26.7236	0	0	-Inf	0.132113	0.69829	-	-	-	-	-	-	-	-	-	-	-
MSTRG.4654.1	65.8783	27.0183	104.738	3.87658	1.95478	0.132158	0.698415	-	-	-	-	-	-	-	-	-	-	-
MSTRG.3097.1	192.369	276.854	107.884	0.389677	-1.35965	0.132185	0.698502	-	-	-	-	-	-	-	-	-	-	-
MSTRG.876.1	8.45722	16.9144	0	0	-Inf	0.132891	0.699598	-	-	-	-	-	-	-	-	-	-	-
MSTRG.16082.1	112.838	55.322	170.355	3.07933	1.62262	0.133245	0.700375	-	-	-	-	-	-	-	-	-	-	-
MSTRG.17390.10	25.4853	1.2005	49.7701	41.458	5.37358	0.134058	0.702296	-	-	-	-	-	-	-	-	-	-	-
MSTRG.20057.1	118.226	57.1291	179.322	3.1389	1.65026	0.134386	0.703291	-	-	-	-	-	-	-	-	-	-	-
MSTRG.119.2	163.373	263.101	63.6444	0.241901	-2.04751	0.134481	0.703537	-	-	-	-	-	-	-	-	-	-	-
MSTRG.14114.2	8.87553	0	17.7511	Inf	Inf	0.137283	0.710138	-	-	-	-	-	-	-	-	-	-	-
MSTRG.23804.5	8.32321	16.6464	0	0	-Inf	0.137567	0.710841	-	-	-	-	-	-	-	-	-	-	-
MSTRG.17653.6	12.2211	24.4423	0	0	-Inf	0.137878	0.711782	-	-	-	-	-	-	-	-	-	-	-
ENSAPLT00020020304	36.075	61.6308	10.5191	0.170679	-2.55064	0.13824	0.712706	-	-	-	-	-	-	-	-	-	-	-
MSTRG.11676.2	549.828	773.803	325.853	0.421106	-1.24775	0.138989	0.714287	-	-	-	-	-	-	-	-	-	-	-
ENSAPLT00020007547	76.2774	33.0519	119.503	3.61561	1.85424	0.139785	0.715952	-	-	-	-	-	-	-	-	-	-	-
MSTRG.2287.1	8.04599	0	16.092	Inf	Inf	0.140768	0.717433	-	-	-	-	-	-	-	-	-	-	-
MSTRG.4940.2	338.849	197.236	480.462	2.43598	1.2845	0.140874	0.717521	-	-	-	-	-	-	-	-	-	-	-
MSTRG.8181.1	98.1762	47.2743	149.078	3.15347	1.65694	0.141753	0.719256	-	-	-	-	-	-	-	-	-	-	-
MSTRG.15218.1	8.79984	0	17.5997	Inf	Inf	0.143279	0.722037	-	-	-	-	-	-	-	-	-	-	-
MSTRG.3472.1	184.828	100.118	269.537	2.69219	1.42878	0.143456	0.722394	-	-	-	-	-	-	-	-	-	-	-
MSTRG.7506.1	175.347	257.161	93.5317	0.363708	-1.45915	0.143584	0.722663	-	-	-	-	-	-	-	-	-	-	-
MSTRG.16183.5	36.8366	11.9761	61.697	5.15167	2.36504	0.143783	0.722823	-	-	-	-	-	-	-	-	-	-	-
ENSAPLT00020023470	199.624	109.881	289.367	2.63345	1.39696	0.143843	0.722914	-	-	-	-	-	-	-	-	-	-	-
MSTRG.9055.1	289.724	415.025	164.424	0.396178	-1.33578	0.14544	0.725526	-	-	-	-	-	-	-	-	-	-	-
MSTRG.21482.4	47.6688	16.8526	78.4851	4.65715	2.21945	0.145537	0.725526	-	-	-	-	-	-	-	-	-	-	-
MSTRG.6430.1	255.107	145.669	364.546	2.50256	1.3234	0.145537	0.725526	-	-	-	-	-	-	-	-	-	-	-
MSTRG.18180.1	87.2236	40.2794	134.168	3.33092	1.73592	0.146108	0.725808	-	-	-	-	-	-	-	-	-	-	-
MSTRG.18495.1	220.59	121.11	320.07	2.6428	1.40207	0.146543	0.726935	-	-	-	-	-	-	-	-	-	-	-
ENSAPLT00020027127	8.07972	16.1594	0	0	-Inf	0.146731	0.727332	-	-	-	-	-	-	-	-	-	-	-
MSTRG.8892.1	35.4902	60.0928	10.8876	0.18118	-2.4645	0.147219	0.72843	-	-	-	-	-	-	-	-	-	-	-
MSTRG.15891.1	19.8433	3.57616	36.1105	10.0975	3.33593	0.147265	0.72843	-	-	-	-	-	-	-	-	-	-	-
MSTRG.17751.1	23.4079	5.26986	41.5459	7.88369	2.97887	0.147478	0.728852	-	-	-	-	-	-	-	-	-	-	-
MSTRG.16756.2	641.266	379.242	903.289	2.38183	1.25207	0.147524	0.72897	-	-	-	-	-	-	-	-	-	-	-
MSTRG.4616.1	77.8248	121.519	34.1302	0.280862	-1.83207	0.148104	0.729968	-	-	-	-	-	-	-	-	-	-	-
MSTRG.2765.1	51.1071	19.9982	82.2161	4.11118	2.03955	0.148115	0.729968	-	-	-	-	-	-	-	-	-	-	-
MSTRG.25038.2	68.7759	29.8562	107.696	3.60715	1.85086	0.14859	0.730857	-	-	-	-	-	-	-	-	-	-	-
MSTRG.11308.1	566	343.461	788.539	2.29586	1.19904	0.148685	0.731042	-	-	-	-	-	-	-	-	-	-	-
MSTRG.18509.1	68.296	28.6488	107.943	3.76782	1.91373	0.148817	0.731162	-	-	-	-	-	-	-	-	-	-	-
MSTRG.541.1	30.4426	52.3685	8.51668	0.16263	-2.62034	0.149201	0.731664	-	-	-	-	-	-	-	-	-	-	-
MSTRG.19490.9	64.0295	115.636	12.4233	0.107435	-3.21847	0.149226	0.731664	-	-	-	-	-	-	-	-	-	-	-
MSTRG.4607.1	68.4691	30.3553	106.583	3.51117	1.81195	0.149358	0.731865	-	-	-	-	-	-	-	-	-	-	-
ENSAPLT00020003854	58.9667	19.2681	98.6653	5.12067	2.35633	0.150166	0.733314	-	-	-	-	-	-	-	-	-	-	-
MSTRG.18434.7	7.76568	0	15.5314	Inf	Inf	0.150236	0.733558	-	-	-	-	-	-	-	-	-	-	-
MSTRG.12775.1	12.7886	24.5419	1.03527	0.042184	-4.56716	0.150703	0.73441	-	-	-	-	-	-	-	-	-	-	-
MSTRG.22592.1	14.4177	1.50062	27.3349	18.2157	4.18711	0.150918	0.734722	-	-	-	-	-	-	-	-	-	-	-
MSTRG.20201.1	35.2806	11.1891	59.3722	5.30623	2.40769	0.151361	0.735531	-	-	-	-	-	-	-	-	-	-	-
MSTRG.861.1	459.219	641.221	277.218	0.432328	-1.2098	0.151419	0.735706	-	-	-	-	-	-	-	-	-	-	-
MSTRG.8025.1	261.587	149.965	373.209	2.48863	1.31535	0.152106	0.736884	-	-	-	-	-	-	-	-	-	-	-
MSTRG.11801.1	58.8592	24.1653	93.5531	3.87138	1.95285	0.15236	0.737378	-	-	-	-	-	-	-	-	-	-	-
MSTRG.12354.1	32.7427	9.54258	55.9429	5.86245	2.5515	0.152397	0.737378	-	-	-	-	-	-	-	-	-	-	-
ENSAPLT00020001664	94.1412	144.469	43.8134	0.303272	-1.72131	0.153241	0.738922	-	-	-	-	-	-	-	-	-	-	-
MSTRG.23691.1	27327.1	17483.2	37171.1	2.12611	1.08821	0.153368	0.738922	-	-	-	-	-	-	-	-	-	-	-
MSTRG.7470.1	34.9773	11.1497	58.805	5.27414	2.39894	0.154242	0.740352	-	-	-	-	-	-	-	-	-	-	-
MSTRG.16755.1	9.59187	0.284072	18.8997	66.5313	6.05596	0.154272	0.740446	-	-	-	-	-	-	-	-	-	-	-
ENSAPLT00020000695	13.1044	1.2005	25.0084	20.8317	4.38071	0.154445	0.740633	-	-	-	-	-	-	-	-	-	-	-
ENSAPLT00020019302	60.8522	24.7214	96.983	3.92304	1.97197	0.15448	0.740748	-	-	-	-	-	-	-	-	-	-	-
MSTRG.13307.2	8.55031	0	17.1006	Inf	Inf	0.155454	0.743064	-	-	-	-	-	-	-	-	-	-	-
MSTRG.24974.1	32.8048	9.37437	56.2352	5.99882	2.58468	0.155645	0.74359	-	-	-	-	-	-	-	-	-	-	-
MSTRG.798.1	14.9325	1.74626	28.1187	16.1023	4.00919	0.156802	0.74594	-	-	-	-	-	-	-	-	-	-	-
MSTRG.18950.1	71.2274	31.0352	111.42	3.59011	1.84403	0.157139	0.746688	-	-	-	-	-	-	-	-	-	-	-
ENSAPLT00020001186	17.7023	32.2953	3.1092	0.096274	-3.37671	0.157483	0.747337	-	-	-	-	-	-	-	-	-	-	-
MSTRG.20203.6	2283.7	1446.72	3120.67	2.15707	1.10907	0.157526	0.747451	-	-	-	-	-	-	-	-	-	-	-
MSTRG.69.9	1784.63	1130.85	2438.41	2.15626	1.10853	0.158303	0.748981	-	-	-	-	-	-	-	-	-	-	-
MSTRG.4609.1	15.4521	2.04638	28.8579	14.1019	3.81782	0.159048	0.750278	-	-	-	-	-	-	-	-	-	-	-
MSTRG.12445.1	75.1944	34.6502	115.739	3.3402	1.73993	0.160549	0.753002	-	-	-	-	-	-	-	-	-	-	-
MSTRG.16810.5	318.831	190.822	446.84	2.34166	1.22753	0.160703	0.753004	-	-	-	-	-	-	-	-	-	-	-
MSTRG.25008.1	203.721	293.571	113.871	0.387883	-1.3663	0.160739	0.753004	-	-	-	-	-	-	-	-	-	-	-
MSTRG.7165.1	85.7187	130.202	41.2353	0.316703	-1.6588	0.160798	0.753107	-	-	-	-	-	-	-	-	-	-	-
MSTRG.19740.2	15.7039	29.0758	2.3319	0.0802007	-3.64024	0.161115	0.753657	-	-	-	-	-	-	-	-	-	-	-
MSTRG.25038.1	106.783	54.5325	159.033	2.9163	1.54414	0.161185	0.753657	-	-	-	-	-	-	-	-	-	-	-
MSTRG.5098.14	855.011	1183.51	526.515	0.444877	-1.16852	0.162135	0.754823	-	-	-	-	-	-	-	-	-	-	-
MSTRG.2524.1	188.159	106.134	270.185	2.54571	1.34807	0.162347	0.755242	-	-	-	-	-	-	-	-	-	-	-
MSTRG.21046.1	127.789	66.4669	189.111	2.84519	1.50852	0.162725	0.755925	-	-	-	-	-	-	-	-	-	-	-
MSTRG.578.1	499.913	308.582	691.244	2.24007	1.16354	0.163888	0.758076	-	-	-	-	-	-	-	-	-	-	-
ENSAPLT00020024861	182.172	261.687	102.656	0.392284	-1.35003	0.164487	0.759118	-	-	-	-	-	-	-	-	-	-	-
MSTRG.18401.4	7.80322	15.6064	0	0	-Inf	0.164639	0.759129	-	-	-	-	-	-	-	-	-	-	-
MSTRG.12748.2	7.80322	15.6064	0	0	-Inf	0.164639	0.759129	-	-	-	-	-	-	-	-	-	-	-
MSTRG.21505.1	170.541	93.7208	247.36	2.63933	1.40017	0.165061	0.759812	-	-	-	-	-	-	-	-	-	-	-
MSTRG.6264.1	72.647	33.208	112.086	3.37527	1.755	0.165951	0.761251	-	-	-	-	-	-	-	-	-	-	-
ENSAPLT00020001631	64.8899	28.3215	101.458	3.58238	1.84092	0.166432	0.762521	-	-	-	-	-	-	-	-	-	-	-
MSTRG.15321.2	8.14742	16.2948	0	0	-Inf	0.167183	0.76365	-	-	-	-	-	-	-	-	-	-	-
MSTRG.17413.1	89.6156	134.944	44.2877	0.328194	-1.60738	0.167421	0.763882	-	-	-	-	-	-	-	-	-	-	-
MSTRG.13541.2	40.0717	14.0478	66.0957	4.70505	2.23421	0.167533	0.76409	-	-	-	-	-	-	-	-	-	-	-
MSTRG.7410.1	7.32173	0	14.6435	Inf	Inf	0.16756	0.76409	-	-	-	-	-	-	-	-	-	-	-
MSTRG.17467.1	377.48	526.892	228.069	0.432858	-1.20803	0.168604	0.766037	-	-	-	-	-	-	-	-	-	-	-
MSTRG.14636.1	65.0475	102.065	28.0302	0.274632	-1.86443	0.168717	0.766255	-	-	-	-	-	-	-	-	-	-	-
MSTRG.22081.1	290.58	407.599	173.56	0.425811	-1.23172	0.169513	0.76787	-	-	-	-	-	-	-	-	-	-	-
MSTRG.22776.1	134.109	73.0516	195.166	2.67163	1.41772	0.169638	0.768002	-	-	-	-	-	-	-	-	-	-	-
MSTRG.18417.11	7.50309	15.0062	0	0	-Inf	0.169969	0.768778	-	-	-	-	-	-	-	-	-	-	-
MSTRG.20520.1	891.396	1218.12	564.669	0.463557	-1.10918	0.170041	0.768889	-	-	-	-	-	-	-	-	-	-	-
MSTRG.4653.1	44.44	16.4824	72.3975	4.39242	2.13502	0.170194	0.769182	-	-	-	-	-	-	-	-	-	-	-
MSTRG.418.1	204.348	289.331	119.365	0.412556	-1.27734	0.170977	0.771001	-	-	-	-	-	-	-	-	-	-	-
MSTRG.20641.1	134.256	72.0778	196.434	2.72531	1.44642	0.171248	0.771533	-	-	-	-	-	-	-	-	-	-	-
MSTRG.3105.1	296.533	416.323	176.743	0.424533	-1.23605	0.17125	0.771533	-	-	-	-	-	-	-	-	-	-	-
MSTRG.3230.1	7.50473	15.0095	0	0	-Inf	0.17139	0.771832	-	-	-	-	-	-	-	-	-	-	-
MSTRG.24324.1	7.27208	0	14.5442	Inf	Inf	0.171431	0.771913	-	-	-	-	-	-	-	-	-	-	-
ENSAPLT00020002534	55.6001	22.6012	88.599	3.92011	1.97089	0.171787	0.772728	-	-	-	-	-	-	-	-	-	-	-
MSTRG.21678.7	30.9688	52.3421	9.59552	0.183323	-2.44754	0.172165	0.773444	-	-	-	-	-	-	-	-	-	-	-
MSTRG.9581.1	357.856	501.233	214.48	0.427905	-1.22464	0.172392	0.773715	-	-	-	-	-	-	-	-	-	-	-
MSTRG.384.1	194.754	277.988	111.52	0.401168	-1.31772	0.172488	0.774018	-	-	-	-	-	-	-	-	-	-	-
MSTRG.4652.1	35.2954	12.2718	58.319	4.75226	2.24862	0.172921	0.775009	-	-	-	-	-	-	-	-	-	-	-
MSTRG.16787.1	11877.8	7747.39	16008.2	2.06627	1.04703	0.173588	0.775886	-	-	-	-	-	-	-	-	-	-	-
MSTRG.16303.1	81.5934	124.647	38.5403	0.309197	-1.6934	0.17359	0.775886	-	-	-	-	-	-	-	-	-	-	-
MSTRG.20181.1	95.7487	144.056	47.4413	0.329325	-1.60241	0.17391	0.776635	-	-	-	-	-	-	-	-	-	-	-
MSTRG.23643.1	31.3711	9.62725	53.1149	5.51714	2.46392	0.174189	0.777222	-	-	-	-	-	-	-	-	-	-	-
ENSAPLT00020017234	7.41961	14.8392	0	0	-Inf	0.174265	0.777222	-	-	-	-	-	-	-	-	-	-	-
MSTRG.23752.16	542.62	342.3	742.939	2.17043	1.11798	0.1743	0.777222	-	-	-	-	-	-	-	-	-	-	-
MSTRG.7537.2	169.725	238.719	100.73	0.421962	-1.24482	0.174672	0.777991	-	-	-	-	-	-	-	-	-	-	-
MSTRG.16776.1	8115.66	5347.63	10883.7	2.03523	1.0252	0.174796	0.77817	-	-	-	-	-	-	-	-	-	-	-
MSTRG.5228.1	93.9417	140.404	47.4792	0.338161	-1.56422	0.175134	0.779054	-	-	-	-	-	-	-	-	-	-	-
MSTRG.10386.14	253.357	150.7	356.014	2.3624	1.24025	0.175713	0.779575	-	-	-	-	-	-	-	-	-	-	-
MSTRG.18786.3	9.21441	18.0837	0.345092	0.019083	-5.71157	0.177255	0.782325	-	-	-	-	-	-	-	-	-	-	-
MSTRG.20215.1	133.505	73.4627	193.547	2.63463	1.3976	0.177393	0.782531	-	-	-	-	-	-	-	-	-	-	-
MSTRG.13922.8	144.799	212.524	77.0742	0.362661	-1.46331	0.177835	0.783184	-	-	-	-	-	-	-	-	-	-	-
MSTRG.23653.2	14.7118	27.4425	1.98117	0.0721935	-3.79199	0.178143	0.783912	-	-	-	-	-	-	-	-	-	-	-
MSTRG.21790.1	148.75	213.104	84.3955	0.396029	-1.33632	0.179626	0.786674	-	-	-	-	-	-	-	-	-	-	-
MSTRG.400.9	148.227	73.6527	222.802	3.02504	1.59695	0.180048	0.787283	-	-	-	-	-	-	-	-	-	-	-
MSTRG.6953.1	319.617	196.368	442.867	2.25529	1.17331	0.180333	0.787796	-	-	-	-	-	-	-	-	-	-	-
MSTRG.8534.6	212.53	301.555	123.506	0.409563	-1.28784	0.180443	0.787831	-	-	-	-	-	-	-	-	-	-	-
MSTRG.12856.4	50.6169	21.5294	79.7043	3.70211	1.88835	0.180471	0.787831	-	-	-	-	-	-	-	-	-	-	-
ENSAPLT00020012036	297.975	417.725	178.226	0.426659	-1.22885	0.180557	0.788046	-	-	-	-	-	-	-	-	-	-	-
MSTRG.23202.1	211.796	125.056	298.537	2.38724	1.25534	0.180805	0.788348	-	-	-	-	-	-	-	-	-	-	-
ENSAPLT00020017496	6.84471	0	13.6894	Inf	Inf	0.18092	0.788401	-	-	-	-	-	-	-	-	-	-	-
MSTRG.24652.1	280.101	168.52	391.681	2.32424	1.21676	0.181356	0.788509	-	-	-	-	-	-	-	-	-	-	-
MSTRG.3399.6	7.19003	0	14.3801	Inf	Inf	0.181583	0.788509	-	-	-	-	-	-	-	-	-	-	-
MSTRG.8340.1	529.001	338.155	719.846	2.12874	1.09	0.182958	0.790063	-	-	-	-	-	-	-	-	-	-	-
MSTRG.4732.2	19.8476	38.9179	0.777301	0.0199729	-5.64582	0.183057	0.790063	-	-	-	-	-	-	-	-	-	-	-
MSTRG.2457.3	6.77768	0	13.5554	Inf	Inf	0.183259	0.790105	-	-	-	-	-	-	-	-	-	-	-
ENSAPLT00020012912	104.183	55.6587	152.707	2.74364	1.45609	0.183805	0.79076	-	-	-	-	-	-	-	-	-	-	-
MSTRG.10050.1	31.9454	10.2266	53.6643	5.24753	2.39164	0.184347	0.791838	-	-	-	-	-	-	-	-	-	-	-
MSTRG.17058.1	225.485	133.269	317.701	2.3839	1.25332	0.184425	0.791848	-	-	-	-	-	-	-	-	-	-	-
ENSAPLT00020025068	20.955	5.21435	36.6957	7.03744	2.81505	0.18443	0.791848	-	-	-	-	-	-	-	-	-	-	-
MSTRG.14123.2	221.68	130.545	312.815	2.39623	1.26076	0.18493	0.792548	-	-	-	-	-	-	-	-	-	-	-
MSTRG.2588.1	124.123	180.387	67.86	0.376192	-1.41046	0.185252	0.793327	-	-	-	-	-	-	-	-	-	-	-
MSTRG.5326.2	191.547	110.399	272.694	2.47009	1.30456	0.186553	0.79541	-	-	-	-	-	-	-	-	-	-	-
ENSAPLT00020005313	49.6938	19.975	79.4125	3.97559	1.99117	0.186822	0.79576	-	-	-	-	-	-	-	-	-	-	-
MSTRG.15382.3	63.2367	28.2416	98.2318	3.47827	1.79837	0.186884	0.79576	-	-	-	-	-	-	-	-	-	-	-
MSTRG.2949.1	466.261	295.729	636.793	2.1533	1.10655	0.187314	0.79612	-	-	-	-	-	-	-	-	-	-	-
MSTRG.21031.1	25.0642	7.06664	43.0617	6.09366	2.60731	0.187646	0.796394	-	-	-	-	-	-	-	-	-	-	-
MSTRG.18434.1	207.944	122.639	293.249	2.39115	1.25771	0.187806	0.796394	-	-	-	-	-	-	-	-	-	-	-
MSTRG.10065.1	12.1573	1.13629	23.1782	20.3982	4.35037	0.18788	0.796394	-	-	-	-	-	-	-	-	-	-	-
MSTRG.2858.5	268.97	166.628	371.311	2.22838	1.156	0.189105	0.798217	-	-	-	-	-	-	-	-	-	-	-
MSTRG.21153.1	425.9	267.474	584.327	2.18461	1.12738	0.189243	0.798315	-	-	-	-	-	-	-	-	-	-	-
MSTRG.10700.8	620.864	847.636	394.092	0.46493	-1.10491	0.189258	0.798315	-	-	-	-	-	-	-	-	-	-	-
MSTRG.6575.1	16.5194	3.1301	29.9087	9.55518	3.25628	0.189548	0.798447	-	-	-	-	-	-	-	-	-	-	-
MSTRG.9342.20	6.99571	0	13.9914	Inf	Inf	0.19083	0.799806	-	-	-	-	-	-	-	-	-	-	-
MSTRG.8878.1	112.741	61.6577	163.824	2.65699	1.40979	0.191543	0.801105	-	-	-	-	-	-	-	-	-	-	-
MSTRG.24321.4	10.3303	0.300124	20.3604	67.84	6.08406	0.192229	0.801929	-	-	-	-	-	-	-	-	-	-	-
ENSAPLT00020012038	44.6491	72.9748	16.3233	0.223684	-2.16046	0.19225	0.801929	-	-	-	-	-	-	-	-	-	-	-
MSTRG.4527.2	84.475	38.6775	130.273	3.36817	1.75197	0.192489	0.802125	-	-	-	-	-	-	-	-	-	-	-
MSTRG.19787.1	61.4475	94.8289	28.0661	0.295966	-1.7565	0.193297	0.803118	-	-	-	-	-	-	-	-	-	-	-
MSTRG.14239.2	69.3457	105.345	33.3466	0.316547	-1.65951	0.193617	0.803593	-	-	-	-	-	-	-	-	-	-	-
ENSAPLT00020021772	109.015	158.93	59.1012	0.37187	-1.42713	0.193855	0.803846	-	-	-	-	-	-	-	-	-	-	-
MSTRG.5972.11	24.5745	6.68151	42.4675	6.35596	2.66811	0.194103	0.803997	-	-	-	-	-	-	-	-	-	-	-
MSTRG.781.1	6.67342	0	13.3468	Inf	Inf	0.194254	0.804261	-	-	-	-	-	-	-	-	-	-	-
MSTRG.17578.1	34.1165	11.609	56.624	4.87761	2.28618	0.194508	0.804388	-	-	-	-	-	-	-	-	-	-	-
MSTRG.19740.1	92.3359	48.2986	136.373	2.82355	1.49751	0.194765	0.804675	-	-	-	-	-	-	-	-	-	-	-
MSTRG.23089.1	108.837	157.927	59.7464	0.378316	-1.40234	0.19532	0.805667	-	-	-	-	-	-	-	-	-	-	-
MSTRG.19795.2	244.066	152.52	335.612	2.20045	1.1378	0.195811	0.806565	-	-	-	-	-	-	-	-	-	-	-
ENSAPLT00020011086	36.2564	12.6489	59.8639	4.73272	2.24267	0.195836	0.806565	-	-	-	-	-	-	-	-	-	-	-
MSTRG.1966.1	47.777	75.2395	20.3146	0.269999	-1.88898	0.19704	0.80866	-	-	-	-	-	-	-	-	-	-	-
MSTRG.14154.2	995.721	649.193	1342.25	2.06756	1.04793	0.197171	0.808825	-	-	-	-	-	-	-	-	-	-	-
MSTRG.23329.1	163.818	97.2275	230.408	2.36978	1.24475	0.197318	0.808919	-	-	-	-	-	-	-	-	-	-	-
ENSAPLT00020010107	9.61649	0.651794	18.5812	28.5078	4.83328	0.198034	0.809498	-	-	-	-	-	-	-	-	-	-	-
MSTRG.16786.1	298.894	183.31	414.479	2.26108	1.17701	0.198177	0.809583	-	-	-	-	-	-	-	-	-	-	-
ENSAPLT00020003065	163.956	95.7648	232.147	2.42414	1.27747	0.198623	0.810098	-	-	-	-	-	-	-	-	-	-	-
MSTRG.16756.3	151.536	58.2318	244.841	4.20459	2.07197	0.198767	0.810098	-	-	-	-	-	-	-	-	-	-	-
MSTRG.21659.1	634.817	425.93	843.704	1.98085	0.986121	0.199318	0.810582	-	-	-	-	-	-	-	-	-	-	-
MSTRG.24313.1	280.477	388.674	172.28	0.443249	-1.17381	0.199479	0.810582	-	-	-	-	-	-	-	-	-	-	-
ENSAPLT00020007027	28.5233	8.76294	48.2836	5.50998	2.46205	0.199691	0.810753	-	-	-	-	-	-	-	-	-	-	-
MSTRG.10386.16	267.676	163.483	371.868	2.27465	1.18565	0.199829	0.810753	-	-	-	-	-	-	-	-	-	-	-
MSTRG.817.1	28.1255	9.20063	47.0504	5.11383	2.3544	0.199879	0.810753	-	-	-	-	-	-	-	-	-	-	-
MSTRG.3706.1	104.387	57.4862	151.287	2.63172	1.396	0.200202	0.811006	-	-	-	-	-	-	-	-	-	-	-
ENSAPLT00020010890	9.5987	0.568144	18.6293	32.7897	5.03517	0.201109	0.812292	-	-	-	-	-	-	-	-	-	-	-
MSTRG.12348.1	13.9938	25.917	2.07055	0.0798915	-3.64581	0.201446	0.812621	-	-	-	-	-	-	-	-	-	-	-
MSTRG.11741.1	176.656	104.096	249.216	2.39411	1.25949	0.201716	0.812913	-	-	-	-	-	-	-	-	-	-	-
MSTRG.24364.8	287.721	402.441	173	0.429876	-1.21801	0.202367	0.813877	-	-	-	-	-	-	-	-	-	-	-
ENSAPLT00020026807	11.0809	21.0617	1.10005	0.0522298	-4.25898	0.202445	0.813877	-	-	-	-	-	-	-	-	-	-	-
MSTRG.23752.15	571.787	347.416	796.159	2.29166	1.19639	0.202993	0.814482	-	-	-	-	-	-	-	-	-	-	-
MSTRG.16017.1	26.3822	8.14664	44.6178	5.47684	2.45334	0.204778	0.817797	-	-	-	-	-	-	-	-	-	-	-
MSTRG.4061.1	1017.95	675.043	1360.85	2.01595	1.01146	0.204792	0.817797	-	-	-	-	-	-	-	-	-	-	-
ENSAPLT00020011165	57.8469	27.2181	88.4758	3.25062	1.70072	0.20566	0.819042	-	-	-	-	-	-	-	-	-	-	-
MSTRG.15881.1	63.5623	30.3877	96.737	3.18343	1.67058	0.205743	0.819225	-	-	-	-	-	-	-	-	-	-	-
MSTRG.8181.2	274.296	169.682	378.91	2.23306	1.15902	0.205786	0.819296	-	-	-	-	-	-	-	-	-	-	-
MSTRG.10438.1	112.867	63.0816	162.653	2.57845	1.36651	0.206063	0.819706	-	-	-	-	-	-	-	-	-	-	-
MSTRG.13138.1	533.63	263.913	803.347	3.04399	1.60596	0.206339	0.820124	-	-	-	-	-	-	-	-	-	-	-
MSTRG.20070.2	6.63662	0	13.2732	Inf	Inf	0.206642	0.820919	-	-	-	-	-	-	-	-	-	-	-
MSTRG.4607.2	10.8059	0.951918	20.6599	21.7034	4.43985	0.206906	0.821092	-	-	-	-	-	-	-	-	-	-	-
MSTRG.22901.1	371.138	236.025	506.25	2.1449	1.10091	0.206941	0.821151	-	-	-	-	-	-	-	-	-	-	-
MSTRG.20617.1	117.97	66.5895	169.351	2.54321	1.34665	0.207496	0.821883	-	-	-	-	-	-	-	-	-	-	-
MSTRG.1801.1	54.623	24.794	84.4521	3.40616	1.76814	0.208265	0.823238	-	-	-	-	-	-	-	-	-	-	-
MSTRG.15500.1	21.5859	5.63181	37.54	6.6657	2.73676	0.208282	0.823238	-	-	-	-	-	-	-	-	-	-	-
MSTRG.15886.6	497.632	324.198	671.066	2.06993	1.04958	0.208453	0.823324	-	-	-	-	-	-	-	-	-	-	-
MSTRG.15385.2	6.29356	0	12.5871	Inf	Inf	0.208826	0.823727	-	-	-	-	-	-	-	-	-	-	-
MSTRG.20951.1	87.8589	129.39	46.328	0.358049	-1.48177	0.209091	0.824453	-	-	-	-	-	-	-	-	-	-	-
ENSAPLT00020014962	9.91316	19.1361	0.690183	0.036067	-4.79318	0.209346	0.824833	-	-	-	-	-	-	-	-	-	-	-
MSTRG.23511.1	101.568	55.7516	147.383	2.64357	1.40249	0.21004	0.825462	-	-	-	-	-	-	-	-	-	-	-
ENSAPLT00020019334	6.3842	0	12.7684	Inf	Inf	0.210623	0.825462	-	-	-	-	-	-	-	-	-	-	-
MSTRG.3399.16	521.828	706.824	336.831	0.476541	-1.06933	0.210798	0.825462	-	-	-	-	-	-	-	-	-	-	-
MSTRG.23822.3	3606.62	2466.79	4746.44	1.92413	0.944209	0.211183	0.825878	-	-	-	-	-	-	-	-	-	-	-
MSTRG.2502.6	211.268	129.124	293.412	2.27232	1.18417	0.21162	0.826873	-	-	-	-	-	-	-	-	-	-	-
MSTRG.4488.14	364.108	495.767	232.448	0.468865	-1.09276	0.212322	0.827402	-	-	-	-	-	-	-	-	-	-	-
MSTRG.14445.1	11.4319	1.13629	21.7274	19.1214	4.25712	0.212343	0.827402	-	-	-	-	-	-	-	-	-	-	-
MSTRG.22794.1	183.013	110.613	255.413	2.30907	1.20731	0.212645	0.827501	-	-	-	-	-	-	-	-	-	-	-
MSTRG.10608.2	96.2908	48.2714	144.31	2.98956	1.57993	0.212663	0.827501	-	-	-	-	-	-	-	-	-	-	-
MSTRG.4551.1	41.1932	17.334	65.0523	3.75287	1.90799	0.213047	0.827869	-	-	-	-	-	-	-	-	-	-	-
MSTRG.10050.2	134.564	191.423	77.7061	0.40594	-1.30066	0.2131	0.827869	-	-	-	-	-	-	-	-	-	-	-
MSTRG.7014.2	144.442	83.9831	204.901	2.43979	1.28676	0.213975	0.828952	-	-	-	-	-	-	-	-	-	-	-
MSTRG.14996.7	154.176	91.9662	216.386	2.35289	1.23443	0.213991	0.828952	-	-	-	-	-	-	-	-	-	-	-
ENSAPLT00020022787	40.5346	16.1755	64.8938	4.01186	2.00427	0.214304	0.82927	-	-	-	-	-	-	-	-	-	-	-
MSTRG.15608.2	1800.26	1212.49	2388.02	1.96951	0.977836	0.214656	0.829607	-	-	-	-	-	-	-	-	-	-	-
MSTRG.23752.18	777.551	531.871	1023.23	1.92383	0.943985	0.215367	0.83075	-	-	-	-	-	-	-	-	-	-	-
MSTRG.7813.1	26.7423	8.70359	44.781	5.14512	2.3632	0.215397	0.83075	-	-	-	-	-	-	-	-	-	-	-
MSTRG.20203.11	180.395	113.037	247.752	2.19177	1.1321	0.215888	0.831276	-	-	-	-	-	-	-	-	-	-	-
MSTRG.18312.1	94.8368	51.8718	137.802	2.65658	1.40957	0.215977	0.831339	-	-	-	-	-	-	-	-	-	-	-
MSTRG.2454.1	185.406	258.889	111.924	0.432324	-1.20982	0.216124	0.831374	-	-	-	-	-	-	-	-	-	-	-
MSTRG.23295.1	40.4829	17.3028	63.6629	3.67933	1.87944	0.216148	0.831375	-	-	-	-	-	-	-	-	-	-	-
MSTRG.8344.2	6.4546	0	12.9092	Inf	Inf	0.21671	0.831798	-	-	-	-	-	-	-	-	-	-	-
MSTRG.19425.1	108.902	158.019	59.7863	0.378349	-1.40221	0.216782	0.831866	-	-	-	-	-	-	-	-	-	-	-
MSTRG.2987.1	71.1598	36.88	105.44	2.859	1.51551	0.21682	0.831866	-	-	-	-	-	-	-	-	-	-	-
MSTRG.9754.1	86.4452	45.9901	126.9	2.75929	1.4643	0.216901	0.831941	-	-	-	-	-	-	-	-	-	-	-
MSTRG.6380.20	420.609	569.931	271.287	0.475999	-1.07097	0.21712	0.831972	-	-	-	-	-	-	-	-	-	-	-
MSTRG.24641.1	156.152	91.8933	220.41	2.39854	1.26216	0.217146	0.831975	-	-	-	-	-	-	-	-	-	-	-
MSTRG.23978.1	87.1556	45.7713	128.54	2.80831	1.4897	0.21767	0.832634	-	-	-	-	-	-	-	-	-	-	-
MSTRG.23546.12	422.869	680.318	165.419	0.24315	-2.04008	0.218306	0.833624	-	-	-	-	-	-	-	-	-	-	-
MSTRG.7123.3	12.1326	23.6198	0.645493	0.0273285	-5.19345	0.218396	0.833807	-	-	-	-	-	-	-	-	-	-	-
MSTRG.17108.1	35.8109	14.0761	57.5458	4.08819	2.03146	0.218738	0.834266	-	-	-	-	-	-	-	-	-	-	-
MSTRG.5146.4	74.943	112.388	37.4976	0.333643	-1.58362	0.218738	0.834266	-	-	-	-	-	-	-	-	-	-	-
MSTRG.10156.2	59.0844	87.7279	30.4409	0.346992	-1.52702	0.218934	0.834589	-	-	-	-	-	-	-	-	-	-	-
MSTRG.8583.2	277.642	383.527	171.757	0.447837	-1.15896	0.218957	0.8346	-	-	-	-	-	-	-	-	-	-	-
MSTRG.9296.1	142.194	199.216	85.1725	0.427537	-1.22588	0.219161	0.834915	-	-	-	-	-	-	-	-	-	-	-
MSTRG.1636.1	318.322	435.04	201.604	0.463415	-1.10962	0.219219	0.834936	-	-	-	-	-	-	-	-	-	-	-
MSTRG.1690.6	288.735	186.143	391.327	2.10229	1.07196	0.219376	0.83511	-	-	-	-	-	-	-	-	-	-	-
MSTRG.17390.20	9.60997	18.5744	0.645493	0.0347517	-4.84677	0.219767	0.83554	-	-	-	-	-	-	-	-	-	-	-
MSTRG.11606.1	6.2289	0	12.4578	Inf	Inf	0.219773	0.83554	-	-	-	-	-	-	-	-	-	-	-
MSTRG.20116.1	301.643	193.46	409.826	2.1184	1.08297	0.220261	0.836079	-	-	-	-	-	-	-	-	-	-	-
MSTRG.1151.1	839.079	1114.86	563.299	0.505265	-0.984888	0.221652	0.83671	-	-	-	-	-	-	-	-	-	-	-
MSTRG.13054.1	310.818	433.482	188.155	0.434055	-1.20405	0.222006	0.836803	-	-	-	-	-	-	-	-	-	-	-
MSTRG.21964.1	24.236	7.2934	41.1787	5.64602	2.49723	0.22244	0.837192	-	-	-	-	-	-	-	-	-	-	-
MSTRG.24189.1	78.7505	40.5072	116.994	2.88822	1.53018	0.222696	0.837357	-	-	-	-	-	-	-	-	-	-	-
MSTRG.11432.1	76.3508	39.4803	113.221	2.86779	1.51994	0.222949	0.837926	-	-	-	-	-	-	-	-	-	-	-
MSTRG.21269.1	150.548	90.335	210.761	2.33311	1.22225	0.224005	0.839057	-	-	-	-	-	-	-	-	-	-	-
MSTRG.5415.1	97.6031	54.5626	140.644	2.57766	1.36606	0.224112	0.839057	-	-	-	-	-	-	-	-	-	-	-
MSTRG.2293.3	35.5011	56.8591	14.1431	0.248739	-2.0073	0.224608	0.83959	-	-	-	-	-	-	-	-	-	-	-
ENSAPLT00020023469	6.51794	13.0359	0	0	-Inf	0.225193	0.840527	-	-	-	-	-	-	-	-	-	-	-
MSTRG.12748.6	208.179	17.0739	399.283	23.3855	4.54755	0.226188	0.842284	-	-	-	-	-	-	-	-	-	-	-
MSTRG.21888.1	95.1782	53.0115	137.345	2.59085	1.37343	0.226193	0.842284	-	-	-	-	-	-	-	-	-	-	-
MSTRG.7487.1	45.8709	20.6173	71.1244	3.44974	1.78649	0.226833	0.843518	-	-	-	-	-	-	-	-	-	-	-
MSTRG.12052.1	12.4011	22.8589	1.94325	0.0850107	-3.55621	0.226979	0.843551	-	-	-	-	-	-	-	-	-	-	-
ENSAPLT00020010846	6.05241	0	12.1048	Inf	Inf	0.227229	0.844074	-	-	-	-	-	-	-	-	-	-	-
MSTRG.13087.3	3567.13	1878.83	5255.44	2.79719	1.48398	0.227287	0.844174	-	-	-	-	-	-	-	-	-	-	-
MSTRG.11504.1	144.33	86.1147	202.545	2.35204	1.23391	0.22768	0.844904	-	-	-	-	-	-	-	-	-	-	-
MSTRG.4700.1	29.2503	10.4113	48.0893	4.61895	2.20757	0.227712	0.844904	-	-	-	-	-	-	-	-	-	-	-
MSTRG.4673.1	103.343	58.2703	148.416	2.54703	1.34881	0.227885	0.844908	-	-	-	-	-	-	-	-	-	-	-
MSTRG.10972.1	736.538	968.789	504.287	0.520533	-0.941937	0.228759	0.84587	-	-	-	-	-	-	-	-	-	-	-
MSTRG.17092.1	67.0301	34.5408	99.5194	2.88121	1.52668	0.228863	0.84587	-	-	-	-	-	-	-	-	-	-	-
MSTRG.4028.1	408.675	548.797	268.554	0.489351	-1.03106	0.228896	0.84587	-	-	-	-	-	-	-	-	-	-	-
MSTRG.11349.1	75.1014	39.5217	110.681	2.80051	1.48569	0.229224	0.846482	-	-	-	-	-	-	-	-	-	-	-
MSTRG.2598.1	176.491	109.321	243.66	2.22885	1.1563	0.230375	0.847557	-	-	-	-	-	-	-	-	-	-	-
MSTRG.17663.1	18.1652	4.35637	31.9741	7.33961	2.8757	0.230641	0.847742	-	-	-	-	-	-	-	-	-	-	-
MSTRG.9303.1	518.503	343.783	693.224	2.01646	1.01182	0.230661	0.847742	-	-	-	-	-	-	-	-	-	-	-
MSTRG.11400.1	304.317	195.689	412.945	2.11021	1.07739	0.2307	0.847742	-	-	-	-	-	-	-	-	-	-	-
MSTRG.6948.3	1074.97	734.327	1415.61	1.92777	0.946931	0.230822	0.847742	-	-	-	-	-	-	-	-	-	-	-
ENSAPLT00020010626	6.03628	0	12.0726	Inf	Inf	0.230947	0.847797	-	-	-	-	-	-	-	-	-	-	-
MSTRG.21896.1	754.728	506.372	1003.08	1.98092	0.986173	0.231042	0.847836	-	-	-	-	-	-	-	-	-	-	-
MSTRG.8312.1	23.1093	6.90285	39.3158	5.69559	2.50985	0.231128	0.847887	-	-	-	-	-	-	-	-	-	-	-
MSTRG.17851.2	188.501	116.982	260.02	2.22274	1.15234	0.23116	0.847958	-	-	-	-	-	-	-	-	-	-	-
MSTRG.13631.1	163.575	99.3542	227.796	2.29277	1.19709	0.231219	0.848081	-	-	-	-	-	-	-	-	-	-	-
MSTRG.7611.1	87.7155	47.6693	127.762	2.68017	1.42233	0.231274	0.848189	-	-	-	-	-	-	-	-	-	-	-
MSTRG.17499.1	98.1987	55.1908	141.207	2.55852	1.35531	0.231374	0.84832	-	-	-	-	-	-	-	-	-	-	-
MSTRG.14740.1	9.26875	17.892	0.645493	0.0360772	-4.79277	0.231879	0.849045	-	-	-	-	-	-	-	-	-	-	-
MSTRG.16765.1	308.957	202.564	415.35	2.05046	1.03595	0.23245	0.849837	-	-	-	-	-	-	-	-	-	-	-
MSTRG.14123.1	138.873	82.6519	195.093	2.36042	1.23904	0.232789	0.849837	-	-	-	-	-	-	-	-	-	-	-
MSTRG.8227.1	446.312	294.679	597.945	2.02914	1.02087	0.233273	0.849936	-	-	-	-	-	-	-	-	-	-	-
MSTRG.1698.1	81.9036	118.765	45.0426	0.379259	-1.39874	0.233533	0.849936	-	-	-	-	-	-	-	-	-	-	-
MSTRG.3352.1	197.161	270.669	123.654	0.456844	-1.13023	0.233883	0.850177	-	-	-	-	-	-	-	-	-	-	-
ENSAPLT00020008286	6.18546	0	12.3709	Inf	Inf	0.2343	0.850772	-	-	-	-	-	-	-	-	-	-	-
MSTRG.15080.14	19.923	5.36718	34.4789	6.42401	2.68348	0.234825	0.851308	-	-	-	-	-	-	-	-	-	-	-
MSTRG.24690.1	309.204	202.989	415.42	2.04651	1.03317	0.23508	0.85156	-	-	-	-	-	-	-	-	-	-	-
MSTRG.13774.1	757.533	511.868	1003.2	1.95987	0.97076	0.235253	0.851758	-	-	-	-	-	-	-	-	-	-	-
MSTRG.16715.1	35.3915	13.9914	56.7915	4.05903	2.02113	0.235879	0.852513	-	-	-	-	-	-	-	-	-	-	-
MSTRG.18428.1	52.3213	25.2823	79.3603	3.13897	1.65029	0.236335	0.853056	-	-	-	-	-	-	-	-	-	-	-
MSTRG.8290.1	5.98323	0	11.9665	Inf	Inf	0.236416	0.8533	-	-	-	-	-	-	-	-	-	-	-
MSTRG.8855.1	1046.67	717.376	1375.96	1.91804	0.939633	0.236636	0.853629	-	-	-	-	-	-	-	-	-	-	-
MSTRG.7731.1	142.917	86.2256	199.608	2.31495	1.21098	0.236996	0.85403	-	-	-	-	-	-	-	-	-	-	-
MSTRG.17231.1	273.075	174.2	371.95	2.13519	1.09436	0.237114	0.854236	-	-	-	-	-	-	-	-	-	-	-
MSTRG.9757.1	368.449	242.54	494.359	2.03826	1.02734	0.237714	0.85524	-	-	-	-	-	-	-	-	-	-	-
ENSAPLT00020019104	92.6063	131.267	53.9451	0.410955	-1.28295	0.237747	0.855267	-	-	-	-	-	-	-	-	-	-	-
MSTRG.11347.1	27.6436	9.61119	45.6759	4.75237	2.24865	0.237837	0.855309	-	-	-	-	-	-	-	-	-	-	-
MSTRG.16809.2	1199.71	823.431	1575.98	1.91392	0.936532	0.238654	0.8562	-	-	-	-	-	-	-	-	-	-	-
MSTRG.24314.1	1005.89	1325.32	686.455	0.517955	-0.949101	0.238731	0.856338	-	-	-	-	-	-	-	-	-	-	-
MSTRG.14312.1	969.298	669.938	1268.66	1.8937	0.921204	0.239415	0.857135	-	-	-	-	-	-	-	-	-	-	-
MSTRG.20200.1	25.075	7.95401	42.1959	5.30498	2.40735	0.239585	0.857224	-	-	-	-	-	-	-	-	-	-	-
MSTRG.8522.1	1351.84	1769.86	933.822	0.527624	-0.922418	0.239734	0.857254	-	-	-	-	-	-	-	-	-	-	-
MSTRG.25039.1	16.0668	3.63404	28.4995	7.84237	2.97129	0.240007	0.857761	-	-	-	-	-	-	-	-	-	-	-
MSTRG.2707.1	70.5673	104.972	36.1628	0.3445	-1.53742	0.240137	0.858035	-	-	-	-	-	-	-	-	-	-	-
ENSAPLT00020015120	68.1214	127.057	9.18565	0.0722954	-3.78995	0.240436	0.858223	-	-	-	-	-	-	-	-	-	-	-
MSTRG.21858.1	21.0266	6.52823	35.525	5.44175	2.44407	0.240503	0.858324	-	-	-	-	-	-	-	-	-	-	-
MSTRG.1309.1	5.86656	0	11.7331	Inf	Inf	0.241653	0.859624	-	-	-	-	-	-	-	-	-	-	-
MSTRG.4133.9	376.469	249.756	503.182	2.0147	1.01056	0.24227	0.8599	-	-	-	-	-	-	-	-	-	-	-
MSTRG.8857.1	61.8341	32.1325	91.5358	2.8487	1.5103	0.242434	0.860024	-	-	-	-	-	-	-	-	-	-	-
MSTRG.13943.1	59.1516	29.1882	89.115	3.05312	1.61028	0.242573	0.860105	-	-	-	-	-	-	-	-	-	-	-
MSTRG.23794.1	91.4533	51.5202	131.386	2.55019	1.35061	0.243061	0.860533	-	-	-	-	-	-	-	-	-	-	-
ENSAPLT00020001114	5.75979	0	11.5196	Inf	Inf	0.243395	0.860661	-	-	-	-	-	-	-	-	-	-	-
ENSAPLT00020016101	139.994	84.8965	195.091	2.29798	1.20037	0.243751	0.860737	-	-	-	-	-	-	-	-	-	-	-
ENSAPLT00020001509	5.88776	0	11.7755	Inf	Inf	0.243978	0.861012	-	-	-	-	-	-	-	-	-	-	-
MSTRG.8853.1	11.6621	1.70443	21.6197	12.6844	3.66499	0.244529	0.861022	-	-	-	-	-	-	-	-	-	-	-
MSTRG.22493.1	84.9961	47.2407	122.752	2.59843	1.37764	0.245547	0.861791	-	-	-	-	-	-	-	-	-	-	-
MSTRG.2979.1	392.14	261.515	522.766	1.99899	0.999275	0.24563	0.861791	-	-	-	-	-	-	-	-	-	-	-
MSTRG.62.1	226.625	144.163	309.087	2.14401	1.10031	0.24577	0.861983	-	-	-	-	-	-	-	-	-	-	-
MSTRG.9505.1	454.448	603.379	305.517	0.506344	-0.981809	0.245935	0.862121	-	-	-	-	-	-	-	-	-	-	-
MSTRG.13963.1	118.981	69.6263	168.335	2.41769	1.27363	0.246092	0.862339	-	-	-	-	-	-	-	-	-	-	-
MSTRG.12127.1	14.8397	3.00124	26.6781	8.88903	3.15203	0.246822	0.863161	-	-	-	-	-	-	-	-	-	-	-
MSTRG.20823.1	29.1109	10.9143	47.3075	4.33444	2.11585	0.24711	0.863412	-	-	-	-	-	-	-	-	-	-	-
MSTRG.843.1	65.4838	33.939	97.0286	2.85891	1.51547	0.247374	0.863696	-	-	-	-	-	-	-	-	-	-	-
MSTRG.13166.1	47.4428	72.6615	22.2242	0.305859	-1.70906	0.247379	0.863696	-	-	-	-	-	-	-	-	-	-	-
MSTRG.4727.1	112.732	66.8677	158.597	2.37181	1.24599	0.247504	0.86383	-	-	-	-	-	-	-	-	-	-	-
ENSAPLT00020006952	5.73249	0	11.465	Inf	Inf	0.247859	0.864183	-	-	-	-	-	-	-	-	-	-	-
MSTRG.11348.1	22.9082	7.48354	38.3328	5.12229	2.35679	0.248687	0.865084	-	-	-	-	-	-	-	-	-	-	-
MSTRG.5552.1	36.3423	15.0343	57.6503	3.83458	1.93907	0.248747	0.865084	-	-	-	-	-	-	-	-	-	-	-
MSTRG.11326.1	71.7812	38.485	105.077	2.73035	1.44908	0.249139	0.865277	-	-	-	-	-	-	-	-	-	-	-
MSTRG.3736.1	188.932	119.588	258.277	2.15972	1.11084	0.249346	0.865545	-	-	-	-	-	-	-	-	-	-	-
MSTRG.7988.1	71.4462	37.8947	104.998	2.77077	1.47029	0.249594	0.86579	-	-	-	-	-	-	-	-	-	-	-
ENSAPLT00020016243	208.088	133.968	282.208	2.10653	1.07487	0.249984	0.866352	-	-	-	-	-	-	-	-	-	-	-
MSTRG.22164.1	44.0154	20.6378	67.393	3.26552	1.70731	0.250121	0.866463	-	-	-	-	-	-	-	-	-	-	-
MSTRG.18605.1	5.82468	0	11.6494	Inf	Inf	0.250301	0.866642	-	-	-	-	-	-	-	-	-	-	-
ENSAPLT00020015080	8.43989	0.600248	16.2795	27.1214	4.76136	0.250868	0.867378	-	-	-	-	-	-	-	-	-	-	-
MSTRG.23577.1	40.5698	18.2082	62.9314	3.45621	1.78919	0.250968	0.867378	-	-	-	-	-	-	-	-	-	-	-
MSTRG.17396.1	152.666	94.6251	210.706	2.22675	1.15494	0.251146	0.867405	-	-	-	-	-	-	-	-	-	-	-
MSTRG.15284.1	70.1532	103.238	37.0685	0.359059	-1.47771	0.25132	0.867543	-	-	-	-	-	-	-	-	-	-	-
ENSAPLT00020021138	35.2788	14.9044	55.6531	3.73399	1.90072	0.251401	0.867543	-	-	-	-	-	-	-	-	-	-	-
MSTRG.8217.1	55.0261	26.9468	83.1053	3.08405	1.62483	0.251886	0.868175	-	-	-	-	-	-	-	-	-	-	-
MSTRG.2620.1	410.669	543.502	277.836	0.511196	-0.96805	0.251984	0.868286	-	-	-	-	-	-	-	-	-	-	-
MSTRG.16649.1	81.0468	45.0428	117.051	2.59866	1.37777	0.252682	0.869429	-	-	-	-	-	-	-	-	-	-	-
MSTRG.16145.23	187.459	118.179	256.74	2.17246	1.11933	0.252839	0.869802	-	-	-	-	-	-	-	-	-	-	-
MSTRG.11290.1	34.1968	13.5119	54.8817	4.06173	2.02209	0.252978	0.870131	-	-	-	-	-	-	-	-	-	-	-
MSTRG.10064.5	26.341	9.31107	43.3709	4.65799	2.21971	0.253133	0.870254	-	-	-	-	-	-	-	-	-	-	-
MSTRG.18617.1	69.8133	38.6027	101.024	2.61702	1.38792	0.253306	0.870612	-	-	-	-	-	-	-	-	-	-	-
ENSAPLT00020017662	5.59842	0	11.1968	Inf	Inf	0.254276	0.87215	-	-	-	-	-	-	-	-	-	-	-
MSTRG.1301.1	533.604	365.134	702.074	1.92278	0.943195	0.254357	0.87215	-	-	-	-	-	-	-	-	-	-	-
MSTRG.4068.1	56.2727	27.5515	84.994	3.08492	1.62523	0.254567	0.87215	-	-	-	-	-	-	-	-	-	-	-
MSTRG.1761.1	271.066	365.016	177.116	0.485227	-1.04327	0.254679	0.87215	-	-	-	-	-	-	-	-	-	-	-
MSTRG.18604.1	22.4872	7.18737	37.7869	5.25741	2.39435	0.254985	0.872285	-	-	-	-	-	-	-	-	-	-	-
MSTRG.3415.1	435.692	292.608	578.776	1.97799	0.984035	0.255401	0.872285	-	-	-	-	-	-	-	-	-	-	-
MSTRG.24217.1	35.5759	56.1544	14.9974	0.267073	-1.90469	0.255927	0.872392	-	-	-	-	-	-	-	-	-	-	-
MSTRG.2300.1	154.67	96.5734	212.767	2.20317	1.13958	0.256932	0.872681	-	-	-	-	-	-	-	-	-	-	-
MSTRG.21971.1	102.61	58.7675	146.452	2.49206	1.31734	0.257084	0.872806	-	-	-	-	-	-	-	-	-	-	-
MSTRG.8225.1	5.82976	0	11.6595	Inf	Inf	0.25738	0.872806	-	-	-	-	-	-	-	-	-	-	-
MSTRG.4615.4	67.1305	97.7193	36.5418	0.373946	-1.4191	0.257837	0.873124	-	-	-	-	-	-	-	-	-	-	-
MSTRG.19785.1	237.939	320.388	155.489	0.485315	-1.04301	0.258029	0.873169	-	-	-	-	-	-	-	-	-	-	-
MSTRG.23586.1	95.8711	56.3652	135.377	2.40179	1.26411	0.258254	0.873389	-	-	-	-	-	-	-	-	-	-	-
ENSAPLT00020019386	22.0485	7.4451	36.6519	4.92295	2.29952	0.25868	0.873996	-	-	-	-	-	-	-	-	-	-	-
ENSAPLT00020014084	182.147	115.718	248.577	2.14813	1.10308	0.259472	0.874815	-	-	-	-	-	-	-	-	-	-	-
MSTRG.12517.1	5.48669	0	10.9734	Inf	Inf	0.25979	0.87502	-	-	-	-	-	-	-	-	-	-	-
MSTRG.6389.1	9.81034	18.4547	1.16595	0.063179	-3.98441	0.260454	0.875512	-	-	-	-	-	-	-	-	-	-	-
MSTRG.1767.4	389.725	514.725	264.724	0.514302	-0.959312	0.260517	0.875512	-	-	-	-	-	-	-	-	-	-	-
MSTRG.17133.1	370.329	492.015	248.643	0.505357	-0.984626	0.260869	0.875795	-	-	-	-	-	-	-	-	-	-	-
MSTRG.6894.1	18.4925	31.8991	5.08586	0.159436	-2.64895	0.261096	0.876124	-	-	-	-	-	-	-	-	-	-	-
MSTRG.24140.1	109.81	65.4206	154.2	2.35705	1.23698	0.26181	0.876844	-	-	-	-	-	-	-	-	-	-	-
MSTRG.13087.9	1031.75	725.354	1338.14	1.8448	0.883467	0.261813	0.876844	-	-	-	-	-	-	-	-	-	-	-
MSTRG.20249.4	1809.87	2336.38	1283.36	0.549295	-0.864346	0.26205	0.877151	-	-	-	-	-	-	-	-	-	-	-
ENSAPLT00020020051	34.2645	54.0006	14.5284	0.269041	-1.8941	0.262477	0.877694	-	-	-	-	-	-	-	-	-	-	-
MSTRG.14844.1	54.9635	28.5046	81.4223	2.85646	1.51423	0.262578	0.877781	-	-	-	-	-	-	-	-	-	-	-
MSTRG.2581.1	118.624	165.484	71.7652	0.433669	-1.20533	0.26267	0.877794	-	-	-	-	-	-	-	-	-	-	-
MSTRG.2660.1	158.442	98.2525	218.631	2.22519	1.15393	0.262778	0.877814	-	-	-	-	-	-	-	-	-	-	-
MSTRG.23573.1	23.0319	7.38587	38.678	5.23675	2.38867	0.262834	0.877927	-	-	-	-	-	-	-	-	-	-	-
MSTRG.2923.1	90.425	52.9595	127.891	2.41488	1.27195	0.264124	0.879444	-	-	-	-	-	-	-	-	-	-	-
MSTRG.8215.1	11.6388	1.70443	21.5733	12.6572	3.66188	0.264443	0.87974	-	-	-	-	-	-	-	-	-	-	-
MSTRG.14251.1	11.3028	1.80074	20.8048	11.5535	3.53025	0.264615	0.879862	-	-	-	-	-	-	-	-	-	-	-
MSTRG.15334.2	5.52147	0	11.0429	Inf	Inf	0.264882	0.879952	-	-	-	-	-	-	-	-	-	-	-
MSTRG.24249.1	5.5851	0	11.1702	Inf	Inf	0.265346	0.880335	-	-	-	-	-	-	-	-	-	-	-
MSTRG.1273.1	260.164	348.347	171.982	0.493709	-1.01827	0.266106	0.881154	-	-	-	-	-	-	-	-	-	-	-
MSTRG.12304.1	116.103	69.8472	162.359	2.32448	1.21691	0.266646	0.881663	-	-	-	-	-	-	-	-	-	-	-
MSTRG.23581.1	37.4611	17.28	57.6421	3.33577	1.73802	0.267643	0.882008	-	-	-	-	-	-	-	-	-	-	-
MSTRG.24118.1	11.8667	2.07215	21.6613	10.4535	3.38592	0.267669	0.882008	-	-	-	-	-	-	-	-	-	-	-
MSTRG.19490.6	400.664	253.043	548.286	2.16677	1.11554	0.268091	0.88205	-	-	-	-	-	-	-	-	-	-	-
ENSAPLT00020001403	11.2535	1.70443	20.8025	12.205	3.6094	0.269048	0.882498	-	-	-	-	-	-	-	-	-	-	-
MSTRG.13855.1	126.254	78.556	173.952	2.21437	1.14689	0.269443	0.882631	-	-	-	-	-	-	-	-	-	-	-
MSTRG.20934.1	143.789	196.155	91.4243	0.466083	-1.10134	0.270216	0.882753	-	-	-	-	-	-	-	-	-	-	-
MSTRG.16267.1	90.6625	52.7718	128.553	2.43602	1.28453	0.270327	0.882753	-	-	-	-	-	-	-	-	-	-	-
MSTRG.11847.3	958.551	680.766	1236.34	1.8161	0.860842	0.270418	0.882753	-	-	-	-	-	-	-	-	-	-	-
MSTRG.4668.1	351.655	234.054	469.257	2.00491	1.00354	0.270652	0.882753	-	-	-	-	-	-	-	-	-	-	-
ENSAPLT00020019330	5.4762	0	10.9524	Inf	Inf	0.270785	0.882887	-	-	-	-	-	-	-	-	-	-	-
MSTRG.16177.12	71.0198	39.6911	102.349	2.57863	1.3666	0.271017	0.883298	-	-	-	-	-	-	-	-	-	-	-
MSTRG.3286.1	45.0443	21.5864	68.5023	3.1734	1.66603	0.271193	0.883423	-	-	-	-	-	-	-	-	-	-	-
MSTRG.18516.1	406.267	278.143	534.392	1.92128	0.942071	0.27243	0.884455	-	-	-	-	-	-	-	-	-	-	-
ENSAPLT00020005370	84.2058	48.8196	119.592	2.44967	1.29259	0.272637	0.884739	-	-	-	-	-	-	-	-	-	-	-
ENSAPLT00020024888	5.59187	0	11.1837	Inf	Inf	0.272722	0.884776	-	-	-	-	-	-	-	-	-	-	-
MSTRG.13490.1	872.038	1128.8	615.273	0.545068	-0.875492	0.272794	0.884776	-	-	-	-	-	-	-	-	-	-	-
MSTRG.9494.2	107.46	41.4279	173.493	4.18782	2.0662	0.273847	0.88593	-	-	-	-	-	-	-	-	-	-	-
MSTRG.9375.1	124.42	76.6826	172.157	2.24506	1.16675	0.274258	0.88629	-	-	-	-	-	-	-	-	-	-	-
ENSAPLT00020025760	5.48015	0	10.9603	Inf	Inf	0.274371	0.886303	-	-	-	-	-	-	-	-	-	-	-
MSTRG.20212.1	43.2712	20.7128	65.8296	3.1782	1.66821	0.274879	0.886586	-	-	-	-	-	-	-	-	-	-	-
ENSAPLT00020020360	33.7667	53.052	14.4814	0.272966	-1.87321	0.275118	0.886795	-	-	-	-	-	-	-	-	-	-	-
MSTRG.4478.1	249.276	167.42	331.131	1.97784	0.983927	0.275781	0.887552	-	-	-	-	-	-	-	-	-	-	-
MSTRG.10735.1	412.092	282.483	541.7	1.91764	0.939329	0.27597	0.887552	-	-	-	-	-	-	-	-	-	-	-
MSTRG.91.1	121.459	73.7905	169.127	2.29199	1.1966	0.276052	0.887552	-	-	-	-	-	-	-	-	-	-	-
MSTRG.9788.1	5.7032	11.4064	0	0	-Inf	0.276247	0.887552	-	-	-	-	-	-	-	-	-	-	-
MSTRG.5128.4	33.2747	14.4744	52.0749	3.59771	1.84708	0.277078	0.888548	-	-	-	-	-	-	-	-	-	-	-
MSTRG.12379.2	5.34892	0	10.6978	Inf	Inf	0.27733	0.888561	-	-	-	-	-	-	-	-	-	-	-
MSTRG.20203.10	15.9446	28.3512	3.53803	0.124793	-3.00239	0.277486	0.888561	-	-	-	-	-	-	-	-	-	-	-
MSTRG.18932.1	12.7097	2.27258	23.1468	10.1853	3.34841	0.278107	0.889345	-	-	-	-	-	-	-	-	-	-	-
MSTRG.23584.4	101.488	61.0891	141.887	2.32262	1.21575	0.278479	0.889707	-	-	-	-	-	-	-	-	-	-	-
MSTRG.11319.2	18.6024	5.47661	31.7283	5.79342	2.53442	0.278787	0.889983	-	-	-	-	-	-	-	-	-	-	-
MSTRG.21678.2	81.1221	46.0328	116.211	2.52454	1.33602	0.280266	0.89091	-	-	-	-	-	-	-	-	-	-	-
MSTRG.23387.1	5.29306	0	10.5861	Inf	Inf	0.280269	0.89091	-	-	-	-	-	-	-	-	-	-	-
MSTRG.23475.1	20.8478	6.70966	34.986	5.21427	2.38247	0.28057	0.890974	-	-	-	-	-	-	-	-	-	-	-
MSTRG.13996.8	4153.91	2081.68	6226.15	2.99093	1.58059	0.280807	0.89112	-	-	-	-	-	-	-	-	-	-	-
MSTRG.18786.2	49.637	73.9005	25.3736	0.343348	-1.54226	0.281348	0.891457	-	-	-	-	-	-	-	-	-	-	-
MSTRG.954.1	83.867	47.9028	119.831	2.50155	1.32282	0.281524	0.891652	-	-	-	-	-	-	-	-	-	-	-
ENSAPLT00020011520	56.9673	30.0245	83.9102	2.79473	1.48271	0.281797	0.89193	-	-	-	-	-	-	-	-	-	-	-
MSTRG.20445.1	26.5201	10.7017	42.3385	3.95624	1.98413	0.281941	0.89193	-	-	-	-	-	-	-	-	-	-	-
MSTRG.15121.1	471.502	615.293	327.712	0.532611	-0.908846	0.282296	0.892234	-	-	-	-	-	-	-	-	-	-	-
MSTRG.1790.1	156.398	211.765	101.03	0.477083	-1.06769	0.282331	0.892258	-	-	-	-	-	-	-	-	-	-	-
MSTRG.23857.1	840.739	1082.94	598.534	0.552691	-0.855454	0.282973	0.892632	-	-	-	-	-	-	-	-	-	-	-
MSTRG.18658.1	73.6853	42.1906	105.18	2.49297	1.31787	0.283476	0.892632	-	-	-	-	-	-	-	-	-	-	-
MSTRG.3733.1	199.547	133.243	265.851	1.99523	0.996553	0.283528	0.892632	-	-	-	-	-	-	-	-	-	-	-
MSTRG.7303.1	128.761	177.937	79.5858	0.44727	-1.16078	0.283797	0.892632	-	-	-	-	-	-	-	-	-	-	-
MSTRG.1682.1	241.058	161.345	320.771	1.9881	0.991391	0.283903	0.892632	-	-	-	-	-	-	-	-	-	-	-
MSTRG.12042.1	186.697	121.702	251.692	2.06809	1.0483	0.28402	0.892632	-	-	-	-	-	-	-	-	-	-	-
MSTRG.315.1	135.404	86.8148	183.993	2.11938	1.08364	0.284425	0.892632	-	-	-	-	-	-	-	-	-	-	-
MSTRG.1863.1	5.44111	0	10.8822	Inf	Inf	0.284461	0.892632	-	-	-	-	-	-	-	-	-	-	-
MSTRG.2195.1	19.7736	6.12603	33.4212	5.45561	2.44774	0.285362	0.893112	-	-	-	-	-	-	-	-	-	-	-
ENSAPLT00020011954	5.46881	10.9376	0	0	-Inf	0.286494	0.894134	-	-	-	-	-	-	-	-	-	-	-
MSTRG.20185.1	59.8916	32.2921	87.4911	2.70937	1.43796	0.287421	0.894291	-	-	-	-	-	-	-	-	-	-	-
MSTRG.23638.8	83.3933	117.921	48.8653	0.414389	-1.27094	0.287555	0.894546	-	-	-	-	-	-	-	-	-	-	-
MSTRG.8002.1	158.915	104.552	213.278	2.03992	1.02851	0.287887	0.894654	-	-	-	-	-	-	-	-	-	-	-
ENSAPLT00020005308	154.96	99.9441	209.977	2.10094	1.07104	0.28817	0.894904	-	-	-	-	-	-	-	-	-	-	-
MSTRG.22456.1	21.0387	7.20342	34.874	4.84132	2.2754	0.289072	0.895595	-	-	-	-	-	-	-	-	-	-	-
MSTRG.12304.3	55.0012	28.7786	81.2237	2.82236	1.4969	0.289468	0.895595	-	-	-	-	-	-	-	-	-	-	-
MSTRG.7505.1	5.45225	10.9045	0	0	-Inf	0.290018	0.896358	-	-	-	-	-	-	-	-	-	-	-
MSTRG.13662.1	58.2662	31.8208	84.7116	2.66214	1.41259	0.290103	0.896358	-	-	-	-	-	-	-	-	-	-	-
ENSAPLT00020016474	5.17637	0	10.3527	Inf	Inf	0.290368	0.896358	-	-	-	-	-	-	-	-	-	-	-
MSTRG.11293.1	28.2992	11.3035	45.2949	4.00715	2.00258	0.290376	0.896358	-	-	-	-	-	-	-	-	-	-	-
ENSAPLT00020000522	27.0652	10.4444	43.686	4.18271	2.06444	0.290568	0.896657	-	-	-	-	-	-	-	-	-	-	-
ENSAPLT00020016406	5.10143	0	10.2029	Inf	Inf	0.290671	0.896657	-	-	-	-	-	-	-	-	-	-	-
MSTRG.4880.2	5.16351	0	10.327	Inf	Inf	0.291073	0.89673	-	-	-	-	-	-	-	-	-	-	-
MSTRG.17822.2	33.831	15.8183	51.8438	3.27746	1.71258	0.29163	0.897225	-	-	-	-	-	-	-	-	-	-	-
MSTRG.19337.1	47.9951	71.4397	24.5504	0.343652	-1.54098	0.29177	0.897291	-	-	-	-	-	-	-	-	-	-	-
MSTRG.10755.1	61.1516	88.1346	34.1685	0.387686	-1.36704	0.291784	0.897292	-	-	-	-	-	-	-	-	-	-	-
MSTRG.22451.2	222.573	296.091	149.056	0.503412	-0.990189	0.292265	0.897622	-	-	-	-	-	-	-	-	-	-	-
MSTRG.20344.1	250.606	331.418	169.793	0.512322	-0.964877	0.294208	0.898573	-	-	-	-	-	-	-	-	-	-	-
MSTRG.5084.6	27.3311	10.1028	44.5594	4.41059	2.14097	0.294444	0.898896	-	-	-	-	-	-	-	-	-	-	-
MSTRG.10059.1	5.24509	0	10.4902	Inf	Inf	0.294792	0.899005	-	-	-	-	-	-	-	-	-	-	-
MSTRG.5741.1	74.3478	43.8634	104.832	2.38997	1.25699	0.294933	0.899005	-	-	-	-	-	-	-	-	-	-	-
ENSAPLT00020027294	66.0831	34.6568	97.5094	2.81357	1.4924	0.295065	0.899128	-	-	-	-	-	-	-	-	-	-	-
MSTRG.11383.1	17.8535	30.0951	5.61196	0.186474	-2.42295	0.295559	0.899739	-	-	-	-	-	-	-	-	-	-	-
ENSAPLT00020027797	33.1929	51.0544	15.3314	0.300295	-1.73555	0.295929	0.900056	-	-	-	-	-	-	-	-	-	-	-
MSTRG.15869.1	192.431	256.654	128.207	0.499531	-1.00135	0.296284	0.90031	-	-	-	-	-	-	-	-	-	-	-
MSTRG.9005.1	17.5581	29.2865	5.82976	0.199059	-2.32873	0.297777	0.901776	-	-	-	-	-	-	-	-	-	-	-
MSTRG.12123.1	77.9225	46.0338	109.811	2.38545	1.25426	0.297913	0.901834	-	-	-	-	-	-	-	-	-	-	-
MSTRG.19859.1	58.608	31.7541	85.4618	2.69136	1.42834	0.298498	0.902259	-	-	-	-	-	-	-	-	-	-	-
MSTRG.896.1	142.916	191.94	93.8914	0.48917	-1.03159	0.298792	0.902446	-	-	-	-	-	-	-	-	-	-	-
MSTRG.3567.6	99.4444	182.442	16.4472	0.0901507	-3.47152	0.298973	0.902446	-	-	-	-	-	-	-	-	-	-	-
MSTRG.938.1	5.24678	0	10.4936	Inf	Inf	0.299061	0.902446	-	-	-	-	-	-	-	-	-	-	-
MSTRG.6285.1	5.24678	0	10.4936	Inf	Inf	0.299061	0.902446	-	-	-	-	-	-	-	-	-	-	-
MSTRG.14540.1	126.973	78.9233	175.023	2.21763	1.14902	0.299196	0.902649	-	-	-	-	-	-	-	-	-	-	-
MSTRG.12033.1	44.57	22.16	66.9799	3.02256	1.59577	0.299564	0.902843	-	-	-	-	-	-	-	-	-	-	-
MSTRG.1556.1	5.15628	0	10.3126	Inf	Inf	0.299639	0.902843	-	-	-	-	-	-	-	-	-	-	-
MSTRG.1076.1	38.822	58.6094	19.0346	0.324771	-1.62251	0.300333	0.903328	-	-	-	-	-	-	-	-	-	-	-
MSTRG.23752.7	40.8954	76.2314	5.55937	0.0729275	-3.77739	0.300935	0.903808	-	-	-	-	-	-	-	-	-	-	-
MSTRG.3567.8	247.649	167.684	327.614	1.95376	0.966257	0.30173	0.904135	-	-	-	-	-	-	-	-	-	-	-
MSTRG.8402.1	3074.13	3872.63	2275.62	0.587615	-0.767057	0.301834	0.904135	-	-	-	-	-	-	-	-	-	-	-
MSTRG.12999.1	21.7137	7.85183	35.5755	4.53086	2.17979	0.302188	0.904376	-	-	-	-	-	-	-	-	-	-	-
MSTRG.13375.2	140.416	21.0213	259.811	12.3594	3.62754	0.303457	0.90517	-	-	-	-	-	-	-	-	-	-	-
MSTRG.5550.2	71.4579	40.4743	102.441	2.53102	1.33972	0.303953	0.905584	-	-	-	-	-	-	-	-	-	-	-
MSTRG.4797.1	47.3615	22.622	72.101	3.18721	1.67229	0.304092	0.905618	-	-	-	-	-	-	-	-	-	-	-
MSTRG.24064.1	53.1315	27.8914	78.3716	2.80988	1.49051	0.304904	0.906133	-	-	-	-	-	-	-	-	-	-	-
MSTRG.16287.1	19.3648	6.74809	31.9815	4.73934	2.24469	0.305242	0.906177	-	-	-	-	-	-	-	-	-	-	-
MSTRG.3349.1	35.0329	52.9263	17.1394	0.323836	-1.62667	0.305364	0.906269	-	-	-	-	-	-	-	-	-	-	-
MSTRG.7625.3	88.4177	45.9515	130.884	2.84831	1.51011	0.30637	0.906975	-	-	-	-	-	-	-	-	-	-	-
ENSAPLT00020009101	28.8933	12.0905	45.696	3.77949	1.91819	0.306753	0.907361	-	-	-	-	-	-	-	-	-	-	-
MSTRG.21745.1	463.778	596.891	330.666	0.553981	-0.852091	0.306978	0.907464	-	-	-	-	-	-	-	-	-	-	-
ENSAPLT00020023516	114.382	71.5345	157.229	2.19794	1.13615	0.307163	0.907678	-	-	-	-	-	-	-	-	-	-	-
MSTRG.4979.14	194.83	121.774	267.886	2.19986	1.13741	0.307427	0.907812	-	-	-	-	-	-	-	-	-	-	-
MSTRG.18848.1	112.959	72.063	153.855	2.13501	1.09424	0.307631	0.907847	-	-	-	-	-	-	-	-	-	-	-
MSTRG.21565.1	106.846	66.5735	147.118	2.20985	1.14395	0.307692	0.907947	-	-	-	-	-	-	-	-	-	-	-
MSTRG.9100.1	32.6609	50.4048	14.917	0.295944	-1.7566	0.308248	0.908297	-	-	-	-	-	-	-	-	-	-	-
MSTRG.15164.1	196.382	259.71	133.054	0.512317	-0.96489	0.308444	0.908547	-	-	-	-	-	-	-	-	-	-	-
MSTRG.9494.1	282.433	373.863	191.002	0.510887	-0.968925	0.309595	0.909269	-	-	-	-	-	-	-	-	-	-	-
MSTRG.4716.1	81.0885	49.4422	112.735	2.28013	1.18912	0.30962	0.909269	-	-	-	-	-	-	-	-	-	-	-
MSTRG.11777.1	71.2787	123.6	18.9577	0.153379	-2.70482	0.310786	0.910325	-	-	-	-	-	-	-	-	-	-	-
MSTRG.18937.1	58.6113	33.3178	83.9047	2.51832	1.33246	0.311697	0.910595	-	-	-	-	-	-	-	-	-	-	-
MSTRG.20203.9	345.837	245.323	446.351	1.81944	0.863497	0.311936	0.910595	-	-	-	-	-	-	-	-	-	-	-
MSTRG.23596.1	137.237	88.1957	186.277	2.11209	1.07867	0.311994	0.910595	-	-	-	-	-	-	-	-	-	-	-
MSTRG.5010.1	39.5659	19.6567	59.475	3.02569	1.59726	0.312152	0.910595	-	-	-	-	-	-	-	-	-	-	-
MSTRG.2182.1	782.68	565.641	999.718	1.76741	0.821636	0.312611	0.910965	-	-	-	-	-	-	-	-	-	-	-
MSTRG.348.1	4.9184	0	9.8368	Inf	Inf	0.313161	0.911251	-	-	-	-	-	-	-	-	-	-	-
MSTRG.18845.1	105.802	66.9673	144.637	2.15981	1.11091	0.313973	0.912401	-	-	-	-	-	-	-	-	-	-	-
MSTRG.3761.1	5.05246	0	10.1049	Inf	Inf	0.314414	0.912538	-	-	-	-	-	-	-	-	-	-	-
MSTRG.7931.1	124.175	80.0718	168.278	2.10158	1.07148	0.314561	0.912605	-	-	-	-	-	-	-	-	-	-	-
MSTRG.18173.1	54.609	78.3675	30.8506	0.393666	-1.34496	0.31551	0.913599	-	-	-	-	-	-	-	-	-	-	-
ENSAPLT00020013656	60.0896	32.6683	87.5109	2.67877	1.42157	0.316799	0.914732	-	-	-	-	-	-	-	-	-	-	-
ENSAPLT00020000515	31.6146	14.8285	48.4008	3.26404	1.70666	0.317043	0.915095	-	-	-	-	-	-	-	-	-	-	-
MSTRG.3922.1	302.031	210.143	393.918	1.87452	0.906522	0.317308	0.915279	-	-	-	-	-	-	-	-	-	-	-
MSTRG.2866.1	286.614	198.294	374.934	1.89079	0.918992	0.318008	0.915868	-	-	-	-	-	-	-	-	-	-	-
MSTRG.10066.2	4.83128	0	9.66257	Inf	Inf	0.318318	0.916067	-	-	-	-	-	-	-	-	-	-	-
MSTRG.19300.2	4.83128	0	9.66257	Inf	Inf	0.318318	0.916067	-	-	-	-	-	-	-	-	-	-	-
MSTRG.17542.1	395.498	507.383	283.613	0.558971	-0.839153	0.318377	0.916095	-	-	-	-	-	-	-	-	-	-	-
MSTRG.23804.1	635.645	462.974	808.315	1.74592	0.803988	0.318415	0.916164	-	-	-	-	-	-	-	-	-	-	-
MSTRG.7354.1	15.8804	4.59568	27.1651	5.91102	2.56341	0.318613	0.91633	-	-	-	-	-	-	-	-	-	-	-
MSTRG.24512.2	10.4074	1.95538	18.8595	9.64492	3.26977	0.318952	0.916347	-	-	-	-	-	-	-	-	-	-	-
MSTRG.5067.1	343.392	243.7	443.084	1.81815	0.862472	0.318967	0.916347	-	-	-	-	-	-	-	-	-	-	-
MSTRG.16476.2	17.8492	33.2415	2.45694	0.0739118	-3.75805	0.321199	0.917702	-	-	-	-	-	-	-	-	-	-	-
MSTRG.23241.1	27.0296	11.4377	42.6216	3.72641	1.89779	0.321245	0.917702	-	-	-	-	-	-	-	-	-	-	-
MSTRG.22155.1	102.992	65.9941	139.989	2.12124	1.08491	0.321478	0.917796	-	-	-	-	-	-	-	-	-	-	-
MSTRG.15289.1	145.552	195.077	96.0265	0.49225	-1.02254	0.321979	0.918001	-	-	-	-	-	-	-	-	-	-	-
ENSAPLT00020005106	16.1728	4.90948	27.4362	5.58841	2.48244	0.322297	0.918104	-	-	-	-	-	-	-	-	-	-	-
MSTRG.9576.1	195.419	257.045	133.793	0.520504	-0.942019	0.323108	0.918496	-	-	-	-	-	-	-	-	-	-	-
MSTRG.3097.2	99.4237	64.5732	134.274	2.07941	1.05618	0.323263	0.918496	-	-	-	-	-	-	-	-	-	-	-
MSTRG.19050.1	370.189	264.714	475.664	1.7969	0.84551	0.323686	0.918609	-	-	-	-	-	-	-	-	-	-	-
MSTRG.21255.1	124.826	82.1155	167.537	2.04026	1.02875	0.323694	0.918609	-	-	-	-	-	-	-	-	-	-	-
MSTRG.22251.1	643.607	471.693	815.521	1.72892	0.789873	0.323769	0.918609	-	-	-	-	-	-	-	-	-	-	-
MSTRG.23504.2	146.733	98.9056	194.561	1.96713	0.976096	0.323779	0.918609	-	-	-	-	-	-	-	-	-	-	-
MSTRG.18492.1	16.6198	4.82922	28.4103	5.883	2.55655	0.324334	0.918902	-	-	-	-	-	-	-	-	-	-	-
MSTRG.23586.2	75.8891	46.3503	105.428	2.27459	1.18561	0.3251	0.919689	-	-	-	-	-	-	-	-	-	-	-
MSTRG.9661.1	18.1153	5.90616	30.3244	5.13437	2.36019	0.325937	0.920193	-	-	-	-	-	-	-	-	-	-	-
MSTRG.12077.2	16.403	29.8276	2.97853	0.0998582	-3.32397	0.326029	0.920193	-	-	-	-	-	-	-	-	-	-	-
MSTRG.4382.1	35.6384	17.7378	53.539	3.01835	1.59376	0.326181	0.920193	-	-	-	-	-	-	-	-	-	-	-
MSTRG.23051.1	43.1321	64.3115	21.9527	0.341349	-1.55068	0.326841	0.920263	-	-	-	-	-	-	-	-	-	-	-
MSTRG.21264.1	70.1088	41.745	98.4726	2.35891	1.23812	0.327259	0.920311	-	-	-	-	-	-	-	-	-	-	-
MSTRG.600.1	11.6231	2.27258	20.9736	9.22899	3.20617	0.327385	0.920311	-	-	-	-	-	-	-	-	-	-	-
MSTRG.1782.1	149.718	199.238	100.198	0.502904	-0.991645	0.327434	0.920311	-	-	-	-	-	-	-	-	-	-	-
MSTRG.23752.8	4.7525	0	9.505	Inf	Inf	0.327484	0.920311	-	-	-	-	-	-	-	-	-	-	-
MSTRG.13054.4	1387.01	1023.85	1750.16	1.70939	0.773482	0.327626	0.920311	-	-	-	-	-	-	-	-	-	-	-
MSTRG.19.1	497.155	359.643	634.668	1.76472	0.819436	0.327848	0.92044	-	-	-	-	-	-	-	-	-	-	-
MSTRG.3942.1	4.74246	0	9.48492	Inf	Inf	0.328099	0.920543	-	-	-	-	-	-	-	-	-	-	-
ENSAPLT00020010910	188.319	261.614	115.023	0.439666	-1.18552	0.328328	0.920734	-	-	-	-	-	-	-	-	-	-	-
MSTRG.7964.5	20.679	33.9125	7.44552	0.219551	-2.18737	0.329351	0.922213	-	-	-	-	-	-	-	-	-	-	-
MSTRG.8014.1	4.85813	0	9.71626	Inf	Inf	0.330555	0.922797	-	-	-	-	-	-	-	-	-	-	-
MSTRG.20245.1	4.85813	0	9.71626	Inf	Inf	0.330555	0.922797	-	-	-	-	-	-	-	-	-	-	-
MSTRG.13370.11	692.608	506.231	878.985	1.73633	0.796042	0.330842	0.923084	-	-	-	-	-	-	-	-	-	-	-
MSTRG.19480.1	257.692	333.063	182.321	0.547405	-0.869319	0.330849	0.923084	-	-	-	-	-	-	-	-	-	-	-
MSTRG.20071.3	4.75645	0	9.51291	Inf	Inf	0.331855	0.92353	-	-	-	-	-	-	-	-	-	-	-
MSTRG.21657.2	658.267	484.334	832.201	1.71824	0.78093	0.331862	0.92353	-	-	-	-	-	-	-	-	-	-	-
MSTRG.3015.1	78.3459	48.5689	108.123	2.22617	1.15456	0.331908	0.92358	-	-	-	-	-	-	-	-	-	-	-
MSTRG.22763.1	35.5898	18.0627	53.1169	2.9407	1.55616	0.332505	0.924192	-	-	-	-	-	-	-	-	-	-	-
MSTRG.14855.1	1211.72	1526.22	897.214	0.587866	-0.76644	0.333107	0.924769	-	-	-	-	-	-	-	-	-	-	-
MSTRG.1800.1	65.5321	39.0425	92.0217	2.35696	1.23693	0.33331	0.924801	-	-	-	-	-	-	-	-	-	-	-
MSTRG.23392.1	93.0899	58.3192	127.861	2.19243	1.13253	0.334504	0.926207	-	-	-	-	-	-	-	-	-	-	-
MSTRG.24011.1	11.0614	2.47831	19.6445	7.92657	2.9867	0.334967	0.926532	-	-	-	-	-	-	-	-	-	-	-
MSTRG.3677.1	415.881	530.184	301.577	0.568815	-0.813968	0.335036	0.926556	-	-	-	-	-	-	-	-	-	-	-
ENSAPLT00020024382	14.7972	25.4532	4.1411	0.162695	-2.61976	0.335428	0.926609	-	-	-	-	-	-	-	-	-	-	-
ENSAPLT00020001739	34.6571	17.303	52.0113	3.00592	1.58781	0.335597	0.926643	-	-	-	-	-	-	-	-	-	-	-
MSTRG.7801.1	17.9623	29.8269	6.09766	0.204435	-2.29028	0.336145	0.927139	-	-	-	-	-	-	-	-	-	-	-
ENSAPLT00020013579	4.75927	0	9.51855	Inf	Inf	0.336523	0.927263	-	-	-	-	-	-	-	-	-	-	-
MSTRG.21949.3	551.858	687.171	416.545	0.606173	-0.722198	0.336546	0.927263	-	-	-	-	-	-	-	-	-	-	-
MSTRG.16019.1	16.2827	5.02185	27.5436	5.48476	2.45543	0.33678	0.927263	-	-	-	-	-	-	-	-	-	-	-
MSTRG.123.1	268.173	346.503	189.842	0.547882	-0.868064	0.336798	0.927263	-	-	-	-	-	-	-	-	-	-	-
MSTRG.21369.1	51.0281	28.322	73.7342	2.60343	1.38041	0.336848	0.927263	-	-	-	-	-	-	-	-	-	-	-
MSTRG.15944.1	13.6866	3.77319	23.6	6.25466	2.64493	0.337544	0.927263	-	-	-	-	-	-	-	-	-	-	-
MSTRG.22592.2	4.51845	0	9.0369	Inf	Inf	0.337809	0.927263	-	-	-	-	-	-	-	-	-	-	-
MSTRG.22962.1	10.7828	2.10087	19.4648	9.26513	3.21181	0.337988	0.927263	-	-	-	-	-	-	-	-	-	-	-
MSTRG.10544.2	17.0132	5.91928	28.1072	4.74842	2.24745	0.338735	0.927479	-	-	-	-	-	-	-	-	-	-	-
MSTRG.23584.3	217.542	151.423	283.66	1.8733	0.905583	0.339017	0.927727	-	-	-	-	-	-	-	-	-	-	-
MSTRG.21533.1	36.5986	18.3993	54.7979	2.97826	1.57447	0.339166	0.927727	-	-	-	-	-	-	-	-	-	-	-
MSTRG.7727.1	48.2759	26.493	70.0589	2.64443	1.40296	0.339552	0.928088	-	-	-	-	-	-	-	-	-	-	-
MSTRG.4209.1	115.899	76.8629	154.935	2.01574	1.01131	0.339893	0.928392	-	-	-	-	-	-	-	-	-	-	-
MSTRG.8108.1	293.295	379.014	207.576	0.547672	-0.868615	0.340023	0.928571	-	-	-	-	-	-	-	-	-	-	-
MSTRG.7735.1	93.2223	58.2985	128.146	2.1981	1.13626	0.340245	0.92863	-	-	-	-	-	-	-	-	-	-	-
MSTRG.20053.5	36.2337	18.9071	53.5602	2.83281	1.50223	0.340552	0.928813	-	-	-	-	-	-	-	-	-	-	-
MSTRG.853.1	21.0013	34.2253	7.7773	0.227238	-2.13772	0.340611	0.928875	-	-	-	-	-	-	-	-	-	-	-
MSTRG.11184.1	183.273	128.105	238.44	1.86128	0.896295	0.340998	0.929323	-	-	-	-	-	-	-	-	-	-	-
MSTRG.15302.1	4.6839	0	9.36779	Inf	Inf	0.341174	0.929415	-	-	-	-	-	-	-	-	-	-	-
MSTRG.13054.2	155.53	32.9156	278.144	8.45022	3.07899	0.341433	0.929415	-	-	-	-	-	-	-	-	-	-	-
MSTRG.18845.2	39.3963	20.5753	58.2172	2.82948	1.50054	0.341566	0.929451	-	-	-	-	-	-	-	-	-	-	-
MSTRG.11722.1	4.5224	0	9.04481	Inf	Inf	0.341969	0.929745	-	-	-	-	-	-	-	-	-	-	-
MSTRG.21717.1	68.5268	41.9965	95.0572	2.26345	1.17853	0.342013	0.92979	-	-	-	-	-	-	-	-	-	-	-
MSTRG.1347.1	14.7858	4.50186	25.0698	5.56876	2.47736	0.342282	0.929881	-	-	-	-	-	-	-	-	-	-	-
MSTRG.18321.1	144.157	96.879	191.435	1.97602	0.982595	0.342292	0.929881	-	-	-	-	-	-	-	-	-	-	-
MSTRG.21321.1	61.2309	35.0341	87.4277	2.4955	1.31933	0.342512	0.930083	-	-	-	-	-	-	-	-	-	-	-
ENSAPLT00020014082	34.6273	17.6955	51.559	2.91367	1.54284	0.342652	0.930183	-	-	-	-	-	-	-	-	-	-	-
MSTRG.21965.1	49.7909	27.3609	72.2208	2.63957	1.4003	0.342785	0.930323	-	-	-	-	-	-	-	-	-	-	-
MSTRG.17981.1	276.626	352.89	200.363	0.567775	-0.816608	0.342811	0.930353	-	-	-	-	-	-	-	-	-	-	-
MSTRG.1731.1	4.68719	9.37437	0	0	-Inf	0.343361	0.930894	-	-	-	-	-	-	-	-	-	-	-
MSTRG.9403.1	18.0242	30.0825	5.96585	0.198317	-2.33412	0.34339	0.930895	-	-	-	-	-	-	-	-	-	-	-
MSTRG.13186.1	336.446	243.554	429.339	1.76281	0.817874	0.343864	0.931167	-	-	-	-	-	-	-	-	-	-	-
MSTRG.14962.1	943.046	704.814	1181.28	1.67602	0.745036	0.343918	0.931167	-	-	-	-	-	-	-	-	-	-	-
MSTRG.24397.4	501.522	637.654	365.39	0.573023	-0.803335	0.345394	0.931968	-	-	-	-	-	-	-	-	-	-	-
MSTRG.2536.1	62.6464	36.7184	88.5744	2.41226	1.27039	0.345558	0.932186	-	-	-	-	-	-	-	-	-	-	-
MSTRG.19254.1	23.0508	9.0149	37.0868	4.11394	2.04052	0.345624	0.932186	-	-	-	-	-	-	-	-	-	-	-
MSTRG.2583.1	37.7488	19.5439	55.9537	2.86298	1.51752	0.345707	0.932186	-	-	-	-	-	-	-	-	-	-	-
MSTRG.23644.22	11.13	19.8007	2.4592	0.124198	-3.00929	0.346008	0.932186	-	-	-	-	-	-	-	-	-	-	-
MSTRG.23351.1	118.649	79.849	157.448	1.97183	0.979533	0.346105	0.932186	-	-	-	-	-	-	-	-	-	-	-
MSTRG.18978.1	245.579	173.751	317.407	1.82679	0.869311	0.346202	0.932186	-	-	-	-	-	-	-	-	-	-	-
MSTRG.6625.1	28.9133	43.8487	13.9779	0.318775	-1.64939	0.346312	0.932293	-	-	-	-	-	-	-	-	-	-	-
MSTRG.9290.5	66.1719	91.6544	40.6894	0.443943	-1.17155	0.347174	0.93267	-	-	-	-	-	-	-	-	-	-	-
MSTRG.11346.1	19.0615	7.24129	30.8817	4.26467	2.09243	0.34759	0.93267	-	-	-	-	-	-	-	-	-	-	-
MSTRG.10367.1	2106.39	1596.61	2616.16	1.63857	0.712436	0.347744	0.93267	-	-	-	-	-	-	-	-	-	-	-
ENSAPLT00020007626	63.7203	38.6723	88.7683	2.2954	1.19874	0.348231	0.93292	-	-	-	-	-	-	-	-	-	-	-
MSTRG.2379.1	4.49454	0	8.98907	Inf	Inf	0.348405	0.933057	-	-	-	-	-	-	-	-	-	-	-
MSTRG.19553.1	916.993	1151.84	682.148	0.592226	-0.75578	0.348566	0.933181	-	-	-	-	-	-	-	-	-	-	-
MSTRG.5871.3	4.48619	0	8.97238	Inf	Inf	0.34895	0.933181	-	-	-	-	-	-	-	-	-	-	-
MSTRG.12141.1	4.48619	0	8.97238	Inf	Inf	0.34895	0.933181	-	-	-	-	-	-	-	-	-	-	-
MSTRG.18431.1	32.609	15.9939	49.2241	3.07767	1.62184	0.349842	0.933753	-	-	-	-	-	-	-	-	-	-	-
ENSAPLT00020004201	113.072	75.2212	150.922	2.00638	1.00459	0.350014	0.933862	-	-	-	-	-	-	-	-	-	-	-
MSTRG.16760.1	52.8684	30.1051	75.6318	2.51226	1.32899	0.35048	0.933876	-	-	-	-	-	-	-	-	-	-	-
MSTRG.4254.1	174.956	229.161	120.75	0.52692	-0.924344	0.350679	0.933993	-	-	-	-	-	-	-	-	-	-	-
MSTRG.17390.11	4.53144	0	9.06288	Inf	Inf	0.350853	0.93425	-	-	-	-	-	-	-	-	-	-	-
MSTRG.3100.3	234.772	302.857	166.687	0.550383	-0.861493	0.351245	0.934507	-	-	-	-	-	-	-	-	-	-	-
MSTRG.21532.1	83.2198	53.5151	112.924	2.11014	1.07734	0.351361	0.934554	-	-	-	-	-	-	-	-	-	-	-
MSTRG.23514.6	42.8675	23.7795	61.9555	2.60541	1.38151	0.352485	0.935598	-	-	-	-	-	-	-	-	-	-	-
MSTRG.16522.1	33.8685	50.5597	17.1774	0.339744	-1.55748	0.352744	0.935598	-	-	-	-	-	-	-	-	-	-	-
MSTRG.17594.8	92.383	58.7543	126.012	2.14472	1.10079	0.352884	0.935598	-	-	-	-	-	-	-	-	-	-	-
MSTRG.17566.1	4.35708	0	8.71416	Inf	Inf	0.352916	0.935598	-	-	-	-	-	-	-	-	-	-	-
ENSAPLT00020006789	4.49736	0	8.99471	Inf	Inf	0.353068	0.935598	-	-	-	-	-	-	-	-	-	-	-
MSTRG.4488.17	4.72551	9.45101	0	0	-Inf	0.353184	0.935598	-	-	-	-	-	-	-	-	-	-	-
MSTRG.10431.1	179.185	124.022	234.349	1.88958	0.918064	0.353319	0.935649	-	-	-	-	-	-	-	-	-	-	-
MSTRG.182.1	24.2236	10.4674	37.9799	3.62841	1.85934	0.353352	0.935649	-	-	-	-	-	-	-	-	-	-	-
MSTRG.12553.1	47.2987	26.4705	68.1269	2.5737	1.36384	0.353547	0.935649	-	-	-	-	-	-	-	-	-	-	-
ENSAPLT00020004214	12.9612	22.4725	3.44979	0.153511	-2.70358	0.353983	0.936056	-	-	-	-	-	-	-	-	-	-	-
ENSAPLT00020015035	4.39398	0	8.78797	Inf	Inf	0.355057	0.937361	-	-	-	-	-	-	-	-	-	-	-
MSTRG.22953.1	30.9113	14.7585	47.0642	3.18895	1.67308	0.355215	0.937546	-	-	-	-	-	-	-	-	-	-	-
MSTRG.13845.1	22.3183	9.5202	35.1164	3.68863	1.88308	0.355356	0.937546	-	-	-	-	-	-	-	-	-	-	-
MSTRG.2218.2	102.923	143.311	62.5342	0.436353	-1.19643	0.356739	0.938546	-	-	-	-	-	-	-	-	-	-	-
ENSAPLT00020025629	92.3135	48.7872	135.84	2.78433	1.47733	0.357203	0.938709	-	-	-	-	-	-	-	-	-	-	-
MSTRG.2293.2	34.4938	51.5924	17.3952	0.337165	-1.56847	0.357218	0.938709	-	-	-	-	-	-	-	-	-	-	-
MSTRG.6169.1	76.3085	104.688	47.9293	0.457831	-1.12711	0.357222	0.938709	-	-	-	-	-	-	-	-	-	-	-
MSTRG.23644.18	1338.02	1039.29	1636.76	1.57489	0.655252	0.357426	0.938788	-	-	-	-	-	-	-	-	-	-	-
MSTRG.8287.1	176.696	123.907	229.485	1.85207	0.889143	0.357444	0.938788	-	-	-	-	-	-	-	-	-	-	-
MSTRG.18511.2	7.77848	14.5887	0.96824	0.066369	-3.91335	0.358531	0.939659	-	-	-	-	-	-	-	-	-	-	-
MSTRG.16933.1	56.2266	34.2668	78.1865	2.2817	1.19011	0.359158	0.94003	-	-	-	-	-	-	-	-	-	-	-
MSTRG.3863.1	17.9139	6.69417	29.1337	4.3521	2.12171	0.359812	0.940286	-	-	-	-	-	-	-	-	-	-	-
ENSAPLT00020003558	240.867	171.788	309.946	1.80424	0.851387	0.359953	0.940286	-	-	-	-	-	-	-	-	-	-	-
MSTRG.8444.1	1769.3	1344.49	2194.12	1.63194	0.706584	0.360098	0.940286	-	-	-	-	-	-	-	-	-	-	-
ENSAPLT00020022721	254.418	325.852	182.983	0.561551	-0.83251	0.361899	0.941541	-	-	-	-	-	-	-	-	-	-	-
MSTRG.2652.1	51.9885	73.4538	30.5233	0.415545	-1.26692	0.362393	0.942026	-	-	-	-	-	-	-	-	-	-	-
MSTRG.14041.1	469.864	348.686	591.042	1.69505	0.761332	0.362459	0.942026	-	-	-	-	-	-	-	-	-	-	-
MSTRG.12717.9	2473.34	1890.35	3056.32	1.6168	0.693141	0.362484	0.942026	-	-	-	-	-	-	-	-	-	-	-
MSTRG.22143.1	40.4818	22.0013	58.9622	2.67995	1.4222	0.36301	0.942553	-	-	-	-	-	-	-	-	-	-	-
ENSAPLT00020000438	70.7241	44.4524	96.9959	2.18201	1.12566	0.364043	0.942584	-	-	-	-	-	-	-	-	-	-	-
ENSAPLT00020020760	2515.08	1913.86	3116.3	1.62828	0.703348	0.364486	0.942823	-	-	-	-	-	-	-	-	-	-	-
MSTRG.22630.1	486.14	612.672	359.608	0.586951	-0.768689	0.364821	0.942823	-	-	-	-	-	-	-	-	-	-	-
MSTRG.4687.5	60.8298	37.307	84.3525	2.26104	1.17698	0.365182	0.942823	-	-	-	-	-	-	-	-	-	-	-
MSTRG.10047.1	830.171	1038.72	621.627	0.598458	-0.740678	0.365259	0.942823	-	-	-	-	-	-	-	-	-	-	-
MSTRG.18422.1	4.31365	0	8.62729	Inf	Inf	0.365343	0.942823	-	-	-	-	-	-	-	-	-	-	-
MSTRG.17390.5	4.46948	0	8.93896	Inf	Inf	0.365348	0.942823	-	-	-	-	-	-	-	-	-	-	-
MSTRG.15870.1	279.017	356.476	201.558	0.565417	-0.822612	0.365976	0.943282	-	-	-	-	-	-	-	-	-	-	-
MSTRG.20801.1	138.94	182.791	95.0883	0.520201	-0.942858	0.366041	0.943282	-	-	-	-	-	-	-	-	-	-	-
MSTRG.7374.1	75.5659	47.445	103.687	2.18541	1.12791	0.366169	0.943304	-	-	-	-	-	-	-	-	-	-	-
MSTRG.20508.1	761.123	947.556	574.69	0.606497	-0.721427	0.366493	0.943529	-	-	-	-	-	-	-	-	-	-	-
MSTRG.11978.1	153.639	107.299	199.978	1.86375	0.898207	0.366865	0.943669	-	-	-	-	-	-	-	-	-	-	-
MSTRG.22455.1	9.96718	1.9885	17.9459	9.02481	3.1739	0.366868	0.943669	-	-	-	-	-	-	-	-	-	-	-
MSTRG.3354.2	435.597	587.948	283.245	0.481752	-1.05364	0.366992	0.943781	-	-	-	-	-	-	-	-	-	-	-
MSTRG.20847.5	643.557	481.745	805.369	1.67178	0.741381	0.367254	0.943857	-	-	-	-	-	-	-	-	-	-	-
ENSAPLT00020009349	96.7441	128.959	64.5295	0.50039	-0.998876	0.367673	0.943899	-	-	-	-	-	-	-	-	-	-	-
MSTRG.20793.4	53.8689	30.8173	76.9205	2.49601	1.31963	0.367975	0.943899	-	-	-	-	-	-	-	-	-	-	-
ENSAPLT00020025759	4.26556	0	8.53112	Inf	Inf	0.368652	0.944572	-	-	-	-	-	-	-	-	-	-	-
MSTRG.18178.17	316.07	228.235	403.905	1.76969	0.823493	0.368736	0.944623	-	-	-	-	-	-	-	-	-	-	-
MSTRG.23546.9	672.588	1101.89	243.29	0.220794	-2.17923	0.368758	0.944623	-	-	-	-	-	-	-	-	-	-	-
MSTRG.18710.1	58.0244	35.6815	80.3674	2.25235	1.17143	0.369794	0.945491	-	-	-	-	-	-	-	-	-	-	-
MSTRG.3361.1	97.183	130.357	64.0091	0.491029	-1.02612	0.369946	0.945618	-	-	-	-	-	-	-	-	-	-	-
MSTRG.18673.3	164.912	115.137	214.686	1.86461	0.898877	0.370947	0.946262	-	-	-	-	-	-	-	-	-	-	-
MSTRG.23093.1	11.8517	20.2055	3.49785	0.173114	-2.53021	0.371976	0.947044	-	-	-	-	-	-	-	-	-	-	-
MSTRG.3316.1	62.2293	38.1909	86.2678	2.25886	1.17559	0.37214	0.947135	-	-	-	-	-	-	-	-	-	-	-
MSTRG.20289.1	52.6568	31.2554	74.0583	2.36946	1.24456	0.372291	0.947316	-	-	-	-	-	-	-	-	-	-	-
MSTRG.19041.1	4.36058	0	8.72117	Inf	Inf	0.3726	0.947512	-	-	-	-	-	-	-	-	-	-	-
MSTRG.196.1	42.8626	62.6133	23.1118	0.36912	-1.43784	0.372631	0.947512	-	-	-	-	-	-	-	-	-	-	-
MSTRG.4701.1	149.922	195.97	103.874	0.53005	-0.915799	0.372843	0.947512	-	-	-	-	-	-	-	-	-	-	-
MSTRG.14154.6	699.174	525.642	872.707	1.66027	0.731417	0.373029	0.947686	-	-	-	-	-	-	-	-	-	-	-
MSTRG.1491.1	13.98	4.13753	23.8226	5.75768	2.52549	0.373212	0.947915	-	-	-	-	-	-	-	-	-	-	-
ENSAPLT00020022951	49.6201	84.1312	15.1091	0.179589	-2.47723	0.373929	0.948629	-	-	-	-	-	-	-	-	-	-	-
MSTRG.3174.3	361.237	454.801	267.673	0.58855	-0.764764	0.375058	0.949578	-	-	-	-	-	-	-	-	-	-	-
MSTRG.18846.1	81.3261	53.1225	109.53	2.06183	1.04393	0.375096	0.949578	-	-	-	-	-	-	-	-	-	-	-
MSTRG.3038.1	149.044	195.248	102.841	0.52672	-0.924892	0.375121	0.949578	-	-	-	-	-	-	-	-	-	-	-
MSTRG.13228.1	44.7493	25.6515	63.847	2.48902	1.31558	0.375221	0.949595	-	-	-	-	-	-	-	-	-	-	-
MSTRG.118.1	129.887	91.3783	168.396	1.84284	0.881934	0.375437	0.949595	-	-	-	-	-	-	-	-	-	-	-
MSTRG.13178.1	151.268	195.67	106.867	0.546161	-0.872601	0.375987	0.949821	-	-	-	-	-	-	-	-	-	-	-
MSTRG.23400.1	184.625	131.121	238.129	1.8161	0.860843	0.376352	0.950008	-	-	-	-	-	-	-	-	-	-	-
ENSAPLT00020025187	25.0393	12.2305	37.8481	3.09457	1.62974	0.376455	0.95016	-	-	-	-	-	-	-	-	-	-	-
MSTRG.19682.1	58.8105	36.4868	81.1341	2.22366	1.15293	0.376753	0.950225	-	-	-	-	-	-	-	-	-	-	-
MSTRG.8973.2	80.357	52.6166	108.097	2.05444	1.03874	0.376976	0.950225	-	-	-	-	-	-	-	-	-	-	-
MSTRG.5244.1	26.0113	12.3828	39.6397	3.20118	1.6786	0.377054	0.950239	-	-	-	-	-	-	-	-	-	-	-
MSTRG.10755.2	14.2209	23.6508	4.7911	0.202577	-2.30346	0.377217	0.950345	-	-	-	-	-	-	-	-	-	-	-
MSTRG.23546.2	3074.61	2330.53	3818.68	1.63855	0.712416	0.377745	0.950548	-	-	-	-	-	-	-	-	-	-	-
MSTRG.15016.5	4.20248	0	8.40496	Inf	Inf	0.378142	0.950815	-	-	-	-	-	-	-	-	-	-	-
MSTRG.23560.1	7.76061	1.2005	14.3207	11.929	3.5764	0.379794	0.951941	-	-	-	-	-	-	-	-	-	-	-
MSTRG.17705.1	31.6908	47.4763	15.9053	0.335016	-1.5777	0.379809	0.951941	-	-	-	-	-	-	-	-	-	-	-
MSTRG.4021.1	169.687	216.497	122.878	0.567573	-0.817122	0.38018	0.952269	-	-	-	-	-	-	-	-	-	-	-
MSTRG.24747.1	32.594	17.2226	47.9654	2.78503	1.47769	0.380382	0.952269	-	-	-	-	-	-	-	-	-	-	-
MSTRG.18057.1	203.317	259.16	147.474	0.569048	-0.813377	0.380676	0.952351	-	-	-	-	-	-	-	-	-	-	-
MSTRG.8402.4	552.881	706.702	399.059	0.564678	-0.8245	0.381394	0.95268	-	-	-	-	-	-	-	-	-	-	-
MSTRG.1950.16	36.794	19.5538	54.0341	2.76335	1.46642	0.381426	0.952702	-	-	-	-	-	-	-	-	-	-	-
MSTRG.23691.5	98.7237	136.429	61.0181	0.447251	-1.16084	0.382393	0.952702	-	-	-	-	-	-	-	-	-	-	-
MSTRG.3250.5	20.9394	36.8264	5.05246	0.137197	-2.86568	0.382829	0.952815	-	-	-	-	-	-	-	-	-	-	-
MSTRG.10490.1	24.7044	11.1984	38.2103	3.41212	1.77067	0.383684	0.95347	-	-	-	-	-	-	-	-	-	-	-
MSTRG.9468.1	365.775	273.08	458.469	1.67888	0.747498	0.383845	0.95347	-	-	-	-	-	-	-	-	-	-	-
MSTRG.14794.1	41.9996	60.2371	23.7621	0.394476	-1.34199	0.384041	0.95347	-	-	-	-	-	-	-	-	-	-	-
MSTRG.22099.1	4.27516	0	8.55031	Inf	Inf	0.384076	0.95347	-	-	-	-	-	-	-	-	-	-	-
ENSAPLT00020010892	4.10645	0	8.2129	Inf	Inf	0.38498	0.953875	-	-	-	-	-	-	-	-	-	-	-
MSTRG.10893.8	166.144	215.047	117.242	0.545192	-0.875163	0.385844	0.954332	-	-	-	-	-	-	-	-	-	-	-
MSTRG.21766.1	110.647	76.1161	145.179	1.90733	0.931557	0.385985	0.954443	-	-	-	-	-	-	-	-	-	-	-
MSTRG.1815.2	97.565	65.0866	130.043	1.998	0.99856	0.386082	0.954443	-	-	-	-	-	-	-	-	-	-	-
MSTRG.6411.1	12.8114	22.0726	3.55021	0.160843	-2.63628	0.38744	0.95465	-	-	-	-	-	-	-	-	-	-	-
MSTRG.24592.1	227.359	287.851	166.867	0.5797	-0.78662	0.38753	0.954673	-	-	-	-	-	-	-	-	-	-	-
MSTRG.3964.1	264.46	334.861	194.059	0.57952	-0.787069	0.388026	0.954976	-	-	-	-	-	-	-	-	-	-	-
MSTRG.1393.1	101.194	68.6275	133.76	1.94907	0.962787	0.388218	0.954989	-	-	-	-	-	-	-	-	-	-	-
MSTRG.14241.1	8.83748	1.80074	15.8742	8.81537	3.14002	0.388258	0.954989	-	-	-	-	-	-	-	-	-	-	-
ENSAPLT00020004351	5.44966	10.5107	0.38865	0.0369768	-4.75724	0.389422	0.955807	-	-	-	-	-	-	-	-	-	-	-
MSTRG.10114.1	11.3144	3.25897	19.3698	5.94353	2.57132	0.39038	0.95632	-	-	-	-	-	-	-	-	-	-	-
ENSAPLT00020007323	13.7017	4.26108	23.1423	5.43109	2.44124	0.390561	0.956483	-	-	-	-	-	-	-	-	-	-	-
MSTRG.1640.1	14.6049	4.98974	24.22	4.85397	2.27916	0.39105	0.957096	-	-	-	-	-	-	-	-	-	-	-
MSTRG.21554.1	65.6631	41.6152	89.711	2.15573	1.10817	0.391364	0.957238	-	-	-	-	-	-	-	-	-	-	-
MSTRG.11851.1	98.0391	67.6407	128.437	1.89882	0.925104	0.39145	0.957368	-	-	-	-	-	-	-	-	-	-	-
MSTRG.15540.1	379.251	288.061	470.44	1.63313	0.707636	0.391662	0.957594	-	-	-	-	-	-	-	-	-	-	-
MSTRG.1478.1	28.5236	13.6885	43.3587	3.16753	1.66336	0.392363	0.958204	-	-	-	-	-	-	-	-	-	-	-
MSTRG.9657.1	37.6947	21.512	53.8773	2.50452	1.32453	0.392372	0.958204	-	-	-	-	-	-	-	-	-	-	-
MSTRG.17994.1	12.4546	21.1132	3.79601	0.179793	-2.47559	0.392513	0.958204	-	-	-	-	-	-	-	-	-	-	-
MSTRG.18294.1	74.6446	102.133	47.1562	0.461714	-1.11493	0.392594	0.958204	-	-	-	-	-	-	-	-	-	-	-
ENSAPLT00020017729	254.658	188.298	321.018	1.70484	0.76964	0.393503	0.958918	-	-	-	-	-	-	-	-	-	-	-
MSTRG.3708.1	39.1382	21.85	56.4264	2.58244	1.36873	0.393911	0.959447	-	-	-	-	-	-	-	-	-	-	-
MSTRG.9272.2	219.257	278.688	159.826	0.573495	-0.802147	0.394003	0.959537	-	-	-	-	-	-	-	-	-	-	-
MSTRG.226.1	19.8782	31.1974	8.55911	0.274354	-1.86589	0.394032	0.959537	-	-	-	-	-	-	-	-	-	-	-
MSTRG.9435.1	73.213	48.3664	98.0596	2.02743	1.01965	0.394076	0.959588	-	-	-	-	-	-	-	-	-	-	-
MSTRG.14668.1	34.3221	50.0952	18.5489	0.370273	-1.43334	0.394553	0.959658	-	-	-	-	-	-	-	-	-	-	-
ENSAPLT00020013330	30.3781	44.0556	16.7007	0.379082	-1.39942	0.394667	0.959658	-	-	-	-	-	-	-	-	-	-	-
MSTRG.16777.1	20.5004	8.97443	32.0264	3.56863	1.83537	0.394825	0.959658	-	-	-	-	-	-	-	-	-	-	-
MSTRG.20215.2	40.4283	21.9377	58.9189	2.68573	1.42532	0.394914	0.959658	-	-	-	-	-	-	-	-	-	-	-
MSTRG.21737.1	19.2217	30.5062	7.93711	0.26018	-1.94242	0.394934	0.959658	-	-	-	-	-	-	-	-	-	-	-
MSTRG.3119.1	26.6085	12.9986	40.2184	3.09406	1.6295	0.394978	0.959658	-	-	-	-	-	-	-	-	-	-	-
MSTRG.12366.3	591.729	731.28	452.178	0.618338	-0.693531	0.395096	0.959658	-	-	-	-	-	-	-	-	-	-	-
MSTRG.4043.1	11.0846	2.84072	19.3285	6.80408	2.7664	0.395172	0.959658	-	-	-	-	-	-	-	-	-	-	-
MSTRG.15497.1	202.001	145.921	258.082	1.76865	0.822645	0.395557	0.959863	-	-	-	-	-	-	-	-	-	-	-
MSTRG.1844.1	55.0915	33.4513	76.7316	2.29383	1.19776	0.395615	0.959863	-	-	-	-	-	-	-	-	-	-	-
ENSAPLT00020019734	109.424	74.3081	144.54	1.94515	0.95988	0.396235	0.960457	-	-	-	-	-	-	-	-	-	-	-
MSTRG.17018.2	192.775	249.865	135.686	0.543037	-0.880878	0.396587	0.960674	-	-	-	-	-	-	-	-	-	-	-
ENSAPLT00020010279	18.0417	7.26232	28.8211	3.96858	1.98862	0.396973	0.960881	-	-	-	-	-	-	-	-	-	-	-
MSTRG.67.7	63.7486	39.7824	87.7148	2.20486	1.14069	0.396977	0.960881	-	-	-	-	-	-	-	-	-	-	-
MSTRG.7824.1	37.478	20.7197	54.2362	2.61761	1.38825	0.397008	0.960921	-	-	-	-	-	-	-	-	-	-	-
MSTRG.19726.1	139.377	99.327	179.426	1.80642	0.853133	0.397349	0.961007	-	-	-	-	-	-	-	-	-	-	-
MSTRG.10064.4	107.779	74.7921	140.766	1.8821	0.912341	0.397362	0.961007	-	-	-	-	-	-	-	-	-	-	-
MSTRG.9107.1	639.426	488.654	790.197	1.61709	0.693398	0.397914	0.961442	-	-	-	-	-	-	-	-	-	-	-
MSTRG.18847.1	181.21	129.904	232.515	1.7899	0.839881	0.398188	0.961615	-	-	-	-	-	-	-	-	-	-	-
ENSAPLT00020002702	657.609	502.284	812.934	1.61847	0.694635	0.398353	0.961788	-	-	-	-	-	-	-	-	-	-	-
MSTRG.16546.8	75.7128	17.4072	134.019	7.69904	2.94468	0.398886	0.962044	-	-	-	-	-	-	-	-	-	-	-
MSTRG.9162.1	115.498	79.7265	151.27	1.89736	0.923993	0.398975	0.962044	-	-	-	-	-	-	-	-	-	-	-
MSTRG.15354.1	74.8978	49.1042	100.691	2.05057	1.03602	0.39905	0.962044	-	-	-	-	-	-	-	-	-	-	-
MSTRG.8329.1	66.3521	89.7632	42.941	0.47838	-1.06377	0.399404	0.962044	-	-	-	-	-	-	-	-	-	-	-
MSTRG.17052.2	208.034	152.214	263.853	1.73343	0.793629	0.399484	0.962073	-	-	-	-	-	-	-	-	-	-	-
ENSAPLT00020016816	4.05736	0	8.11472	Inf	Inf	0.399502	0.962073	-	-	-	-	-	-	-	-	-	-	-
MSTRG.895.1	36.6651	19.3	54.0301	2.79948	1.48516	0.399717	0.962073	-	-	-	-	-	-	-	-	-	-	-
MSTRG.10617.1	11.8737	20.1222	3.62515	0.180157	-2.47267	0.400012	0.962361	-	-	-	-	-	-	-	-	-	-	-
MSTRG.19536.1	3.96855	0	7.93711	Inf	Inf	0.40043	0.962633	-	-	-	-	-	-	-	-	-	-	-
MSTRG.1438.1	260.762	191.652	329.873	1.72121	0.783422	0.400632	0.962717	-	-	-	-	-	-	-	-	-	-	-
MSTRG.7543.1	257.825	191.341	324.309	1.69492	0.761221	0.401003	0.963069	-	-	-	-	-	-	-	-	-	-	-
MSTRG.5024.1	107.171	73.3656	140.975	1.92155	0.942268	0.401363	0.963069	-	-	-	-	-	-	-	-	-	-	-
MSTRG.12377.4	22.6849	34.1425	11.2273	0.328836	-1.60456	0.401938	0.96319	-	-	-	-	-	-	-	-	-	-	-
ENSAPLT00020014663	126.294	164.206	88.3817	0.538238	-0.893684	0.403538	0.963424	-	-	-	-	-	-	-	-	-	-	-
MSTRG.19138.1	272.192	201.082	343.302	1.70727	0.77169	0.403701	0.963424	-	-	-	-	-	-	-	-	-	-	-
MSTRG.8024.2	4.08083	0	8.16166	Inf	Inf	0.403743	0.963424	-	-	-	-	-	-	-	-	-	-	-
MSTRG.1767.1	25.3102	37.8966	12.7237	0.335747	-1.57455	0.403808	0.96346	-	-	-	-	-	-	-	-	-	-	-
ENSAPLT00020019658	86.0522	115.708	56.3968	0.487408	-1.0368	0.404176	0.96355	-	-	-	-	-	-	-	-	-	-	-
MSTRG.14631.1	41.0223	23.2683	58.7763	2.52602	1.33687	0.404365	0.96355	-	-	-	-	-	-	-	-	-	-	-
MSTRG.1763.1	12.7937	4.15934	21.4281	5.15181	2.36508	0.404391	0.96355	-	-	-	-	-	-	-	-	-	-	-
MSTRG.8571.1	10.8816	18.5289	3.23424	0.174551	-2.51828	0.404486	0.96355	-	-	-	-	-	-	-	-	-	-	-
MSTRG.4519.6	874.29	676.921	1071.66	1.58314	0.662784	0.404627	0.96355	-	-	-	-	-	-	-	-	-	-	-
ENSAPLT00020005276	3.9093	0	7.81859	Inf	Inf	0.404885	0.963583	-	-	-	-	-	-	-	-	-	-	-
MSTRG.23584.1	58.2548	37.1427	79.3669	2.13681	1.09546	0.40505	0.963663	-	-	-	-	-	-	-	-	-	-	-
MSTRG.20040.1	25.4282	38.5974	12.259	0.317611	-1.65467	0.405471	0.96391	-	-	-	-	-	-	-	-	-	-	-
MSTRG.23584.2	169.397	123.347	215.447	1.74668	0.804613	0.40612	0.964388	-	-	-	-	-	-	-	-	-	-	-
MSTRG.2430.1	224.333	281.632	167.034	0.593094	-0.753668	0.406195	0.964388	-	-	-	-	-	-	-	-	-	-	-
MSTRG.12151.1	3.89035	0	7.78069	Inf	Inf	0.406325	0.964388	-	-	-	-	-	-	-	-	-	-	-
MSTRG.6732.3	15.3261	24.7857	5.86656	0.236691	-2.07892	0.406529	0.964388	-	-	-	-	-	-	-	-	-	-	-
MSTRG.23014.1	27.3075	14.2316	40.3833	2.83758	1.50466	0.406579	0.964388	-	-	-	-	-	-	-	-	-	-	-
MSTRG.15296.2	57.5381	35.652	79.4242	2.22776	1.1556	0.406634	0.964388	-	-	-	-	-	-	-	-	-	-	-
ENSAPLT00020006050	7.67749	14.064	1.29099	0.0917937	-3.44546	0.406767	0.964388	-	-	-	-	-	-	-	-	-	-	-
MSTRG.19784.1	76.0665	101.567	50.5661	0.49786	-1.00619	0.406805	0.964444	-	-	-	-	-	-	-	-	-	-	-
ENSAPLT00020027991	9.60942	2.27258	16.9463	7.45685	2.89857	0.407382	0.964777	-	-	-	-	-	-	-	-	-	-	-
ENSAPLT00020019384	3.87635	0	7.75269	Inf	Inf	0.407393	0.964777	-	-	-	-	-	-	-	-	-	-	-
MSTRG.11385.1	56.2727	35.2786	77.2667	2.19019	1.13105	0.407654	0.964929	-	-	-	-	-	-	-	-	-	-	-
MSTRG.4919.1	174.241	232.494	115.988	0.498885	-1.00322	0.408285	0.965518	-	-	-	-	-	-	-	-	-	-	-
MSTRG.23894.1	35.2984	50.6185	19.9782	0.394683	-1.34123	0.408519	0.965518	-	-	-	-	-	-	-	-	-	-	-
MSTRG.17364.2	105.136	60.1267	150.145	2.49715	1.32028	0.408812	0.965569	-	-	-	-	-	-	-	-	-	-	-
MSTRG.5484.2	164.736	118.914	210.559	1.77069	0.82431	0.408913	0.965569	-	-	-	-	-	-	-	-	-	-	-
ENSAPLT00020011948	825.795	1287.08	364.505	0.283202	-1.8201	0.409121	0.965812	-	-	-	-	-	-	-	-	-	-	-
ENSAPLT00020003858	20.4557	9.04701	31.8644	3.52209	1.81643	0.409198	0.965812	-	-	-	-	-	-	-	-	-	-	-
MSTRG.17627.1	27.7399	14.6612	40.8187	2.78413	1.47723	0.409282	0.965892	-	-	-	-	-	-	-	-	-	-	-
MSTRG.96.1	604.367	466.414	742.32	1.59155	0.670431	0.409322	0.965897	-	-	-	-	-	-	-	-	-	-	-
MSTRG.17415.1	92.6374	121.511	63.7633	0.524751	-0.930294	0.409883	0.966154	-	-	-	-	-	-	-	-	-	-	-
MSTRG.6222.10	132.968	95.1002	170.836	1.79638	0.84509	0.410553	0.966444	-	-	-	-	-	-	-	-	-	-	-
MSTRG.6780.1	89.2354	117.451	61.0195	0.519531	-0.944719	0.410574	0.966444	-	-	-	-	-	-	-	-	-	-	-
MSTRG.22749.2	345.231	255.863	434.599	1.69856	0.76431	0.411034	0.96664	-	-	-	-	-	-	-	-	-	-	-
MSTRG.8343.1	291.199	219.059	363.34	1.65864	0.730002	0.411368	0.966855	-	-	-	-	-	-	-	-	-	-	-
MSTRG.5608.1	93.1215	64.0577	122.185	1.90742	0.931626	0.412001	0.967428	-	-	-	-	-	-	-	-	-	-	-
MSTRG.20327.2	183.919	134.63	233.209	1.73223	0.792627	0.412482	0.967564	-	-	-	-	-	-	-	-	-	-	-
MSTRG.6071.1	25.5643	38.2575	12.8711	0.336433	-1.57161	0.412642	0.967685	-	-	-	-	-	-	-	-	-	-	-
MSTRG.23295.2	223.499	166.882	280.116	1.67852	0.747194	0.412722	0.967803	-	-	-	-	-	-	-	-	-	-	-
MSTRG.12686.2	10.0686	2.45593	17.6813	7.19946	2.84789	0.41284	0.967876	-	-	-	-	-	-	-	-	-	-	-
MSTRG.22087.1	178.547	226.246	130.848	0.578344	-0.790001	0.413097	0.967908	-	-	-	-	-	-	-	-	-	-	-
MSTRG.1734.10	715.616	564.129	867.103	1.53707	0.620178	0.41311	0.967908	-	-	-	-	-	-	-	-	-	-	-
ENSAPLT00020006404	58.1958	78.4593	37.9323	0.483464	-1.04852	0.413393	0.968121	-	-	-	-	-	-	-	-	-	-	-
MSTRG.23691.3	1662.21	1307.05	2017.37	1.54345	0.626156	0.414114	0.968297	-	-	-	-	-	-	-	-	-	-	-
ENSAPLT00020019927	8.39237	15.171	1.61373	0.10637	-3.23284	0.414426	0.968448	-	-	-	-	-	-	-	-	-	-	-
MSTRG.4275.1	37.0284	52.802	21.2548	0.402538	-1.3128	0.414804	0.968603	-	-	-	-	-	-	-	-	-	-	-
MSTRG.4607.4	37.6394	21.5026	53.7762	2.50091	1.32245	0.414853	0.968652	-	-	-	-	-	-	-	-	-	-	-
MSTRG.17024.1	15.1306	5.90616	24.355	4.12366	2.04392	0.415333	0.968777	-	-	-	-	-	-	-	-	-	-	-
MSTRG.16188.9	6.85409	12.7399	0.96824	0.0760003	-3.71785	0.415347	0.968777	-	-	-	-	-	-	-	-	-	-	-
MSTRG.14897.1	139.626	178.836	100.416	0.561499	-0.832644	0.415696	0.968792	-	-	-	-	-	-	-	-	-	-	-
MSTRG.12868.1	11.1462	3.30136	18.9911	5.75249	2.52419	0.415855	0.968792	-	-	-	-	-	-	-	-	-	-	-
MSTRG.21045.1	31.4325	17.7791	45.086	2.5359	1.3425	0.416298	0.968919	-	-	-	-	-	-	-	-	-	-	-
ENSAPLT00020022877	133.62	95.0608	172.18	1.81126	0.856995	0.417065	0.968937	-	-	-	-	-	-	-	-	-	-	-
MSTRG.14040.1	13.7451	4.79904	22.6911	4.72827	2.24131	0.417437	0.969085	-	-	-	-	-	-	-	-	-	-	-
MSTRG.1888.7	594.188	725.463	462.913	0.638093	-0.648161	0.417783	0.969514	-	-	-	-	-	-	-	-	-	-	-
MSTRG.11901.3	17.779	28.194	7.36404	0.261192	-1.93682	0.417974	0.969664	-	-	-	-	-	-	-	-	-	-	-
MSTRG.19931.1	200.814	150.055	251.574	1.67655	0.745494	0.418812	0.969909	-	-	-	-	-	-	-	-	-	-	-
ENSAPLT00020006543	118.144	81.9703	154.318	1.88261	0.912738	0.418877	0.969909	-	-	-	-	-	-	-	-	-	-	-
MSTRG.13462.1	9.15274	2.44621	15.8593	6.48321	2.69671	0.419164	0.969909	-	-	-	-	-	-	-	-	-	-	-
MSTRG.3450.2	188.451	322.033	54.8696	0.170385	-2.55313	0.419337	0.96995	-	-	-	-	-	-	-	-	-	-	-
MSTRG.18430.5	148.804	109.702	187.906	1.71288	0.776427	0.42009	0.97026	-	-	-	-	-	-	-	-	-	-	-
MSTRG.5588.1	214.709	160.451	268.967	1.67632	0.745294	0.420526	0.970335	-	-	-	-	-	-	-	-	-	-	-
MSTRG.11563.1	46.2439	26.7028	65.7851	2.46361	1.30077	0.420528	0.970335	-	-	-	-	-	-	-	-	-	-	-
MSTRG.7774.3	59.8133	38.643	80.9836	2.09568	1.06742	0.422438	0.971898	-	-	-	-	-	-	-	-	-	-	-
MSTRG.18288.1	15.3742	6.19204	24.5563	3.96579	1.98761	0.422579	0.971909	-	-	-	-	-	-	-	-	-	-	-
MSTRG.5083.3	340.398	195.726	485.071	2.47832	1.30936	0.422994	0.971909	-	-	-	-	-	-	-	-	-	-	-
MSTRG.5908.1	2410.84	1895.99	2925.69	1.5431	0.625828	0.423038	0.971909	-	-	-	-	-	-	-	-	-	-	-
MSTRG.16664.1	144.517	183.836	105.198	0.572238	-0.805313	0.423239	0.971961	-	-	-	-	-	-	-	-	-	-	-
MSTRG.8404.1	83.2744	109.11	57.439	0.526434	-0.925676	0.423379	0.972137	-	-	-	-	-	-	-	-	-	-	-
MSTRG.12873.1	28.3235	15.1638	41.4832	2.73568	1.4519	0.423447	0.972137	-	-	-	-	-	-	-	-	-	-	-
MSTRG.10458.8	286.951	218.904	354.998	1.62171	0.697513	0.423764	0.972151	-	-	-	-	-	-	-	-	-	-	-
MSTRG.5368.1	110.576	77.7635	143.388	1.8439	0.882759	0.423922	0.972151	-	-	-	-	-	-	-	-	-	-	-
MSTRG.23142.1	12.7722	4.22796	21.3164	5.04178	2.33393	0.424067	0.972151	-	-	-	-	-	-	-	-	-	-	-
MSTRG.10890.1	485.177	375.074	595.281	1.5871	0.666395	0.424134	0.972151	-	-	-	-	-	-	-	-	-	-	-
MSTRG.17958.1	3.8865	0	7.77301	Inf	Inf	0.424387	0.972151	-	-	-	-	-	-	-	-	-	-	-
MSTRG.23270.3	106.146	74.5835	137.709	1.84638	0.884698	0.424885	0.972151	-	-	-	-	-	-	-	-	-	-	-
MSTRG.15495.1	671.085	819.596	522.574	0.6376	-0.649277	0.4253	0.972411	-	-	-	-	-	-	-	-	-	-	-
MSTRG.8489.3	195.988	146.714	245.263	1.6717	0.741319	0.425312	0.972411	-	-	-	-	-	-	-	-	-	-	-
ENSAPLT00020006915	25.0985	12.1387	38.0584	3.1353	1.6486	0.425368	0.972411	-	-	-	-	-	-	-	-	-	-	-
MSTRG.23526.1	40.0979	23.5799	56.6159	2.40103	1.26365	0.425382	0.972411	-	-	-	-	-	-	-	-	-	-	-
MSTRG.2562.1	410.543	308.146	512.94	1.6646	0.735176	0.425835	0.972755	-	-	-	-	-	-	-	-	-	-	-
MSTRG.7927.1	16.1795	6.78653	25.5724	3.76811	1.91384	0.426008	0.972755	-	-	-	-	-	-	-	-	-	-	-
MSTRG.4732.1	63.8193	42.1391	85.4995	2.02898	1.02076	0.426539	0.972863	-	-	-	-	-	-	-	-	-	-	-
MSTRG.23691.2	2361.69	1881.61	2841.77	1.51029	0.594827	0.426702	0.972912	-	-	-	-	-	-	-	-	-	-	-
MSTRG.19996.1	323.258	398.758	247.758	0.621323	-0.686584	0.426714	0.972912	-	-	-	-	-	-	-	-	-	-	-
MSTRG.13550.2	35.2324	49.7593	20.7055	0.416113	-1.26495	0.42735	0.972986	-	-	-	-	-	-	-	-	-	-	-
MSTRG.4265.7	172.643	128.188	217.098	1.69359	0.760084	0.427736	0.972986	-	-	-	-	-	-	-	-	-	-	-
ENSAPLT00020024233	28.7289	41.7154	15.7424	0.377376	-1.40593	0.428199	0.973199	-	-	-	-	-	-	-	-	-	-	-
MSTRG.4670.1	169.208	124.566	213.85	1.71676	0.779689	0.428475	0.973258	-	-	-	-	-	-	-	-	-	-	-
MSTRG.9354.1	3.75131	0	7.50262	Inf	Inf	0.428568	0.973297	-	-	-	-	-	-	-	-	-	-	-
MSTRG.7123.2	23.7705	11.5234	36.0176	3.12561	1.64414	0.428635	0.973297	-	-	-	-	-	-	-	-	-	-	-
MSTRG.23745.10	244.467	186.145	302.789	1.62663	0.701888	0.428963	0.973297	-	-	-	-	-	-	-	-	-	-	-
MSTRG.18402.4	252.765	191.304	314.225	1.64254	0.71593	0.429641	0.97387	-	-	-	-	-	-	-	-	-	-	-
ENSAPLT00020013028	8.79232	1.9885	15.5961	7.84316	2.97143	0.429679	0.973881	-	-	-	-	-	-	-	-	-	-	-
MSTRG.14008.1	25.4784	13.8294	37.1274	2.68467	1.42474	0.429759	0.973881	-	-	-	-	-	-	-	-	-	-	-
MSTRG.14154.11	167.442	90.6189	244.265	2.69552	1.43056	0.430033	0.974175	-	-	-	-	-	-	-	-	-	-	-
MSTRG.4615.1	252.472	314.475	190.468	0.60567	-0.723396	0.430193	0.974376	-	-	-	-	-	-	-	-	-	-	-
ENSAPLT00020011091	20.1346	9.30384	30.9654	3.32824	1.73476	0.430914	0.974708	-	-	-	-	-	-	-	-	-	-	-
MSTRG.16766.9	3753.55	2934.44	4572.66	1.55827	0.639949	0.431339	0.97489	-	-	-	-	-	-	-	-	-	-	-
MSTRG.4940.1	37.6579	22.5762	52.7396	2.33607	1.22408	0.431567	0.975088	-	-	-	-	-	-	-	-	-	-	-
MSTRG.440.1	3.78765	0	7.5753	Inf	Inf	0.431961	0.975267	-	-	-	-	-	-	-	-	-	-	-
MSTRG.22743.1	6.28871	0.852216	11.7252	13.7585	3.78225	0.432058	0.975331	-	-	-	-	-	-	-	-	-	-	-
ENSAPLT00020025136	18.7707	8.60965	28.9317	3.36038	1.74862	0.432101	0.975336	-	-	-	-	-	-	-	-	-	-	-
MSTRG.18512.1	158.824	117.41	200.237	1.70545	0.770151	0.432561	0.975719	-	-	-	-	-	-	-	-	-	-	-
MSTRG.4427.1	69.7053	93.4557	45.9549	0.491729	-1.02406	0.432989	0.975719	-	-	-	-	-	-	-	-	-	-	-
MSTRG.4700.2	9.25251	15.7845	2.72055	0.172356	-2.53653	0.433084	0.975719	-	-	-	-	-	-	-	-	-	-	-
MSTRG.12297.1	72.627	49.7875	95.4665	1.91748	0.93921	0.433241	0.975719	-	-	-	-	-	-	-	-	-	-	-
MSTRG.7655.8	63.0358	41.3681	84.7035	2.04755	1.0339	0.43327	0.975719	-	-	-	-	-	-	-	-	-	-	-
ENSAPLT00020012447	59.8012	39.8491	79.7533	2.00138	1.001	0.433681	0.975831	-	-	-	-	-	-	-	-	-	-	-
MSTRG.19682.2	48.8899	31.4187	66.3611	2.11215	1.07871	0.434031	0.976056	-	-	-	-	-	-	-	-	-	-	-
MSTRG.20614.1	609.555	476.208	742.901	1.56004	0.641579	0.434087	0.976056	-	-	-	-	-	-	-	-	-	-	-
MSTRG.17367.1	1553.26	1221.57	1884.95	1.54305	0.625787	0.434138	0.976056	-	-	-	-	-	-	-	-	-	-	-
MSTRG.2005.1	60.703	40.6676	80.7385	1.98533	0.989376	0.434204	0.976056	-	-	-	-	-	-	-	-	-	-	-
MSTRG.21346.1	26.0631	13.448	38.6782	2.87612	1.52413	0.434776	0.976545	-	-	-	-	-	-	-	-	-	-	-
MSTRG.18401.3	24.9225	41.3865	8.45845	0.204377	-2.2907	0.434952	0.976545	-	-	-	-	-	-	-	-	-	-	-
ENSAPLT00020024048	11.9879	4.13357	19.8422	4.80025	2.26311	0.435341	0.976559	-	-	-	-	-	-	-	-	-	-	-
MSTRG.8443.1	153.281	111.76	194.802	1.74304	0.801609	0.435452	0.976559	-	-	-	-	-	-	-	-	-	-	-
ENSAPLT00020021005	4.78871	0.300124	9.27729	30.9116	4.95007	0.435705	0.976652	-	-	-	-	-	-	-	-	-	-	-
MSTRG.15880.1	78.2722	54.171	102.373	1.88982	0.918247	0.435821	0.976652	-	-	-	-	-	-	-	-	-	-	-
MSTRG.18056.1	106.379	137.376	75.3813	0.548723	-0.86585	0.43733	0.977014	-	-	-	-	-	-	-	-	-	-	-
MSTRG.5294.1	296.923	226.076	367.77	1.62675	0.701997	0.437375	0.977014	-	-	-	-	-	-	-	-	-	-	-
MSTRG.3232.1	232.277	289.34	175.213	0.605563	-0.723651	0.437853	0.977109	-	-	-	-	-	-	-	-	-	-	-
MSTRG.21710.1	34.2417	20.0793	48.4041	2.41064	1.26942	0.437863	0.977109	-	-	-	-	-	-	-	-	-	-	-
MSTRG.8980.1	3.71227	0	7.42454	Inf	Inf	0.437866	0.977109	-	-	-	-	-	-	-	-	-	-	-
ENSAPLT00020008873	33.4839	19.5652	47.4025	2.42279	1.27667	0.438055	0.977194	-	-	-	-	-	-	-	-	-	-	-
MSTRG.11194.3	496.811	605.179	388.443	0.641865	-0.639658	0.43846	0.977326	-	-	-	-	-	-	-	-	-	-	-
MSTRG.6576.1	6.89447	1.17811	12.6108	10.7043	3.42011	0.438573	0.977326	-	-	-	-	-	-	-	-	-	-	-
MSTRG.21678.11	76.1097	99.2217	52.9978	0.534135	-0.904723	0.439183	0.977326	-	-	-	-	-	-	-	-	-	-	-
ENSAPLT00020015791	15.2047	24.2705	6.13896	0.25294	-1.98314	0.440692	0.977871	-	-	-	-	-	-	-	-	-	-	-
MSTRG.457.1	9.82343	16.9308	2.71604	0.16042	-2.64007	0.440819	0.977871	-	-	-	-	-	-	-	-	-	-	-
MSTRG.23458.1	383.528	299.641	467.415	1.55992	0.641468	0.440963	0.977871	-	-	-	-	-	-	-	-	-	-	-
MSTRG.9495.1	1147.45	1388.12	906.787	0.653247	-0.6143	0.441233	0.977871	-	-	-	-	-	-	-	-	-	-	-
MSTRG.21199.2	100.695	71.8564	129.534	1.80268	0.850144	0.441237	0.977871	-	-	-	-	-	-	-	-	-	-	-
MSTRG.23892.1	531.386	411.704	651.067	1.58139	0.661197	0.441331	0.977871	-	-	-	-	-	-	-	-	-	-	-
MSTRG.14141.1	58.3745	78.2251	38.5238	0.492473	-1.02188	0.44188	0.977908	-	-	-	-	-	-	-	-	-	-	-
MSTRG.21818.1	233.68	176.725	290.635	1.64456	0.717706	0.442378	0.978041	-	-	-	-	-	-	-	-	-	-	-
MSTRG.11755.1	502.995	392.652	613.339	1.56204	0.643433	0.442459	0.978041	-	-	-	-	-	-	-	-	-	-	-
MSTRG.1394.2	3.75155	7.50309	0	0	-Inf	0.442581	0.978041	-	-	-	-	-	-	-	-	-	-	-
MSTRG.16805.1	25.9552	37.8801	14.0302	0.370385	-1.4329	0.442842	0.978041	-	-	-	-	-	-	-	-	-	-	-
MSTRG.18941.1	3.64523	0	7.29047	Inf	Inf	0.443215	0.978052	-	-	-	-	-	-	-	-	-	-	-
MSTRG.10454.1	27.8177	14.9862	40.6492	2.71245	1.4396	0.44325	0.978052	-	-	-	-	-	-	-	-	-	-	-
MSTRG.20203.15	102.388	127.314	77.462	0.608434	-0.716826	0.443335	0.978052	-	-	-	-	-	-	-	-	-	-	-
MSTRG.991.1	428.12	333.088	523.152	1.57061	0.651326	0.443585	0.978061	-	-	-	-	-	-	-	-	-	-	-
MSTRG.8927.1	36.4646	22.0513	50.8778	2.30724	1.20617	0.444102	0.978191	-	-	-	-	-	-	-	-	-	-	-
MSTRG.3787.1	37.247	51.6298	22.8643	0.442851	-1.17511	0.444284	0.978191	-	-	-	-	-	-	-	-	-	-	-
MSTRG.11114.1	13.4396	5.21435	21.6649	4.15486	2.0548	0.444367	0.978191	-	-	-	-	-	-	-	-	-	-	-
MSTRG.10870.1	26.025	13.5001	38.5498	2.85551	1.51375	0.444452	0.978191	-	-	-	-	-	-	-	-	-	-	-
MSTRG.4734.1	327.973	251.617	404.329	1.60692	0.684301	0.44454	0.978221	-	-	-	-	-	-	-	-	-	-	-
ENSAPLT00020006013	161.483	201.81	121.156	0.600344	-0.736138	0.445325	0.978781	-	-	-	-	-	-	-	-	-	-	-
ENSAPLT00020025717	3.71944	7.43889	0	0	-Inf	0.445364	0.978781	-	-	-	-	-	-	-	-	-	-	-
MSTRG.15226.1	223.646	276.087	171.205	0.620113	-0.689398	0.445381	0.978781	-	-	-	-	-	-	-	-	-	-	-
MSTRG.5734.1	136.813	172.992	100.634	0.581729	-0.781582	0.446392	0.978883	-	-	-	-	-	-	-	-	-	-	-
MSTRG.20135.1	79.2495	55.4136	103.085	1.86029	0.895528	0.446652	0.978967	-	-	-	-	-	-	-	-	-	-	-
MSTRG.4529.3	266.442	201.352	331.533	1.64654	0.719436	0.447346	0.979365	-	-	-	-	-	-	-	-	-	-	-
MSTRG.18848.2	39.8823	24.2563	55.5082	2.2884	1.19434	0.448602	0.98024	-	-	-	-	-	-	-	-	-	-	-
MSTRG.17364.1	225.348	274.074	176.621	0.644426	-0.633913	0.448655	0.98024	-	-	-	-	-	-	-	-	-	-	-
MSTRG.6983.8	205.853	157.287	254.419	1.61755	0.693806	0.448745	0.98024	-	-	-	-	-	-	-	-	-	-	-
MSTRG.18673.5	87.7354	62.2752	113.196	1.81767	0.862089	0.448851	0.98024	-	-	-	-	-	-	-	-	-	-	-
MSTRG.21532.2	37.3361	23.1302	51.542	2.22834	1.15597	0.448858	0.98024	-	-	-	-	-	-	-	-	-	-	-
MSTRG.1323.14	10.3622	3.12479	17.5997	5.63227	2.49372	0.449183	0.980413	-	-	-	-	-	-	-	-	-	-	-
ENSAPLT00020020187	9.09373	15.8388	2.34861	0.148281	-2.75359	0.45005	0.980806	-	-	-	-	-	-	-	-	-	-	-
MSTRG.2641.1	3.55981	0	7.11963	Inf	Inf	0.450166	0.980806	-	-	-	-	-	-	-	-	-	-	-
ENSAPLT00020011453	3.55699	0	7.11397	Inf	Inf	0.450398	0.980806	-	-	-	-	-	-	-	-	-	-	-
ENSAPLT00020021574	27.1794	39.5066	14.8522	0.375943	-1.41141	0.451058	0.980806	-	-	-	-	-	-	-	-	-	-	-
MSTRG.10828.1	880.838	1062.65	699.024	0.657812	-0.604253	0.451117	0.980806	-	-	-	-	-	-	-	-	-	-	-
MSTRG.18548.1	80.6969	104.848	56.5455	0.539308	-0.89082	0.451912	0.981221	-	-	-	-	-	-	-	-	-	-	-
MSTRG.17007.1	3.53803	0	7.07607	Inf	Inf	0.451963	0.981221	-	-	-	-	-	-	-	-	-	-	-
ENSAPLT00020024860	150.106	189.564	110.649	0.583702	-0.776696	0.452177	0.981225	-	-	-	-	-	-	-	-	-	-	-
ENSAPLT00020023697	67.9665	46.3371	89.5959	1.93357	0.951266	0.452371	0.981225	-	-	-	-	-	-	-	-	-	-	-
MSTRG.4276.7	6.47529	11.9153	1.03527	0.0868861	-3.52473	0.452553	0.981225	-	-	-	-	-	-	-	-	-	-	-
MSTRG.19656.1	17.0268	7.56187	26.4917	3.50332	1.80872	0.452699	0.981225	-	-	-	-	-	-	-	-	-	-	-
ENSAPLT00020024383	17.4805	7.66994	27.2911	3.55819	1.83114	0.452817	0.981225	-	-	-	-	-	-	-	-	-	-	-
ENSAPLT00020017700	6.23413	0.900371	11.5679	12.8479	3.68346	0.452975	0.981225	-	-	-	-	-	-	-	-	-	-	-
MSTRG.19550.1	80.9882	57.7024	104.274	1.8071	0.853674	0.453237	0.981225	-	-	-	-	-	-	-	-	-	-	-
MSTRG.5103.2	96.9448	67.8771	126.013	1.85648	0.89257	0.453987	0.981428	-	-	-	-	-	-	-	-	-	-	-
MSTRG.3678.1	25.3374	36.9875	13.6874	0.370055	-1.43419	0.454098	0.981428	-	-	-	-	-	-	-	-	-	-	-
MSTRG.15546.1	112.605	82.3543	142.856	1.73465	0.794643	0.454133	0.981428	-	-	-	-	-	-	-	-	-	-	-
MSTRG.4385.1	19.9089	30.115	9.70272	0.322189	-1.63402	0.454975	0.982272	-	-	-	-	-	-	-	-	-	-	-
MSTRG.7726.1	262.042	202.033	322.051	1.59405	0.672697	0.455082	0.982272	-	-	-	-	-	-	-	-	-	-	-
MSTRG.21585.9	40.327	68.345	12.3091	0.180102	-2.47312	0.455187	0.982272	-	-	-	-	-	-	-	-	-	-	-
ENSAPLT00020024858	93.2473	119.943	66.552	0.554866	-0.849789	0.455617	0.98243	-	-	-	-	-	-	-	-	-	-	-
ENSAPLT00020005722	52.3306	33.3111	71.3501	2.14193	1.09891	0.456693	0.982781	-	-	-	-	-	-	-	-	-	-	-
ENSAPLT00020001178	152.456	191.719	113.193	0.590412	-0.760205	0.456762	0.982781	-	-	-	-	-	-	-	-	-	-	-
MSTRG.23638.4	50.4971	31.4072	69.587	2.21564	1.14772	0.456923	0.982781	-	-	-	-	-	-	-	-	-	-	-
MSTRG.4611.2	68.7145	90.0792	47.3499	0.525648	-0.927831	0.457106	0.982781	-	-	-	-	-	-	-	-	-	-	-
MSTRG.6733.1	206.486	159.456	253.517	1.58988	0.668922	0.457656	0.982781	-	-	-	-	-	-	-	-	-	-	-
MSTRG.24188.2	50.5591	33.5672	67.551	2.01241	1.00893	0.457777	0.982781	-	-	-	-	-	-	-	-	-	-	-
MSTRG.11309.1	140.168	177.337	102.998	0.580805	-0.783875	0.457811	0.982781	-	-	-	-	-	-	-	-	-	-	-
MSTRG.14042.1	126.619	94.2458	158.993	1.687	0.754462	0.457995	0.982781	-	-	-	-	-	-	-	-	-	-	-
MSTRG.1838.1	15.2262	24.0744	6.37798	0.264927	-1.91633	0.458175	0.982781	-	-	-	-	-	-	-	-	-	-	-
MSTRG.2841.1	3.38884	0	6.77768	Inf	Inf	0.458438	0.982781	-	-	-	-	-	-	-	-	-	-	-
MSTRG.9514.1	3.38884	0	6.77768	Inf	Inf	0.458438	0.982781	-	-	-	-	-	-	-	-	-	-	-
MSTRG.24512.1	46.5615	29.871	63.2521	2.11751	1.08237	0.458491	0.982781	-	-	-	-	-	-	-	-	-	-	-
ENSAPLT00020013475	3.45813	0	6.91626	Inf	Inf	0.458644	0.982781	-	-	-	-	-	-	-	-	-	-	-
MSTRG.8168.5	126.052	84.4073	167.697	1.98676	0.990416	0.459047	0.982781	-	-	-	-	-	-	-	-	-	-	-
MSTRG.20152.1	75.0204	52.7616	97.2791	1.84375	0.88264	0.459225	0.982781	-	-	-	-	-	-	-	-	-	-	-
MSTRG.1734.9	17.8708	28.8119	6.9298	0.240519	-2.05578	0.459869	0.982833	-	-	-	-	-	-	-	-	-	-	-
MSTRG.24335.6	588.483	838.451	338.515	0.403738	-1.30851	0.460181	0.982833	-	-	-	-	-	-	-	-	-	-	-
MSTRG.22742.1	6.49185	1.2005	11.7832	9.81528	3.29503	0.460258	0.982833	-	-	-	-	-	-	-	-	-	-	-
MSTRG.17051.2	409.504	322.084	496.924	1.54284	0.62559	0.460387	0.982833	-	-	-	-	-	-	-	-	-	-	-
MSTRG.21937.1	20.783	10.6074	30.9587	2.91858	1.54527	0.46078	0.983042	-	-	-	-	-	-	-	-	-	-	-
MSTRG.2967.1	249.646	308.191	191.101	0.620074	-0.689488	0.460828	0.983042	-	-	-	-	-	-	-	-	-	-	-
MSTRG.5909.1	842.053	669.553	1014.55	1.51527	0.599575	0.461078	0.983241	-	-	-	-	-	-	-	-	-	-	-
MSTRG.4958.1	30.6874	17.5558	43.8189	2.49597	1.3196	0.462665	0.984142	-	-	-	-	-	-	-	-	-	-	-
MSTRG.23143.4	9.32973	2.80421	15.8552	5.65409	2.4993	0.462684	0.984142	-	-	-	-	-	-	-	-	-	-	-
MSTRG.17085.16	19.022	5.39737	32.6466	6.04862	2.59661	0.462914	0.984201	-	-	-	-	-	-	-	-	-	-	-
MSTRG.13634.5	33.7961	47.701	19.8912	0.416997	-1.26189	0.463126	0.98426	-	-	-	-	-	-	-	-	-	-	-
MSTRG.11261.1	186.791	142.273	231.31	1.62582	0.701169	0.463384	0.98426	-	-	-	-	-	-	-	-	-	-	-
MSTRG.9680.1	16.4356	25.7583	7.11285	0.276138	-1.85654	0.463431	0.98426	-	-	-	-	-	-	-	-	-	-	-
MSTRG.4530.1	353.253	276.355	430.151	1.55651	0.638317	0.463691	0.984428	-	-	-	-	-	-	-	-	-	-	-
MSTRG.21422.3	513.807	622.489	405.124	0.650813	-0.619685	0.464207	0.984441	-	-	-	-	-	-	-	-	-	-	-
MSTRG.2100.1	69.9101	49.3277	90.4926	1.83452	0.875403	0.464264	0.984441	-	-	-	-	-	-	-	-	-	-	-
MSTRG.1397.3	31.2763	17.5228	45.0298	2.56978	1.36164	0.46488	0.984842	-	-	-	-	-	-	-	-	-	-	-
MSTRG.3064.1	369.612	291.464	447.76	1.53624	0.619405	0.465	0.984871	-	-	-	-	-	-	-	-	-	-	-
MSTRG.10396.1	7.69162	13.7695	1.61373	0.117196	-3.093	0.46539	0.984984	-	-	-	-	-	-	-	-	-	-	-
ENSAPLT00020014093	35.6303	22.0359	49.2248	2.23385	1.15953	0.465851	0.984984	-	-	-	-	-	-	-	-	-	-	-
MSTRG.12137.1	20.1117	30.6002	9.62327	0.314484	-1.66894	0.466174	0.985034	-	-	-	-	-	-	-	-	-	-	-
MSTRG.21844.1	61.8174	42.2149	81.4198	1.9287	0.947627	0.466489	0.985091	-	-	-	-	-	-	-	-	-	-	-
MSTRG.16738.1	25.4127	13.9933	36.832	2.63211	1.39622	0.466862	0.985397	-	-	-	-	-	-	-	-	-	-	-
MSTRG.369.1	3.42856	0	6.85713	Inf	Inf	0.467646	0.985487	-	-	-	-	-	-	-	-	-	-	-
MSTRG.13960.1	34.8325	21.217	48.4479	2.28345	1.19121	0.467763	0.985487	-	-	-	-	-	-	-	-	-	-	-
MSTRG.4611.3	18.6256	8.83099	28.4202	3.21824	1.68627	0.468422	0.985692	-	-	-	-	-	-	-	-	-	-	-
MSTRG.859.1	3.49785	0	6.99571	Inf	Inf	0.46876	0.985692	-	-	-	-	-	-	-	-	-	-	-
MSTRG.24331.2	3.49785	0	6.99571	Inf	Inf	0.46876	0.985692	-	-	-	-	-	-	-	-	-	-	-
MSTRG.9094.7	48.9421	28.6267	69.2574	2.41933	1.27461	0.470143	0.986309	-	-	-	-	-	-	-	-	-	-	-
MSTRG.4452.1	229.83	280.002	179.659	0.641635	-0.640175	0.471263	0.986882	-	-	-	-	-	-	-	-	-	-	-
MSTRG.791.2	3.47307	6.94614	0	0	-Inf	0.471461	0.986882	-	-	-	-	-	-	-	-	-	-	-
MSTRG.23638.6	75.3193	53.6456	96.993	1.80803	0.85442	0.471817	0.986934	-	-	-	-	-	-	-	-	-	-	-
MSTRG.4588.6	198.77	244.942	152.599	0.623	-0.682697	0.473368	0.987171	-	-	-	-	-	-	-	-	-	-	-
ENSAPLT00020016242	10.9143	3.98571	17.8429	4.47673	2.16244	0.473371	0.987171	-	-	-	-	-	-	-	-	-	-	-
MSTRG.10259.1	94.9277	119.546	70.3092	0.588134	-0.765783	0.473567	0.987212	-	-	-	-	-	-	-	-	-	-	-
MSTRG.6378.1	3.54304	7.08608	0	0	-Inf	0.473702	0.987258	-	-	-	-	-	-	-	-	-	-	-
ENSAPLT00020018172	3.28333	0	6.56666	Inf	Inf	0.47376	0.987266	-	-	-	-	-	-	-	-	-	-	-
MSTRG.16972.1	111.036	83.0576	139.014	1.6737	0.743045	0.473887	0.98732	-	-	-	-	-	-	-	-	-	-	-
MSTRG.11404.1	286.356	226.003	346.709	1.53409	0.617386	0.474574	0.987412	-	-	-	-	-	-	-	-	-	-	-
ENSAPLT00020004204	8.73744	15.2156	2.25923	0.14848	-2.75166	0.474737	0.987412	-	-	-	-	-	-	-	-	-	-	-
ENSAPLT00020014263	38.3824	53.8498	22.915	0.425536	-1.23265	0.47534	0.987451	-	-	-	-	-	-	-	-	-	-	-
MSTRG.18191.1	739.004	595.65	882.357	1.48133	0.566898	0.475858	0.987723	-	-	-	-	-	-	-	-	-	-	-
MSTRG.1921.1	3.32971	0	6.65942	Inf	Inf	0.476134	0.987912	-	-	-	-	-	-	-	-	-	-	-
MSTRG.23416.1	13.2866	21.3556	5.21767	0.244324	-2.03314	0.476458	0.988255	-	-	-	-	-	-	-	-	-	-	-
MSTRG.12958.1	56.9003	39.0459	74.7547	1.91453	0.936993	0.477216	0.988787	-	-	-	-	-	-	-	-	-	-	-
MSTRG.22013.10	3.40886	6.81773	0	0	-Inf	0.477454	0.988787	-	-	-	-	-	-	-	-	-	-	-
ENSAPLT00020000524	3.45142	6.90285	0	0	-Inf	0.477618	0.988787	-	-	-	-	-	-	-	-	-	-	-
MSTRG.14850.1	3.45142	6.90285	0	0	-Inf	0.477618	0.988787	-	-	-	-	-	-	-	-	-	-	-
MSTRG.1955.1	139.494	172.935	106.054	0.613262	-0.705424	0.477727	0.988787	-	-	-	-	-	-	-	-	-	-	-
MSTRG.23752.13	620.658	399.062	842.255	2.11059	1.07764	0.479109	0.989388	-	-	-	-	-	-	-	-	-	-	-
ENSAPLT00020008681	79.5236	101.787	57.2603	0.562551	-0.829944	0.479243	0.989388	-	-	-	-	-	-	-	-	-	-	-
MSTRG.9352.1	402.646	486.714	318.578	0.654548	-0.611429	0.47943	0.989463	-	-	-	-	-	-	-	-	-	-	-
MSTRG.4870.1	3.36718	0	6.73436	Inf	Inf	0.479766	0.989679	-	-	-	-	-	-	-	-	-	-	-
MSTRG.20214.1	81.4396	58.5883	104.291	1.78006	0.831927	0.479829	0.989679	-	-	-	-	-	-	-	-	-	-	-
MSTRG.12924.1	106.418	135.111	77.7254	0.575271	-0.797687	0.479841	0.989679	-	-	-	-	-	-	-	-	-	-	-
ENSAPLT00020002402	116.219	146.445	85.9931	0.587203	-0.768068	0.480458	0.989728	-	-	-	-	-	-	-	-	-	-	-
ENSAPLT00020020947	3.27837	0	6.55674	Inf	Inf	0.48063	0.989728	-	-	-	-	-	-	-	-	-	-	-
MSTRG.2423.3	385.367	307.663	463.072	1.50513	0.589889	0.480636	0.989728	-	-	-	-	-	-	-	-	-	-	-
ENSAPLT00020010894	8.37211	2.36889	14.3753	6.06839	2.60131	0.481002	0.989926	-	-	-	-	-	-	-	-	-	-	-
MSTRG.14378.2	178.171	134.684	221.659	1.64578	0.718768	0.482266	0.990984	-	-	-	-	-	-	-	-	-	-	-
MSTRG.21608.10	113.684	53.085	174.283	3.28309	1.71506	0.482589	0.991206	-	-	-	-	-	-	-	-	-	-	-
MSTRG.9600.1	366.177	441.228	291.126	0.659808	-0.599881	0.482594	0.991206	-	-	-	-	-	-	-	-	-	-	-
MSTRG.22825.1	242.241	295.587	188.894	0.639048	-0.646004	0.482912	0.991404	-	-	-	-	-	-	-	-	-	-	-
MSTRG.23803.1	17.5118	8.65634	26.3673	3.04601	1.60692	0.483001	0.991469	-	-	-	-	-	-	-	-	-	-	-
MSTRG.12885.1	13.4111	5.92798	20.8942	3.52467	1.81749	0.483624	0.992215	-	-	-	-	-	-	-	-	-	-	-
ENSAPLT00020002116	18.0211	9.28371	26.7584	2.8823	1.52722	0.483798	0.992418	-	-	-	-	-	-	-	-	-	-	-
ENSAPLT00020011759	156.151	119.402	192.9	1.61555	0.692027	0.484971	0.992649	-	-	-	-	-	-	-	-	-	-	-
MSTRG.23546.8	2212.89	1830.92	2594.85	1.41723	0.503076	0.485253	0.992743	-	-	-	-	-	-	-	-	-	-	-
MSTRG.15100.1	24.3627	35.2936	13.4317	0.38057	-1.39377	0.485397	0.992899	-	-	-	-	-	-	-	-	-	-	-
MSTRG.15448.6	70.5813	49.7092	91.4534	1.83977	0.879524	0.485433	0.992918	-	-	-	-	-	-	-	-	-	-	-
MSTRG.14331.1	77.8361	55.9147	99.7575	1.7841	0.835198	0.485818	0.993231	-	-	-	-	-	-	-	-	-	-	-
MSTRG.5367.2	123.828	90.1441	157.511	1.74733	0.80515	0.488865	0.994503	-	-	-	-	-	-	-	-	-	-	-
ENSAPLT00020028441	3.42192	6.84384	0	0	-Inf	0.489418	0.99492	-	-	-	-	-	-	-	-	-	-	-
MSTRG.21957.1	3.17782	0	6.35564	Inf	Inf	0.489614	0.994923	-	-	-	-	-	-	-	-	-	-	-
MSTRG.23678.2	33.5223	47.1269	19.9178	0.422641	-1.24249	0.489711	0.994923	-	-	-	-	-	-	-	-	-	-	-
MSTRG.10183.1	12.1497	4.59229	19.7072	4.29137	2.10144	0.490067	0.995097	-	-	-	-	-	-	-	-	-	-	-
MSTRG.4606.8	13.1125	4.82922	21.3957	4.43046	2.14746	0.490739	0.995773	-	-	-	-	-	-	-	-	-	-	-
MSTRG.18174.1	34.897	21.5494	48.2446	2.23879	1.16272	0.49113	0.99581	-	-	-	-	-	-	-	-	-	-	-
MSTRG.23804.4	20.9314	11.1376	30.7253	2.7587	1.46399	0.492091	0.996053	-	-	-	-	-	-	-	-	-	-	-
ENSAPLT00020024305	13.3075	20.6603	5.95479	0.288224	-1.79474	0.492247	0.996053	-	-	-	-	-	-	-	-	-	-	-
MSTRG.23645.1	199.766	154.571	244.961	1.58478	0.664284	0.492397	0.996053	-	-	-	-	-	-	-	-	-	-	-
MSTRG.19771.1	34.01	21.7701	46.2499	2.12447	1.0871	0.492747	0.996188	-	-	-	-	-	-	-	-	-	-	-
MSTRG.11567.1	39.124	25.7666	52.4814	2.0368	1.02631	0.492845	0.996188	-	-	-	-	-	-	-	-	-	-	-
MSTRG.14994.1	46.7958	30.6722	62.9194	2.05135	1.03657	0.492943	0.996188	-	-	-	-	-	-	-	-	-	-	-
MSTRG.6077.1	67.5158	46.8045	88.2271	1.88501	0.914574	0.493016	0.996188	-	-	-	-	-	-	-	-	-	-	-
MSTRG.23638.2	67.0098	49.1447	84.875	1.72704	0.788305	0.493329	0.996419	-	-	-	-	-	-	-	-	-	-	-
ENSAPLT00020023663	19.2312	28.7474	9.71491	0.33794	-1.56516	0.493462	0.996507	-	-	-	-	-	-	-	-	-	-	-
MSTRG.20161.1	670.199	535.294	805.103	1.50404	0.58884	0.493891	0.996764	-	-	-	-	-	-	-	-	-	-	-
ENSAPLT00020023465	491.784	391.594	591.974	1.5117	0.596176	0.494061	0.99679	-	-	-	-	-	-	-	-	-	-	-
MSTRG.17389.1	153.404	118.799	188.009	1.58257	0.662272	0.494131	0.99679	-	-	-	-	-	-	-	-	-	-	-
MSTRG.22423.1	194.632	150.326	238.938	1.58946	0.668541	0.494627	0.996813	-	-	-	-	-	-	-	-	-	-	-
MSTRG.11375.2	4.36795	8.3908	0.345092	0.0411274	-4.60376	0.495085	0.997081	-	-	-	-	-	-	-	-	-	-	-
MSTRG.57.1	13.4486	5.65465	21.2426	3.75666	1.90945	0.495383	0.997136	-	-	-	-	-	-	-	-	-	-	-
MSTRG.15934.1	41.0642	26.5008	55.6276	2.09909	1.06977	0.495515	0.997136	-	-	-	-	-	-	-	-	-	-	-
MSTRG.21507.1	144.45	109.823	179.077	1.6306	0.705404	0.495869	0.997323	-	-	-	-	-	-	-	-	-	-	-
ENSAPLT00020009959	22.3815	12.4967	32.2664	2.582	1.36849	0.496848	0.997685	-	-	-	-	-	-	-	-	-	-	-
ENSAPLT00020001833	3.17116	0	6.34233	Inf	Inf	0.496992	0.997685	-	-	-	-	-	-	-	-	-	-	-
ENSAPLT00020013877	12.5712	5.68573	19.4567	3.42202	1.77485	0.498111	0.998286	-	-	-	-	-	-	-	-	-	-	-
MSTRG.6551.1	73.0058	51.2712	94.7405	1.84783	0.885833	0.498894	0.99851	-	-	-	-	-	-	-	-	-	-	-
MSTRG.18529.3	17.5325	9.12512	25.9398	2.84268	1.50725	0.498974	0.998543	-	-	-	-	-	-	-	-	-	-	-
MSTRG.20251.24	162.228	101.471	222.984	2.19751	1.13587	0.499213	0.998694	-	-	-	-	-	-	-	-	-	-	-
MSTRG.21452.2	14.7492	23.1204	6.37798	0.27586	-1.85799	0.499511	0.998694	-	-	-	-	-	-	-	-	-	-	-
MSTRG.14878.1	70.0941	49.8037	90.3845	1.81481	0.859822	0.50033	0.999015	-	-	-	-	-	-	-	-	-	-	-
ENSAPLT00020011605	38.1526	51.5358	24.7694	0.480624	-1.05702	0.500414	0.999063	-	-	-	-	-	-	-	-	-	-	-
MSTRG.9652.1	41.2502	56.1209	26.3795	0.470047	-1.08912	0.500728	0.999147	-	-	-	-	-	-	-	-	-	-	-
MSTRG.18606.1	17.3013	8.57122	26.0315	3.03708	1.60268	0.50118	0.999363	-	-	-	-	-	-	-	-	-	-	-
MSTRG.1397.1	25.0846	14.7425	35.4268	2.40304	1.26486	0.501449	0.999363	-	-	-	-	-	-	-	-	-	-	-
MSTRG.9604.1	246.581	296.857	196.306	0.661281	-0.596665	0.501581	0.999363	-	-	-	-	-	-	-	-	-	-	-
MSTRG.9949.2	194.356	236.583	152.128	0.643025	-0.637054	0.501894	0.999363	-	-	-	-	-	-	-	-	-	-	-
MSTRG.16872.1	16.5033	8.06536	24.9413	3.0924	1.62873	0.501953	0.999363	-	-	-	-	-	-	-	-	-	-	-
ENSAPLT00020022372	7.8153	13.2987	2.3319	0.175348	-2.51171	0.501966	0.999363	-	-	-	-	-	-	-	-	-	-	-
ENSAPLT00020015132	10.3946	4.08541	16.7039	4.08866	2.03163	0.502589	0.999363	-	-	-	-	-	-	-	-	-	-	-
ENSAPLT00020004364	4.32586	8.32897	0.322747	0.0387499	-4.68966	0.502709	0.999363	-	-	-	-	-	-	-	-	-	-	-
MSTRG.22105.1	64.8024	46.2706	83.3342	1.80102	0.848812	0.502951	0.999363	-	-	-	-	-	-	-	-	-	-	-
ENSAPLT00020003365	13.3196	5.62209	21.0172	3.73832	1.90239	0.503567	0.999363	-	-	-	-	-	-	-	-	-	-	-
MSTRG.19754.1	11.8968	5.05734	18.7362	3.70476	1.88938	0.504479	0.999363	-	-	-	-	-	-	-	-	-	-	-
MSTRG.18673.8	129.086	92.4284	165.743	1.7932	0.842538	0.504577	0.999363	-	-	-	-	-	-	-	-	-	-	-
MSTRG.1852.1	59.8856	41.6073	78.1639	1.87861	0.909666	0.505073	0.99954	-	-	-	-	-	-	-	-	-	-	-
ENSAPLT00020016818	3.06	0	6.12001	Inf	Inf	0.507163	1	-	-	-	-	-	-	-	-	-	-	-
MSTRG.5371.1	169.902	133.114	206.69	1.55273	0.634805	0.507206	1	-	-	-	-	-	-	-	-	-	-	-
MSTRG.18672.2	5.32938	0.852216	9.80655	11.5071	3.52446	0.507395	1	-	-	-	-	-	-	-	-	-	-	-
MSTRG.14332.1	366.221	294.838	437.604	1.48422	0.569704	0.508008	1	-	-	-	-	-	-	-	-	-	-	-
MSTRG.22817.1	50.2969	65.8727	34.721	0.527093	-0.923871	0.508635	1	-	-	-	-	-	-	-	-	-	-	-
ENSAPLT00020019869	52.0576	68.6204	35.4947	0.517262	-0.951033	0.509008	1	-	-	-	-	-	-	-	-	-	-	-
MSTRG.7398.3	40.371	55.3476	25.3945	0.45882	-1.124	0.509056	1	-	-	-	-	-	-	-	-	-	-	-
MSTRG.3188.1	13.8291	5.96551	21.6927	3.63635	1.86249	0.509183	1	-	-	-	-	-	-	-	-	-	-	-
MSTRG.2988.1	4.6984	0.609969	8.78683	14.4054	3.84854	0.509198	1	-	-	-	-	-	-	-	-	-	-	-
MSTRG.15309.1	4.15753	0.284072	8.03098	28.2709	4.82125	0.509475	1	-	-	-	-	-	-	-	-	-	-	-
MSTRG.18740.1	163.429	198.188	128.671	0.649237	-0.623183	0.509535	1	-	-	-	-	-	-	-	-	-	-	-
MSTRG.17653.3	3.25897	6.51794	0	0	-Inf	0.509616	1	-	-	-	-	-	-	-	-	-	-	-
ENSAPLT00020026609	3.25897	6.51794	0	0	-Inf	0.509616	1	-	-	-	-	-	-	-	-	-	-	-
MSTRG.2924.1	52.3087	36.4514	68.166	1.87005	0.903078	0.509687	1	-	-	-	-	-	-	-	-	-	-	-
MSTRG.17124.2	45.2159	60.1233	30.3084	0.504104	-0.988207	0.510208	1	-	-	-	-	-	-	-	-	-	-	-
MSTRG.18406.1	24.0598	13.8742	34.2455	2.46829	1.30351	0.510218	1	-	-	-	-	-	-	-	-	-	-	-
ENSAPLT00020026215	60.2093	42.8941	77.5245	1.80735	0.853875	0.51025	1	-	-	-	-	-	-	-	-	-	-	-
ENSAPLT00020002817	70.3676	50.9308	89.8045	1.76326	0.818248	0.510361	1	-	-	-	-	-	-	-	-	-	-	-
MSTRG.19875.1	54.6269	70.6304	38.6233	0.546838	-0.870815	0.510531	1	-	-	-	-	-	-	-	-	-	-	-
MSTRG.2665.1	244.745	195.821	293.67	1.49968	0.584655	0.510653	1	-	-	-	-	-	-	-	-	-	-	-
MSTRG.8723.3	443.798	527.432	360.164	0.682864	-0.550329	0.510915	1	-	-	-	-	-	-	-	-	-	-	-
MSTRG.15337.1	3.09578	0	6.19155	Inf	Inf	0.511029	1	-	-	-	-	-	-	-	-	-	-	-
ENSAPLT00020028150	9.94019	3.49251	16.3879	4.69229	2.23029	0.511218	1	-	-	-	-	-	-	-	-	-	-	-
MSTRG.3883.1	46.8891	61.8846	31.8935	0.515371	-0.956318	0.511266	1	-	-	-	-	-	-	-	-	-	-	-
MSTRG.21678.9	100.992	123.811	78.1725	0.631385	-0.663408	0.511334	1	-	-	-	-	-	-	-	-	-	-	-
MSTRG.11403.19	101.93	74.9904	128.87	1.71849	0.781144	0.511443	1	-	-	-	-	-	-	-	-	-	-	-
MSTRG.4321.2	31.941	15.0062	48.8757	3.25704	1.70356	0.51164	1	-	-	-	-	-	-	-	-	-	-	-
MSTRG.24439.1	9.53329	3.189	15.8776	4.97886	2.31582	0.511855	1	-	-	-	-	-	-	-	-	-	-	-
ENSAPLT00020008096	71.15	51.0835	91.2164	1.78563	0.836435	0.512211	1	-	-	-	-	-	-	-	-	-	-	-
MSTRG.8111.1	6.83882	1.62948	12.0482	7.39385	2.88633	0.512934	1	-	-	-	-	-	-	-	-	-	-	-
ENSAPLT00020002403	34.0586	46.5676	21.5496	0.462759	-1.11167	0.513199	1	-	-	-	-	-	-	-	-	-	-	-
ENSAPLT00020028321	138.026	106.891	169.161	1.58256	0.662257	0.513245	1	-	-	-	-	-	-	-	-	-	-	-
MSTRG.10064.3	50.5286	33.341	67.7162	2.03102	1.0222	0.513329	1	-	-	-	-	-	-	-	-	-	-	-
MSTRG.2424.1	288.959	233.052	344.867	1.47979	0.565389	0.514413	1	-	-	-	-	-	-	-	-	-	-	-
MSTRG.7659.10	5.9761	1.16839	10.7838	9.22962	3.20627	0.514758	1	-	-	-	-	-	-	-	-	-	-	-
ENSAPLT00020004617	125.324	96.8191	153.829	1.58883	0.667962	0.514975	1	-	-	-	-	-	-	-	-	-	-	-
ENSAPLT00020010843	3.1513	6.3026	0	0	-Inf	0.515249	1	-	-	-	-	-	-	-	-	-	-	-
ENSAPLT00020020949	3.1513	6.3026	0	0	-Inf	0.515249	1	-	-	-	-	-	-	-	-	-	-	-
MSTRG.24309.1	29.8782	41.5002	18.2562	0.439906	-1.18473	0.515282	1	-	-	-	-	-	-	-	-	-	-	-
MSTRG.14157.1	365.821	296.904	434.738	1.46424	0.550152	0.515288	1	-	-	-	-	-	-	-	-	-	-	-
ENSAPLT00020021927	27.2374	16.5778	37.897	2.28601	1.19283	0.515578	1	-	-	-	-	-	-	-	-	-	-	-
MSTRG.14920.1	138.564	108.808	168.32	1.54695	0.629426	0.515797	1	-	-	-	-	-	-	-	-	-	-	-
MSTRG.11222.1	126.688	97.9271	155.449	1.58739	0.666658	0.516088	1	-	-	-	-	-	-	-	-	-	-	-
MSTRG.2594.1	530.609	433.105	628.113	1.45026	0.536307	0.517016	1	-	-	-	-	-	-	-	-	-	-	-
MSTRG.4206.1	203.411	162.51	244.312	1.50337	0.588197	0.517194	1	-	-	-	-	-	-	-	-	-	-	-
MSTRG.14890.1	537.242	438.24	636.243	1.45181	0.537854	0.517256	1	-	-	-	-	-	-	-	-	-	-	-
MSTRG.8207.1	40.6562	26.9045	54.4079	2.02226	1.01597	0.517384	1	-	-	-	-	-	-	-	-	-	-	-
MSTRG.12486.1	3.1092	0	6.21841	Inf	Inf	0.517484	1	-	-	-	-	-	-	-	-	-	-	-
ENSAPLT00020009806	2.94941	0	5.89882	Inf	Inf	0.517584	1	-	-	-	-	-	-	-	-	-	-	-
MSTRG.3767.1	154.377	122.728	186.025	1.51575	0.600036	0.517598	1	-	-	-	-	-	-	-	-	-	-	-
ENSAPLT00020014661	11.1631	17.9752	4.35099	0.242055	-2.04659	0.517926	1	-	-	-	-	-	-	-	-	-	-	-
MSTRG.9714.1	30.6607	42.4678	18.8536	0.443951	-1.17153	0.517927	1	-	-	-	-	-	-	-	-	-	-	-
MSTRG.24323.2	55.0091	38.9978	71.0204	1.82114	0.864842	0.518227	1	-	-	-	-	-	-	-	-	-	-	-
ENSAPLT00020007695	3.1192	6.23839	0	0	-Inf	0.51844	1	-	-	-	-	-	-	-	-	-	-	-
ENSAPLT00020021719	26.5056	16.4264	36.5848	2.22719	1.15523	0.518617	1	-	-	-	-	-	-	-	-	-	-	-
MSTRG.3100.1	454.617	541.36	367.875	0.679539	-0.557372	0.518666	1	-	-	-	-	-	-	-	-	-	-	-
ENSAPLT00020025030	10.2224	3.79897	16.6458	4.38168	2.13148	0.519438	1	-	-	-	-	-	-	-	-	-	-	-
MSTRG.6558.1	29.0027	39.4162	18.5891	0.47161	-1.08433	0.519445	1	-	-	-	-	-	-	-	-	-	-	-
MSTRG.7014.3	179.559	220.902	138.217	0.625695	-0.676469	0.519621	1	-	-	-	-	-	-	-	-	-	-	-
MSTRG.8833.1	18.1184	9.15451	27.0823	2.95836	1.5648	0.519847	1	-	-	-	-	-	-	-	-	-	-	-
MSTRG.23745.13	562.033	455.156	668.909	1.46963	0.555448	0.520499	1	-	-	-	-	-	-	-	-	-	-	-
MSTRG.11674.1	134.817	166.869	102.766	0.61585	-0.69935	0.520611	1	-	-	-	-	-	-	-	-	-	-	-
MSTRG.23274.1	16.4404	24.7997	8.08109	0.325854	-1.6177	0.521333	1	-	-	-	-	-	-	-	-	-	-	-
MSTRG.4030.5	2.90472	0	5.80944	Inf	Inf	0.521884	1	-	-	-	-	-	-	-	-	-	-	-
MSTRG.1765.1	49.7873	64.7832	34.7914	0.537044	-0.896887	0.522152	1	-	-	-	-	-	-	-	-	-	-	-
MSTRG.16011.1	128.814	157.629	99.999	0.634395	-0.656547	0.522461	1	-	-	-	-	-	-	-	-	-	-	-
MSTRG.6970.1	703.135	578.088	828.182	1.43262	0.518658	0.523093	1	-	-	-	-	-	-	-	-	-	-	-
MSTRG.10747.1	50.6662	66.5924	34.74	0.521681	-0.93876	0.523186	1	-	-	-	-	-	-	-	-	-	-	-
MSTRG.19946.1	670.817	553.202	788.432	1.42521	0.511179	0.523447	1	-	-	-	-	-	-	-	-	-	-	-
MSTRG.5636.1	62.4821	46.0499	78.9143	1.71367	0.777088	0.523563	1	-	-	-	-	-	-	-	-	-	-	-
MSTRG.5815.1	27.6662	17.6998	37.6325	2.12615	1.08824	0.523915	1	-	-	-	-	-	-	-	-	-	-	-
MSTRG.23403.6	55.6092	40.1646	71.0538	1.76907	0.822988	0.524049	1	-	-	-	-	-	-	-	-	-	-	-
MSTRG.23638.1	118.491	89.2083	147.773	1.65649	0.728133	0.524865	1	-	-	-	-	-	-	-	-	-	-	-
ENSAPLT00020017025	23.5474	13.6611	33.4337	2.44736	1.29123	0.525261	1	-	-	-	-	-	-	-	-	-	-	-
MSTRG.6166.2	79.7396	99.2526	60.2266	0.606802	-0.720703	0.52532	1	-	-	-	-	-	-	-	-	-	-	-
MSTRG.14203.1	53.9831	38.3285	69.6378	1.81687	0.861454	0.525341	1	-	-	-	-	-	-	-	-	-	-	-
MSTRG.16115.1	32.5586	44.3026	20.8147	0.469831	-1.08979	0.525542	1	-	-	-	-	-	-	-	-	-	-	-
MSTRG.21963.1	95.5018	71.0428	119.961	1.68857	0.755801	0.525952	1	-	-	-	-	-	-	-	-	-	-	-
MSTRG.19425.2	5.40062	0.894041	9.9072	11.0814	3.47006	0.526143	1	-	-	-	-	-	-	-	-	-	-	-
MSTRG.5289.1	2054.2	1710.64	2397.75	1.40167	0.487144	0.52688	1	-	-	-	-	-	-	-	-	-	-	-
MSTRG.5372.1	82.5323	61.2558	103.809	1.69468	0.761011	0.52781	1	-	-	-	-	-	-	-	-	-	-	-
MSTRG.5369.1	109.11	82.3468	135.873	1.65001	0.722472	0.527866	1	-	-	-	-	-	-	-	-	-	-	-
MSTRG.5603.1	47.614	62.9227	32.3054	0.513414	-0.961805	0.527946	1	-	-	-	-	-	-	-	-	-	-	-
MSTRG.18511.1	233.802	188.064	279.539	1.48641	0.571829	0.529018	1	-	-	-	-	-	-	-	-	-	-	-
MSTRG.11254.1	161.74	128.024	195.457	1.52672	0.610439	0.529489	1	-	-	-	-	-	-	-	-	-	-	-
MSTRG.21659.2	382.844	460.119	305.569	0.664109	-0.590509	0.529647	1	-	-	-	-	-	-	-	-	-	-	-
MSTRG.3358.1	130.886	160.032	101.741	0.635756	-0.653455	0.530149	1	-	-	-	-	-	-	-	-	-	-	-
ENSAPLT00020001112	19.0595	10.1331	27.986	2.76184	1.46563	0.53039	1	-	-	-	-	-	-	-	-	-	-	-
MSTRG.17367.2	3.09602	6.19204	0	0	-Inf	0.530581	1	-	-	-	-	-	-	-	-	-	-	-
MSTRG.4042.1	8.22201	2.55665	13.8874	5.43187	2.44145	0.531442	1	-	-	-	-	-	-	-	-	-	-	-
MSTRG.16969.1	22.6588	13.4544	31.8633	2.36825	1.24382	0.531623	1	-	-	-	-	-	-	-	-	-	-	-
MSTRG.13360.1	104.935	79.9378	129.931	1.62541	0.7008	0.531843	1	-	-	-	-	-	-	-	-	-	-	-
MSTRG.17374.1	260.535	311.581	209.489	0.672341	-0.572735	0.532052	1	-	-	-	-	-	-	-	-	-	-	-
MSTRG.23424.1	14.4702	7.07456	21.8658	3.09077	1.62796	0.532705	1	-	-	-	-	-	-	-	-	-	-	-
MSTRG.10578.6	200.998	155.538	246.457	1.58454	0.664064	0.532929	1	-	-	-	-	-	-	-	-	-	-	-
MSTRG.17242.3	36.6411	49.3102	23.972	0.486147	-1.04054	0.533172	1	-	-	-	-	-	-	-	-	-	-	-
ENSAPLT00020015117	17.9441	9.67936	26.2089	2.70771	1.43707	0.533194	1	-	-	-	-	-	-	-	-	-	-	-
MSTRG.1946.1	537.716	437.185	638.248	1.4599	0.545871	0.534505	1	-	-	-	-	-	-	-	-	-	-	-
MSTRG.14997.1	379.816	309.871	449.761	1.45144	0.537489	0.53521	1	-	-	-	-	-	-	-	-	-	-	-
MSTRG.16320.4	735.529	607.421	863.638	1.42181	0.507731	0.535784	1	-	-	-	-	-	-	-	-	-	-	-
MSTRG.23021.1	42.3965	55.6302	29.1628	0.524226	-0.931739	0.535904	1	-	-	-	-	-	-	-	-	-	-	-
MSTRG.19047.1	20.3196	10.891	29.7482	2.73144	1.44966	0.535955	1	-	-	-	-	-	-	-	-	-	-	-
MSTRG.13117.1	6.0165	1.50401	10.529	7.00062	2.80748	0.536027	1	-	-	-	-	-	-	-	-	-	-	-
MSTRG.22626.3	39.1825	52.0736	26.2915	0.504891	-0.985955	0.536056	1	-	-	-	-	-	-	-	-	-	-	-
MSTRG.1910.1	715.49	591.008	839.972	1.42125	0.507165	0.536171	1	-	-	-	-	-	-	-	-	-	-	-
ENSAPLT00020024134	190.94	232.792	149.089	0.640439	-0.642868	0.536296	1	-	-	-	-	-	-	-	-	-	-	-
MSTRG.13224.1	80.692	59.1445	102.239	1.72864	0.789636	0.536427	1	-	-	-	-	-	-	-	-	-	-	-
MSTRG.16082.2	245.832	197.412	294.251	1.49054	0.575837	0.536741	1	-	-	-	-	-	-	-	-	-	-	-
MSTRG.11299.1	45.8794	59.66	32.0989	0.538031	-0.89424	0.537353	1	-	-	-	-	-	-	-	-	-	-	-
MSTRG.12840.2	22.2921	13.3618	31.2225	2.3367	1.22447	0.537886	1	-	-	-	-	-	-	-	-	-	-	-
MSTRG.4590.1	2.81038	0	5.62076	Inf	Inf	0.538101	1	-	-	-	-	-	-	-	-	-	-	-
MSTRG.4928.1	7.80647	2.32073	13.2922	5.7276	2.51793	0.538781	1	-	-	-	-	-	-	-	-	-	-	-
MSTRG.7804.1	228.25	184.265	272.235	1.47741	0.563071	0.538832	1	-	-	-	-	-	-	-	-	-	-	-
MSTRG.7946.2	1055.82	1228.11	883.535	0.719428	-0.475078	0.539726	1	-	-	-	-	-	-	-	-	-	-	-
MSTRG.6840.1	10.4246	4.32529	16.524	3.82032	1.93369	0.540555	1	-	-	-	-	-	-	-	-	-	-	-
MSTRG.11905.1	15.813	23.3259	8.30002	0.355829	-1.49075	0.5406	1	-	-	-	-	-	-	-	-	-	-	-
MSTRG.15517.10	315.724	372.206	259.243	0.696504	-0.521797	0.540703	1	-	-	-	-	-	-	-	-	-	-	-
MSTRG.2854.1	101.626	125.323	77.9287	0.621823	-0.685423	0.540703	1	-	-	-	-	-	-	-	-	-	-	-
MSTRG.21422.5	219.81	260.682	178.937	0.686422	-0.542833	0.541063	1	-	-	-	-	-	-	-	-	-	-	-
MSTRG.1643.1	29.1157	17.8099	40.4215	2.2696	1.18244	0.541415	1	-	-	-	-	-	-	-	-	-	-	-
MSTRG.10386.17	64.4824	47.6107	81.3541	1.70874	0.77293	0.543003	1	-	-	-	-	-	-	-	-	-	-	-
MSTRG.5288.1	1205.99	1008.68	1403.31	1.39124	0.476375	0.543036	1	-	-	-	-	-	-	-	-	-	-	-
MSTRG.13888.1	391.928	462.296	321.559	0.69557	-0.523733	0.543111	1	-	-	-	-	-	-	-	-	-	-	-
MSTRG.3851.5	86.771	66.309	107.233	1.61717	0.693472	0.543127	1	-	-	-	-	-	-	-	-	-	-	-
MSTRG.1922.1	224.102	267.544	180.66	0.675252	-0.566502	0.543154	1	-	-	-	-	-	-	-	-	-	-	-
MSTRG.24957.1	63.0855	79.3268	46.8441	0.590521	-0.75994	0.543386	1	-	-	-	-	-	-	-	-	-	-	-
MSTRG.13361.12	12.4508	19.062	5.83969	0.306353	-1.70674	0.544247	1	-	-	-	-	-	-	-	-	-	-	-
MSTRG.10736.1	59.1013	31.5845	86.618	2.74242	1.45545	0.544467	1	-	-	-	-	-	-	-	-	-	-	-
MSTRG.13364.1	79.426	59.7709	99.0811	1.65768	0.729168	0.545114	1	-	-	-	-	-	-	-	-	-	-	-
MSTRG.22141.1	93.0925	71.4499	114.735	1.60581	0.683302	0.545757	1	-	-	-	-	-	-	-	-	-	-	-
MSTRG.17051.1	236.959	192.232	281.686	1.46534	0.551234	0.545796	1	-	-	-	-	-	-	-	-	-	-	-
MSTRG.15103.1	15.1464	22.9924	7.3004	0.317513	-1.65511	0.54593	1	-	-	-	-	-	-	-	-	-	-	-
MSTRG.9681.1	8.22588	2.85575	13.596	4.76092	2.25124	0.546409	1	-	-	-	-	-	-	-	-	-	-	-
MSTRG.15608.3	40.3309	64.2017	16.4601	0.256381	-1.96364	0.546449	1	-	-	-	-	-	-	-	-	-	-	-
MSTRG.429.1	58.8986	75.2308	42.5665	0.565812	-0.821605	0.546808	1	-	-	-	-	-	-	-	-	-	-	-
MSTRG.14443.1	141.804	112.236	171.373	1.52691	0.610611	0.547033	1	-	-	-	-	-	-	-	-	-	-	-
MSTRG.11922.1	24.6077	15.1184	34.097	2.25532	1.17333	0.547314	1	-	-	-	-	-	-	-	-	-	-	-
ENSAPLT00020003319	94.0684	70.8438	117.293	1.65566	0.727404	0.547504	1	-	-	-	-	-	-	-	-	-	-	-
MSTRG.17295.1	104.797	80.7415	128.852	1.59586	0.674336	0.547642	1	-	-	-	-	-	-	-	-	-	-	-
ENSAPLT00020017451	25.9732	16.5105	35.4358	2.14625	1.10182	0.547675	1	-	-	-	-	-	-	-	-	-	-	-
MSTRG.25017.1	52.8351	68.9581	36.7121	0.532383	-0.909464	0.547868	1	-	-	-	-	-	-	-	-	-	-	-
MSTRG.18602.2	254.502	302.356	206.648	0.683459	-0.549073	0.547951	1	-	-	-	-	-	-	-	-	-	-	-
MSTRG.14879.1	5.44965	9.77691	1.12239	0.1148	-3.1228	0.548467	1	-	-	-	-	-	-	-	-	-	-	-
MSTRG.24746.13	254.322	204.597	304.047	1.48608	0.571507	0.548557	1	-	-	-	-	-	-	-	-	-	-	-
MSTRG.22006.1	55.8907	41.0133	70.768	1.72549	0.787007	0.549191	1	-	-	-	-	-	-	-	-	-	-	-
MSTRG.229.1	455.903	534.811	376.995	0.704913	-0.504484	0.549516	1	-	-	-	-	-	-	-	-	-	-	-
MSTRG.12050.1	29.9527	19.9019	40.0035	2.01004	1.00722	0.550023	1	-	-	-	-	-	-	-	-	-	-	-
MSTRG.20782.1	46.7862	61.7518	31.8206	0.515298	-0.95652	0.550287	1	-	-	-	-	-	-	-	-	-	-	-
MSTRG.7802.1	10.3284	15.993	4.66381	0.291615	-1.77786	0.550331	1	-	-	-	-	-	-	-	-	-	-	-
MSTRG.11111.1	7.2325	2.10087	12.3641	5.88526	2.55711	0.550403	1	-	-	-	-	-	-	-	-	-	-	-
MSTRG.14497.6	2.76073	0	5.52147	Inf	Inf	0.550421	1	-	-	-	-	-	-	-	-	-	-	-
MSTRG.3277.1	17.178	24.251	10.1049	0.41668	-1.26299	0.550847	1	-	-	-	-	-	-	-	-	-	-	-
MSTRG.23697.1	193.049	154.865	231.234	1.49313	0.57834	0.55112	1	-	-	-	-	-	-	-	-	-	-	-
MSTRG.14225.1	8.44582	3.26926	13.6224	4.16681	2.05894	0.551149	1	-	-	-	-	-	-	-	-	-	-	-
ENSAPLT00020001217	4.34464	0.626021	8.06326	12.8802	3.68708	0.551619	1	-	-	-	-	-	-	-	-	-	-	-
MSTRG.12810.1	62.7091	46.205	79.2132	1.71438	0.77769	0.551662	1	-	-	-	-	-	-	-	-	-	-	-
ENSAPLT00020028319	2.82776	0	5.65552	Inf	Inf	0.551844	1	-	-	-	-	-	-	-	-	-	-	-
ENSAPLT00020007090	221.782	179.675	263.89	1.46871	0.554547	0.552144	1	-	-	-	-	-	-	-	-	-	-	-
MSTRG.5299.1	352.154	290.329	413.979	1.4259	0.511871	0.552164	1	-	-	-	-	-	-	-	-	-	-	-
MSTRG.15118.1	45.3195	57.6153	33.0238	0.573178	-0.802945	0.552536	1	-	-	-	-	-	-	-	-	-	-	-
ENSAPLT00020002101	10.7351	4.54515	16.925	3.72376	1.89676	0.553234	1	-	-	-	-	-	-	-	-	-	-	-
MSTRG.8489.1	626.12	518.485	733.756	1.41519	0.500999	0.553343	1	-	-	-	-	-	-	-	-	-	-	-
MSTRG.10283.1	9.29244	3.48912	15.0958	4.32652	2.11321	0.553649	1	-	-	-	-	-	-	-	-	-	-	-
MSTRG.21678.8	14.2725	20.9084	7.63669	0.365245	-1.45306	0.553708	1	-	-	-	-	-	-	-	-	-	-	-
MSTRG.3723.1	95.8344	72.5143	119.155	1.64319	0.716497	0.553765	1	-	-	-	-	-	-	-	-	-	-	-
ENSAPLT00020006366	9.79448	4.12147	15.4675	3.7529	1.90801	0.554726	1	-	-	-	-	-	-	-	-	-	-	-
MSTRG.1310.1	2.71604	0	5.43209	Inf	Inf	0.554869	1	-	-	-	-	-	-	-	-	-	-	-
ENSAPLT00020019797	7.22475	2.60718	11.8423	4.54221	2.18339	0.55558	1	-	-	-	-	-	-	-	-	-	-	-
MSTRG.7248.1	2.85118	5.70235	0	0	-Inf	0.555583	1	-	-	-	-	-	-	-	-	-	-	-
MSTRG.19027.1	48.1611	61.7374	34.5847	0.56019	-0.836011	0.555646	1	-	-	-	-	-	-	-	-	-	-	-
MSTRG.12856.5	80.2641	103.933	56.595	0.544532	-0.87691	0.555737	1	-	-	-	-	-	-	-	-	-	-	-
MSTRG.13634.3	55.4932	68.9332	42.0533	0.610058	-0.712981	0.555742	1	-	-	-	-	-	-	-	-	-	-	-
MSTRG.6914.1	162.588	130.703	194.472	1.48789	0.573269	0.55581	1	-	-	-	-	-	-	-	-	-	-	-
MSTRG.4682.1	6.59493	1.80074	11.3891	6.32468	2.66099	0.555897	1	-	-	-	-	-	-	-	-	-	-	-
MSTRG.1631.1	809.603	676.551	942.656	1.39333	0.478534	0.556059	1	-	-	-	-	-	-	-	-	-	-	-
MSTRG.18401.1	88.1818	65.8716	110.492	1.67739	0.746215	0.556358	1	-	-	-	-	-	-	-	-	-	-	-
ENSAPLT00020014340	147.135	119.18	175.089	1.46911	0.554944	0.55688	1	-	-	-	-	-	-	-	-	-	-	-
ENSAPLT00020003145	22.8366	31.9914	13.6818	0.42767	-1.22543	0.557193	1	-	-	-	-	-	-	-	-	-	-	-
MSTRG.23646.2	30.8941	20.4424	41.3457	2.02254	1.01617	0.557344	1	-	-	-	-	-	-	-	-	-	-	-
ENSAPLT00020010361	174.363	141.005	207.721	1.47314	0.558898	0.557368	1	-	-	-	-	-	-	-	-	-	-	-
ENSAPLT00020029278	7.4081	2.43988	12.3763	5.07253	2.3427	0.557835	1	-	-	-	-	-	-	-	-	-	-	-
MSTRG.22690.1	37.9578	25.6562	50.2594	1.95895	0.970084	0.558932	1	-	-	-	-	-	-	-	-	-	-	-
MSTRG.7014.1	498.031	414.681	581.381	1.402	0.487483	0.559063	1	-	-	-	-	-	-	-	-	-	-	-
MSTRG.6926.1	1379.91	1602.35	1157.48	0.722365	-0.4692	0.559744	1	-	-	-	-	-	-	-	-	-	-	-
MSTRG.15234.1	56.0622	41.7845	70.3399	1.6834	0.751377	0.559745	1	-	-	-	-	-	-	-	-	-	-	-
MSTRG.1757.1	55.2975	41.4487	69.1462	1.66823	0.738322	0.559772	1	-	-	-	-	-	-	-	-	-	-	-
MSTRG.21631.1	108.838	85.7361	131.941	1.53892	0.621915	0.561156	1	-	-	-	-	-	-	-	-	-	-	-
MSTRG.2446.1	12.7894	6.18334	19.3955	3.13674	1.64927	0.561602	1	-	-	-	-	-	-	-	-	-	-	-
MSTRG.4617.1	22.0408	31.176	12.9056	0.413959	-1.27244	0.56235	1	-	-	-	-	-	-	-	-	-	-	-
ENSAPLT00020010354	437.957	365.089	510.824	1.39917	0.484576	0.562694	1	-	-	-	-	-	-	-	-	-	-	-
MSTRG.12090.1	43.2078	55.9226	30.4931	0.545272	-0.874951	0.562842	1	-	-	-	-	-	-	-	-	-	-	-
MSTRG.12552.1	422.332	350.602	494.061	1.40918	0.494852	0.56301	1	-	-	-	-	-	-	-	-	-	-	-
MSTRG.10476.1	42.3632	55.6989	29.0276	0.521152	-0.940223	0.563059	1	-	-	-	-	-	-	-	-	-	-	-
ENSAPLT00020011600	37.7249	48.3283	27.1216	0.561195	-0.833427	0.56327	1	-	-	-	-	-	-	-	-	-	-	-
MSTRG.15082.1	26.5582	35.2452	17.8712	0.507053	-0.979791	0.563456	1	-	-	-	-	-	-	-	-	-	-	-
MSTRG.23646.1	114.761	90.7755	138.746	1.52845	0.612066	0.563504	1	-	-	-	-	-	-	-	-	-	-	-
ENSAPLT00020019569	21.2057	29.5637	12.8476	0.434573	-1.20233	0.563679	1	-	-	-	-	-	-	-	-	-	-	-
MSTRG.13124.1	105.978	80.9569	130.999	1.61814	0.694332	0.563935	1	-	-	-	-	-	-	-	-	-	-	-
ENSAPLT00020017467	11.1379	4.82922	17.4466	3.61272	1.85308	0.564308	1	-	-	-	-	-	-	-	-	-	-	-
MSTRG.22592.3	5.24314	9.45101	1.03527	0.109541	-3.19045	0.565317	1	-	-	-	-	-	-	-	-	-	-	-
MSTRG.12077.1	126.557	101.49	151.624	1.49398	0.579163	0.565522	1	-	-	-	-	-	-	-	-	-	-	-
ENSAPLT00020029138	24.3402	15.1349	33.5454	2.21642	1.14823	0.56626	1	-	-	-	-	-	-	-	-	-	-	-
MSTRG.1318.1	217.11	178.557	255.663	1.43183	0.517856	0.566524	1	-	-	-	-	-	-	-	-	-	-	-
MSTRG.10729.1	49.718	35.8822	63.5537	1.77117	0.824705	0.566744	1	-	-	-	-	-	-	-	-	-	-	-
ENSAPLT00020009462	2.6753	0	5.35061	Inf	Inf	0.566811	1	-	-	-	-	-	-	-	-	-	-	-
MSTRG.9974.1	180.162	144.855	215.469	1.48748	0.572869	0.568304	1	-	-	-	-	-	-	-	-	-	-	-
MSTRG.3363.1	5.187	9.38341	0.990585	0.105568	-3.24376	0.568396	1	-	-	-	-	-	-	-	-	-	-	-
MSTRG.6894.3	2.58197	0	5.16395	Inf	Inf	0.56854	1	-	-	-	-	-	-	-	-	-	-	-
MSTRG.3341.1	539.749	452.12	627.378	1.38764	0.47263	0.56895	1	-	-	-	-	-	-	-	-	-	-	-
MSTRG.23752.6	234.095	198.935	269.254	1.35348	0.436671	0.568981	1	-	-	-	-	-	-	-	-	-	-	-
MSTRG.266.1	71.2021	52.9621	89.4422	1.6888	0.755997	0.570432	1	-	-	-	-	-	-	-	-	-	-	-
MSTRG.9496.1	784.22	661.932	906.509	1.36949	0.453639	0.570509	1	-	-	-	-	-	-	-	-	-	-	-
MSTRG.22051.1	83.3285	102.572	64.0852	0.624784	-0.678572	0.570719	1	-	-	-	-	-	-	-	-	-	-	-
MSTRG.14993.1	2.72055	0	5.44111	Inf	Inf	0.570804	1	-	-	-	-	-	-	-	-	-	-	-
MSTRG.3538.1	102.463	79.6237	125.301	1.57367	0.654134	0.570834	1	-	-	-	-	-	-	-	-	-	-	-
ENSAPLT00020018805	11.1645	17.356	4.97301	0.28653	-1.80324	0.571804	1	-	-	-	-	-	-	-	-	-	-	-
ENSAPLT00020015807	15.3046	8.63542	21.9739	2.54462	1.34745	0.571872	1	-	-	-	-	-	-	-	-	-	-	-
ENSAPLT00020006972	11.1225	5.1021	17.1428	3.35995	1.74844	0.572008	1	-	-	-	-	-	-	-	-	-	-	-
ENSAPLT00020016762	116.159	91.8358	140.482	1.52971	0.613261	0.572028	1	-	-	-	-	-	-	-	-	-	-	-
MSTRG.9992.1	400.467	336.348	464.586	1.38127	0.465994	0.572256	1	-	-	-	-	-	-	-	-	-	-	-
MSTRG.15265.2	101.752	123.026	80.4784	0.654159	-0.612286	0.57249	1	-	-	-	-	-	-	-	-	-	-	-
MSTRG.22722.1	9.70556	15.4711	3.93999	0.254668	-1.97331	0.572496	1	-	-	-	-	-	-	-	-	-	-	-
MSTRG.9367.1	210.417	172.368	248.466	1.44149	0.527558	0.57266	1	-	-	-	-	-	-	-	-	-	-	-
MSTRG.16787.3	6986.54	7985.83	5987.26	0.749735	-0.415547	0.573231	1	-	-	-	-	-	-	-	-	-	-	-
MSTRG.14043.1	963.593	815.422	1111.76	1.36342	0.447231	0.573283	1	-	-	-	-	-	-	-	-	-	-	-
MSTRG.8896.3	4183.37	5180.81	3185.94	0.61495	-0.701458	0.573642	1	-	-	-	-	-	-	-	-	-	-	-
MSTRG.18175.1	16.4435	8.9594	23.9275	2.67066	1.4172	0.573703	1	-	-	-	-	-	-	-	-	-	-	-
ENSAPLT00020009830	18.1572	25.0906	11.2239	0.447336	-1.16057	0.574237	1	-	-	-	-	-	-	-	-	-	-	-
MSTRG.24265.6	17.0693	10.1028	24.0359	2.37913	1.25043	0.574282	1	-	-	-	-	-	-	-	-	-	-	-
MSTRG.17623.1	2.72395	5.4479	0	0	-Inf	0.574313	1	-	-	-	-	-	-	-	-	-	-	-
MSTRG.3320.2	244.356	204.992	283.72	1.38405	0.468899	0.574703	1	-	-	-	-	-	-	-	-	-	-	-
MSTRG.16983.1	35.1027	23.4572	46.7482	1.99291	0.994878	0.574704	1	-	-	-	-	-	-	-	-	-	-	-
MSTRG.11948.1	261.897	216.879	306.916	1.41515	0.500951	0.57514	1	-	-	-	-	-	-	-	-	-	-	-
MSTRG.2716.6	47.8223	61.0306	34.6141	0.56716	-0.818173	0.575295	1	-	-	-	-	-	-	-	-	-	-	-
MSTRG.4606.23	10.1068	4.55385	15.6598	3.4388	1.78191	0.575334	1	-	-	-	-	-	-	-	-	-	-	-
ENSAPLT00020016825	2.58819	0	5.17637	Inf	Inf	0.575641	1	-	-	-	-	-	-	-	-	-	-	-
MSTRG.23236.1	2.58819	0	5.17637	Inf	Inf	0.575641	1	-	-	-	-	-	-	-	-	-	-	-
MSTRG.6818.1	10.978	16.6289	5.32713	0.320354	-1.64226	0.576306	1	-	-	-	-	-	-	-	-	-	-	-
MSTRG.21199.1	31.8311	21.1431	42.5191	2.01102	1.00793	0.576665	1	-	-	-	-	-	-	-	-	-	-	-
MSTRG.13856.1	6.71361	11.0953	2.3319	0.21017	-2.25037	0.576699	1	-	-	-	-	-	-	-	-	-	-	-
MSTRG.11174.1	2.70111	5.40223	0	0	-Inf	0.57679	1	-	-	-	-	-	-	-	-	-	-	-
MSTRG.5984.1	21.3596	12.6752	30.0441	2.37031	1.24508	0.576804	1	-	-	-	-	-	-	-	-	-	-	-
MSTRG.17197.14	339.953	396.653	283.254	0.714109	-0.485784	0.576859	1	-	-	-	-	-	-	-	-	-	-	-
ENSAPLT00020016672	864.265	731.921	996.609	1.36163	0.445339	0.57693	1	-	-	-	-	-	-	-	-	-	-	-
MSTRG.4607.3	55.1053	69.9636	40.247	0.575256	-0.797723	0.577022	1	-	-	-	-	-	-	-	-	-	-	-
ENSAPLT00020026170	9.15686	3.90161	14.4121	3.69389	1.88514	0.577407	1	-	-	-	-	-	-	-	-	-	-	-
MSTRG.1220.4	226.887	187.155	266.62	1.42459	0.510552	0.577623	1	-	-	-	-	-	-	-	-	-	-	-
MSTRG.16972.2	9.14614	4.15934	14.1329	3.39788	1.76463	0.577626	1	-	-	-	-	-	-	-	-	-	-	-
MSTRG.919.1	29.9325	39.135	20.7301	0.529706	-0.916735	0.577715	1	-	-	-	-	-	-	-	-	-	-	-
MSTRG.8657.1	47.6701	34.8567	60.4835	1.7352	0.795103	0.57825	1	-	-	-	-	-	-	-	-	-	-	-
ENSAPLT00020017696	11.3407	5.32197	17.3595	3.26186	1.70569	0.578476	1	-	-	-	-	-	-	-	-	-	-	-
MSTRG.16719.1	34.2629	23.8952	44.6307	1.86777	0.901319	0.578519	1	-	-	-	-	-	-	-	-	-	-	-
ENSAPLT00020027299	2.55241	0	5.10481	Inf	Inf	0.579328	1	-	-	-	-	-	-	-	-	-	-	-
MSTRG.24379.1	57.472	72.232	42.7119	0.591315	-0.758002	0.57948	1	-	-	-	-	-	-	-	-	-	-	-
MSTRG.17897.15	472.723	398.066	547.38	1.3751	0.459536	0.579553	1	-	-	-	-	-	-	-	-	-	-	-
MSTRG.24361.2	353.567	297.143	409.991	1.37978	0.464436	0.581605	1	-	-	-	-	-	-	-	-	-	-	-
MSTRG.23257.5	97.2592	75.8582	118.66	1.56424	0.645461	0.581632	1	-	-	-	-	-	-	-	-	-	-	-
MSTRG.16749.1	8.22911	13.5535	2.90472	0.214315	-2.22219	0.581978	1	-	-	-	-	-	-	-	-	-	-	-
ENSAPLT00020022261	23.7327	14.8248	32.6406	2.20176	1.13866	0.582003	1	-	-	-	-	-	-	-	-	-	-	-
ENSAPLT00020016616	56.691	71.623	41.7589	0.583038	-0.778337	0.582143	1	-	-	-	-	-	-	-	-	-	-	-
MSTRG.15265.3	28.8456	38.5036	19.1877	0.498335	-1.00481	0.582149	1	-	-	-	-	-	-	-	-	-	-	-
MSTRG.17032.1	262.949	219.522	306.376	1.39565	0.480939	0.582149	1	-	-	-	-	-	-	-	-	-	-	-
MSTRG.7576.1	148.511	120.465	176.557	1.46564	0.551527	0.582177	1	-	-	-	-	-	-	-	-	-	-	-
MSTRG.4694.1	658.201	762.198	554.204	0.727113	-0.459749	0.582905	1	-	-	-	-	-	-	-	-	-	-	-
MSTRG.18132.1	28.7556	18.9807	38.5306	2.02999	1.02147	0.583629	1	-	-	-	-	-	-	-	-	-	-	-
MSTRG.20242.6	169.072	135.604	202.54	1.49361	0.578805	0.583736	1	-	-	-	-	-	-	-	-	-	-	-
MSTRG.4106.1	2.50998	0	5.01996	Inf	Inf	0.583745	1	-	-	-	-	-	-	-	-	-	-	-
ENSAPLT00020013154	10.4073	15.9833	4.83128	0.30227	-1.72609	0.584289	1	-	-	-	-	-	-	-	-	-	-	-
ENSAPLT00020012610	15.33	8.6335	22.0265	2.55128	1.35122	0.584666	1	-	-	-	-	-	-	-	-	-	-	-
ENSAPLT00020022725	50.4985	63.5676	37.4294	0.588813	-0.764118	0.585443	1	-	-	-	-	-	-	-	-	-	-	-
MSTRG.18670.1	422.508	357.617	487.4	1.36291	0.446691	0.585621	1	-	-	-	-	-	-	-	-	-	-	-
MSTRG.13772.1	5.05434	1.13629	8.97238	7.89622	2.98116	0.585716	1	-	-	-	-	-	-	-	-	-	-	-
ENSAPLT00020018719	18.3542	10.7786	25.9299	2.40569	1.26645	0.585995	1	-	-	-	-	-	-	-	-	-	-	-
ENSAPLT00020022795	43.8646	55.3118	32.4173	0.586083	-0.770823	0.587188	1	-	-	-	-	-	-	-	-	-	-	-
MSTRG.2241.1	289.753	336.348	243.158	0.722934	-0.468063	0.58794	1	-	-	-	-	-	-	-	-	-	-	-
MSTRG.23546.10	978.133	1118.8	837.469	0.748544	-0.417841	0.587956	1	-	-	-	-	-	-	-	-	-	-	-
MSTRG.19874.1	257.689	300.628	214.751	0.71434	-0.485317	0.588454	1	-	-	-	-	-	-	-	-	-	-	-
MSTRG.19841.1	66.9935	50.7094	83.2775	1.64225	0.715675	0.58889	1	-	-	-	-	-	-	-	-	-	-	-
MSTRG.10685.1	211.692	174.133	249.251	1.43139	0.517415	0.589442	1	-	-	-	-	-	-	-	-	-	-	-
MSTRG.12709.1	53.9439	41.5883	66.2995	1.59419	0.672819	0.589827	1	-	-	-	-	-	-	-	-	-	-	-
MSTRG.13614.3	19.8621	27.9062	11.818	0.423489	-1.2396	0.589856	1	-	-	-	-	-	-	-	-	-	-	-
MSTRG.6703.1	176.862	143.203	210.521	1.47009	0.555901	0.589912	1	-	-	-	-	-	-	-	-	-	-	-
MSTRG.19114.1	77.5973	61.1614	94.0331	1.53746	0.620549	0.590006	1	-	-	-	-	-	-	-	-	-	-	-
MSTRG.11683.1	314.077	362.515	265.639	0.732767	-0.448573	0.59035	1	-	-	-	-	-	-	-	-	-	-	-
ENSAPLT00020004050	5.4408	9.52359	1.35802	0.142596	-2.81	0.590827	1	-	-	-	-	-	-	-	-	-	-	-
MSTRG.22034.3	42.1945	30.2983	54.0908	1.78528	0.836148	0.590853	1	-	-	-	-	-	-	-	-	-	-	-
MSTRG.10720.1	44.1583	56.5249	31.7917	0.562437	-0.830236	0.590949	1	-	-	-	-	-	-	-	-	-	-	-
MSTRG.1904.4	699.525	596.205	802.845	1.34659	0.429311	0.590953	1	-	-	-	-	-	-	-	-	-	-	-
MSTRG.7398.1	46.952	60.9209	32.9832	0.541409	-0.885208	0.591631	1	-	-	-	-	-	-	-	-	-	-	-
MSTRG.24431.1	54.1884	40.4566	67.9202	1.67884	0.747466	0.591869	1	-	-	-	-	-	-	-	-	-	-	-
MSTRG.8388.4	67.361	83.6858	51.0363	0.609856	-0.71346	0.592275	1	-	-	-	-	-	-	-	-	-	-	-
ENSAPLT00020014919	9.56155	14.8513	4.27178	0.287636	-1.79768	0.59277	1	-	-	-	-	-	-	-	-	-	-	-
MSTRG.23440.1	12.6832	18.9237	6.44275	0.340459	-1.55445	0.59278	1	-	-	-	-	-	-	-	-	-	-	-
MSTRG.11350.1	12.5213	18.6132	6.42944	0.345424	-1.53356	0.592819	1	-	-	-	-	-	-	-	-	-	-	-
MSTRG.4527.1	132.632	107.943	157.321	1.45745	0.543445	0.592945	1	-	-	-	-	-	-	-	-	-	-	-
MSTRG.21245.6	58.1746	44.2511	72.0981	1.62929	0.704247	0.592987	1	-	-	-	-	-	-	-	-	-	-	-
ENSAPLT00020006064	2.4206	0	4.8412	Inf	Inf	0.59322	1	-	-	-	-	-	-	-	-	-	-	-
ENSAPLT00020013141	44.1739	31.55	56.7978	1.80025	0.848197	0.593416	1	-	-	-	-	-	-	-	-	-	-	-
MSTRG.5687.2	5.50132	9.62227	1.38037	0.143455	-2.80133	0.593655	1	-	-	-	-	-	-	-	-	-	-	-
MSTRG.22514.1	342.724	288.558	396.889	1.37542	0.459873	0.593874	1	-	-	-	-	-	-	-	-	-	-	-
MSTRG.1047.1	41.2296	29.6795	52.7797	1.77833	0.830519	0.593979	1	-	-	-	-	-	-	-	-	-	-	-
MSTRG.16145.11	1129.55	1287.28	971.828	0.754947	-0.405554	0.594382	1	-	-	-	-	-	-	-	-	-	-	-
MSTRG.21866.1	15.101	8.17874	22.0233	2.69275	1.42908	0.594991	1	-	-	-	-	-	-	-	-	-	-	-
MSTRG.1815.3	29.963	19.9269	39.9992	2.0073	1.00526	0.595441	1	-	-	-	-	-	-	-	-	-	-	-
ENSAPLT00020001829	9.02888	4.15934	13.8984	3.3415	1.74049	0.595839	1	-	-	-	-	-	-	-	-	-	-	-
ENSAPLT00020016570	21.801	13.8115	29.7905	2.15694	1.10898	0.595902	1	-	-	-	-	-	-	-	-	-	-	-
MSTRG.1409.1	9.20019	4.35343	14.0469	3.22664	1.69003	0.596375	1	-	-	-	-	-	-	-	-	-	-	-
MSTRG.9316.1	38.8201	27.0736	50.5665	1.86774	0.901294	0.596722	1	-	-	-	-	-	-	-	-	-	-	-
MSTRG.16290.1	122.524	147.02	98.0278	0.666764	-0.584752	0.596729	1	-	-	-	-	-	-	-	-	-	-	-
MSTRG.19511.1	26.7899	18.3205	35.2593	1.92458	0.944542	0.59678	1	-	-	-	-	-	-	-	-	-	-	-
MSTRG.10975.1	294.809	344.33	245.287	0.712359	-0.489323	0.596982	1	-	-	-	-	-	-	-	-	-	-	-
MSTRG.23545.1	45.1638	32.4516	57.876	1.78346	0.834677	0.597028	1	-	-	-	-	-	-	-	-	-	-	-
ENSAPLT00020024889	21.3434	13.2915	29.3953	2.21159	1.14508	0.597419	1	-	-	-	-	-	-	-	-	-	-	-
MSTRG.19681.1	106.63	85.8506	127.409	1.48407	0.569562	0.597864	1	-	-	-	-	-	-	-	-	-	-	-
MSTRG.20117.4	51.8212	39.1405	64.5018	1.64795	0.720675	0.597914	1	-	-	-	-	-	-	-	-	-	-	-
MSTRG.22457.1	32.158	41.6104	22.7056	0.545671	-0.873896	0.597971	1	-	-	-	-	-	-	-	-	-	-	-
MSTRG.4293.1	2.60718	5.21435	0	0	-Inf	0.598205	1	-	-	-	-	-	-	-	-	-	-	-
MSTRG.8129.1	110.908	89.4256	132.39	1.48045	0.566036	0.598299	1	-	-	-	-	-	-	-	-	-	-	-
MSTRG.20111.1	2.52623	0	5.05246	Inf	Inf	0.599241	1	-	-	-	-	-	-	-	-	-	-	-
MSTRG.15336.1	2.52623	0	5.05246	Inf	Inf	0.599241	1	-	-	-	-	-	-	-	-	-	-	-
ENSAPLT00020003996	2.52623	0	5.05246	Inf	Inf	0.599241	1	-	-	-	-	-	-	-	-	-	-	-
MSTRG.21604.1	274.467	229.559	319.375	1.39126	0.476388	0.599671	1	-	-	-	-	-	-	-	-	-	-	-
MSTRG.4133.10	153.745	181.457	126.034	0.694566	-0.525817	0.600631	1	-	-	-	-	-	-	-	-	-	-	-
ENSAPLT00020020049	24.8224	33.6613	15.9834	0.47483	-1.07452	0.601153	1	-	-	-	-	-	-	-	-	-	-	-
ENSAPLT00020024278	150.571	178.413	122.73	0.687898	-0.539733	0.601169	1	-	-	-	-	-	-	-	-	-	-	-
MSTRG.2608.1	2.41564	0	4.83128	Inf	Inf	0.601862	1	-	-	-	-	-	-	-	-	-	-	-
MSTRG.943.1	4.88179	1.13629	8.62729	7.59252	2.92458	0.601897	1	-	-	-	-	-	-	-	-	-	-	-
MSTRG.4690.1	279.474	324.607	234.342	0.721927	-0.470076	0.602201	1	-	-	-	-	-	-	-	-	-	-	-
MSTRG.7246.1	3.43519	6.52529	0.345092	0.0528853	-4.24099	0.602808	1	-	-	-	-	-	-	-	-	-	-	-
MSTRG.1101.1	194.964	162.951	226.977	1.39291	0.478105	0.603276	1	-	-	-	-	-	-	-	-	-	-	-
MSTRG.13232.1	2.39273	0	4.78546	Inf	Inf	0.6043	1	-	-	-	-	-	-	-	-	-	-	-
ENSAPLT00020000761	10.6423	15.9586	5.326	0.33374	-1.58321	0.605721	1	-	-	-	-	-	-	-	-	-	-	-
ENSAPLT00020009935	7.75038	3.18267	12.3181	3.87037	1.95247	0.605846	1	-	-	-	-	-	-	-	-	-	-	-
ENSAPLT00020011038	2.46089	0	4.92178	Inf	Inf	0.60593	1	-	-	-	-	-	-	-	-	-	-	-
ENSAPLT00020000197	2.46089	0	4.92178	Inf	Inf	0.60593	1	-	-	-	-	-	-	-	-	-	-	-
MSTRG.17260.1	93.9853	74.5377	113.433	1.52182	0.605796	0.605933	1	-	-	-	-	-	-	-	-	-	-	-
ENSAPLT00020022723	37.777	48.2552	27.2988	0.565717	-0.821848	0.606257	1	-	-	-	-	-	-	-	-	-	-	-
MSTRG.1841.1	488.939	415.774	562.103	1.35194	0.435036	0.60639	1	-	-	-	-	-	-	-	-	-	-	-
MSTRG.2260.1	2.37095	0	4.7419	Inf	Inf	0.606631	1	-	-	-	-	-	-	-	-	-	-	-
MSTRG.14949.1	51.1347	37.6448	64.6246	1.71669	0.779633	0.60675	1	-	-	-	-	-	-	-	-	-	-	-
MSTRG.18430.6	41.8485	57.3236	26.3734	0.460079	-1.12005	0.606789	1	-	-	-	-	-	-	-	-	-	-	-
MSTRG.23486.1	87.4276	68.9984	105.857	1.53419	0.617479	0.607208	1	-	-	-	-	-	-	-	-	-	-	-
MSTRG.10192.1	32.8769	23.5938	42.16	1.78691	0.837467	0.607302	1	-	-	-	-	-	-	-	-	-	-	-
ENSAPLT00020017702	3.37711	6.43147	0.322747	0.0501824	-4.31667	0.60759	1	-	-	-	-	-	-	-	-	-	-	-
MSTRG.17237.3	7.9703	13.0359	2.90472	0.222825	-2.16602	0.607983	1	-	-	-	-	-	-	-	-	-	-	-
MSTRG.22762.1	80.8232	96.4779	65.1685	0.675476	-0.566023	0.608603	1	-	-	-	-	-	-	-	-	-	-	-
MSTRG.20816.1	99.3196	119.847	78.7918	0.657435	-0.605081	0.608641	1	-	-	-	-	-	-	-	-	-	-	-
MSTRG.23433.1	268.227	310.981	225.473	0.725039	-0.46387	0.608887	1	-	-	-	-	-	-	-	-	-	-	-
ENSAPLT00020017039	9.62814	14.5333	4.72294	0.324973	-1.62161	0.609138	1	-	-	-	-	-	-	-	-	-	-	-
MSTRG.21233.15	5.36603	1.47824	9.25382	6.26004	2.64617	0.609569	1	-	-	-	-	-	-	-	-	-	-	-
MSTRG.12340.2	23.049	14.9954	31.1026	2.07414	1.05251	0.609608	1	-	-	-	-	-	-	-	-	-	-	-
MSTRG.23257.1	121.344	99.3645	143.324	1.44241	0.528477	0.609803	1	-	-	-	-	-	-	-	-	-	-	-
MSTRG.13873.1	10.8035	5.74067	15.8663	2.76384	1.46667	0.609894	1	-	-	-	-	-	-	-	-	-	-	-
MSTRG.13362.1	31.5226	21.9338	41.1114	1.87434	0.906384	0.609959	1	-	-	-	-	-	-	-	-	-	-	-
MSTRG.23271.3	6.45553	2.42676	10.4843	4.32028	2.11113	0.610309	1	-	-	-	-	-	-	-	-	-	-	-
ENSAPLT00020016475	2.41733	0	4.83466	Inf	Inf	0.610454	1	-	-	-	-	-	-	-	-	-	-	-
MSTRG.21322.1	75.5813	59.9362	91.2263	1.52206	0.606022	0.610549	1	-	-	-	-	-	-	-	-	-	-	-
MSTRG.18429.1	58.0933	44.276	71.9105	1.62414	0.699678	0.610916	1	-	-	-	-	-	-	-	-	-	-	-
ENSAPLT00020010835	26.8118	18.4825	35.1411	1.90131	0.926995	0.611137	1	-	-	-	-	-	-	-	-	-	-	-
MSTRG.2218.1	316.822	368.909	264.735	0.717617	-0.478715	0.611207	1	-	-	-	-	-	-	-	-	-	-	-
MSTRG.13980.52	58046.8	37618.4	78475.2	2.08608	1.0608	0.611598	1	-	-	-	-	-	-	-	-	-	-	-
MSTRG.14021.1	90.9104	71.327	110.494	1.54911	0.631443	0.611834	1	-	-	-	-	-	-	-	-	-	-	-
MSTRG.1762.3	92.1057	113.655	70.5568	0.620801	-0.687798	0.612413	1	-	-	-	-	-	-	-	-	-	-	-
MSTRG.6910.1	3.7456	0.568144	6.92305	12.1854	3.60708	0.612547	1	-	-	-	-	-	-	-	-	-	-	-
MSTRG.6749.2	6.32447	2.16213	10.4868	4.85021	2.27805	0.61258	1	-	-	-	-	-	-	-	-	-	-	-
ENSAPLT00020023757	2.39555	0	4.7911	Inf	Inf	0.612736	1	-	-	-	-	-	-	-	-	-	-	-
MSTRG.10056.2	3.88341	0.600248	7.16656	11.9393	3.57765	0.613198	1	-	-	-	-	-	-	-	-	-	-	-
MSTRG.6255.1	154.475	128.126	180.824	1.4113	0.497021	0.613455	1	-	-	-	-	-	-	-	-	-	-	-
MSTRG.10489.1	27.0513	18.3818	35.7209	1.94327	0.958488	0.613938	1	-	-	-	-	-	-	-	-	-	-	-
MSTRG.18673.2	141.774	117.604	165.943	1.41104	0.496759	0.613967	1	-	-	-	-	-	-	-	-	-	-	-
MSTRG.218.1	1299.19	1478.94	1119.43	0.756916	-0.401795	0.614003	1	-	-	-	-	-	-	-	-	-	-	-
MSTRG.777.1	99.5052	80.4794	118.531	1.47281	0.558573	0.614082	1	-	-	-	-	-	-	-	-	-	-	-
MSTRG.5687.3	2.41461	4.82922	0	0	-Inf	0.614287	1	-	-	-	-	-	-	-	-	-	-	-
MSTRG.23296.1	29.2489	20.0241	38.4737	1.92137	0.942138	0.614461	1	-	-	-	-	-	-	-	-	-	-	-
MSTRG.14923.1	5.24371	1.50062	8.98681	5.98873	2.58225	0.614462	1	-	-	-	-	-	-	-	-	-	-	-
MSTRG.4529.1	346.304	294.624	397.984	1.35082	0.433834	0.614901	1	-	-	-	-	-	-	-	-	-	-	-
MSTRG.19940.1	11.6546	6.3026	17.0065	2.69833	1.43207	0.615139	1	-	-	-	-	-	-	-	-	-	-	-
MSTRG.17390.16	30.6297	22.8128	38.4466	1.68531	0.753013	0.615274	1	-	-	-	-	-	-	-	-	-	-	-
MSTRG.12748.1	87.6495	50.7209	124.578	2.45615	1.2964	0.615558	1	-	-	-	-	-	-	-	-	-	-	-
MSTRG.23510.1	20.0473	12.9173	27.1773	2.10395	1.0731	0.61598	1	-	-	-	-	-	-	-	-	-	-	-
ENSAPLT00020015707	2.36147	0	4.72294	Inf	Inf	0.616334	1	-	-	-	-	-	-	-	-	-	-	-
MSTRG.20839.1	410.749	350.263	471.235	1.34537	0.428006	0.616417	1	-	-	-	-	-	-	-	-	-	-	-
MSTRG.1734.14	507.785	426.466	589.105	1.38136	0.466094	0.616707	1	-	-	-	-	-	-	-	-	-	-	-
ENSAPLT00020011958	7.19975	11.8175	2.58197	0.218487	-2.19438	0.617128	1	-	-	-	-	-	-	-	-	-	-	-
MSTRG.10480.1	33.8455	24.1538	43.5372	1.8025	0.85	0.618071	1	-	-	-	-	-	-	-	-	-	-	-
MSTRG.22008.2	54.7414	41.66	67.8229	1.62801	0.703109	0.618207	1	-	-	-	-	-	-	-	-	-	-	-
MSTRG.11307.1	3.0954	0.284072	5.90672	20.7931	4.37803	0.618328	1	-	-	-	-	-	-	-	-	-	-	-
MSTRG.10459.1	2.25923	0	4.51845	Inf	Inf	0.61881	1	-	-	-	-	-	-	-	-	-	-	-
MSTRG.13040.1	2.25923	0	4.51845	Inf	Inf	0.61881	1	-	-	-	-	-	-	-	-	-	-	-
ENSAPLT00020020512	2.25923	0	4.51845	Inf	Inf	0.61881	1	-	-	-	-	-	-	-	-	-	-	-
MSTRG.16096.1	2121.82	1844.48	2399.16	1.30073	0.379317	0.618846	1	-	-	-	-	-	-	-	-	-	-	-
ENSAPLT00020004740	10.0629	4.67357	15.4521	3.30629	1.72521	0.618897	1	-	-	-	-	-	-	-	-	-	-	-
MSTRG.15990.1	46.3945	58.204	34.585	0.594203	-0.750973	0.619195	1	-	-	-	-	-	-	-	-	-	-	-
ENSAPLT00020013304	19.2827	26.3723	12.1931	0.462343	-1.11297	0.61963	1	-	-	-	-	-	-	-	-	-	-	-
MSTRG.13996.9	2376.37	1481.71	3271.04	2.20761	1.14248	0.619917	1	-	-	-	-	-	-	-	-	-	-	-
MSTRG.5370.1	116.269	95.4671	137.071	1.43579	0.521845	0.620248	1	-	-	-	-	-	-	-	-	-	-	-
MSTRG.21196.5	145.365	120.325	170.406	1.41622	0.502045	0.620324	1	-	-	-	-	-	-	-	-	-	-	-
MSTRG.15268.1	67.8332	81.7764	53.8899	0.658991	-0.601669	0.620364	1	-	-	-	-	-	-	-	-	-	-	-
MSTRG.8574.1	211.782	178.164	245.4	1.37738	0.461931	0.620819	1	-	-	-	-	-	-	-	-	-	-	-
MSTRG.8677.1	35.0958	25.2316	44.96	1.78189	0.833408	0.620871	1	-	-	-	-	-	-	-	-	-	-	-
MSTRG.24798.1	107.786	88.6605	126.912	1.43144	0.517468	0.62115	1	-	-	-	-	-	-	-	-	-	-	-
MSTRG.10084.1	15.0608	9.36499	20.7567	2.21642	1.14823	0.621484	1	-	-	-	-	-	-	-	-	-	-	-
ENSAPLT00020004216	43.8919	32.6028	55.1809	1.69252	0.759173	0.622131	1	-	-	-	-	-	-	-	-	-	-	-
MSTRG.16961.2	80.384	64.3205	96.4474	1.49948	0.584463	0.622296	1	-	-	-	-	-	-	-	-	-	-	-
ENSAPLT00020019139	30.3238	39.8676	20.7799	0.521223	-0.940026	0.622331	1	-	-	-	-	-	-	-	-	-	-	-
MSTRG.23752.3	167.7	109.805	225.595	2.05451	1.0388	0.622484	1	-	-	-	-	-	-	-	-	-	-	-
MSTRG.24905.2	736.144	626.296	845.991	1.35079	0.433799	0.622542	1	-	-	-	-	-	-	-	-	-	-	-
MSTRG.7536.1	9.83276	4.54515	15.1204	3.3267	1.73409	0.622651	1	-	-	-	-	-	-	-	-	-	-	-
MSTRG.20328.1	561.696	482.37	641.023	1.3289	0.410237	0.622938	1	-	-	-	-	-	-	-	-	-	-	-
MSTRG.11391.4	18.0573	25.1412	10.9734	0.43647	-1.19605	0.622954	1	-	-	-	-	-	-	-	-	-	-	-
MSTRG.13710.6	590.17	442.091	738.25	1.6699	0.739766	0.62355	1	-	-	-	-	-	-	-	-	-	-	-
ENSAPLT00020008606	10.9866	6.01559	15.9577	2.65272	1.40747	0.624129	1	-	-	-	-	-	-	-	-	-	-	-
MSTRG.24364.7	48.423	27.6663	69.1798	2.50051	1.32222	0.62422	1	-	-	-	-	-	-	-	-	-	-	-
MSTRG.16806.1	59.5159	46.7817	72.2502	1.54441	0.627059	0.624509	1	-	-	-	-	-	-	-	-	-	-	-
MSTRG.18946.1	146.017	171.518	120.516	0.702643	-0.509137	0.624533	1	-	-	-	-	-	-	-	-	-	-	-
MSTRG.20500.1	10.2717	5.20859	15.3348	2.94413	1.55784	0.625245	1	-	-	-	-	-	-	-	-	-	-	-
MSTRG.23279.1	14.2067	8.62615	19.7873	2.29388	1.19779	0.625597	1	-	-	-	-	-	-	-	-	-	-	-
ENSAPLT00020008155	2.36086	4.72172	0	0	-Inf	0.625969	1	-	-	-	-	-	-	-	-	-	-	-
MSTRG.3112.1	36.6935	26.78	46.6071	1.74037	0.799396	0.626091	1	-	-	-	-	-	-	-	-	-	-	-
MSTRG.21753.1	61.567	48.2237	74.9103	1.55339	0.63542	0.626178	1	-	-	-	-	-	-	-	-	-	-	-
ENSAPLT00020025630	84.072	68.3654	99.7785	1.45949	0.545464	0.626436	1	-	-	-	-	-	-	-	-	-	-	-
MSTRG.1183.1	12.5774	6.90285	18.2519	2.64412	1.40279	0.626547	1	-	-	-	-	-	-	-	-	-	-	-
MSTRG.3351.9	420.841	278.959	562.723	2.01723	1.01237	0.626649	1	-	-	-	-	-	-	-	-	-	-	-
MSTRG.11840.1	1290.96	1467.11	1114.81	0.759871	-0.396174	0.626716	1	-	-	-	-	-	-	-	-	-	-	-
MSTRG.7964.2	33.4937	23.4187	43.5688	1.86043	0.895635	0.626764	1	-	-	-	-	-	-	-	-	-	-	-
MSTRG.2338.1	2.26261	0	4.52522	Inf	Inf	0.626957	1	-	-	-	-	-	-	-	-	-	-	-
MSTRG.6458.1	207.735	240.639	174.831	0.726526	-0.460915	0.627104	1	-	-	-	-	-	-	-	-	-	-	-
MSTRG.22429.1	334.83	283.927	385.732	1.35856	0.442076	0.627732	1	-	-	-	-	-	-	-	-	-	-	-
MSTRG.281.2	51.331	40.5035	62.1586	1.53465	0.617908	0.627943	1	-	-	-	-	-	-	-	-	-	-	-
MSTRG.729.1	33.0598	42.7731	23.3466	0.545824	-0.873493	0.628187	1	-	-	-	-	-	-	-	-	-	-	-
MSTRG.4147.2	168.557	138.588	198.527	1.4325	0.518536	0.62828	1	-	-	-	-	-	-	-	-	-	-	-
MSTRG.3355.2	29.1048	37.1589	21.0506	0.566501	-0.819849	0.628776	1	-	-	-	-	-	-	-	-	-	-	-
MSTRG.11842.1	126.106	147.255	104.957	0.712756	-0.488519	0.628854	1	-	-	-	-	-	-	-	-	-	-	-
MSTRG.24775.1	2.3319	0	4.66381	Inf	Inf	0.628874	1	-	-	-	-	-	-	-	-	-	-	-
MSTRG.5308.5	2.3319	0	4.66381	Inf	Inf	0.628874	1	-	-	-	-	-	-	-	-	-	-	-
ENSAPLT00020025733	2.3319	0	4.66381	Inf	Inf	0.628874	1	-	-	-	-	-	-	-	-	-	-	-
MSTRG.11002.1	33.9097	24.9747	42.8448	1.71553	0.778652	0.629001	1	-	-	-	-	-	-	-	-	-	-	-
MSTRG.11056.1	2.2431	0	4.48619	Inf	Inf	0.629088	1	-	-	-	-	-	-	-	-	-	-	-
MSTRG.23557.1	26.7608	18.2185	35.3031	1.93776	0.954393	0.62966	1	-	-	-	-	-	-	-	-	-	-	-
MSTRG.15563.1	18.0376	11.4732	24.6019	2.14429	1.1005	0.629815	1	-	-	-	-	-	-	-	-	-	-	-
MSTRG.12154.1	14.3343	8.58535	20.0832	2.33924	1.22604	0.629947	1	-	-	-	-	-	-	-	-	-	-	-
MSTRG.1950.2	9.92352	14.4059	5.44111	0.377699	-1.40469	0.630248	1	-	-	-	-	-	-	-	-	-	-	-
MSTRG.17559.1	2.23136	0	4.46271	Inf	Inf	0.630375	1	-	-	-	-	-	-	-	-	-	-	-
MSTRG.3998.1	66.4782	79.5122	53.4442	0.672151	-0.573144	0.630757	1	-	-	-	-	-	-	-	-	-	-	-
MSTRG.10544.3	40.5879	30.0565	51.1193	1.70078	0.766194	0.630802	1	-	-	-	-	-	-	-	-	-	-	-
MSTRG.7226.1	58.7945	46.3841	71.2048	1.53511	0.618345	0.630893	1	-	-	-	-	-	-	-	-	-	-	-
ENSAPLT00020005403	17.659	24.102	11.216	0.465356	-1.10359	0.631045	1	-	-	-	-	-	-	-	-	-	-	-
MSTRG.14621.1	87.1491	71.4663	102.832	1.43889	0.524953	0.631068	1	-	-	-	-	-	-	-	-	-	-	-
MSTRG.10759.1	56.3346	43.9505	68.7187	1.56355	0.644823	0.631523	1	-	-	-	-	-	-	-	-	-	-	-
ENSAPLT00020007691	2.31271	4.62541	0	0	-Inf	0.631621	1	-	-	-	-	-	-	-	-	-	-	-
MSTRG.23314.1	108.242	88.2859	128.197	1.45207	0.53811	0.632135	1	-	-	-	-	-	-	-	-	-	-	-
MSTRG.93.1	222.928	188.86	256.996	1.36077	0.444424	0.632198	1	-	-	-	-	-	-	-	-	-	-	-
MSTRG.9820.1	144.059	168.95	119.168	0.705349	-0.503591	0.632328	1	-	-	-	-	-	-	-	-	-	-	-
MSTRG.5735.1	14.5417	20.6383	8.44514	0.409197	-1.28913	0.63233	1	-	-	-	-	-	-	-	-	-	-	-
MSTRG.16285.1	43.1927	32.1068	54.2786	1.69056	0.757505	0.632548	1	-	-	-	-	-	-	-	-	-	-	-
MSTRG.3100.4	73.6299	94.5949	52.6648	0.55674	-0.844924	0.633019	1	-	-	-	-	-	-	-	-	-	-	-
ENSAPLT00020021115	97.259	114.884	79.6341	0.69317	-0.528718	0.633351	1	-	-	-	-	-	-	-	-	-	-	-
MSTRG.22418.1	2.28834	0	4.57669	Inf	Inf	0.633476	1	-	-	-	-	-	-	-	-	-	-	-
MSTRG.19299.1	2.29665	4.59331	0	0	-Inf	0.633522	1	-	-	-	-	-	-	-	-	-	-	-
MSTRG.9272.1	248.739	287.955	209.524	0.727629	-0.458725	0.633655	1	-	-	-	-	-	-	-	-	-	-	-
MSTRG.13634.2	68.9951	82.7147	55.2755	0.668267	-0.581504	0.633658	1	-	-	-	-	-	-	-	-	-	-	-
MSTRG.6003.1	134.766	111.983	157.548	1.4069	0.492515	0.635432	1	-	-	-	-	-	-	-	-	-	-	-
MSTRG.455.1	244.309	206.948	281.669	1.36106	0.444733	0.636476	1	-	-	-	-	-	-	-	-	-	-	-
ENSAPLT00020004893	2.17549	0	4.35099	Inf	Inf	0.636557	1	-	-	-	-	-	-	-	-	-	-	-
MSTRG.23638.7	70.1527	50.7881	89.5173	1.76257	0.817677	0.636781	1	-	-	-	-	-	-	-	-	-	-	-
MSTRG.23303.2	34.4213	25.9231	42.9195	1.65565	0.727394	0.63693	1	-	-	-	-	-	-	-	-	-	-	-
MSTRG.15268.2	111.844	130.238	93.4493	0.717526	-0.478898	0.637749	1	-	-	-	-	-	-	-	-	-	-	-
ENSAPLT00020020942	27.5476	19.1508	35.9443	1.87691	0.908357	0.638284	1	-	-	-	-	-	-	-	-	-	-	-
MSTRG.13213.1	338.113	290.313	385.914	1.3293	0.410672	0.638302	1	-	-	-	-	-	-	-	-	-	-	-
ENSAPLT00020006265	9.32584	4.47947	14.1722	3.16381	1.66166	0.638388	1	-	-	-	-	-	-	-	-	-	-	-
ENSAPLT00020016822	9.32239	4.40555	14.2392	3.23212	1.69248	0.638447	1	-	-	-	-	-	-	-	-	-	-	-
ENSAPLT00020009208	32.843	23.9469	41.7391	1.74298	0.801558	0.638915	1	-	-	-	-	-	-	-	-	-	-	-
MSTRG.4606.14	64.0066	77.7017	50.3115	0.647495	-0.627059	0.638957	1	-	-	-	-	-	-	-	-	-	-	-
MSTRG.18165.3	12.4125	17.9231	6.90183	0.38508	-1.37677	0.639068	1	-	-	-	-	-	-	-	-	-	-	-
MSTRG.22585.1	181.42	156.284	206.556	1.32167	0.402367	0.639164	1	-	-	-	-	-	-	-	-	-	-	-
ENSAPLT00020002108	26.3925	18.7273	34.0577	1.81862	0.862841	0.639247	1	-	-	-	-	-	-	-	-	-	-	-
MSTRG.21686.1	79.0813	64.3833	93.7792	1.45658	0.542583	0.639466	1	-	-	-	-	-	-	-	-	-	-	-
ENSAPLT00020025231	13.4881	7.95401	19.0222	2.39152	1.25793	0.639869	1	-	-	-	-	-	-	-	-	-	-	-
MSTRG.11222.2	18.0015	10.8156	25.1874	2.32879	1.21958	0.64071	1	-	-	-	-	-	-	-	-	-	-	-
MSTRG.18983.1	49.1845	38.2074	60.1616	1.57461	0.654991	0.641015	1	-	-	-	-	-	-	-	-	-	-	-
ENSAPLT00020001356	14.1976	8.31394	20.0812	2.41536	1.27224	0.641254	1	-	-	-	-	-	-	-	-	-	-	-
MSTRG.23315.2	77.2793	92.361	62.1976	0.673419	-0.570424	0.641579	1	-	-	-	-	-	-	-	-	-	-	-
MSTRG.17390.12	430.677	371.725	489.628	1.31718	0.397452	0.641615	1	-	-	-	-	-	-	-	-	-	-	-
MSTRG.10544.1	93.7429	76.6025	110.883	1.44751	0.533577	0.641738	1	-	-	-	-	-	-	-	-	-	-	-
MSTRG.14415.1	46.7071	36.219	57.1953	1.57915	0.659149	0.641847	1	-	-	-	-	-	-	-	-	-	-	-
MSTRG.15936.1	9.18601	4.54515	13.8269	3.04212	1.60508	0.641868	1	-	-	-	-	-	-	-	-	-	-	-
MSTRG.19384.7	426.535	371.413	481.657	1.29682	0.374982	0.642371	1	-	-	-	-	-	-	-	-	-	-	-
MSTRG.15448.4	2.1202	0	4.2404	Inf	Inf	0.64277	1	-	-	-	-	-	-	-	-	-	-	-
ENSAPLT00020023528	2.20123	0	4.40245	Inf	Inf	0.642842	1	-	-	-	-	-	-	-	-	-	-	-
MSTRG.6904.1	68.6541	82.7785	54.5296	0.658741	-0.602218	0.642973	1	-	-	-	-	-	-	-	-	-	-	-
MSTRG.1053.1	38.9538	28.4635	49.4442	1.73711	0.796688	0.643309	1	-	-	-	-	-	-	-	-	-	-	-
MSTRG.6389.2	22.062	14.9522	29.1718	1.95101	0.964222	0.643498	1	-	-	-	-	-	-	-	-	-	-	-
MSTRG.24690.2	57.9894	44.3186	71.6602	1.61693	0.693259	0.643605	1	-	-	-	-	-	-	-	-	-	-	-
MSTRG.12748.3	928.938	1060.43	797.447	0.752005	-0.411187	0.643916	1	-	-	-	-	-	-	-	-	-	-	-
ENSAPLT00020025003	6.99917	3.00802	10.9903	3.65367	1.86935	0.644405	1	-	-	-	-	-	-	-	-	-	-	-
[truncated: 1,815 more rows]
