# Supplementary material for: Differential expression profile and in-silico functional analysis of long noncoding RNA and mRNA in duck embryo fibroblasts infected with duck plague virus
Source: BMC Genomics. 2022 Jul 14;23:509. doi: 10.1186/s12864-022-08739-7 (PMC9281093; doi:10.1186/s12864-022-08739-7)
Supplement: Supplementary file 6 — Additional file 6: Table S6. genomic position of lncRNAs. [file 12864_2022_8739_MOESM6_ESM.xlsx]

## Sheet: Sheet1
ID	DEF_1:read_count	DEF_1:fpkm	DEF_2:read_count	DEF_2:fpkm	DEF_3:read_count	DEF_3:fpkm	DEF_4:read_count	DEF_4:fpkm	DEF_5:read_count	DEF_5:fpkm	DEF_6:read_count	DEF_6:fpkm	Chromosome	Start Site	End Site	Direction	lnc_GeneID
MSTRG.100.4	109	0.328635	0	0	0	0	394	1.74248	402	1.55269	445	1.61704	1	4423452	4428661	+	MSTRG.100
MSTRG.10010.3	0	0	0	0	0	0	0	0	2	0.036756	0	0	2	87432333	87433389	+	MSTRG.10010
MSTRG.10012.1	0	0	13	0.52269	7	0.292359	29	1.85163	7	0.365405	0	0	2	87623764	87632103	-	MSTRG.10012
MSTRG.10047.1	1073	3.55125	1316	4.05152	1052	3.7058	390	1.89313	656	2.77789	755	3.00566	2	91260457	91263718	-	MSTRG.10047
MSTRG.1005.1	10	0.284395	15	0.397472	0	0	7	0.29773	11	0.41797	4	0.134301	1	57082801	57083230	+	MSTRG.1005
MSTRG.10050.1	0	0	36	1.17798	0	0	12	0.606722	113	5.05256	31	1.28387	2	91350351	91350804	-	MSTRG.10050
MSTRG.10050.2	243	7.91297	198	5.99066	191	6.60133	87	4.1295	0	0	136	5.32211	2	91350351	91350728	-	MSTRG.10050
MSTRG.10051.2	51	0.13765	74	0.187017	123	0.358423	26	0.101409	219	0.769554	45	0.147386	2	91394377	91398337	-	MSTRG.10051
MSTRG.10056.1	2	0.089813	0	0	0	0	0	0	0	0	9	0.464374	2	91654325	91658885	-	MSTRG.10056
MSTRG.10056.2	2	0.026866	0	0	0	0	14	0.416035	5	0.121456	0	0	2	91655871	91656758	-	MSTRG.10056
MSTRG.10059.1	0	0	0	0	0	0	19	0.99848	9	0.403336	0	0	2	91761775	91762136	+	MSTRG.10059
MSTRG.10064.3	19	0.24478	95	1.15576	2	0.022785	67	1.29177	103	1.73405	19	0.286563	2	91989051	91993117	+	MSTRG.10064
MSTRG.10064.4	60	0.790103	115	1.40162	74	1.0287	98	1.8925	132	2.21728	177	2.79441	2	91989051	91993117	+	MSTRG.10064
MSTRG.10064.5	8	0.100423	14	0.170754	9	0.117723	43	0.827492	52	0.86567	27	0.428958	2	91989056	91993117	+	MSTRG.10064
MSTRG.10065.1	0	0	4	0.04247	0	0	33	0.58427	30	0.456756	0	0	2	92065092	92067394	-	MSTRG.10065
MSTRG.10066.2	0	0	0	0	0	0	0	0	28	1.07363	0	0	2	92068193	92076913	-	MSTRG.10066
MSTRG.10072.1	99	1.33524	109	1.36803	49	0.702139	12	0.236546	99	1.707	72	1.1745	2	92221814	92224264	+	MSTRG.10072
MSTRG.10084.1	3	0.068364	8	0.215088	19	0.596217	3	0.126355	39	1.50872	19	0.663506	2	93252474	93253419	+	MSTRG.10084
MSTRG.10107.1	0	0	13	0.102866	33	0.301588	90	1.15207	57	0.631535	80	0.840723	2	94779400	94781080	-	MSTRG.10107
MSTRG.10114.1	0	0	0	0	10	0.544439	22	1.61395	22	1.40547	10	0.567912	2	95278679	95307886	+	MSTRG.10114
MSTRG.10142.6	40	0.066838	46	0.072734	34	0.060447	20	0.049858	29	0.062893	10	0.019048	2	96190850	96197602	+	MSTRG.10142
MSTRG.10144.10	0	0	0	0	0	0	0	0	11	0.104322	101	0.914958	2	96271077	96272828	-	MSTRG.10144
MSTRG.10144.2	266	1.66379	161	0.933104	167	1.10759	251	2.30075	190	1.52145	172	1.29005	2	96258540	96286494	-	MSTRG.10144
MSTRG.10146.1	0	0	0	0	0	0	0	0	0	0	12	0.567176	2	96344438	96346381	-	MSTRG.10146
MSTRG.10156.1	0	0	305	14.2458	460	24.5607	0	0	0	0	0	0	2	96705970	96706512	-	MSTRG.10156
MSTRG.10156.2	172	9.115	25	1.23061	89	4.99812	74	5.75243	3	0.152067	2	0.099473	2	96705971	96706230	-	MSTRG.10156
MSTRG.10156.3	222	10.2611	0	0	0	0	0	0	0	0	0	0	2	96705971	96706230	-	MSTRG.10156
MSTRG.10156.4	93	4.46378	0	0	0	0	0	0	0	0	0	0	2	96705971	96706230	-	MSTRG.10156
MSTRG.10156.5	0	0	0	0	0	0	0	0	161	9.37642	374	20.4928	2	96705972	96706230	-	MSTRG.10156
MSTRG.10183.1	5	0.043074	4	0.034647	6	0.057909	42	0.649938	7	0.095612	3	0.033925	2	97408371	97414866	-	MSTRG.10183
MSTRG.10192.1	29	0.937698	18	0.531054	30	1.03294	38	1.81021	27	1.13482	56	2.20352	2	97699721	97700206	+	MSTRG.10192
MSTRG.10205.3	2	0.012909	0	0	0	0	0	0	0	0	0	0	2	98316997	98319557	-	MSTRG.10205
MSTRG.1021.1	47	0.354688	58	0.411811	55	0.443804	252	2.83162	176	1.72468	181	1.66179	1	57552838	57561699	-	MSTRG.1021
MSTRG.10232.1	32	0.981408	49	1.4066	51	1.67277	45	2.04201	65	2.54199	34	1.23053	2	99915996	99923312	-	MSTRG.10232
MSTRG.10240.14	25	0.226291	64	0.540691	0	0	0	0	35	0.401277	39	0.423825	2	100480401	100481667	-	MSTRG.10240
MSTRG.10247.5	0	0	0	0	0	0	0	0	5	0.074584	0	0	2	100685040	100685926	+	MSTRG.10247
MSTRG.10259.1	69	0.508933	216	1.49062	115	0.905286	77	0.834268	74	0.705236	46	0.406804	2	101012704	101014451	+	MSTRG.10259
MSTRG.10266.16	220	1.7978	183	1.39207	259	2.25739	220	2.64701	240	2.51387	159	1.56569	2	101815948	101817308	+	MSTRG.10266
MSTRG.10271.1	1	0.004988	1	0.000796	0	0	3	0.112842	1	0.029463	1	0.013337	2	102108868	102109270	+	MSTRG.10271
MSTRG.10283.1	5	0.081242	7	0.099711	0	0	21	0.503436	7	0.148247	14	0.271041	2	102747368	102752614	-	MSTRG.10283
MSTRG.1030.1	2	0.021011	0	0	1	0.002602	3	0.035898	1	0.002087	1	0.00081	1	57953244	57956756	-	MSTRG.1030
MSTRG.10315.1	0	0	0	0	0	0	1	0.003155	1	0.011473	0	0	2	103546966	103554995	+	MSTRG.10315
MSTRG.10367.1	1784	2.32467	1432	1.7349	2008	2.78315	2407	4.6008	2606	4.34595	2421	3.79412	2	107447509	107463628	+	MSTRG.10367
MSTRG.10374.1	16	0.73322	9	0.357619	6	0.294576	25	1.72848	8	0.464376	9	0.470328	2	108208682	108213301	-	MSTRG.10374
MSTRG.10377.1	503	1.78436	594	1.95893	396	1.49418	555	2.89035	437	1.98494	608	2.59405	2	108494998	108498066	-	MSTRG.10377
MSTRG.10378.1	5	0.11275	32	0.818792	24	0.710101	3	0.120685	50	1.78712	10	0.335304	2	108551600	108554954	-	MSTRG.10378
MSTRG.10386.10	131	0.829076	180	1.05605	265	1.78046	146	1.35408	169	1.36676	157	1.19075	2	108717887	108730269	+	MSTRG.10386
MSTRG.10386.11	23	0.182889	34	0.250531	41	0.351249	18	0.212409	51	0.528298	41	0.397751	2	108717887	108724023	+	MSTRG.10386
MSTRG.10386.12	138	1.11578	172	1.29329	105	0.904899	318	3.77617	326	3.37478	334	3.25464	2	108717887	108724023	+	MSTRG.10386
MSTRG.10386.14	150	0.995045	216	1.33497	136	0.958238	289	2.81632	362	3.08158	368	2.94384	2	108717969	108730269	+	MSTRG.10386
MSTRG.10386.16	193	1.32231	141	0.897543	201	1.4631	461	4.62529	362	3.16819	210	1.72665	2	108718015	108730269	+	MSTRG.10386
MSTRG.10386.17	38	0.647938	46	0.740263	71	1.30338	84	2.14423	71	1.56842	75	1.55282	2	108727085	108733569	+	MSTRG.10386
MSTRG.10389.1	60	0.792954	88	1.09178	96	1.3571	138	2.69335	0	0	121	1.92723	2	108899381	108900206	+	MSTRG.10389
MSTRG.10389.2	0	0	0	0	0	0	0	0	109	2.05767	0	0	2	108899387	108900206	+	MSTRG.10389
MSTRG.10396.1	14	0.496431	5	0.154593	25	0.92537	0	0	0	0	5	0.181515	2	109160292	109163241	-	MSTRG.10396
MSTRG.10398.9	0	0	0	0	8	0.026137	0	0	14	0.055431	0	0	2	109229345	109329872	+	MSTRG.10398
MSTRG.10399.1	9	0.206224	0	0	0	0	0	0	8	0.254084	0	0	2	109263455	109264620	-	MSTRG.10399
MSTRG.10431.1	174	1.01286	130	0.701119	107	0.658983	229	1.95681	265	1.97482	167	1.16704	2	111461066	111462942	+	MSTRG.10431
MSTRG.10438.1	91	0.687218	72	0.501944	47	0.374471	118	1.30205	157	1.51731	194	1.76511	2	111838277	111839730	+	MSTRG.10438
MSTRG.10444.1	117	1.41609	137	1.54201	69	0.890844	61	1.0716	64	0.988085	83	1.20203	2	111955832	111966650	+	MSTRG.10444
MSTRG.1045.1	116	1.52832	41	0.500017	35	0.486446	29	0.554369	79	1.32938	39	0.617408	1	58336598	58337502	+	MSTRG.1045
MSTRG.10454.1	5	0.087069	36	0.593652	10	0.185171	26	0.671711	67	1.53323	23	0.477175	2	112004601	112009516	-	MSTRG.10454
MSTRG.10458.27	16	0.202174	50	0.583203	11	0.147905	82	1.52369	9	0.141	21	0.314408	2	112434489	112440035	+	MSTRG.10458
MSTRG.10458.7	0	0	0	0	0	0	842	1.82041	0	0	1066	1.88905	2	112189182	112196513	+	MSTRG.10458
MSTRG.10458.8	227	0.654937	330	0.884352	175	0.536073	206	0.8717	388	1.43363	437	1.51642	2	112209328	112213062	+	MSTRG.10458
MSTRG.10459.1	0	0	0	0	0	0	0	0	0	0	14	0.513896	2	112195663	112199878	-	MSTRG.10459
MSTRG.1047.1	24	0.536654	47	1.0139	28	0.683824	50	1.68391	48	1.42261	52	1.43843	1	58397705	58398187	-	MSTRG.1047
MSTRG.10475.1	0	0	2	0.03863	4	0.134287	0	0	0	0	0	0	2	114408548	114428469	-	MSTRG.10475
MSTRG.10476.1	76	2.29482	24	0.650565	80	2.55915	13	0.560781	33	1.24795	39	1.38826	2	114427437	114463791	+	MSTRG.10476
MSTRG.10480.1	40	0.979505	29	0.662757	12	0.320059	32	1.14413	63	1.99561	29	0.862188	2	114743900	114744946	-	MSTRG.10480
MSTRG.10489.1	26	0.504597	12	0.205756	22	0.439509	46	1.3106	33	0.820663	20	0.459155	2	114880451	114881168	+	MSTRG.10489
MSTRG.10490.1	22	0.423147	7	0.113984	8	0.159652	62	1.78667	25	0.613813	17	0.385962	2	114883252	114886550	+	MSTRG.10490
MSTRG.10498.1	27	0.574709	29	0.583664	0	0	54	1.71531	12	0.317662	23	0.584039	2	115455939	115456449	+	MSTRG.10498
MSTRG.10514.1	0	0	5	0.129965	0	0	0	0	0	0	5	0.134502	2	116216729	116217454	-	MSTRG.10514
MSTRG.1053.1	30	0.428193	49	0.656655	17	0.24882	60	1.26383	57	1.04359	20	0.335495	1	58671575	58672965	+	MSTRG.1053
MSTRG.10544.1	102	1.4993	77	1.05405	74	1.14717	108	2.32309	94	1.76507	113	1.99755	2	116990936	117003538	-	MSTRG.10544
MSTRG.10544.2	7	0.180576	10	0.24227	3	0.071751	8	0.293597	21	0.749578	55	1.85001	2	116990995	116997340	-	MSTRG.10544
MSTRG.10544.3	35	0.569573	39	0.579045	26	0.451059	43	1.0154	81	1.69643	20	0.376921	2	116990995	116997616	-	MSTRG.10544
MSTRG.10577.1	39	0.63279	31	0.467343	58	1.01429	21	0.507219	75	1.56916	26	0.513819	2	118451726	118453269	+	MSTRG.10577
MSTRG.10578.6	213	1.32886	155	0.89641	146	0.96526	350	3.20221	320	2.55239	0	0	2	118602419	118604280	+	MSTRG.10578
MSTRG.10591.1	24	0.256062	12	0.110858	0	0	12	0.185766	23	0.305721	10	0.117507	2	119000328	119004338	+	MSTRG.10591
MSTRG.10601.1	93	0.949469	147	1.39616	147	1.59385	60	0.888872	107	1.39411	78	0.958873	2	120002499	120003569	-	MSTRG.10601
MSTRG.10608.1	0	0	0	0	0	0	0	0	173	1.42868	0	0	2	120576165	120584071	-	MSTRG.10608
MSTRG.10608.2	48	0.29309	63	0.35321	49	0.318348	233	2.087	8	0.055799	158	1.15926	2	120581292	120584071	-	MSTRG.10608
MSTRG.10609.1	4	0.028257	20	0.129136	55	0.413142	186	1.92498	189	1.71216	173	1.46735	2	120584645	120586181	+	MSTRG.10609
MSTRG.10617.1	10	0.458449	27	1.16437	29	1.42193	4	0.209405	6	0.326941	0	0	2	120912024	120917776	-	MSTRG.10617
MSTRG.10628.1	1	0.000786	0	0	0	0	1	0.002928	1	0.001366	0	0	2	121381448	121382028	+	MSTRG.10628
MSTRG.10632.1	79	0.593733	75	0.526107	117	0.938143	155	1.71713	83	0.802	51	0.457589	2	121777717	121815750	+	MSTRG.10632
MSTRG.10645.1	78	1.49974	98	1.76304	48	0.979476	48	1.34921	98	2.4128	114	2.63626	2	122590442	122591014	+	MSTRG.10645
MSTRG.10646.1	1216	2.45731	1186	2.22856	1113	2.3912	691	2.0467	838	2.16519	1058	2.57133	2	122711486	122719026	+	MSTRG.10646
MSTRG.10672.1	14	0.487129	12	0.384451	59	2.22494	10	0.504254	12	0.543219	20	0.8333	2	124580436	124580759	+	MSTRG.10672
MSTRG.1068.1	0	0	6	0.210368	34	1.36117	19	1.0372	2	0.098277	4	0.182872	1	59199150	59230027	-	MSTRG.1068
MSTRG.10685.1	210	1.37916	172	1.04885	191	1.33576	254	2.44227	266	2.23342	182	1.43809	2	125171472	125173252	+	MSTRG.10685
MSTRG.10700.8	945	1.25315	961	1.18448	893	1.25949	1014	1.97239	0	0	0	0	2	125956167	125964262	-	MSTRG.10700
MSTRG.10711.1	6	0.202181	12	0.376723	0	0	20	0.987862	7	0.262743	7	0.268746	2	126690993	126698099	-	MSTRG.10711
MSTRG.10717.1	2	0.067138	0	0	1	0.02244	1	0.006445	0	0	0	0	2	126748452	126749236	-	MSTRG.10717
MSTRG.10720.1	52	1.77076	58	1.82983	75	2.73282	21	1.03428	32	1.39311	39	1.60156	2	126780066	126780466	-	MSTRG.10720
MSTRG.10729.1	20	0.290545	57	0.78189	42	0.659718	53	1.13891	88	1.65969	39	0.688367	2	127224919	127225685	-	MSTRG.10729
MSTRG.10730.1	15	0.349216	0	0	20	0.500033	12	0.416324	14	0.426707	27	0.769324	2	127224929	127225410	+	MSTRG.10730
MSTRG.10735.1	112	0.236772	556	1.09952	279	0.629954	441	1.37389	554	1.50732	555	1.41788	2	127288053	127414874	+	MSTRG.10735
MSTRG.10735.2	509	1.46224	0	0	0	0	230	0.965596	27	0.097839	0	0	2	127288053	127413564	+	MSTRG.10735
MSTRG.10735.3	76	0.161072	176	0.346627	409	0.923416	608	1.89306	670	1.82156	780	1.99227	2	127288053	127414874	+	MSTRG.10735
MSTRG.10736.1	39	0.329421	0	0	61	0.557667	0	0	251	2.76745	0	0	2	127293456	127416480	+	MSTRG.10736
MSTRG.10736.2	141	0.324996	266	0.569107	161	0.393981	1013	3.42821	777	2.29382	915	2.53966	2	127293456	127419874	+	MSTRG.10736
MSTRG.10738.1	23	0.85768	10	0.338527	0	0	0	0	0	0	31	1.3733	2	127558912	127573492	+	MSTRG.10738
MSTRG.10740.1	74	1.39763	42	0.738633	81	1.63112	0	0	9	0.216656	11	0.247086	2	127580363	127584758	+	MSTRG.10740
MSTRG.10747.1	65	1.6724	82	1.97307	73	1.99354	11	0.398022	49	1.61866	42	1.2997	2	127784379	127784966	-	MSTRG.10747
MSTRG.10749.1	156	1.51511	193	1.73704	252	2.60104	178	2.5374	193	2.39338	107	1.24177	2	127795206	127833726	+	MSTRG.10749
MSTRG.10751.1	131	1.33009	154	1.45444	194	2.09429	100	1.48435	148	1.91924	177	2.16291	2	127828669	127839065	+	MSTRG.10751
MSTRG.10753.10	203	1.27959	246	1.44584	172	1.15611	81	0.748513	156	1.26175	202	1.53081	2	127993742	127996576	-	MSTRG.10753
MSTRG.10754.1	65	1.08513	132	2.06839	100	1.80199	78	1.92649	87	1.87893	110	2.22653	2	127974390	127980433	-	MSTRG.10754
MSTRG.10755.1	79	1.73759	57	1.16353	148	3.4958	51	1.65893	21	0.597992	22	0.576392	2	127974415	127980307	+	MSTRG.10755
MSTRG.10755.2	56	1.2296	0	0	21	0.487731	7	0.198758	6	0.144901	0	0	2	127974415	127980307	+	MSTRG.10755
MSTRG.10759.1	37	0.449524	64	0.726985	45	0.58467	41	0.736731	109	1.71839	47	0.697756	2	128190397	128191393	-	MSTRG.10759
MSTRG.1076.1	57	1.44593	83	1.95229	55	1.47847	22	0.817229	7	0.216552	25	0.742734	1	59438630	59439074	-	MSTRG.1076
MSTRG.10768.1	90	1.47409	87	1.31758	82	1.4351	47	1.12854	82	1.71431	55	1.07678	2	128348630	128349911	-	MSTRG.10768
MSTRG.10814.1	124	0.970236	82	0.592792	74	0.617206	139	1.5975	81	0.809494	86	0.805657	2	131382002	131383786	+	MSTRG.10814
MSTRG.10819.1	0	0	0	0	0	0	7	0.418811	0	0	0	0	2	131703030	131706079	-	MSTRG.10819
MSTRG.10828.1	1199	1.74814	1305	1.76811	1019	1.57914	509	1.08778	750	1.39922	751	1.3167	2	132493816	132501233	+	MSTRG.10828
MSTRG.10846.1	0	0	0	0	0	0	0	0	0	0	5	0.171145	2	135072920	135076962	-	MSTRG.10846
MSTRG.10870.1	16	0.339725	18	0.363125	11	0.247068	56	1.78295	29	0.808683	21	0.542588	2	136441663	136442174	-	MSTRG.10870
MSTRG.10890.1	362	1.30526	479	1.60523	400	1.53354	516	2.72622	593	2.73229	589	2.55258	2	137763549	137766566	-	MSTRG.10890
MSTRG.10893.8	212	1.72871	299	2.27185	204	1.77198	57	0.679888	139	1.44724	146	1.42972	2	137888963	137890324	-	MSTRG.10893
MSTRG.10900.1	0	0	10	0.147803	3	0.037649	20	0.482396	3	0.050041	3	0.051974	2	138262041	138265841	+	MSTRG.10900
MSTRG.10902.1	0	0	0	0	2	0.06177	0	0	4	0.148639	0	0	2	138317541	138317957	+	MSTRG.10902
MSTRG.10931.1	8	0.222307	8	0.200238	48	1.53274	16	0.680568	0	0	12	0.41904	2	139903827	139904260	-	MSTRG.10931
MSTRG.10966.1	1	0.019141	0	0	0	0	1	0.034456	0	0	1	0.009741	2	141504992	141506139	+	MSTRG.10966
MSTRG.10972.1	1031	0.925355	1619	1.35135	612	0.584259	337	0.443191	833	0.957247	266	0.286606	2	141993629	142007796	+	MSTRG.10972
MSTRG.10972.3	4922	1.99071	2878	1.08201	3275	1.40861	2750	1.63116	3813	1.97299	4622	2.24813	2	141995963	142022661	+	MSTRG.10972
MSTRG.10972.4	0	0	0	0	384	0.341417	0	0	0	0	0	0	2	142002582	142022661	+	MSTRG.10972
MSTRG.10973.1	0	0	0	0	0	0	1	0.004772	1	0.010348	0	0	2	141994250	141994617	-	MSTRG.10973
MSTRG.10975.1	335	2.52944	358	2.5106	436	3.49866	179	1.97325	252	2.42577	275	2.49372	2	142048157	142049595	+	MSTRG.10975
MSTRG.10982.1	83	0.361878	94	0.382485	71	0.328729	196	1.25746	264	1.47975	308	1.62216	2	142235190	142270714	-	MSTRG.10982
MSTRG.10983.1	54	1.3245	59	1.34305	30	0.778233	64	2.3243	24	0.757454	31	0.915012	2	142247111	142249346	-	MSTRG.10983
MSTRG.10988.3	102	0.458962	9	0.035362	1	0.004005	4	0.025893	166	0.9613	1	0.002492	2	142704538	142707925	-	MSTRG.10988
MSTRG.10988.4	0	0	0	0	0	0	0	0	99	1.06296	0	0	2	142705139	142707925	-	MSTRG.10988
MSTRG.11002.1	26	0.622536	18	0.396982	37	0.955143	34	1.20347	55	1.71723	33	0.981677	2	143632550	143633002	+	MSTRG.11002
MSTRG.1101.1	210	0.974601	190	0.822062	141	0.694656	164	1.11707	199	1.18522	293	1.63767	1	60428086	60430425	+	MSTRG.1101
MSTRG.11053.7	0	0	168	0.237877	0	0	0	0	0	0	0	0	2	146945009	146952207	-	MSTRG.11053
MSTRG.11056.1	0	0	0	0	0	0	0	0	13	0.73081	0	0	2	146980207	146987221	+	MSTRG.11056
MSTRG.11058.1	0	0	6	0.218304	0	0	0	0	0	0	0	0	2	146990323	146992367	+	MSTRG.11058
MSTRG.11104.1	3359	9.08652	3146	7.91262	2456	7.06431	2090	8.29247	2350	8.13557	2845	9.25489	2	151159311	151185281	+	MSTRG.11104
MSTRG.11108.1	0	0	0	0	0	0	0	0	1	0.000169	0	0	2	151302750	151307606	-	MSTRG.11108
MSTRG.11111.1	7	0.302391	0	0	0	0	26	1.67524	0	0	7	0.357136	2	151535096	151535464	+	MSTRG.11111
MSTRG.11114.1	0	0	0	0	16	0.592267	32	1.62167	23	1.02641	4	0.16715	2	151826092	151827391	-	MSTRG.11114
MSTRG.11151.1	30	0.474993	13	0.178039	57	0.960211	32	0.747119	26	0.514616	18	0.329609	2	155328682	155329800	-	MSTRG.11151
MSTRG.11152.1	4	0.089305	7	0.129673	14	0.329717	1	0.002491	1	0.019446	7	0.180498	2	155377452	155381410	-	MSTRG.11152
MSTRG.11170.1	7	0.145007	16	0.339186	31	0.771011	0	0	30	0.905024	29	0.816401	2	156480844	156481395	+	MSTRG.11170
MSTRG.11172.1	0	0	10	0.201608	0	0	51	1.76811	48	1.42962	62	1.75902	2	156530924	156534470	+	MSTRG.11172
MSTRG.11174.1	18	0.713979	0	0	0	0	0	0	0	0	0	0	2	156768888	156791530	-	MSTRG.11174
MSTRG.11184.1	156	1.0871	98	0.633091	164	1.21719	205	2.09844	230	2.05723	246	2.0708	2	156949511	156951061	+	MSTRG.11184
MSTRG.11191.1	1	0.001494	0	0	1	0.001249	0	0	0	0	0	0	2	157256715	157257703	+	MSTRG.11191
MSTRG.11194.3	784	1.53873	647	1.18038	571	1.19072	372	1.0713	283	0.709467	453	1.06854	2	157813049	157824535	+	MSTRG.11194
MSTRG.11222.1	88	1.38271	129	1.88495	107	1.79116	111	2.56324	173	3.47418	163	3.08001	2	160366758	160368595	-	MSTRG.11222
MSTRG.11222.2	19	0.317604	18	0.276712	0	0	50	1.25657	12	0.251565	5	0.088734	2	160366759	160368595	-	MSTRG.11222
MSTRG.11229.1	888	2.31858	1210	2.93788	907	2.51805	207	0.791706	309	1.03	306	0.959839	2	160618048	160622362	-	MSTRG.11229
MSTRG.11230.1	1	0.030485	2	0.049656	2	0.063205	8	0.476281	8	0.426869	2	0.066332	2	160754429	160755996	-	MSTRG.11230
MSTRG.11234.1	50	1.0502	59	1.15577	38	0.847277	53	1.63353	24	0.630724	40	1.01797	2	160783312	160783875	+	MSTRG.11234
MSTRG.11254.1	128	0.913033	125	0.826881	166	1.25767	188	1.96855	162	1.47751	206	1.76802	2	161285079	161286605	-	MSTRG.11254
MSTRG.11261.1	156	1.17918	219	1.54412	102	0.818407	172	1.91752	196	1.90657	300	2.74096	2	161530295	161531797	-	MSTRG.11261
MSTRG.1128.1	40	0.563018	39	0.508005	52	0.776214	43	0.893315	88	1.6018	35	0.586156	1	61249759	61250530	+	MSTRG.1128
MSTRG.11290.1	10	0.291729	37	1.04365	0	0	64	2.86897	43	1.65217	47	1.70927	2	161896228	161897738	-	MSTRG.11290
MSTRG.11293.1	14	0.441866	25	0.710284	0	0	43	1.97391	37	1.47617	49	1.83313	2	161945257	161948066	-	MSTRG.11293
MSTRG.11295.1	447	1.65453	501	1.72509	350	1.37848	353	1.91415	414	1.96223	504	2.24369	2	161976363	161979488	+	MSTRG.11295
MSTRG.11296.1	185	1.20228	169	1.01626	100	0.688444	90	0.857075	238	1.97245	180	1.40113	2	161997083	161998788	+	MSTRG.11296
MSTRG.11297.1	0	0	6	0.22222	0	0	0	0	0	0	0	0	2	161998462	161999094	-	MSTRG.11297
MSTRG.11298.1	885	1.54499	966	1.56785	627	1.16401	783	2.00615	429	0.958347	948	1.99137	2	162022533	162028769	+	MSTRG.11298
MSTRG.11298.2	0	0	0	0	0	0	0	0	318	0.860664	0	0	2	162023477	162028769	+	MSTRG.11298
MSTRG.11299.1	23	0.389272	110	1.797	66	1.22909	26	0.669683	31	0.698249	35	0.722558	2	162043958	162044655	+	MSTRG.11299
MSTRG.1130.3	791	1.86718	729	1.59825	659	1.65282	0	0	0	0	232	0.656752	1	61425374	61433937	+	MSTRG.1130
MSTRG.11307.1	0	0	1	0.005395	0	0	4	0.070827	7	0.124614	6	0.106284	2	162184147	162184906	-	MSTRG.11307
MSTRG.11308.1	364	0.775168	283	0.559378	472	1.06815	855	2.66839	789	2.14854	570	1.45754	2	162187941	162192989	-	MSTRG.11308
MSTRG.11309.1	166	1.3338	216	1.61182	203	1.73817	64	0.746932	102	1.04676	133	1.28424	2	162244352	162245701	+	MSTRG.11309
MSTRG.11314.1	12	0.356172	21	0.575648	7	0.216578	130	5.67871	64	2.41356	66	2.35564	2	162294365	162314001	-	MSTRG.11314
MSTRG.11319.1	8	0.144796	11	0.19425	33	0.666374	130	3.70276	54	1.32802	30	0.691478	2	162338326	162346061	-	MSTRG.11319
MSTRG.11319.2	7	0.270675	5	0.171638	6	0.251735	42	2.40668	25	1.23841	21	0.973955	2	162338326	162345783	-	MSTRG.11319
MSTRG.1132.1	7	0.251036	0	0	7	0.252364	6	0.285417	20	0.973329	11	0.502309	1	61493039	61496414	+	MSTRG.1132
MSTRG.11326.1	27	0.293353	45	0.457925	54	0.641966	107	1.74636	126	1.79711	62	0.821158	2	162387647	162391531	-	MSTRG.11326
MSTRG.11330.1	10	0.141867	48	0.673724	30	0.482066	168	3.73056	118	2.27567	107	1.9536	2	162427423	162449398	+	MSTRG.11330
MSTRG.11346.1	5	0.168415	3	0.088579	15	0.533494	42	2.11234	16	0.697076	28	1.14928	2	162716724	162717913	-	MSTRG.11346
MSTRG.11347.1	9	0.217221	14	0.333692	9	0.242997	53	2.00797	39	1.28798	36	1.10512	2	162718853	162720008	-	MSTRG.11347
MSTRG.11348.1	5	0.151548	5	0.160653	14	0.54681	48	2.6448	14	0.626152	46	2.0421	2	162720242	162727452	-	MSTRG.11348
MSTRG.11349.1	50	0.506256	45	0.425043	36	0.388702	109	1.62765	82	1.06813	124	1.51827	2	162727613	162728735	-	MSTRG.11349
MSTRG.11350.1	6	0.165952	11	0.300554	42	1.42799	5	0.214436	13	0.530605	0	0	2	162749206	162751004	+	MSTRG.11350
MSTRG.11375.2	22	0.209076	4	0.034504	2	0.016215	0	0	1	0.010119	0	0	20	894911	924736	+	MSTRG.11375
MSTRG.11383.1	17	0.186419	18	0.188865	61	0.734092	10	0.155394	5	0.05794	0	0	20	1148191	1150300	-	MSTRG.11383
MSTRG.11383.2	0	0	0	0	6	0.111277	0	0	0	0	7	0.130401	20	1148325	1149035	-	MSTRG.11383
MSTRG.11385.1	61	0.736336	15	0.168994	39	0.504143	98	1.75135	49	0.759208	69	1.01517	20	1190397	1191725	-	MSTRG.11385
MSTRG.11391.4	0	0	69	1.30327	17	0.355814	0	0	0	0	34	0.836264	20	1506687	1507305	-	MSTRG.11391
MSTRG.11392.1	0	0	0	0	0	0	20	0.950168	40	1.69183	36	1.45382	20	1516291	1516887	+	MSTRG.11392
MSTRG.11400.1	281	1.19376	244	0.964235	129	0.582968	385	2.3998	359	1.95398	432	2.2099	20	1659926	1662472	+	MSTRG.11400
MSTRG.11403.19	73	0.793584	149	1.49901	33	0.381557	143	2.273	88	1.21758	133	1.7409	20	1823831	1824842	+	MSTRG.11403
MSTRG.11404.1	248	1.24245	272	1.26726	228	1.21716	238	1.74868	356	2.28117	407	2.4531	20	1812331	1814810	+	MSTRG.11404
MSTRG.11432.1	75	1.02416	15	0.182216	39	0.565438	146	2.93948	101	1.76926	67	1.09826	20	2976360	2978121	-	MSTRG.11432
MSTRG.11435.1	260	0.577414	226	0.466858	297	0.701623	297	0.968002	179	0.507284	301	0.805054	20	3133230	3143848	-	MSTRG.11435
MSTRG.1145.1	491	1.63647	316	0.98053	281	0.994722	28	0.133792	55	0.234944	63	0.249566	1	61936507	61940461	+	MSTRG.1145
MSTRG.11470.1	1	0.002512	2	0.046023	0	0	1	0.017309	0	0	1	0.008951	20	3766230	3766685	+	MSTRG.11470
MSTRG.11495.1	53	0.748676	32	0.421075	9	0.125697	81	1.68279	18	0.321254	35	0.593782	20	4318193	4319317	-	MSTRG.11495
MSTRG.11504.1	145	0.892081	88	0.504802	54	0.348791	157	1.42447	224	1.76992	199	1.47628	20	4566810	4568635	+	MSTRG.11504
MSTRG.1151.1	1317	23.664	1558	26.0229	850	16.2244	377	9.9138	525	12.0649	730	15.7607	1	62639047	62646421	-	MSTRG.1151
MSTRG.11520.1	114	2.22636	101	1.82999	56	1.15966	107	3.05778	75	1.87087	69	1.60715	20	4907958	4910577	+	MSTRG.11520
MSTRG.11526.4	1259	1.3557	1375	1.37624	1085	1.2421	3246	5.12785	3199	4.40836	3125	4.04744	20	5030150	5040466	+	MSTRG.11526
MSTRG.11528.1	0	0	0	0	0	0	0	0	0	0	1	0.006262	20	5033709	5035490	-	MSTRG.11528
MSTRG.11554.1	12	0.579659	18	0.78976	14	0.688527	10	0.71523	28	1.70022	28	1.64108	20	5339597	5339839	+	MSTRG.11554
MSTRG.11563.1	0	0	94	2.31628	0	0	82	3.18582	59	2.00164	42	1.32772	20	5563853	5566431	+	MSTRG.11563
MSTRG.11563.2	95	2.64995	0	0	34	0.993786	463	19.0162	310	11.094	329	11.0603	20	5564677	5566431	+	MSTRG.11563
MSTRG.11567.1	4	0.107817	36	1.01906	44	1.44105	35	1.55696	50	1.95392	67	2.46635	20	5612709	5613365	+	MSTRG.11567
MSTRG.11606.1	0	0	0	0	0	0	9	0.372547	11	0.431794	16	0.588519	20	6200443	6207320	-	MSTRG.11606
MSTRG.11645.1	14	0.439345	21	0.613961	20	0.690653	6	0.264956	11	0.431154	17	0.653585	20	7284005	7286090	+	MSTRG.11645
MSTRG.11667.8	120	1.48721	102	1.18288	60	0.787746	75	1.36821	80	1.26255	100	1.49319	20	8512657	8513760	+	MSTRG.11667
MSTRG.11674.1	167	1.01637	154	0.86789	224	1.44573	63	0.554526	109	0.849011	126	0.915872	20	8956926	9006556	+	MSTRG.11674
MSTRG.11676.2	811	1.81021	744	1.5433	979	2.32403	209	0.681547	447	1.27445	280	0.750316	20	9034636	9088982	+	MSTRG.11676
MSTRG.11683.1	506	1.39657	449	1.15219	255	0.747605	248	1.00342	266	0.940521	240	0.796492	20	9300096	9347946	+	MSTRG.11683
MSTRG.11683.2	245	0.754807	351	1.00242	686	2.24509	11	0.04952	71	0.2769	79	0.291379	20	9311334	9347946	+	MSTRG.11683
MSTRG.11685.1	127	1.78532	89	1.16198	30	0.44832	39	0.797458	40	0.717759	78	1.32783	20	9459017	9460325	-	MSTRG.11685
MSTRG.11687.7	0	0	0	0	0	0	4	0.014747	0	0	0	0	20	9752416	9756285	+	MSTRG.11687
MSTRG.11717.1	0	0	1	0.009166	0	0	0	0	1	0.010957	1	0.023895	20	11406696	11408006	-	MSTRG.11717
MSTRG.1172.8	3	0.023491	0	0	5	0.042439	7	0.098271	3	0.030642	4	0.045062	1	64090984	64092081	+	MSTRG.1172
MSTRG.11722.1	0	0	0	0	0	0	4	0.194049	3	0.125456	20	0.857424	20	11508280	11508725	-	MSTRG.11722
MSTRG.11729.1	27	0.276627	15	0.142784	8	0.084148	138	2.11543	155	2.07619	135	1.70361	20	11638260	11641385	+	MSTRG.11729
MSTRG.1173.1	218	1.49237	193	1.22572	104	0.757309	133	1.33052	175	1.53199	194	1.59794	1	64106317	64108764	+	MSTRG.1173
MSTRG.11741.1	147	1.23749	101	0.786378	96	0.857243	263	3.24724	209	2.25093	232	2.35127	20	12030050	12031554	+	MSTRG.11741
MSTRG.11742.1	163	0.578351	202	0.665513	217	0.816946	177	0.920065	211	0.959013	202	0.861127	20	12033980	12037146	-	MSTRG.11742
MSTRG.11755.1	453	2.37111	439	2.13568	405	2.25088	574	4.40356	609	4.08038	558	3.50934	21	452436	454533	-	MSTRG.11755
MSTRG.11777.1	8	0.032763	32	0.126068	344	1.59485	33	0.210174	0	0	19	0.095796	21	806804	853653	+	MSTRG.11777
MSTRG.118.1	61	0.427069	123	0.805439	117	0.876869	113	1.16698	111	0.997216	267	2.26635	1	6569847	6577936	+	MSTRG.118
MSTRG.11801.1	24	0.232704	23	0.203531	32	0.33154	109	1.575	81	1.02043	72	0.854435	21	1325181	1326413	-	MSTRG.11801
MSTRG.11807.1	34	1.13651	26	0.791403	31	1.09888	22	1.05496	47	2.01434	16	0.632687	21	1573806	1576066	+	MSTRG.11807
MSTRG.11821.1	299	1.79022	288	1.60118	172	1.0925	241	2.11762	277	2.12276	345	2.48562	21	2080154	2082171	-	MSTRG.11821
MSTRG.1183.1	23	0.588512	0	0	0	0	16	0.593146	33	1.09001	2	0.046465	1	64416840	64450388	-	MSTRG.1183
MSTRG.1183.2	0	0	0	0	0	0	0	0	0	0	5	0.189341	1	64417001	64418718	-	MSTRG.1183
MSTRG.1184.1	293	1.24199	285	1.12096	170	0.763945	170	1.05416	225	1.2182	318	1.62149	1	64439336	64441879	+	MSTRG.1184
MSTRG.11840.1	1605	1.83774	1670	1.77763	1568	1.90864	717	1.20385	1296	1.89875	1205	1.65861	21	2594420	2603791	-	MSTRG.11840
MSTRG.11841.1	8	0.17314	4	0.082961	3	0.060107	8	0.257394	14	0.376062	14	0.352729	21	2814117	2815015	+	MSTRG.11841
MSTRG.11842.1	207	1.70747	123	0.940355	154	1.35362	115	1.38972	97	1.0209	83	0.820588	21	2815477	2816792	-	MSTRG.11842
MSTRG.11847.3	897	1.30826	648	0.878018	698	1.08283	1023	2.18963	1109	2.07034	1413	2.47913	21	2840201	2847577	-	MSTRG.11847
MSTRG.11848.1	12	0.129695	21	0.20787	5	0.047073	13	0.194686	8	0.106716	12	0.148454	21	2841989	2844008	+	MSTRG.11848
MSTRG.11851.1	72	0.505546	76	0.498118	75	0.558894	80	0.824742	110	0.990967	184	1.56462	21	2892414	2893951	+	MSTRG.11851
MSTRG.11859.1	41	0.2698	33	0.202882	40	0.277893	50	0.481099	56	0.477659	50	0.395135	21	3018680	3021142	+	MSTRG.11859
MSTRG.119.1	687	1.33769	0	0	275	0.56969	832	2.37728	551	1.37374	918	2.14995	1	6653358	6658931	+	MSTRG.119
MSTRG.119.2	0	0	543	1.2791	334	0.899359	43	0.159683	136	0.439972	0	0	1	6654657	6658931	+	MSTRG.119
MSTRG.11901.2	404	2.06408	373	1.76783	295	1.59878	107	0.797909	73	0.476785	123	0.75275	21	4586617	4594592	+	MSTRG.11901
MSTRG.11901.3	46	0.15932	30	0.095562	18	0.066191	4	0.017557	0	0	18	0.074534	21	4586753	4592704	+	MSTRG.11901
MSTRG.11905.1	16	0.582483	48	1.70506	15	0.612864	4	0.183042	13	0.631572	7	0.31625	21	4634845	4635719	+	MSTRG.11905
MSTRG.11922.1	33	0.659606	0	0	16	0.344	44	1.30959	24	0.618377	27	0.645578	21	5033542	5036890	+	MSTRG.11922
MSTRG.11947.1	0	0	0	0	0	0	0	0	4	0.182702	0	0	21	5777310	5777659	+	MSTRG.11947
MSTRG.11948.1	300	1.45348	162	0.727288	248	1.27874	292	2.07591	308	1.91299	270	1.5769	21	5788885	5791143	-	MSTRG.11948
MSTRG.11949.1	256	1.37612	320	1.59953	194	1.10937	203	1.60155	281	1.9322	231	1.49009	21	5800581	5802589	-	MSTRG.11949
MSTRG.11957.1	149	1.23704	135	1.04078	61	0.533127	149	1.80791	147	1.55538	99	0.987355	21	5926880	5928187	-	MSTRG.11957
MSTRG.11960.1	0	0	0	0	0	0	1	0.008336	0	0	0	0	21	6000288	6001877	+	MSTRG.11960
MSTRG.11978.1	157	0.860961	65	0.332584	128	0.748004	201	1.62268	196	1.37676	168	1.10775	21	6576707	6578717	-	MSTRG.11978
MSTRG.1202.1	0	0	14	0.271484	0	0	0	0	0	0	0	0	1	65366169	65373782	-	MSTRG.1202
MSTRG.12033.1	35	0.576683	33	0.499255	7	0.122574	66	1.58038	73	1.52913	50	0.98451	21	8005436	8007941	-	MSTRG.12033
MSTRG.12035.1	119	0.802548	203	1.27504	211	1.51495	182	1.80221	172	1.48405	164	1.33317	21	8013470	8015156	-	MSTRG.12035
MSTRG.12037.1	36	0.306584	21	0.162012	14	0.119591	105	1.32206	72	0.786595	126	1.30609	21	8073551	8106897	+	MSTRG.12037
MSTRG.12042.1	208	1.44494	71	0.455914	120	0.882587	287	2.92379	249	2.20917	168	1.40518	21	8249582	8251653	+	MSTRG.12042
MSTRG.12050.1	27	0.393332	14	0.180236	24	0.367937	24	0.510299	44	0.821274	48	0.848805	21	8366921	8369086	+	MSTRG.12050
MSTRG.12052.1	40	1.38643	21	0.667607	15	0.539416	5	0.252518	0	0	0	0	21	8392686	8394705	+	MSTRG.12052
MSTRG.12055.3	0	0	0	0	0	0	5	0.062984	0	0	0	0	21	8521689	8523523	-	MSTRG.12055
MSTRG.12060.1	0	0	820	21.6992	879	26.6228	1115	46.5332	0	0	0	0	22	511631	562405	+	MSTRG.12060
MSTRG.12065.1	4	0.184251	0	0	1	0.00555	0	0	0	0	4	0.232703	22	812656	812897	+	MSTRG.12065
MSTRG.12066.1	24	0.536331	33	0.682764	39	0.946794	43	1.4429	20	0.584737	70	1.91701	22	835466	842600	-	MSTRG.12066
MSTRG.12067.1	41	1.10499	69	1.71848	32	0.910294	48	1.89114	20	0.682418	45	1.46341	22	835519	882240	+	MSTRG.12067
MSTRG.12077.1	99	4.41551	76	3.14437	154	7.26158	132	8.60236	171	9.71334	128	6.84534	22	1690864	1783314	-	MSTRG.12077
MSTRG.12077.2	0	0	105	4.31672	0	0	5	0.28219	3	0.127663	0	0	22	1690864	1783314	-	MSTRG.12077
MSTRG.12080.1	32	1.4104	44	1.79528	33	1.53843	23	1.4401	18	1.00791	30	1.59193	22	2008504	2062535	+	MSTRG.12080
MSTRG.12088.1	112	4.51342	134	5.00847	88	3.75615	293	17.3547	242	12.4648	304	14.759	22	2402031	2461272	-	MSTRG.12088
MSTRG.12090.1	54	1.33577	40	0.903696	87	2.29807	30	1.05864	34	1.05876	22	0.632527	22	3300678	3308815	-	MSTRG.12090
MSTRG.12098.1	150	2.44343	87	1.30909	73	1.25561	66	1.55572	90	1.8745	127	2.47969	22	4011958	4022504	+	MSTRG.12098
MSTRG.12103.1	43	1.90552	41	1.66996	31	1.4577	27	1.72999	33	1.83233	36	1.90702	22	4308045	4308405	-	MSTRG.12103
MSTRG.12119.1	25	1.02707	13	0.485736	30	1.35073	14	0.831503	20	1.0918	35	1.75369	22	5482005	5488896	-	MSTRG.12119
MSTRG.12123.1	34	1.28264	55	1.92039	62	2.4898	101	5.55906	110	5.31743	101	4.55392	22	5625920	5669836	+	MSTRG.12123
MSTRG.12127.1	10	0.294162	0	0	0	0	38	1.6271	13	0.478686	23	0.786902	22	6532440	6538892	+	MSTRG.12127
MSTRG.12130.1	31	0.945378	15	0.401074	55	1.77828	37	1.66918	31	1.22056	20	0.717687	22	6983815	6990815	-	MSTRG.12130
MSTRG.12137.1	35	1.41478	26	0.97307	39	1.6797	4	0.235984	0	0	25	1.22115	22	7321323	7321774	-	MSTRG.12137
MSTRG.12141.1	0	0	0	0	0	0	0	0	26	1.62733	0	0	22	7863359	7927599	-	MSTRG.12141
MSTRG.12144.1	0	0	6	0.246593	22	1.01657	0	0	10	0.52074	15	0.773431	22	8244492	8302979	+	MSTRG.12144
MSTRG.12151.1	0	0	0	0	0	0	0	0	16	0.879693	7	0.330641	22	9612265	9672914	-	MSTRG.12151
MSTRG.12154.1	6	0.211977	17	0.591618	6	0.244496	8	0.422591	23	1.12573	28	1.28023	22	10019774	10026097	+	MSTRG.12154
MSTRG.12158.10	0	0	0	0	0	0	2244	10.9322	0	0	0	0	22	10406851	10427552	-	MSTRG.12158
MSTRG.12158.11	0	0	0	0	0	0	127254	503.163	0	0	0	0	22	10406851	10427552	-	MSTRG.12158
MSTRG.12158.12	0	0	0	0	0	0	1098	4.82394	0	0	0	0	22	10406851	10427552	-	MSTRG.12158
MSTRG.12159.1	31	1.0363	22	0.685883	44	1.58588	28	1.37258	13	0.568198	5	0.191591	22	10145140	10150083	-	MSTRG.12159
MSTRG.12183.1	14	0.51536	9	0.322972	22	0.889649	19	1.06618	0	0	22	1.04053	22	11622462	11623028	+	MSTRG.12183
MSTRG.12184.1	13	0.431641	11	0.341068	39	1.43148	15	0.73024	18	0.781311	15	0.602846	22	11622804	11623628	-	MSTRG.12184
MSTRG.1220.4	229	2.04811	184	1.52925	203	1.93014	215	2.81891	335	3.83241	209	2.24034	1	66669978	66726574	+	MSTRG.1220
MSTRG.12208.2	0	0	0	0	0	0	0	0	7	0.285911	0	0	22	12289790	12290345	-	MSTRG.12208
MSTRG.1221.1	0	0	0	0	0	0	0	0	4	0.182702	0	0	1	66765429	66766312	-	MSTRG.1221
MSTRG.12223.1	9	0.385934	15	0.632597	28	1.43163	28	1.98086	28	1.69535	18	1.03879	22	13458134	13461842	-	MSTRG.12223
MSTRG.12259.1	39	0.45561	113	1.25509	115	1.4527	88	1.54589	87	1.32808	79	1.13769	22	15274840	15275885	+	MSTRG.12259
MSTRG.12261.1	78	1.35812	59	0.953846	59	1.09595	52	1.32253	76	1.69323	47	0.973158	22	15486647	15487365	-	MSTRG.12261
MSTRG.12262.1	6	0.125762	9	0.178759	7	0.155675	9	0.281842	8	0.200837	18	0.450703	22	15487548	15488150	+	MSTRG.12262
MSTRG.12269.1	89	1.94209	74	1.50106	82	1.88851	32	1.00156	71	1.97769	89	2.31995	22	15615277	16102405	+	MSTRG.12269
MSTRG.12297.1	43	0.242858	61	0.323516	60	0.36613	81	0.682492	47	0.346416	148	1.02167	23	406372	408960	-	MSTRG.12297
MSTRG.123.1	380	1.48459	403	1.46104	362	1.50205	167	0.953135	146	0.728477	231	1.08516	1	7043352	7046176	-	MSTRG.123
MSTRG.12304.1	82	0.663487	95	0.718432	56	0.47859	161	1.92332	147	1.52419	152	1.48265	23	964463	980463	+	MSTRG.12304
MSTRG.12304.3	34	0.430616	39	0.451988	23	0.302142	94	1.74934	79	1.28204	54	0.818537	23	976052	984069	+	MSTRG.12304
MSTRG.12340.2	16	0.467402	29	0.774667	6	0.176329	31	1.30049	15	0.529138	43	1.47927	23	2244142	2244598	+	MSTRG.12340
MSTRG.12348.1	15	0.176734	49	0.543154	23	0.284975	0	0	6	0.079472	0	0	23	2333717	2334680	-	MSTRG.12348
MSTRG.12354.1	12	0.148467	6	0.064971	13	0.179135	85	1.64177	43	0.718131	25	0.392367	23	2469195	2471008	+	MSTRG.12354
MSTRG.12359.1	39	1.44315	61	2.14593	0	0	0	0	61	2.9349	38	1.73236	23	2565707	2566275	+	MSTRG.12359
MSTRG.12365.1	365	1.26221	538	1.73173	421	1.54994	408	2.0673	359	1.58653	465	1.93461	23	2891309	2894732	-	MSTRG.12365
MSTRG.12366.3	759	1.94139	959	2.28216	709	1.92816	385	1.44454	396	1.29557	514	1.58043	23	2942252	3005491	+	MSTRG.12366
MSTRG.12368.1	1	0	1	0.012496	1	0.000509	1	0.001872	1	0.003947	1	0.001254	23	3023099	3033002	-	MSTRG.12368
MSTRG.12368.2	1	0.000952	1	0.010549	0	0	1	0.011817	0	0	0	0	23	3027359	3033002	-	MSTRG.12368
MSTRG.12377.4	0	0	33	0.270822	76	0.712965	28	0.352758	1	0.003347	0	0	23	3322870	3324138	-	MSTRG.12377
MSTRG.12379.2	0	0	0	0	0	0	0	0	31	0.739512	0	0	23	3556044	3556636	-	MSTRG.12379
MSTRG.12379.3	17	0.310922	1	0.008909	15	0.28954	39	1.07323	0	0	0	0	23	3556059	3556636	-	MSTRG.12379
MSTRG.12393.2	0	0	4	0.03297	0	0	0	0	13	0.154812	0	0	23	4071302	4072493	+	MSTRG.12393
MSTRG.12416.1	10	0.433633	3	0.113233	0	0	12	0.705996	0	0	7	0.363753	23	4732772	4733627	+	MSTRG.12416
MSTRG.12431.1	2	0.052456	0	0	0	0	0	0	1	0.000532	0	0	23	5861916	5862945	+	MSTRG.12431
MSTRG.12439.4	465	1.81915	386	1.40309	424	1.76599	361	2.07331	366	1.83282	462	2.17192	23	6210478	6292437	+	MSTRG.12439
MSTRG.12445.1	25	0.22762	60	0.515505	31	0.302809	102	1.38237	69	0.819816	162	1.80397	23	7318714	7320092	-	MSTRG.12445
MSTRG.12460.5	40	0.811367	68	1.26973	42	0.903495	47	1.39255	24	0.608197	53	1.28681	23	7623599	7625286	-	MSTRG.12460
MSTRG.12463.2	4	0.054742	0	0	98	1.5732	90	1.99518	0	0	0	0	23	7634289	7636089	+	MSTRG.12463
MSTRG.12478.17	104	1.18852	125	1.33186	107	1.30334	126	2.11821	112	1.64657	133	1.83131	24	262238	263498	-	MSTRG.12478
MSTRG.12478.18	12	0.248118	2	0.033757	2	0.040073	2	0.043924	15	0.407951	7	0.174196	24	262282	263498	-	MSTRG.12478
MSTRG.12486.1	0	0	0	0	0	0	16	0.797608	0	0	0	0	24	460154	461454	+	MSTRG.12486
MSTRG.1250.1	0	0	0	0	0	0	0	0	0	0	13	0.484459	1	69084635	69087380	-	MSTRG.1250
MSTRG.12517.1	0	0	0	0	0	0	0	0	0	0	34	0.555957	24	928410	931191	+	MSTRG.12517
MSTRG.12517.2	13	0.154103	17	0.184842	7	0.079704	41	0.718706	22	0.337305	3	0.037421	24	928477	931191	+	MSTRG.12517
MSTRG.12531.1	2	0.038992	0	0	0	0	1	0.00215	1	0.017311	1	0.005511	24	1190444	1191082	+	MSTRG.12531
MSTRG.12552.1	349	1.33617	402	1.43339	404	1.64451	480	2.70036	488	2.39484	431	1.98809	24	1534256	1540873	+	MSTRG.12552
MSTRG.12553.1	13	0.107729	37	0.289678	37	0.334925	77	0.967638	63	0.686785	51	0.520934	24	1537767	1539085	-	MSTRG.12553
MSTRG.12612.1	59	0.399646	94	0.595798	85	0.612334	170	1.69352	194	1.68866	254	2.07807	24	3282269	3283861	-	MSTRG.12612
MSTRG.12657.1	60	0.909889	102	1.44018	84	1.36296	71	1.58537	101	1.97026	102	1.86601	24	4248166	4262789	-	MSTRG.12657
MSTRG.12679.20	306	1.3505	312	1.27994	256	1.20147	280	1.81171	336	1.8933	252	1.33528	24	4570819	4573272	-	MSTRG.12679
MSTRG.12681.1	154	1.88946	132	1.49928	135	1.76049	158	2.83214	59	0.913722	68	1.00429	24	4581441	4592763	+	MSTRG.12681
MSTRG.12686.1	6	0.171999	5	0.113471	2	0.057388	1	0.008032	4	0.139426	10	0.324645	24	4697617	4715243	-	MSTRG.12686
MSTRG.12686.2	1	0.008073	3	0.027347	4	0.051075	42	0.88252	3	0.044867	1	0.002327	24	4697617	4699035	-	MSTRG.12686
MSTRG.12699.1	0	0	0	0	0	0	3	0.209405	0	0	1	0.061386	24	5750433	5750778	+	MSTRG.12699
MSTRG.12709.1	35	0.476901	36	0.448586	64	0.920447	20	0.383105	106	1.85466	68	1.11735	24	6036894	6066044	+	MSTRG.12709
MSTRG.12717.9	2064	1.87615	2340	1.97691	1860	1.79788	2684	3.57767	2465	2.86574	3602	3.93651	24	6179027	6191146	+	MSTRG.12717
MSTRG.1273.1	361	1.25303	394	1.26876	393	1.44765	130	0.659111	178	0.787504	186	0.77468	1	70211100	70215047	-	MSTRG.1273
MSTRG.12736.1	143	1.31904	231	1.98314	128	1.25753	0	0	13	0.146641	33	0.358889	24	7313675	7344056	-	MSTRG.12736
MSTRG.12744.1	1	0.000863	1	0.001092	1	0.001858	1	0.009142	1	0.025957	1	0.008147	24	7446451	7446938	-	MSTRG.12744
MSTRG.12747.1	164	1.11044	148	0.927988	119	0.856575	370	3.67196	325	2.81494	380	3.09901	24	7522746	7524380	-	MSTRG.12747
MSTRG.12748.1	169	0.596548	0	0	0	0	0	0	361	1.62874	0	0	24	7602814	7607921	+	MSTRG.12748
MSTRG.12748.2	52	0.171109	0	0	0	0	0	0	0	0	0	0	24	7602814	7610498	+	MSTRG.12748
MSTRG.12748.3	846	1.48553	1264	2.06319	1373	2.56379	294	0.755023	1109	2.48987	931	1.96382	24	7602841	7610498	+	MSTRG.12748
MSTRG.12748.4	56	0.185723	35	0.109002	64	0.225016	0	0	0	0	0	0	24	7602898	7610498	+	MSTRG.12748
MSTRG.12748.5	0	0	0	0	0	0	21	0.059337	0	0	384	0.889151	24	7602943	7610498	+	MSTRG.12748
MSTRG.12748.6	19	0.033194	32	0.052614	7	0.011988	996	2.62323	11	0.024617	26	0.055074	24	7603899	7610498	+	MSTRG.12748
MSTRG.12748.7	0	0	0	0	0	0	99	0.279365	0	0	0	0	24	7603899	7610498	+	MSTRG.12748
MSTRG.12755.2	0	0	53	1.1855	0	0	0	0	20	0.617292	0	0	25	57777	58239	-	MSTRG.12755
MSTRG.12758.3	0	0	1	0.008281	0	0	0	0	1	0.018359	1	0.012078	25	128928	131131	+	MSTRG.12758
MSTRG.12775.1	10	0.265398	46	1.13699	26	0.728192	0	0	3	0.088583	0	0	25	379943	381178	-	MSTRG.12775
MSTRG.12800.1	23	0.720297	67	1.94173	40	1.32858	47	2.15089	34	1.37054	17	0.624552	25	873563	876441	+	MSTRG.12800
MSTRG.12806.2	9	0.155746	22	0.378188	10	0.198914	7	0.196313	13	0.314991	22	0.499564	25	983711	989406	+	MSTRG.12806
MSTRG.12810.1	40	0.957705	55	1.23295	57	1.47467	87	3.10015	53	1.62231	84	2.44497	25	1094353	1095230	-	MSTRG.12810
MSTRG.12811.3	6	0.135708	5	0.122652	0	0	9	0.331658	0	0	4	0.116464	25	1099057	1099590	+	MSTRG.12811
MSTRG.12819.5	8	0.235288	15	0.407641	2	0.062552	33	1.46941	2	0.067475	8	0.279767	25	1169820	1170193	-	MSTRG.12819
MSTRG.12820.1	238	4.36989	267	4.55969	116	2.25659	185	4.99113	175	4.11033	282	6.23268	25	1162601	1163225	-	MSTRG.12820
MSTRG.12840.1	31	0.213153	104	0.665406	31	0.22215	324	3.28208	242	2.13831	178	1.47893	25	1366709	1368421	-	MSTRG.12840
MSTRG.12840.2	0	0	0	0	41	0.356825	48	0.586129	28	0.295578	9	0.081602	25	1366709	1368421	-	MSTRG.12840
MSTRG.12840.3	83	0.64866	65	0.477911	18	0.148368	19	0.21273	89	0.894616	71	0.669664	25	1366711	1368421	-	MSTRG.12840
MSTRG.12850.1	0	0	9	0.06615	0	0	136	1.75766	61	0.683325	81	0.855452	25	1568180	1597225	-	MSTRG.12850
MSTRG.12856.4	17	0.280701	28	0.45083	26	0.470078	50	1.26603	83	1.84098	98	2.05579	25	1670409	1676044	-	MSTRG.12856
MSTRG.12856.5	108	0.385303	238	0.793363	12	0.042509	0	0	164	0.752508	0	0	25	1670425	1678552	-	MSTRG.12856
MSTRG.12868.1	11	0.37656	0	0	0	0	21	1.0365	8	0.352196	25	1.04753	25	1893502	1894313	+	MSTRG.12868
MSTRG.12868.2	18	0.546309	0	0	0	0	0	0	1	6.8e-05	1	0.023633	25	1893640	1894313	+	MSTRG.12868
MSTRG.12873.1	14	0.468712	34	1.10732	4	0.149832	13	0.630304	56	2.52506	53	2.24027	25	1982737	1983990	-	MSTRG.12873
MSTRG.12885.1	7	0.097238	2	0.026714	10	0.162289	0	0	54	1.09611	7	0.128539	25	2219038	2221089	-	MSTRG.12885
MSTRG.12890.1	357	4.81508	530	6.64409	253	3.62028	215	4.23855	307	5.30344	367	5.95845	25	2276383	2277253	+	MSTRG.12890
MSTRG.12924.1	150	1.28516	129	1.02226	164	1.48752	59	0.737194	69	0.749533	96	0.98079	25	2776506	2786091	-	MSTRG.12924
MSTRG.12936.1	159	1.97934	157	1.81331	103	1.35568	92	1.67793	137	2.18093	130	1.93969	25	2931635	2932553	-	MSTRG.12936
MSTRG.12939.6	86	0.865461	208	1.96571	78	0.843261	69	1.02334	128	1.6596	118	1.44161	25	2974974	2976060	-	MSTRG.12939
MSTRG.12958.1	50	0.659954	33	0.399523	45	0.624191	69	1.32641	51	0.857417	94	1.47809	25	3317008	3317909	-	MSTRG.12958
MSTRG.12973.9	314	2.0405	262	1.5798	386	2.66407	273	2.59894	356	2.95729	405	3.15935	25	3743593	3827733	-	MSTRG.12973
MSTRG.12974.1	100	1.09287	135	1.36443	146	1.69784	138	2.20775	105	1.46853	92	1.19831	25	3749305	3750328	-	MSTRG.12974
MSTRG.12999.1	16	0.608235	5	0.17172	5	0.193736	34	1.93213	33	1.66647	34	1.58014	25	4831785	4837524	+	MSTRG.12999
MSTRG.1301.1	555	15.4528	325	8.4188	326	9.64369	658	26.9044	577	20.5589	766	25.6768	1	71119908	71120311	-	MSTRG.1301
MSTRG.13032.1	0	0	1	0.001426	0	0	1	0.009058	0	0	0	0	25	5713175	5713570	-	MSTRG.13032
MSTRG.13040.1	0	0	0	0	0	0	0	0	0	0	14	0.505301	25	5970906	5973358	-	MSTRG.13040
MSTRG.13047.3	35	0.910853	38	0.915365	54	1.50986	28	1.06724	24	0.812664	16	0.498565	25	6103881	6104306	+	MSTRG.13047
MSTRG.13054.1	571	1.03299	816	1.37382	93	0.178257	186	0.492521	0	0	359	0.780889	25	6173356	6181216	+	MSTRG.13054
MSTRG.13054.2	0	0	0	0	101	0.149244	0	0	806	1.43732	0	0	25	6173409	6181216	+	MSTRG.13054
MSTRG.13054.3	0	0	0	0	0	0	0	0	973	1.80282	0	0	25	6173409	6181216	+	MSTRG.13054
MSTRG.13054.4	1126	1.56297	992	1.2802	1240	1.83006	2181	4.43991	814	1.44469	1926	3.2151	25	6173412	6181216	+	MSTRG.13054
MSTRG.13054.5	12	0.073593	0	0	0	0	0	0	0	0	0	0	25	6173703	6175519	+	MSTRG.13054
MSTRG.13087.3	4797	2.81857	1508	0.823333	33	0.020095	6482	5.58491	287	0.215657	8171	5.77272	26	4237	124932	-	MSTRG.13087
MSTRG.13087.9	868	7.31554	753	5.90059	770	6.90198	1153	14.2502	1396	15.0573	1265	12.8234	26	117916	124231	-	MSTRG.13087
MSTRG.13088.2	1	0.007651	1	0.000186	1	0.01964	1	0.012548	2	0.028281	1	0.013224	26	42609	61896	+	MSTRG.13088
MSTRG.1309.1	0	0	0	0	0	0	0	0	34	0.849549	0	0	1	71375262	71380350	+	MSTRG.1309
MSTRG.13098.1	252	1.11499	324	1.33295	376	1.77208	272	1.764	225	1.27324	262	1.39428	26	222006	226761	-	MSTRG.13098
MSTRG.1310.1	0	0	0	0	0	0	0	0	12	0.261443	4	0.073716	1	71384421	71385442	+	MSTRG.1310
MSTRG.13117.1	0	0	3	0.048821	2	0.039849	0	0	9	0.262646	23	0.671053	26	516621	525216	+	MSTRG.13117
MSTRG.13124.1	71	0.966895	179	2.27251	27	0.386901	131	2.61268	132	2.3036	107	1.75553	26	704379	739511	+	MSTRG.13124
MSTRG.13138.1	82	0.188226	138	0.295506	614	1.50407	1061	3.58372	1133	3.34036	0	0	26	929483	936388	+	MSTRG.13138
MSTRG.13142.1	18	0.462917	37	0.914119	3	0.068849	16	0.630326	54	1.83025	17	0.548446	26	1045835	1046262	-	MSTRG.13142
MSTRG.13166.1	86	1.4356	72	1.12629	81	1.45274	16	0.371983	23	0.483082	25	0.495942	26	2127667	2129041	+	MSTRG.13166
MSTRG.13170.1	275	2.52118	146	1.24294	208	2.02697	140	1.87084	254	2.97095	152	1.67421	26	2187916	2190092	+	MSTRG.13170
MSTRG.13178.1	247	3.08619	281	3.25866	128	1.69693	83	1.50835	118	1.87158	105	1.57468	26	2356735	2360428	+	MSTRG.13178
MSTRG.1318.1	152	0.790928	250	1.21217	190	1.05597	176	1.3446	263	1.75716	299	1.8771	1	71936431	71941714	+	MSTRG.1318
MSTRG.13186.1	281	1.13998	245	0.924428	275	1.18627	369	2.19939	461	2.3958	393	1.92014	26	2634190	2637847	+	MSTRG.13186
MSTRG.1319.8	59	1.56399	57	1.39032	25	0.704106	40	1.5587	36	1.21854	84	2.68137	1	71978551	71979051	-	MSTRG.1319
MSTRG.13213.1	314	2.72669	369	2.98418	280	2.58861	343	4.36792	342	3.79876	417	4.35618	26	3518515	3520381	-	MSTRG.13213
MSTRG.1322.1	406	1.64091	548	2.05814	519	2.22855	388	2.29935	519	2.6812	446	2.16854	1	72020357	72026776	-	MSTRG.1322
MSTRG.13222.5	0	0	4	0.08329	0	0	0	0	0	0	8	0.198315	26	3614701	3640158	-	MSTRG.13222
MSTRG.13224.1	43	0.796627	110	1.8923	46	0.890999	127	3.44454	70	1.65392	89	1.96595	26	3620712	3640356	-	MSTRG.13224
MSTRG.13228.1	37	0.724517	34	0.618627	15	0.307343	46	1.32752	64	1.61028	74	1.73488	26	3725355	3728152	+	MSTRG.13228
MSTRG.1323.14	0	0	11	0.034683	0	0	0	0	51	0.223638	0	0	1	72089457	72162999	-	MSTRG.1323
MSTRG.1323.16	87	0.158839	99	0.16703	59	0.114567	65	0.171773	55	0.127485	103	0.225036	1	72217886	72235441	-	MSTRG.1323
MSTRG.13232.1	0	0	0	0	0	0	1	0.02456	9	0.359766	4	0.142035	26	3827622	3828152	-	MSTRG.13232
MSTRG.1325.1	170	1.04228	210	1.19525	196	1.27652	179	1.60817	113	0.88509	199	1.46607	1	72241650	72294336	-	MSTRG.1325
MSTRG.13272.1	116	0.295015	0	0	228	0.620853	323	1.21386	0	0	0	0	26	4719253	4726232	+	MSTRG.13272
MSTRG.13278.1	17	0.133233	5	0.035561	18	0.14879	130	1.5298	11	0.10384	133	1.28289	26	4792571	4794099	-	MSTRG.13278
MSTRG.13278.2	0	0	0	0	0	0	0	0	113	1.2503	27	0.280206	26	4792574	4794099	-	MSTRG.13278
MSTRG.13307.1	46	1.26938	26	0.668676	59	1.72046	53	2.15487	40	1.39442	37	1.20817	26	5546986	5548074	-	MSTRG.13307
MSTRG.13307.2	0	0	0	0	0	0	44	2.22442	0	0	0	0	26	5546986	5548074	-	MSTRG.13307
MSTRG.13351.4	0	0	0	0	1	0.003876	2	0.022475	1	0.003516	0	0	26	6216738	6218364	+	MSTRG.13351
MSTRG.13353.1	31	0.342842	67	0.694968	43	0.504499	191	3.15684	114	1.6401	148	2.00042	26	6221254	6223955	+	MSTRG.13353
MSTRG.13360.1	63	0.528476	107	0.834391	94	0.833868	140	1.71577	101	1.08526	126	1.26823	26	6350990	6357539	+	MSTRG.13360
MSTRG.13361.12	32	0.567174	31	0.499779	2	0.024224	4	0.08085	4	0.077733	9	0.191947	26	6376527	6383369	-	MSTRG.13361
MSTRG.13361.3	19	0.259185	4	0.045046	10	0.133537	298	6.06602	64	1.13852	231	3.85545	26	6357855	6365820	-	MSTRG.13361
MSTRG.13362.1	36	0.304698	30	0.238992	8	0.068984	41	0.509431	29	0.308087	47	0.476707	26	6372603	6374396	+	MSTRG.13362
MSTRG.13363.1	4	0.091622	9	0.216464	1	0.016011	1	0.025527	0	0	1	0.01691	26	6375101	6376071	+	MSTRG.13363
MSTRG.13364.1	45	0.507548	86	0.903211	67	0.810505	79	1.31655	128	1.86332	75	1.01537	26	6397112	6443990	+	MSTRG.13364
MSTRG.13370.11	608	0.976074	620	0.924725	453	0.7731	809	1.90403	827	1.69886	865	1.66952	26	6483903	6490590	-	MSTRG.13370
MSTRG.13375.2	0	0	74	0.115604	0	0	0	0	0	0	805	1.6449	26	6640598	6651753	-	MSTRG.13375
MSTRG.13390.1	0	0	9	0.222724	55	1.62539	25	1.00678	13	0.42852	36	1.17947	26	6841155	6842067	+	MSTRG.13390
MSTRG.13396.3	124	2.21765	67	1.10929	32	0.607913	29	0.749373	133	3.05706	85	1.83074	27	127349	131587	-	MSTRG.13396
MSTRG.13396.4	0	0	15	0.300163	60	1.40796	17	0.531071	39	1.10031	4	0.082126	27	127349	131587	-	MSTRG.13396
MSTRG.1343.1	2	0.087633	2	0.077447	2	0.051559	0	0	0	0	0	0	1	73003887	73095910	-	MSTRG.1343
MSTRG.13462.1	3	0.088092	2	0.041898	3	0.095896	0	0	2	0.055607	47	2.10302	27	881365	882664	+	MSTRG.13462
MSTRG.1347.1	15	0.386127	0	0	0	0	20	0.746725	23	0.740776	29	0.916051	1	73150372	73166249	-	MSTRG.1347
MSTRG.13478.10	18	0.051396	13	0.035141	9	0.024896	0	0	0	0	71	0.245854	27	1318436	1322141	+	MSTRG.13478
MSTRG.13479.1	762	2.20127	731	1.96195	465	1.42668	514	2.1744	556	2.05375	497	1.72585	27	1241917	1245665	+	MSTRG.13479
MSTRG.13480.1	493	2.7383	452	2.332	230	1.35326	226	1.8361	274	1.94142	281	1.87487	27	1338498	1343593	+	MSTRG.13480
MSTRG.13488.1	45	1.5324	14	0.426567	0	0	7	0.344265	15	0.630885	20	0.811334	27	1636676	1637785	+	MSTRG.13488
MSTRG.13490.1	1413	9.61367	1259	7.96056	1065	7.70038	470	4.68821	699	6.07724	593	4.84552	27	1664661	1666455	+	MSTRG.13490
MSTRG.13528.1	4	0.068215	4	0.061296	5	0.082091	66	1.63723	43	0.930677	47	0.952902	27	2920031	2920786	-	MSTRG.13528
MSTRG.13540.1	0	0	1	0.003687	0	0	1	0.011458	2	0.030888	1	0.004633	27	3282009	3284832	-	MSTRG.13540
MSTRG.13541.1	0	0	4	0.047517	7	0.100572	3	0.060021	10	0.171149	3	0.036688	27	3287919	3296739	-	MSTRG.13541
MSTRG.13541.2	22	0.158566	9	0.060151	15	0.113497	95	1.01112	49	0.456771	38	0.327401	27	3287961	3305922	-	MSTRG.13541
MSTRG.13550.1	0	0	0	0	78	1.14172	30	0.602818	51	0.893614	20	0.325702	27	3508126	3522430	-	MSTRG.13550
MSTRG.13550.2	56	0.833175	116	1.61163	0	0	0	0	60	1.14315	0	0	27	3508126	3512466	-	MSTRG.13550
MSTRG.13610.1	2	0.033258	4	0.114212	2	0.045405	1	0.021815	3	0.08229	1	0.02688	27	5111806	5112231	-	MSTRG.13610
MSTRG.13613.1	152	1.2912	140	1.10583	107	0.967895	115	1.43929	189	2.05577	170	1.73768	27	5188287	5189564	+	MSTRG.13613
MSTRG.13614.3	17	0.379319	8	0.162072	63	1.49868	4	0.104901	26	0.744509	4	0.106387	27	5256696	5259211	+	MSTRG.13614
MSTRG.13627.1	0	0	0	0	0	0	21	0.936453	19	0.735588	25	0.916228	27	5393713	5399115	-	MSTRG.13627
MSTRG.13628.1	4	0.098032	0	0	0	0	0	0	0	0	18	0.667547	27	5398782	5400361	+	MSTRG.13628
MSTRG.13628.2	31	0.801526	38	0.916617	41	1.16041	28	1.05622	25	0.844432	15	0.456791	27	5398782	5400361	+	MSTRG.13628
MSTRG.13631.1	54	0.383859	147	0.978496	127	0.967638	243	2.56142	176	1.61436	225	1.94159	27	5437100	5438609	-	MSTRG.13631
MSTRG.13634.2	55	0.53844	178	1.63732	48	0.504235	45	0.652909	30	0.376634	85	1.00289	27	5472744	5499249	+	MSTRG.13634
MSTRG.13634.3	75	1.60533	90	1.78161	64	1.45282	71	2.20862	26	0.70815	17	0.416672	27	5472744	5493295	+	MSTRG.13634
MSTRG.13634.5	75	0.202467	60	0.152187	25	0.072615	0	0	38	0.131297	21	0.067164	27	5504125	5508336	+	MSTRG.13634
MSTRG.13662.1	32	0.438735	61	0.787595	15	0.216072	59	1.22029	35	0.625136	154	2.60964	27	6221214	6222098	+	MSTRG.13662
MSTRG.13710.6	74	0.115402	745	1.0831	639	1.06274	1438	3.29757	271	0.542123	266	0.500212	28	622005	629065	-	MSTRG.13710
MSTRG.13710.7	782	1.21055	247	0.354524	185	0.304515	0	0	234	0.461746	1409	2.62408	28	622079	629065	-	MSTRG.13710
MSTRG.13710.8	0	0	0	0	0	0	0	0	178	0.46316	0	0	28	623343	629065	-	MSTRG.13710
MSTRG.13746.2	11	0.328592	3	0.076739	4	0.109574	31	1.37601	4	0.126646	3	0.107321	28	1040786	1041159	-	MSTRG.13746
MSTRG.13754.9	580	1.16956	710	1.33082	414	0.886986	1241	3.67327	1306	3.37211	1542	3.74374	28	1182739	1190777	-	MSTRG.13754
MSTRG.13755.1	6	0.125022	3	0.064816	5	0.124918	1	0.00379	2	0.048441	2	0.044229	28	1204424	1210716	+	MSTRG.13755
MSTRG.13772.1	0	0	4	0.051458	0	0	0	0	26	0.526526	0	0	28	1513186	1514021	+	MSTRG.13772
MSTRG.13774.1	616	1.49426	566	1.27685	510	1.31426	1025	3.64786	939	2.91537	870	2.53837	28	1585075	1589568	-	MSTRG.13774
MSTRG.13840.1	296	0.425799	339	0.453554	288	0.441085	659	1.39252	815	1.50184	1119	1.9383	28	3057308	3065003	-	MSTRG.13840
MSTRG.13845.1	8	0.158662	9	0.154861	14	0.277746	36	1.02491	21	0.514806	43	1.0218	28	3138353	3139496	-	MSTRG.13845
MSTRG.13855.1	92	0.821767	91	0.758071	77	0.735713	109	1.43126	227	2.60924	165	1.78817	28	3253340	3254580	+	MSTRG.13855
MSTRG.13856.1	26	0.561025	7	0.13058	4	0.082098	6	0.178335	0	0	0	0	28	3262921	3263441	-	MSTRG.13856
MSTRG.13865.6	45	0.478577	29	0.285888	15	0.166207	150	2.36771	131	1.80975	92	1.19321	28	3371089	3391251	+	MSTRG.13865
MSTRG.13873.1	0	0	3	0.04197	15	0.254079	7	0.142561	25	0.501395	14	0.265754	28	3448555	3451268	+	MSTRG.13873
MSTRG.13874.1	29	0.725279	14	0.318635	33	0.883063	52	1.94441	33	1.07737	19	0.564144	28	3454297	3455337	-	MSTRG.13874
MSTRG.13879.1	41	0.176199	55	0.223441	28	0.129891	249	1.60018	109	0.609399	359	1.88942	28	3505500	3508058	+	MSTRG.13879
MSTRG.13888.1	524	2.77659	569	2.80229	440	2.48145	234	1.81813	340	2.30288	351	2.23534	28	3855607	3857646	+	MSTRG.13888
MSTRG.1390.1	265	1.20759	305	1.29495	307	1.4906	37	0.247225	71	0.411301	152	0.833195	1	74279373	74286092	+	MSTRG.1390
MSTRG.13904.1	113	0.600283	185	0.91435	249	1.40796	66	0.511884	172	1.17123	259	1.66033	28	4117638	4119669	-	MSTRG.13904
MSTRG.13922.8	233	1.304	323	1.67965	156	0.929309	9	0.066268	14	0.095776	213	1.43129	28	4418259	4421397	+	MSTRG.13922
MSTRG.1393.1	59	0.504194	76	0.60195	90	0.815633	131	1.64132	140	1.52931	107	1.10147	1	74393552	74394829	-	MSTRG.1393
MSTRG.1394.2	25	0.193503	0	0	0	0	0	0	0	0	0	0	1	74399067	74401855	+	MSTRG.1394
MSTRG.13943.1	34	0.482923	37	0.490109	26	0.396737	117	2.47952	61	1.11816	70	1.21266	28	4769931	4791570	+	MSTRG.13943
MSTRG.13960.1	11	0.136602	8	0.091967	48	0.630366	76	1.39391	23	0.368618	34	0.513129	28	5509635	5521193	-	MSTRG.13960
MSTRG.13963.1	50	0.456556	120	1.01747	63	0.611033	165	2.20457	186	2.17324	124	1.35377	28	5576918	5578125	+	MSTRG.13963
MSTRG.1397.1	20	0.195135	17	0.153701	12	0.125742	25	0.3575	24	0.298076	54	0.640333	1	74487403	74499839	-	MSTRG.1397
MSTRG.1397.2	0	0	64	0.449059	0	0	88	0.980173	156	1.51533	220	2.0075	1	74487830	74504620	-	MSTRG.1397
MSTRG.1397.3	36	0.201803	3	0.013418	18	0.104029	91	0.757649	28	0.196899	0	0	1	74499191	74504620	-	MSTRG.1397
MSTRG.13980.26	0	0	2350	23.3248	0	0	0	0	14	0.17797	0	0	29	301005	340274	+	MSTRG.13980
MSTRG.13980.52	125343	669.184	0	0	0	0	12356	96.7313	0	0	228269	1465.48	29	829670	831813	+	MSTRG.13980
MSTRG.13980.53	0	0	0	0	0	0	1001	8.47298	61813	456.851	535	3.71286	29	829695	1303437	+	MSTRG.13980
MSTRG.13980.59	0	0	155079	1101.18	0	0	0	0	0	0	0	0	29	1301804	1303229	+	MSTRG.13980
MSTRG.13996.3	0	0	0	0	0	0	0	0	0	0	44705	406.88	29	958179	997817	-	MSTRG.13996
MSTRG.13996.7	0	0	0	0	54443	395.682	0	0	0	0	0	0	29	996231	997817	-	MSTRG.13996
MSTRG.13996.8	0	0	5193	18.851	1861	7.72629	5633	32.2586	11698	58.4557	0	0	29	1004276	1011092	-	MSTRG.13996
MSTRG.13996.9	4937	19.3501	0	0	0	0	0	0	0	0	10135	47.7744	29	1004282	1011092	-	MSTRG.13996
MSTRG.14006.1	140	3.19851	171	3.63077	176	4.28373	823	27.6609	605	17.7308	617	16.9984	29	1268955	1269774	-	MSTRG.14006
MSTRG.14008.1	11	0.261195	21	0.462147	14	0.347451	3	0.08801	35	1.10001	74	2.19155	29	1298364	1298817	-	MSTRG.14008
MSTRG.14016.1	90	1.94058	31	0.618952	127	2.90439	71	2.23333	99	2.72478	118	3.04572	3	188989	225911	+	MSTRG.14016
MSTRG.14016.2	24	0.547729	76	1.62645	96	2.3615	53	1.78715	71	2.09882	43	1.17595	3	189024	225911	+	MSTRG.14016
MSTRG.14016.3	50	1.49306	26	0.717668	0	0	37	1.60814	0	0	65	2.32798	3	225433	225911	+	MSTRG.14016
MSTRG.14021.1	92	2.61874	108	2.83826	40	1.20148	132	5.49467	78	2.84112	100	3.42149	3	241693	248496	-	MSTRG.14021
MSTRG.14029.1	21	1.02496	14	0.648519	8	0.420845	19	1.36346	4	0.217505	28	1.68647	3	460607	520011	+	MSTRG.14029
MSTRG.14040.1	8	0.384605	5	0.229161	3	0.108201	29	2.14739	20	1.27375	14	0.797011	3	833092	833340	+	MSTRG.14040
MSTRG.14041.1	418	1.24632	304	0.842893	420	1.33132	578	2.52892	596	2.27253	498	1.78591	3	834866	838473	+	MSTRG.14041
MSTRG.14042.1	143	1.23494	113	0.90862	59	0.541814	90	1.14342	148	1.63263	226	2.35126	3	886129	887383	+	MSTRG.14042
MSTRG.14043.1	957	4.19839	968	3.9479	777	3.62355	982	6.32132	1028	5.77329	1163	6.13572	3	907479	909941	+	MSTRG.14043
MSTRG.14049.1	36	1.35323	16	0.554026	38	1.53864	20	1.11533	38	1.84339	23	1.01736	3	1116811	1117174	+	MSTRG.14049
MSTRG.14054.1	17	0.577695	33	1.06082	15	0.552535	44	2.23457	22	0.940293	16	0.661126	3	1160364	1160710	+	MSTRG.14054
MSTRG.1409.1	0	0	5	0.113906	9	0.276171	0	0	22	0.81066	20	0.67052	1	75150461	75152598	-	MSTRG.1409
MSTRG.14114.1	14	0.305516	72	1.50109	18	0.423126	58	1.89262	61	1.74861	0	0	3	1787246	1788277	+	MSTRG.14114
MSTRG.14114.2	0	0	0	0	0	0	0	0	0	0	55	1.74046	3	1787256	1787753	+	MSTRG.14114
MSTRG.14119.3	38	0.340362	68	0.561888	27	0.252772	145	1.90271	120	1.37964	168	1.81554	3	2018245	2020789	-	MSTRG.14119
MSTRG.14123.1	41	0.675282	118	1.82786	113	1.99175	200	4.88806	197	4.20278	153	3.06561	3	2075543	2172497	-	MSTRG.14123
MSTRG.14123.2	174	1.94745	200	2.08332	66	0.783183	245	4.02012	364	5.21183	285	3.83357	3	2124290	2210984	-	MSTRG.14123
MSTRG.14127.1	39	0.691131	51	0.836248	79	1.4813	28	0.716516	11	0.24056	69	1.47159	3	2186250	2188522	-	MSTRG.14127
MSTRG.14141.1	50	0.827323	117	1.81063	92	1.62788	35	0.846456	32	0.665151	43	0.851325	3	2429998	2430677	-	MSTRG.14141
MSTRG.14142.1	2716	1.43629	3134	1.54073	2527	1.42107	2433	1.88649	2690	1.82025	2612	1.66063	3	2491604	2511948	-	MSTRG.14142
MSTRG.14154.11	0	0	319	0.853199	0	0	0	0	532	1.96037	188	0.649239	3	2907285	2911079	+	MSTRG.14154
MSTRG.14154.2	757	1.10145	858	1.15971	547	0.845774	1394	2.97399	1187	2.2097	1211	2.11871	3	2816192	2877178	+	MSTRG.14154
MSTRG.14154.6	636	1.61486	575	1.35757	526	1.42037	883	3.2884	790	2.56532	796	2.42973	3	2834423	2854407	+	MSTRG.14154
MSTRG.14155.1	0	0	0	0	0	0	5	0.281014	0	0	6	0.285608	3	2821873	2822353	-	MSTRG.14155
MSTRG.14157.1	257	0.748675	379	1.02777	344	1.06531	332	1.41987	494	1.84526	419	1.46933	3	2884500	2888213	+	MSTRG.14157
MSTRG.14174.1	1	0.017309	0	0	0	0	1	0.037849	0	0	0	0	3	3860860	3861273	+	MSTRG.14174
MSTRG.14175.1	474	1.44287	535	1.51481	617	1.99808	389	1.73749	480	1.8681	477	1.74682	3	3921848	4037387	-	MSTRG.14175
MSTRG.14203.1	23	0.828338	59	1.97769	45	1.72636	45	2.37179	95	4.40461	60	2.59199	3	5895995	5903857	-	MSTRG.14203
MSTRG.14220.4	5699	1.84222	6974	2.0955	4834	1.66169	3704	1.75584	5064	2.0943	5902	2.29434	3	7943516	7989255	-	MSTRG.14220
MSTRG.14220.5	0	0	0	0	0	0	1162	1.4446	0	0	1703	1.73712	3	7948599	7984622	-	MSTRG.14220
MSTRG.14225.1	9	0.332285	2	0.06965	0	0	0	0	3	0.150052	39	1.86143	3	8254660	8255194	-	MSTRG.14225
MSTRG.14235.8	0	0	0	0	0	0	1	0.012015	0	0	0	0	3	8842341	8849960	-	MSTRG.14235
MSTRG.14236.1	0	0	0	0	0	0	0	0	4	0.17894	0	0	3	8550529	8551302	+	MSTRG.14236
MSTRG.14239.2	165	0.308306	99	0.171753	85	0.16769	5	0.011665	91	0.215924	0	0	3	8819230	8824975	-	MSTRG.14239
MSTRG.14241.1	6	0.284745	0	0	0	0	0	0	46	2.78844	0	0	3	9130653	9184733	+	MSTRG.14241
MSTRG.14251.1	6	0.173702	0	0	0	0	0	0	50	1.85405	11	0.364127	3	10819453	10824283	-	MSTRG.14251
MSTRG.14312.1	778	1.21887	801	1.16779	641	1.06871	953	2.1898	1202	2.41067	1498	2.82362	3	16187013	16193860	+	MSTRG.14312
MSTRG.14325.1	0	0	0	0	0	0	1	0.000359	0	0	1	0.001404	3	16784594	16786407	-	MSTRG.14325
MSTRG.14331.1	75	1.04133	74	0.959837	38	0.553679	67	1.36606	107	1.90406	114	1.90611	3	16929069	16929860	-	MSTRG.14331
MSTRG.14332.1	236	0.886749	379	1.32617	357	1.42683	437	2.40897	327	1.57513	480	2.1713	3	16930122	16932992	-	MSTRG.14332
MSTRG.14378.2	239	1.55007	61	0.366435	140	0.960523	274	2.60389	301	2.49772	35	0.265607	3	20433938	20439213	+	MSTRG.14378
MSTRG.14378.3	0	0	122	0.909523	0	0	1	0.009766	0	0	195	1.89494	3	20434264	20439213	+	MSTRG.14378
MSTRG.1438.1	174	0.562131	274	0.823306	189	0.648018	356	1.68747	280	1.16073	294	1.14448	1	76050784	76054273	+	MSTRG.1438
MSTRG.14415.1	78	1.55093	21	0.384516	21	0.429341	51	1.50002	26	0.662596	88	2.12146	3	25132446	25133002	+	MSTRG.14415
MSTRG.14416.1	539	1.40149	645	1.55896	526	1.45289	507	1.93339	555	1.84529	571	1.78419	3	25149023	25153788	+	MSTRG.14416
MSTRG.14418.1	554	1.16073	585	1.13948	496	1.10576	583	1.79277	584	1.5657	512	1.29081	3	25169886	25175026	+	MSTRG.14418
MSTRG.1443.1	324	1.40191	0	0	403	1.85037	162	1.02283	233	1.28667	347	1.80123	1	76258987	76261502	-	MSTRG.1443
MSTRG.14439.1	8	0.073818	44	0.410337	30	0.313281	104	1.52637	124	1.58962	114	1.38244	3	26511064	26514923	-	MSTRG.14439
MSTRG.1444.2	0	0	0	0	34	0.055349	0	0	80	0.156442	248	0.458209	1	76269041	76276113	-	MSTRG.1444
MSTRG.14443.1	108	1.85335	133	2.1386	129	2.36386	161	4.06768	146	3.21574	181	3.76578	3	26992520	26993159	-	MSTRG.14443
MSTRG.14445.1	0	0	4	0.074022	0	0	36	1.06801	14	0.361606	9	0.209043	3	27031151	27034700	+	MSTRG.14445
MSTRG.14455.1	67	1.54338	61	1.32044	81	2.00846	0	0	8	0.224895	18	0.504293	3	27548849	27549346	-	MSTRG.14455
MSTRG.14457.1	337	1.82829	273	1.37663	303	1.74597	199	1.58553	185	1.28662	278	1.81738	3	27595122	27598441	-	MSTRG.14457
MSTRG.14494.1	45	1.05225	90	1.98664	38	0.955645	7	0.236861	40	1.20056	68	1.92167	3	31797250	31797949	+	MSTRG.14494
MSTRG.14497.6	0	0	0	0	0	0	0	0	16	0.07113	0	0	3	32154991	32175823	-	MSTRG.14497
MSTRG.14533.1	84	1.40352	66	1.02815	120	2.13377	64	1.56117	92	1.97502	123	2.47516	3	34091427	34092094	+	MSTRG.14533
MSTRG.14540.1	29	0.148203	160	0.769364	76	0.419063	225	1.71306	135	0.895774	127	0.791217	3	35285544	35288264	+	MSTRG.14540
MSTRG.14603.1	14	0.363738	18	0.434535	38	1.06786	54	2.09145	17	0.563105	22	0.674895	3	39616434	39616899	+	MSTRG.14603
MSTRG.14616.1	61	0.092573	128	0.183035	71	0.115364	681	1.53798	444	0.875004	610	1.13018	3	40919140	40952136	-	MSTRG.14616
MSTRG.14617.1	2	0.063465	0	0	0	0	39	2.19163	34	1.62861	58	2.64033	3	40930271	40936845	-	MSTRG.14617
MSTRG.14621.1	87	1.97771	61	1.28599	86	2.07529	75	2.4684	91	2.64635	131	3.57645	3	41145867	41146505	+	MSTRG.14621
MSTRG.14631.1	16	0.390331	26	0.600451	34	0.906268	91	3.33913	51	1.63851	18	0.536201	3	42638151	42651323	-	MSTRG.14631
MSTRG.14636.1	51	0.434795	123	0.977452	159	1.44392	8	0.091447	32	0.345788	43	0.438916	3	42711058	42712403	-	MSTRG.14636
MSTRG.14653.1	9	0.236517	8	0.199278	4	0.104765	0	0	6	0.208668	0	0	3	44619282	44620811	+	MSTRG.14653
MSTRG.14668.1	60	0.940109	12	0.174394	88	1.47345	19	0.432423	23	0.458261	10	0.177017	3	46714724	46715475	+	MSTRG.14668
MSTRG.14671.1	33	0.336981	22	0.209527	39	0.423054	89	1.32858	94	1.22684	135	1.66164	3	46946975	47018717	-	MSTRG.14671
MSTRG.14694.1	0	0	2	0.02909	2	0.037171	0	0	1	0.010853	0	0	3	48141115	48142766	+	MSTRG.14694
MSTRG.14703.1	150	1.06807	98	0.646909	245	1.85029	100	1.03491	232	2.10649	196	1.67589	3	48572908	48574430	+	MSTRG.14703
MSTRG.14707.1	0	0	13	0.284708	4	0.086566	0	0	0	0	4	0.105639	3	48703943	48704480	-	MSTRG.14707
MSTRG.14708.1	0	0	4	0.072953	15	0.322682	4	0.107611	8	0.200465	4	0.079043	3	48719596	48720184	-	MSTRG.14708
MSTRG.14723.6	262	2.23197	276	2.18641	281	2.55019	158	1.97105	212	2.31185	226	2.32054	3	49201329	49202603	+	MSTRG.14723
MSTRG.14740.1	21	0.622997	19	0.511989	19	0.613042	0	0	0	0	2	0.053477	3	49819225	49819924	+	MSTRG.14740
MSTRG.14747.1	818	2.04548	890	2.06935	915	2.43418	494	1.81204	566	1.80939	730	2.19653	3	50035975	50040627	-	MSTRG.14747
MSTRG.14749.1	4371	3.53274	4685	3.5198	4050	3.4804	3516	4.16658	3502	3.62091	4259	4.13885	3	50098028	50160929	-	MSTRG.14749
MSTRG.14758.1	0	0	0	0	0	0	0	0	47	1.89297	19	0.693968	3	50405435	50412997	-	MSTRG.14758
MSTRG.14759.2	96	0.841613	3	0.018434	80	0.739272	0	0	0	0	3	0.030569	3	50409466	50410968	+	MSTRG.14759
MSTRG.1478.1	21	0.357824	26	0.427908	0	0	67	1.74202	24	0.535602	28	0.601715	1	78246603	78247221	-	MSTRG.1478
MSTRG.14794.1	24	0.342551	80	1.09775	93	1.45646	15	0.316428	37	0.699432	16	0.281829	3	52980760	52981540	+	MSTRG.14794
MSTRG.14796.1	3	0.093447	3	0.071673	7	0.226388	0	0	13	0.556019	0	0	3	53273564	53280407	+	MSTRG.14796
MSTRG.14796.2	0	0	4	0.114854	2	0.052848	0	0	3	0.106877	0	0	3	53278539	53285139	+	MSTRG.14796
MSTRG.14844.1	33	0.229997	15	0.098023	44	0.323207	72	0.740782	95	0.852972	64	0.54229	3	56572462	56577289	-	MSTRG.14844
MSTRG.14845.1	152	1.18718	139	1.0029	179	1.47971	115	1.3136	157	1.56164	232	2.17663	3	56612576	56614048	+	MSTRG.14845
MSTRG.14850.1	23	0.503826	0	0	0	0	0	0	0	0	0	0	3	56787454	56788189	+	MSTRG.14850
MSTRG.14855.1	1602	2.67478	1848	2.86851	1597	2.83522	656	1.60638	953	2.03603	971	1.9492	3	57109597	57116031	+	MSTRG.14855
MSTRG.14855.2	1	1.8e-05	3	0.034615	1	0.012321	4	0.089068	0	0	1	2.2e-05	3	57115411	57116031	+	MSTRG.14855
MSTRG.14863.1	439	1.82569	497	1.9224	286	1.2666	337	2.0583	422	2.24686	557	2.78816	3	57829532	57871540	-	MSTRG.14863
MSTRG.1487.1	0	0	0	0	0	0	32	1.16435	37	1.19426	13	0.38321	1	78720292	78726315	+	MSTRG.1487
MSTRG.14873.1	0	0	0	0	0	0	0	0	1	0.026297	0	0	3	58017375	58018538	-	MSTRG.14873
MSTRG.14878.1	68	0.899719	53	0.646111	44	0.614637	103	1.99168	58	0.972755	94	1.49601	3	58460473	58461305	-	MSTRG.14878
MSTRG.14879.1	0	0	0	0	30	1.46148	2	0.098759	1	0.042285	0	0	3	58490388	58490641	-	MSTRG.14879
MSTRG.14887.1	260	1.45728	281	1.46632	123	0.731976	154	1.26446	208	1.49482	236	1.59349	3	59032286	59034349	-	MSTRG.14887
MSTRG.14890.1	508	1.30903	593	1.42143	360	0.98476	542	2.04992	544	1.79389	737	2.28356	3	59120533	59124708	+	MSTRG.14890
MSTRG.14897.1	101	0.853034	228	1.79733	257	2.31536	110	1.3628	53	0.573483	122	1.24411	3	59444535	59447018	+	MSTRG.14897
MSTRG.1491.1	10	0.092272	4	0.030873	0	0	45	0.647667	9	0.110434	10	0.117258	1	79288011	79300466	+	MSTRG.1491
MSTRG.14920.1	89	0.568944	102	0.608528	163	1.11726	119	1.12079	191	1.57402	174	1.34471	3	61074958	61076637	-	MSTRG.14920
MSTRG.14923.1	5	0.104569	0	0	0	0	7	0.216355	6	0.179469	13	0.362803	3	61396662	61402461	-	MSTRG.14923
MSTRG.14934.1	9	0.117689	14	0.183609	17	0.250303	117	2.51776	42	0.784516	43	0.753371	3	62002655	62003728	+	MSTRG.14934
MSTRG.14949.1	31	0.674019	86	1.74744	12	0.270269	61	1.94282	69	1.92101	53	1.4041	3	62729626	62730137	+	MSTRG.14949
MSTRG.14955.1	16	0.504691	72	2.19085	9	0.291445	32	1.53431	7	0.289194	29	1.13483	3	63122241	63134485	+	MSTRG.14955
MSTRG.14956.1	0	0	13	0.414159	39	1.42927	19	0.921248	15	0.622849	0	0	3	63180720	63182224	-	MSTRG.14956
MSTRG.14962.1	767	1.08935	870	1.14868	698	1.05412	972	2.02536	1092	1.98562	1322	2.25856	3	63778417	63786701	+	MSTRG.14962
MSTRG.14979.1	43	0.453412	123	1.20962	132	1.47986	96	1.47931	77	1.03634	145	1.8472	3	64604403	64605441	-	MSTRG.14979
MSTRG.14982.1	42	1.02463	74	1.67955	76	1.99299	96	3.4593	85	2.68547	62	1.83611	3	64673088	64680196	+	MSTRG.14982
MSTRG.14983.1	7	0.232043	0	0	27	1.04766	0	0	32	1.51681	15	0.669565	3	64702948	64703620	+	MSTRG.14983
MSTRG.14993.1	0	0	0	0	0	0	14	0.550516	0	0	0	0	3	65129914	65130913	+	MSTRG.14993
MSTRG.14994.1	27	0.262262	37	0.329165	37	0.379418	87	1.23909	46	0.563291	41	0.480419	3	65131447	65141561	+	MSTRG.14994
MSTRG.14996.7	105	0.586253	113	0.58671	87	0.515768	159	1.29757	202	1.44549	263	1.76899	3	65164085	65166027	-	MSTRG.14996
MSTRG.14997.1	375	1.98205	417	2.04976	242	1.35787	358	2.77892	483	3.26741	446	2.84041	3	65155866	65157922	-	MSTRG.14997
MSTRG.150.1	323	1.30798	360	1.35447	462	1.99142	218	1.29235	356	1.84328	317	1.54562	1	7911219	7914610	-	MSTRG.150
MSTRG.15001.1	47	0.995243	39	0.770148	26	0.592984	42	1.32327	68	1.86652	27	0.691018	3	65294584	65295181	-	MSTRG.15001
MSTRG.15016.5	0	0	0	0	0	0	10	0.227792	0	0	14	0.270309	3	66781243	66783088	+	MSTRG.15016
MSTRG.15041.1	174	1.1687	177	1.10196	75	0.531286	148	1.45572	123	1.05736	197	1.58948	3	68362068	68364264	-	MSTRG.15041
MSTRG.15058.1	0	0	11	0.525796	0	0	0	0	0	0	0	0	3	69165108	69165437	+	MSTRG.15058
MSTRG.15060.1	653	2.40165	781	2.67338	660	2.58266	293	1.57738	655	3.08439	717	3.17139	3	69313025	69315959	-	MSTRG.15060
MSTRG.15062.1	0	0	0	0	0	0	0	0	0	0	4	0.171715	3	69441120	69445750	+	MSTRG.15062
MSTRG.15064.1	434	1.66356	316	1.12468	366	1.49293	262	1.47169	302	1.48113	380	1.75055	3	69478363	69481298	-	MSTRG.15064
MSTRG.15080.12	123	1.03866	138	1.08102	119	1.06463	143	1.76868	127	1.3681	139	1.41406	3	70991685	70992974	-	MSTRG.15080
MSTRG.15080.14	8	0.15587	7	0.136612	3	0.065283	29	0.940963	42	1.18196	27	0.701629	3	71329436	71330116	-	MSTRG.15080
MSTRG.15082.1	60	2.37728	32	1.14646	25	1.04383	30	1.72798	18	0.891182	0	0	3	71351098	71352619	-	MSTRG.15082
MSTRG.15100.1	26	0.830055	44	1.33389	46	1.59862	4	0.182427	26	1.08949	9	0.339741	3	72354924	72355272	-	MSTRG.15100
MSTRG.15103.1	5	0.123271	16	0.411736	52	1.56817	1	0.036492	6	0.199846	15	0.51284	3	72406714	72407751	-	MSTRG.15103
MSTRG.15115.1	1	0.004266	1	0.00507	1	0.007864	1	0.006542	1	0.005832	1	0.005873	3	73204489	73211446	-	MSTRG.15115
MSTRG.15118.1	55	0.802338	108	1.48413	32	0.489948	38	0.81188	37	0.689172	17	0.298602	3	73530398	73566182	+	MSTRG.15118
MSTRG.15121.1	806	1.71591	602	1.1911	621	1.4068	260	0.811795	322	0.875968	358	0.916673	3	73712220	73726952	-	MSTRG.15121
MSTRG.15151.1	42	0.733906	52	0.857504	71	1.33109	47	1.22026	72	1.62126	78	1.65039	3	74844811	74846688	-	MSTRG.15151
MSTRG.15164.1	358	2.06483	271	1.45467	231	1.41773	101	0.85119	168	1.23798	111	0.771321	3	76004367	76006851	+	MSTRG.15164
MSTRG.15172.1	0	0	0	0	0	0	0	0	0	0	5	0.203955	3	77006601	77006994	+	MSTRG.15172
MSTRG.15205.1	100	1.0794	88	0.878266	128	1.471	104	1.63657	91	1.24518	144	1.86997	3	78111902	78113062	+	MSTRG.15205
MSTRG.15218.1	0	0	0	0	0	0	0	0	51	1.63786	0	0	3	79016161	79016606	-	MSTRG.15218
MSTRG.15226.1	345	1.85864	316	1.57903	254	1.45339	145	1.13945	229	1.57389	111	0.71883	3	79253061	79255129	+	MSTRG.15226
MSTRG.15231.1	138	1.50278	106	1.07259	110	1.27455	114	1.81357	97	1.3428	119	1.54945	3	79360148	79362050	+	MSTRG.15231
MSTRG.15234.1	28	0.186148	59	0.36734	51	0.362402	41	0.404796	66	0.570706	98	0.797647	3	79491910	79495694	+	MSTRG.15234
MSTRG.15265.1	102	1.89762	130	2.24844	100	1.9733	87	2.35086	86	2.03318	123	2.75138	3	80749033	80780493	+	MSTRG.15265
MSTRG.15265.2	138	1.30821	176	1.54796	97	0.97802	68	0.939345	79	0.958421	83	0.938976	3	80751898	80763258	+	MSTRG.15265
MSTRG.15265.3	49	2.03832	31	1.18031	46	2.04418	14	0.844966	23	1.2206	18	0.903566	3	80772944	80780493	+	MSTRG.15265
MSTRG.15268.1	101	0.568172	63	0.32634	103	0.613078	76	0.622511	21	0.146717	53	0.356873	3	80812757	80825302	-	MSTRG.15268
MSTRG.15268.2	188	0.781701	113	0.433835	128	0.5651	113	0.684554	79	0.419759	69	0.342268	3	80820837	80825302	-	MSTRG.15268
MSTRG.15284.1	94	1.12226	123	1.3646	123	1.56075	20	0.34277	40	0.603224	48	0.68935	3	80919697	80932103	-	MSTRG.15284
MSTRG.15289.1	204	1.09534	197	0.985842	239	1.36543	60	0.470055	134	0.920044	82	0.528024	3	81097699	81101000	-	MSTRG.15289
MSTRG.15295.1	0	0	0	0	0	0	5	0.281503	4	0.171638	0	0	3	81186427	81200182	+	MSTRG.15295
MSTRG.15296.2	62	0.683304	60	0.621188	0	0	65	1.05944	84	1.19758	78	1.0332	3	81202775	81204510	-	MSTRG.15296
MSTRG.15299.2	0	0	0	0	0	0	0	0	0	0	2	0.017758	3	81284481	81287180	+	MSTRG.15299
MSTRG.15301.1	0	0	7	0.022459	7	0.024516	417	2.29626	129	0.615941	51	0.227272	3	81289921	81293427	+	MSTRG.15301
MSTRG.15302.1	0	0	0	0	0	0	17	0.887967	8	0.334848	0	0	3	81319832	81327690	+	MSTRG.15302
MSTRG.15304.1	104	0.852481	142	1.08923	181	1.58887	128	1.54463	103	1.08748	170	1.68708	3	81377821	81379788	-	MSTRG.15304
MSTRG.15309.1	0	0	1	0.000874	0	0	18	1.30421	3	0.176376	0	0	3	81542790	81545572	+	MSTRG.15309
MSTRG.15321.2	0	0	0	0	50	0.101893	0	0	0	0	0	0	3	82207144	82214360	-	MSTRG.15321
MSTRG.15324.2	0	0	0	0	0	0	0	0	43	0.074282	137	0.22323	3	82278537	82287485	+	MSTRG.15324
MSTRG.15325.1	245	0.823465	290	0.907178	81	0.286902	5	0.022372	48	0.206308	30	0.120294	3	82272012	82281705	-	MSTRG.15325
MSTRG.15332.1	130	1.57774	90	1.01585	109	1.40691	53	0.945064	73	1.12594	143	2.08616	3	82555019	82555930	-	MSTRG.15332
MSTRG.15334.2	0	0	0	0	0	0	0	0	32	0.447075	0	0	3	82663223	82665089	+	MSTRG.15334
MSTRG.15335.1	0	0	7	0.265476	0	0	0	0	0	0	0	0	3	82722163	82722641	-	MSTRG.15335
MSTRG.15336.1	0	0	0	0	0	0	13	0.496098	0	0	0	0	3	82791415	82792101	-	MSTRG.15336
MSTRG.15337.1	0	0	0	0	0	0	9	0.364389	5	0.176509	3	0.076641	3	82808467	82813069	-	MSTRG.15337
MSTRG.15338.1	0	0	15	0.091486	0	0	77	0.756536	57	0.483887	60	0.478884	3	82837894	82839628	-	MSTRG.15338
MSTRG.15343.3	0	0	0	0	0	0	281	1.36952	161	0.683065	208	0.833499	3	82997531	83001065	-	MSTRG.15343
MSTRG.15354.1	52	0.72122	64	0.826806	47	0.682043	82	1.66081	119	2.1145	86	1.43847	3	83280923	83294788	+	MSTRG.15354
MSTRG.15364.1	102	0.188179	221	0.377532	210	0.411268	662	1.79088	582	1.37266	612	1.35658	3	83503939	83511887	+	MSTRG.15364
MSTRG.15382.3	38	0.306907	26	0.195464	29	0.24903	154	1.83801	71	0.736802	43	0.419396	3	84010996	84026838	+	MSTRG.15382
MSTRG.15383.1	12	0.274607	30	0.650269	11	0.27233	13	0.445505	5	0.126486	7	0.180017	3	84060319	84061890	-	MSTRG.15383
MSTRG.15385.2	0	0	0	0	0	0	0	0	0	0	39	0.858557	3	84080649	84081282	+	MSTRG.15385
MSTRG.15393.1	53	0.865562	86	1.31533	91	1.57924	72	1.7168	66	1.38011	102	2.01354	3	84220271	84220948	-	MSTRG.15393
MSTRG.15448.4	0	0	0	0	0	0	0	0	2	0.03801	11	0.336486	3	88394466	88419740	-	MSTRG.15448
MSTRG.15448.6	48	0.964545	52	0.959219	63	1.34746	104	3.0593	74	1.88804	79	1.91671	3	88419054	88419621	-	MSTRG.15448
MSTRG.15457.1	24	0.873309	5	0.147642	6	0.236034	26	1.41367	5	0.2295	12	0.540447	3	88664487	88665387	-	MSTRG.15457
MSTRG.15495.1	962	1.685	982	1.59848	773	1.43965	405	1.03853	512	1.14724	584	1.23046	3	91162137	91169451	-	MSTRG.15495
MSTRG.15497.1	153	0.535169	157	0.508763	170	0.631692	296	1.52016	234	1.04607	193	0.812116	3	91468758	91483645	-	MSTRG.15497
MSTRG.155.1	344	1.94303	411	2.16164	183	1.09664	233	1.92823	296	2.13784	335	2.27541	1	8281155	8283337	-	MSTRG.155
MSTRG.15500.1	12	0.275231	6	0.126951	1	0.023668	29	1.04232	49	1.52956	29	0.860511	3	91494759	91500494	-	MSTRG.15500
MSTRG.15512.1	6	0.064904	5	0.055555	5	0.065872	14	0.250836	8	0.120849	12	0.180999	3	91941158	91948462	-	MSTRG.15512
MSTRG.15516.1	566	3.1187	588	3.0116	465	2.72541	337	2.72411	495	3.48744	566	3.75099	3	92048225	92080229	+	MSTRG.15516
MSTRG.15517.10	439	2.25112	430	2.04981	363	1.9808	264	1.98704	207	1.35538	264	1.62614	3	92055212	92057387	+	MSTRG.15517
MSTRG.15520.1	16	0.517066	11	0.332267	14	0.484567	17	0.845625	17	0.707536	2	0.067264	3	92480926	92481709	-	MSTRG.15520
MSTRG.15523.1	1	0.007981	1	0.01365	1	0.001152	1	0.006979	3	0.075973	1	0.009901	3	92499927	92500770	-	MSTRG.15523
MSTRG.15529.1	31	0.14774	67	0.296649	18	0.091119	38	0.268741	52	0.319396	39	0.223154	3	92573835	92576158	-	MSTRG.15529
MSTRG.15529.2	13	0.083797	22	0.134324	14	0.097144	8	0.07545	14	0.116839	14	0.105809	3	92575549	92577559	-	MSTRG.15529
MSTRG.15540.1	301	0.786685	275	0.667875	367	1.01915	366	1.40257	446	1.49364	540	1.69859	3	93392763	93396879	-	MSTRG.15540
MSTRG.15546.1	61	0.540541	105	0.871085	105	0.996765	125	1.64102	117	1.34125	167	1.80249	3	93527839	93529051	-	MSTRG.15546
MSTRG.1555.1	7	0.191133	0	0	11	0.31707	5	0.170744	0	0	8	0.278612	1	81619251	81624521	-	MSTRG.1555
MSTRG.1556.1	0	0	0	0	0	0	18	1.22217	4	0.225056	6	0.332501	1	81623958	81624311	+	MSTRG.1556
MSTRG.15563.1	11	0.342595	15	0.413796	12	0.396688	21	0.960971	28	1.13095	21	0.762736	3	94984827	94988290	+	MSTRG.15563
MSTRG.15576.1	85	0.424041	47	0.218737	10	0.0524	135	0.991069	135	0.86491	181	1.09218	3	95301542	95303767	-	MSTRG.15576
MSTRG.15608.2	1415	0.869224	1532	0.87504	1082	0.707112	2313	2.08415	2365	1.85921	2085	1.54052	3	96689516	96710015	+	MSTRG.15608
MSTRG.15608.3	0	0	0	0	197	0.197649	0	0	0	0	51	0.058015	3	96691887	96710015	+	MSTRG.15608
MSTRG.15615.1	0	0	0	0	0	0	2	0.044171	1	0.01397	0	0	3	96811123	96813890	+	MSTRG.15615
MSTRG.15699.1	77	0.981602	205	2.43236	90	1.21467	94	1.75503	80	1.3055	110	1.68927	3	101900004	101901105	-	MSTRG.15699
MSTRG.15701.1	1	0.010407	2	0.048272	2	0.08046	3	0.18251	1	0.044198	2	0.061876	3	101905089	101906445	+	MSTRG.15701
MSTRG.1571.1	18	0.562881	10	0.281064	19	0.626782	5	0.197603	9	0.338558	5	0.18844	1	82280183	82280832	-	MSTRG.1571
MSTRG.15735.1	31	0.501242	33	0.503231	38	0.653242	21	0.488363	14	0.281736	22	0.428797	3	103272887	103273739	+	MSTRG.15735
MSTRG.15755.1	10	0.160221	16	0.239391	20	0.360254	73	1.80533	90	1.93705	48	0.959257	3	103924710	103925614	+	MSTRG.15755
MSTRG.15796.1	241	1.54313	251	1.49223	197	1.34265	165	1.54521	217	1.7743	265	2.0398	3	106930968	106932666	+	MSTRG.15796
MSTRG.15797.1	0	0	0	0	0	0	0	0	2	0.095738	0	0	3	106932160	106932413	-	MSTRG.15797
MSTRG.15815.1	96	1.91525	111	2.05514	65	1.38255	102	2.98895	66	1.67198	98	2.35698	3	107266792	107267468	-	MSTRG.15815
MSTRG.15837.1	33	0.446954	35	0.437963	143	2.07246	32	0.627951	77	1.34955	34	0.54656	3	107749913	107751462	-	MSTRG.15837
MSTRG.15837.2	123	1.27754	102	0.986855	21	0.229063	69	1.05685	34	0.452355	128	1.60759	3	107749913	107751710	-	MSTRG.15837
MSTRG.15837.3	54	1.53194	26	0.692541	13	0.381148	31	1.28179	42	1.55038	27	0.931257	3	107751463	107752697	-	MSTRG.15837
MSTRG.15846.1	127	2.94121	70	1.49778	60	1.46008	46	1.55975	61	1.80942	58	1.59303	3	107872213	107874044	-	MSTRG.15846
MSTRG.15869.1	309	4.09926	234	2.88631	299	4.21847	126	2.43648	94	1.58561	145	2.31515	3	108559535	108560362	+	MSTRG.15869
MSTRG.15870.1	341	1.39553	360	1.37023	466	2.03111	174	1.04125	173	0.902736	230	1.1309	3	108600697	108603495	+	MSTRG.15870
MSTRG.15880.1	49	0.233786	46	0.204116	81	0.41021	92	0.640629	107	0.65233	92	0.527397	3	109077677	109079987	-	MSTRG.15880
MSTRG.15881.1	40	0.525572	28	0.342118	32	0.446597	108	2.08222	82	1.36959	82	1.28595	3	109094536	109095385	-	MSTRG.15881
MSTRG.15886.6	396	1.13941	381	1.01786	298	0.909063	565	2.38296	648	2.38387	706	2.44145	3	109323647	109327467	+	MSTRG.15886
MSTRG.15889.1	6	0.20356	12	0.393036	0	0	2	0.086139	0	0	0	0	3	109379368	109382741	-	MSTRG.15889
MSTRG.15891.1	0	0	8	0.163145	4	0.098335	11	0.371764	67	1.99765	27	0.75191	3	109415927	109416444	+	MSTRG.15891
MSTRG.15903.1	3	0.056918	19	0.387192	24	0.557614	18	0.570593	17	0.482966	21	0.545151	3	110046938	110048194	-	MSTRG.15903
MSTRG.15904.1	200	0.79178	182	0.671413	357	1.50629	246	1.42835	320	1.62522	274	1.30638	3	110050045	110054436	+	MSTRG.15904
MSTRG.15906.1	66	1.82838	27	0.685177	12	0.348106	36	1.47513	48	1.69584	51	1.70189	3	110066280	110067356	+	MSTRG.15906
MSTRG.15934.1	29	0.740561	42	0.986188	18	0.489256	52	1.94662	54	1.75028	52	1.57411	3	111218322	111218775	-	MSTRG.15934
MSTRG.15936.1	0	0	16	0.258839	0	0	8	0.196492	3	0.0676	30	0.63391	3	111234738	111241024	+	MSTRG.15936
MSTRG.15944.1	5	0.185205	8	0.285935	0	0	9	0.491237	33	1.69103	27	1.26397	3	111897164	111899004	+	MSTRG.15944
MSTRG.15987.1	177	1.41835	257	1.91951	133	1.13111	77	0.908316	156	1.60297	135	1.30128	3	113030531	113069308	+	MSTRG.15987
MSTRG.15990.1	40	1.0559	72	1.77645	79	2.24227	12	0.460376	68	2.32486	20	0.641554	3	113106328	113114355	+	MSTRG.15990
MSTRG.16.1	15	0.563814	36	1.24141	55	2.21021	9	0.47433	30	1.42358	20	0.891568	1	434336	434696	-	MSTRG.16
MSTRG.16011.1	149	1.21578	199	1.50957	173	1.50282	95	1.13643	93	0.970545	96	0.944623	3	114363159	114418742	-	MSTRG.16011
MSTRG.16017.1	12	0.269426	16	0.333932	0	0	27	0.868791	25	0.689443	79	2.10629	3	114905784	114906916	+	MSTRG.16017
MSTRG.16019.1	12	0.165251	5	0.053523	0	0	41	0.862672	14	0.249251	21	0.35866	3	114912747	114914516	+	MSTRG.16019
MSTRG.16027.1	16	0.367233	5	0.100071	6	0.130578	5	0.16409	19	0.574439	8	0.226446	3	115205956	115207084	-	MSTRG.16027
MSTRG.16030.1	29	0.488269	38	0.601602	68	1.23905	40	0.996027	45	0.981289	32	0.65279	3	115249991	115270713	-	MSTRG.16030
MSTRG.16032.1	67	2.10856	94	2.7655	75	2.50284	56	2.5773	74	3	34	1.27211	3	115292983	115294408	-	MSTRG.16032
MSTRG.16034.1	0	0	0	0	0	0	0	0	0	0	3	0.02649	3	115337260	115343507	-	MSTRG.16034
MSTRG.16034.2	2	0.010564	1	0.005168	2	0.011157	4	0.045416	3	0.024792	4	0.035306	3	115337260	115340592	-	MSTRG.16034
MSTRG.16035.9	0	0	1	0.003181	0	0	0	0	0	0	1	0.003531	3	115470428	115473010	+	MSTRG.16035
MSTRG.16082.1	51	0.344377	64	0.40395	67	0.479657	111	1.10029	219	1.90888	160	1.30524	3	117536154	117538218	+	MSTRG.16082
MSTRG.16082.2	233	0.956959	209	0.799186	209	0.914573	312	1.88193	260	1.36719	258	1.27342	3	117536184	117540388	+	MSTRG.16082
MSTRG.16092.2	1	0.003646	0	0	0	0	0	0	0	0	0	0	3	117762844	117764874	-	MSTRG.16092
MSTRG.16096.1	2072	2.56506	2076	2.38948	1942	2.55693	2057	3.73448	2449	3.87892	2338	3.48004	3	117966277	117974945	-	MSTRG.16096
MSTRG.16115.1	70	1.10254	82	1.19611	0	0	0	0	36	0.724515	26	0.477865	3	118350609	118352911	-	MSTRG.16115
MSTRG.16135.1	51	2.00707	17	0.591421	39	1.64167	43	2.48727	53	2.65325	35	1.63446	3	118961972	118966035	+	MSTRG.16135
MSTRG.16137.1	1078	1.93639	1092	1.82325	997	1.90473	769	2.02477	1002	2.3034	1083	2.33803	3	119168979	119174958	+	MSTRG.16137
MSTRG.16145.11	1447	1.51439	1641	1.59559	1187	1.32092	889	1.36344	904	1.20974	974	1.2251	3	119513094	119524306	+	MSTRG.16145
MSTRG.16145.23	129	0.589665	126	0.537756	134	0.650799	291	1.95975	232	1.35898	197	1.08831	3	119704919	119722137	+	MSTRG.16145
MSTRG.16146.1	83	0.974139	147	1.61591	145	1.82254	93	1.61131	81	1.21707	110	1.55644	3	119435314	119436273	+	MSTRG.16146
MSTRG.16148.1	274	1.9558	0	0	0	0	89	0.923907	305	2.78144	0	0	30	177786	193240	-	MSTRG.16148
MSTRG.16148.2	24	0.615114	22	0.540108	43	1.20317	49	1.91475	24	0.818956	44	1.39854	30	177850	204421	-	MSTRG.16148
MSTRG.16174.1	23	0.792085	18	0.601329	25	0.927918	75	3.90633	99	4.50993	114	4.88405	30	417149	452447	+	MSTRG.16174
MSTRG.16177.12	46	0.305507	59	0.36661	28	0.197608	48	0.464477	149	1.27137	100	0.80458	30	517429	519611	-	MSTRG.16177
MSTRG.16183.5	9	0.248244	12	0.308154	18	0.537215	35	1.46011	58	2.16118	87	3.04805	30	591611	592967	+	MSTRG.16183
MSTRG.16184.1	2	0.037446	0	0	0	0	94	2.60556	44	1.05059	13	0.280836	30	591258	592685	-	MSTRG.16184
MSTRG.16184.2	158	0.458313	186	0.499125	130	0.398279	1216	5.17358	886	3.29011	1196	4.17311	30	592188	596926	-	MSTRG.16184
MSTRG.16188.9	15	0.114046	29	0.205524	0	0	0	0	0	0	3	0.021612	30	766903	768324	+	MSTRG.16188
MSTRG.16223.1	11	0.56692	12	0.574583	27	1.49026	14	1.03261	19	1.26561	18	1.14095	30	916065	963366	-	MSTRG.16223
MSTRG.16266.1	46	0.993198	34	0.685229	32	0.73015	62	1.96768	26	0.719882	41	1.0506	30	1501492	1502348	+	MSTRG.16266
MSTRG.16267.1	78	0.675676	46	0.365083	50	0.45575	138	1.75553	103	1.14239	122	1.27024	30	1503179	1506593	+	MSTRG.16267
MSTRG.16280.8	0	0	144	0.804416	153	0.983054	2	0.009854	16	0.123169	0	0	30	1659385	1670788	+	MSTRG.16280
MSTRG.16285.1	42	1.29424	48	1.37917	18	0.570097	55	2.46159	57	2.23203	41	1.51473	30	1685124	1692058	+	MSTRG.16285
MSTRG.16287.1	5	0.154057	7	0.192616	10	0.336277	20	0.951399	29	1.24156	44	1.76539	30	1696411	1697779	+	MSTRG.16287
MSTRG.16288.11	212	1.51577	390	2.59848	204	1.55593	139	1.46214	205	1.88096	192	1.6494	30	1754522	1758696	+	MSTRG.16288
MSTRG.16290.1	124	2.36518	133	2.35455	221	4.47945	73	2.0331	113	2.75927	95	2.18212	30	1746239	1747924	-	MSTRG.16290
MSTRG.1630.1	13	0.402992	38	1.08203	36	1.1661	27	1.21553	38	1.48026	45	1.68109	1	84160146	84162946	+	MSTRG.1630
MSTRG.16303.1	176	2.49978	145	1.90645	94	1.4082	5	0.103729	49	0.874448	61	1.04123	31	28118	28895	-	MSTRG.16303
MSTRG.1631.1	695	1.5316	733	1.50212	797	1.86816	947	3.06343	944	2.66345	771	2.04521	1	84200576	84205474	+	MSTRG.1631
MSTRG.16320.4	700	1.11887	801	1.19124	521	0.886475	819	1.91957	674	1.37857	969	1.86453	31	217555	225443	+	MSTRG.16320
MSTRG.16332.2	31	0.247872	0	0	0	0	236	2.78675	139	1.4288	173	1.67735	31	427404	428763	-	MSTRG.16332
MSTRG.1636.1	563	2.04259	472	1.5938	405	1.56275	111	0.590427	202	0.937063	275	1.19932	1	84281136	84284314	+	MSTRG.1636
MSTRG.16397.1	111	0.563471	102	0.478024	115	0.620866	289	2.14539	370	2.4	375	2.28966	31	1153207	1155609	-	MSTRG.16397
MSTRG.1640.1	10	0.252391	7	0.167582	0	0	14	0.524037	46	1.55845	9	0.281611	1	84626596	84627625	+	MSTRG.1640
MSTRG.16406.5	0	0	0	0	0	0	0	0	0	0	0	0	31	1382885	1383595	+	MSTRG.16406
MSTRG.16410.1	0	0	0	0	0	0	1	0.001136	1	0.013074	0	0	31	1471079	1471470	-	MSTRG.16410
MSTRG.16415.1	163	2.08959	116	1.38098	42	0.562686	107	2.01603	97	1.58701	165	2.54867	31	1511080	1512086	-	MSTRG.16415
MSTRG.1643.1	30	0.603436	31	0.577076	0	0	54	1.62714	32	0.820045	26	0.642104	1	84688151	84690921	+	MSTRG.1643
MSTRG.16465.7	1034	0.63292	943	0.536507	728	0.473773	2771	2.48742	2454	1.92201	2526	1.85969	31	2426289	2447959	+	MSTRG.16465
MSTRG.16465.9	1	0.001732	0	0	0	0	0	0	0	0	0	0	31	2454553	2455278	+	MSTRG.16465
MSTRG.16476.2	0	0	0	0	102	3.60971	3	0.143756	0	0	4	0.155557	32	301305	301735	-	MSTRG.16476
MSTRG.16522.1	48	1.00601	94	1.83152	29	0.631817	9	0.269353	20	0.526971	21	0.506724	32	885094	885997	+	MSTRG.16522
MSTRG.16539.1	0	0	0	0	0	0	51	1.65597	17	0.462872	13	0.348457	32	1169939	1171071	+	MSTRG.16539
MSTRG.16546.7	73	0.366514	142	0.666366	201	1.08005	1	0.000701	115	0.737608	186	1.13069	32	1380403	1382556	+	MSTRG.16546
MSTRG.16546.8	58	0.293343	0	0	0	0	344	2.58543	0	0	1	0.000424	32	1380431	1382556	+	MSTRG.16546
MSTRG.16546.9	0	0	0	0	0	0	173	1.29858	0	0	0	0	32	1380431	1382556	+	MSTRG.16546
MSTRG.16600.1	0	0	1	0.004	1	0.000953	1	0.02989	1	0.038142	1	0.015658	32	2027849	2028981	+	MSTRG.16600
MSTRG.16649.1	64	0.584231	68	0.575011	20	0.191896	92	1.23276	85	0.992487	161	1.77012	32	2623955	2625492	-	MSTRG.16649
MSTRG.16655.9	1	0.010513	0	0	0	0	0	0	0	0	0	0	32	2680982	2681801	+	MSTRG.16655
MSTRG.16657.4	17	0.443232	4	0.090354	16	0.440892	5	0.184526	12	0.380329	30	0.926575	32	2745891	2746786	-	MSTRG.16657
MSTRG.16664.1	184	3.93921	182	3.63217	236	5.38734	117	3.66334	73	2.00129	107	2.74328	32	2849995	2850512	-	MSTRG.16664
MSTRG.16715.1	6	0.121008	28	0.554762	13	0.288672	59	1.88252	71	2.00379	29	0.747439	32	3439222	3439776	+	MSTRG.16715
MSTRG.16716.1	19	0.835265	41	1.70115	10	0.465082	7	0.451667	21	1.15164	2	0.094119	33	1300	4211	-	MSTRG.16716
MSTRG.16719.1	5	0.099202	10	0.182872	60	1.31881	64	1.95268	32	0.835211	27	0.666357	33	25353	25887	-	MSTRG.16719
MSTRG.16722.1	0	0	6	0.153248	35	1.12945	15	0.655155	39	1.52323	4	0.139724	33	530541	1007707	+	MSTRG.16722
MSTRG.16727.1	106	4.00191	85	3.00377	48	1.9215	43	2.3494	49	2.38618	63	2.86322	33	1358370	1361987	+	MSTRG.16727
MSTRG.16728.1	66	1.80382	44	1.10159	42	1.20351	47	1.88572	42	1.44382	36	1.17778	33	1362368	1364394	+	MSTRG.16728
MSTRG.16738.1	16	0.713183	14	0.55994	16	0.762428	36	2.32814	40	2.2509	28	1.48807	34	688112	693689	+	MSTRG.16738
MSTRG.16749.1	0	0	11	0.486918	32	1.72219	0	0	0	0	9	0.506886	34	3766450	3774372	-	MSTRG.16749
MSTRG.16755.1	0	0	1	0.022502	0	0	25	0.937833	21	0.677624	6	0.180597	34	4820486	4821638	-	MSTRG.16755
MSTRG.16756.2	549	1.06033	755	1.35466	0	0	981	2.77628	613	1.51408	962	2.23288	34	4891051	4896858	-	MSTRG.16756
MSTRG.16756.3	106	0.420192	93	0.340748	0	0	0	0	500	2.54557	224	1.07222	34	4894134	4896858	-	MSTRG.16756
MSTRG.16760.1	25	0.563699	44	0.919314	31	0.755621	86	2.88409	69	2.0053	57	1.5452	34	4937005	4938695	+	MSTRG.16760
MSTRG.16762.1	0	0	0	0	0	0	7	0.247346	0	0	0	0	34	5046165	5049840	+	MSTRG.16762
MSTRG.16763.1	122	1.81194	107	1.47268	79	1.24772	47	1.01589	99	1.86617	73	1.30373	34	5058732	5060762	+	MSTRG.16763
MSTRG.16765.1	181	2.09238	188	2.02075	291	3.58611	355	6.04142	454	6.74095	374	5.21786	34	5075466	5076474	-	MSTRG.16765
MSTRG.16766.11	1713	24.0729	3657	47.7677	5438	81.261	8831	181.999	8321	149.624	8436	142.568	34	5106900	5178933	+	MSTRG.16766
MSTRG.16766.12	601	8.4337	906	11.8366	2803	41.892	4740	97.6855	3679	66.1544	3155	53.3197	34	5106900	5178933	+	MSTRG.16766
MSTRG.16766.4	5575	8.9688	4828	7.21881	2520	4.31083	3923	9.25512	5413	11.1411	4203	8.1297	34	5082083	5140149	+	MSTRG.16766
MSTRG.16766.5	11878	13.1019	7736	7.93137	12531	14.6984	49541	80.1381	46827	66.0887	54332	72.0685	34	5082119	5093387	+	MSTRG.16766
MSTRG.16766.7	0	0	0	0	1270	3.57216	0	0	1763	5.96943	0	0	34	5082121	5136441	+	MSTRG.16766
MSTRG.16766.9	3240	7.2601	4703	9.79781	1921	4.5781	5178	17.0175	3490	10.0086	4201	11.3218	34	5091844	5140149	+	MSTRG.16766
MSTRG.16768.1	99	1.23964	141	1.6467	12	0.154809	18	0.323573	10	0.145854	6	0.080928	34	5090663	5091652	-	MSTRG.16768
MSTRG.16770.1	1244	3.94268	1174	3.45595	855	2.87971	2615	12.1514	2945	11.9389	3215	12.2532	34	5093922	5097433	+	MSTRG.16770
MSTRG.16776.1	5891	63.5989	6562	65.8451	5264	60.4285	9101	144.078	10987	151.753	11015	142.997	34	5209888	5215302	-	MSTRG.16776
MSTRG.16777.1	12	0.325488	4	0.082764	13	0.35652	44	1.76397	18	0.613893	27	0.893569	34	5211136	5220234	+	MSTRG.16777
MSTRG.16782.1	6	0.171591	8	0.213407	0	0	0	0	4	0.124902	0	0	34	5321576	5322124	+	MSTRG.16782
MSTRG.16785.1	56	2.23624	57	2.11028	34	1.44344	35	2.02294	46	2.34549	31	1.46184	34	5334634	5335167	-	MSTRG.16785
MSTRG.16786.1	161	7.02672	349	14.1759	110	5.06748	368	23.5649	420	23.4483	392	20.5919	34	5335211	5343107	-	MSTRG.16786
MSTRG.16787.1	4516	7.65128	13584	21.393	7773	14.0035	15191	37.7426	15121	32.7792	15139	30.8427	34	5343191	5350908	-	MSTRG.16787
MSTRG.16787.3	13677	19.1969	5643	7.36211	6990	10.433	5805	11.9488	5685	10.2094	5482	9.25131	34	5343253	5350908	-	MSTRG.16787
MSTRG.16788.1	2	0.018479	9	0.097061	2	0.015892	2	0.019165	12	0.166865	4	0.043697	34	5347880	5350780	+	MSTRG.16788
MSTRG.16805.1	55	1.81045	50	1.5372	22	0.766326	17	0.828517	0	0	23	0.896432	35	4719730	4742202	-	MSTRG.16805
MSTRG.16806.1	30	0.537172	24	0.403595	95	1.80861	84	2.20831	68	1.56316	50	1.07872	35	4729902	4730562	-	MSTRG.16806
MSTRG.16809.2	1145	1.45636	910	1.07617	679	0.918265	1457	2.71803	1553	2.52702	1468	2.24578	35	4784664	4793762	+	MSTRG.16809
MSTRG.16810.1	278	0.334254	687	0.769443	461	0.589588	256	0.450783	434	0.668058	394	0.570734	35	4793824	4808401	+	MSTRG.16810
MSTRG.16810.2	1309	0.951562	553	0.373255	284	0.219354	98	0.10423	0	0	0	0	35	4793831	4814251	+	MSTRG.16810
MSTRG.16810.3	1147	0.684479	1758	0.975737	1044	0.66289	2256	1.97506	3112	2.37709	2500	1.79496	35	4793837	4814251	+	MSTRG.16810
MSTRG.16810.4	888	0.630839	983	0.649077	1495	1.13009	2734	2.85003	2095	1.90507	2771	2.36878	35	4793837	4814251	+	MSTRG.16810
MSTRG.16810.5	146	0.619712	202	0.796908	275	1.2449	423	2.64223	435	2.37084	410	2.09945	35	4800019	4805010	+	MSTRG.16810
MSTRG.16815.1	37	1.27104	11	0.341824	76	2.77746	24	1.20113	23	0.990734	37	1.54651	36	35854	37658	-	MSTRG.16815
MSTRG.16815.2	49	1.20173	26	0.587905	46	1.19009	10	0.344513	71	2.23784	14	0.394185	36	35859	37658	-	MSTRG.16815
MSTRG.1682.1	165	0.624472	186	0.656017	181	0.728774	339	1.8842	255	1.23441	313	1.42791	1	85727070	85730488	+	MSTRG.1682
MSTRG.16850.1	0	0	14	0.484186	17	0.683814	30	1.65562	18	0.856816	8	0.356871	37	791710	856840	+	MSTRG.16850
MSTRG.16852.1	52	2.57786	26	1.18506	12	0.611699	0	0	0	0	0	0	37	865960	896682	+	MSTRG.16852
MSTRG.16872.1	9	0.302029	12	0.402152	6	0.215211	26	1.39786	14	0.661226	31	1.36467	37	2323893	2324302	-	MSTRG.16872
MSTRG.16877.1	17	0.548317	41	1.21945	0	0	36	1.67526	0	0	0	0	37	2682148	2682498	+	MSTRG.16877
MSTRG.16893.1	4	0.061864	31	0.448039	20	0.3224	77	1.78492	82	1.65001	71	1.34594	37	3115525	3117099	-	MSTRG.16893
MSTRG.16896.1	0	0	7	0.270661	10	0.427079	45	2.74313	26	1.35814	55	2.73065	37	3138748	3140349	+	MSTRG.16896
MSTRG.1690.6	142	0.381499	254	0.637879	219	0.629357	265	1.04758	381	1.31836	486	1.57838	1	86136311	86140539	+	MSTRG.1690
MSTRG.16918.1	456	2.09842	585	2.50361	363	1.77593	225	1.51695	238	1.40064	0	0	4	271586	273967	+	MSTRG.16918
MSTRG.1693.1	378	1.7942	278	1.22456	166	0.833763	284	1.97207	237	1.43965	266	1.51769	1	86252155	86254670	+	MSTRG.1693
MSTRG.16933.1	25	0.79665	38	1.17122	49	1.7216	42	2.03376	82	3.47587	104	4.11475	4	433147	443733	-	MSTRG.16933
MSTRG.16935.1	68	0.687103	174	1.6437	133	1.43551	126	1.87609	76	0.981244	115	1.40162	4	577520	578655	-	MSTRG.16935
MSTRG.16942.1	107	1.22642	112	1.19393	59	0.711789	111	1.86711	99	1.44827	91	1.24977	4	1028193	1029194	-	MSTRG.16942
MSTRG.16949.1	20	0.595609	60	1.70934	28	0.916824	17	0.754511	29	1.14475	7	0.235301	4	1206825	1207261	-	MSTRG.16949
MSTRG.16953.1	27	1.3534	23	1.06205	22	1.19852	11	0.76377	21	1.37398	22	1.35607	4	1810042	1908721	-	MSTRG.16953
MSTRG.16957.1	22	0.684341	59	1.72227	17	0.565456	28	1.28923	27	1.07085	19	0.695243	4	2269186	2270482	-	MSTRG.16957
MSTRG.16957.2	30	1.11469	45	1.59684	6	0.210918	16	0.877963	17	0.833191	36	1.65149	4	2269647	2270482	-	MSTRG.16957
MSTRG.16961.2	100	0.241624	68	0.152579	46	0.117196	72	0.257267	103	0.318946	102	0.296133	4	2883245	2893346	+	MSTRG.16961
MSTRG.16967.1	10	0.192871	18	0.322363	5	0.08563	0	0	23	0.587773	20	0.476086	4	3170391	3170948	+	MSTRG.16967
MSTRG.16969.1	10	0.335593	15	0.46696	19	0.69594	28	1.3816	29	1.24977	34	1.38434	4	3177573	3183599	+	MSTRG.16969
MSTRG.16970.1	77	0.662914	119	0.951877	50	0.453591	97	1.21713	67	0.740675	51	0.523025	4	3178576	3182553	+	MSTRG.16970
MSTRG.16972.1	97	0.413245	66	0.260908	108	0.489349	104	0.648307	137	0.748572	159	0.819188	4	3190480	3194566	+	MSTRG.16972
MSTRG.16972.2	3	0.03456	0	0	10	0.137853	3	0.060492	17	0.283105	22	0.348097	4	3190500	3203453	+	MSTRG.16972
MSTRG.16976.1	132	1.64759	98	1.13457	51	0.677897	30	0.539594	105	1.68416	95	1.42806	4	3492169	3493050	-	MSTRG.16976
MSTRG.1698.1	100	1.04549	200	1.94423	98	1.0867	40	0.600787	49	0.654371	39	0.483417	1	86783045	86910017	+	MSTRG.1698
MSTRG.16983.1	32	0.643933	35	0.646845	12	0.247332	62	1.83031	46	1.17615	21	0.493677	4	3729251	3729827	-	MSTRG.16983
MSTRG.16989.1	64	1.00168	85	1.24667	62	1.03195	44	1.0207	78	1.57189	48	0.910642	4	3968493	3969734	-	MSTRG.16989
MSTRG.16991.1	18	0.330056	4	0.060228	44	0.884894	0	0	0	0	0	0	4	3985301	3986011	+	MSTRG.16991
MSTRG.17007.1	0	0	0	0	0	0	4	0.273057	16	0.913512	0	0	4	4601692	4601998	+	MSTRG.17007
MSTRG.17014.1	930	3.16373	1189	3.75775	915	3.30984	171	0.852523	253	1.09941	181	0.739166	4	4786676	4789875	+	MSTRG.17014
MSTRG.17018.1	1076	2.40245	738	1.53105	548	1.29966	13	0.039667	351	1.00281	181	0.485347	4	4904840	4909674	+	MSTRG.17018
MSTRG.17018.2	6	0.01328	435	0.926987	382	0.930577	158	0.530188	31	0.088157	197	0.541712	4	4904983	4909674	+	MSTRG.17018
MSTRG.17024.1	14	0.173977	6	0.068839	0	0	0	0	50	0.848002	22	0.337249	4	5260357	5261862	-	MSTRG.17024
MSTRG.17032.1	220	1.01721	265	1.13954	240	1.18023	214	1.44748	355	2.09741	312	1.73427	4	5401629	5403986	+	MSTRG.17032
MSTRG.17035.1	5	0.047336	19	0.198007	0	0	89	1.52993	105	1.57528	85	1.2056	4	5472055	5473123	+	MSTRG.17035
MSTRG.17041.1	18	0.672738	30	1.06142	51	2.06944	8	0.450562	29	1.39764	10	0.451291	4	5605328	5607087	-	MSTRG.17041
MSTRG.17048.6	0	0	0	0	99	0.30581	39	0.164854	52	0.194403	36	0.125467	4	5886677	5898250	+	MSTRG.17048
MSTRG.17049.1	563	1.38245	580	1.32357	468	1.2224	385	1.38427	504	1.58371	695	2.05064	4	5843222	5847671	+	MSTRG.17049
MSTRG.17050.1	132	1.43291	104	1.05445	101	1.17219	115	1.83807	167	2.32573	73	0.953713	4	5872919	5874351	+	MSTRG.17050
MSTRG.17051.1	161	0.625655	198	0.716342	269	1.11251	337	1.92571	115	0.571903	344	1.61108	4	5899567	5906604	+	MSTRG.17051
MSTRG.17051.2	396	1.33134	377	1.17789	295	1.05604	413	2.03944	496	2.1361	512	2.07285	4	5899594	5906604	+	MSTRG.17051
MSTRG.17052.2	150	0.692341	172	0.738839	179	0.880514	253	1.71827	258	1.52904	237	1.32314	4	5909339	5914755	+	MSTRG.17052
MSTRG.17055.1	146	1.26973	165	1.32716	150	1.38133	135	1.7142	174	1.93181	188	1.96501	4	5914809	5916400	+	MSTRG.17055
MSTRG.17058.1	189	0.702921	149	0.515489	105	0.413721	305	1.66826	319	1.52123	276	1.23692	4	5938743	5942155	+	MSTRG.17058
MSTRG.17061.1	50	1.03778	86	1.66881	26	0.558465	22	0.672388	62	1.6329	46	1.15001	4	5973491	5975374	-	MSTRG.17061
MSTRG.17062.6	117	0.456185	0	0	78	0.319763	294	1.67782	374	1.86474	425	1.98884	4	6072511	6087343	+	MSTRG.17062
MSTRG.17065.6	0	0	0	0	0	0	574	0.57731	0	0	0	0	4	6219375	6234996	-	MSTRG.17065
MSTRG.17067.1	1034	2.31385	256	0.531883	452	1.07523	115	0.375102	212	0.606818	71	0.190373	4	6372059	6377583	-	MSTRG.17067
MSTRG.17085.16	0	0	19	0.071266	0	0	84	0.501524	0	0	0	0	4	6866320	6877344	+	MSTRG.17085
MSTRG.1709.1	0	0	10	0.398213	0	0	0	0	0	0	0	0	1	87499162	87501452	-	MSTRG.1709
MSTRG.17092.1	26	0.195515	62	0.433249	28	0.219124	58	0.639049	94	0.903618	138	1.24536	4	6984004	6986057	+	MSTRG.17092
MSTRG.171.3	1247	1.2639	572	0.538646	486	0.523574	518	0.769923	577	0.747908	553	0.674274	1	9729132	9750833	+	MSTRG.171
MSTRG.1710.2	81	0.172831	93	0.184869	0	0	0	0	0	0	0	0	1	87671982	87677103	-	MSTRG.1710
MSTRG.17108.1	4	0.053817	35	0.42873	9	0.12686	33	0.650578	37	0.627294	99	1.59828	4	7596019	7596848	+	MSTRG.17108
MSTRG.17121.1	0	0	0	0	0	0	4	0.071893	47	0.738177	0	0	4	8010431	8012726	-	MSTRG.17121
MSTRG.17124.1	66	2.55172	53	1.90965	88	3.65115	31	1.7408	65	3.24148	22	0.990015	4	8057131	8059049	+	MSTRG.17124
MSTRG.17124.2	103	3.37834	73	2.21422	26	0.873768	22	1.03368	6	0.223464	61	2.37726	4	8058221	8059049	+	MSTRG.17124
MSTRG.17125.1	0	0	0	0	0	0	0	0	1	0.00044	0	0	4	8132949	8136374	+	MSTRG.17125
MSTRG.17133.1	551	2.51614	621	2.63589	461	2.23952	168	1.12541	218	1.27252	335	1.84122	4	9066923	9070867	+	MSTRG.17133
MSTRG.17155.1	26	0.562697	14	0.276356	68	1.5658	31	0.991243	47	1.30625	15	0.391634	4	11002248	11002836	-	MSTRG.17155
MSTRG.17158.1	67	1.41679	52	1.01407	31	0.695975	60	1.8512	63	1.69296	64	1.61892	4	11100073	11105950	-	MSTRG.17158
MSTRG.1716.1	0	0	0	0	0	0	4	0.141707	0	0	4	0.130314	1	87942803	87943935	-	MSTRG.1716
MSTRG.17163.1	0	0	0	0	0	0	1	0.006378	1	0.004929	1	0.01406	4	11971004	11971324	-	MSTRG.17163
MSTRG.1717.1	0	0	1	0.002978	1	0.002062	0	0	0	0	0	0	1	88146188	88151327	-	MSTRG.1717
MSTRG.17193.1	112	1.7653	116	1.69653	109	1.82468	9	0.192988	19	0.372972	6	0.104654	4	12950878	12964348	+	MSTRG.17193
MSTRG.17197.14	429	0.944076	475	0.969859	408	0.952792	228	0.734251	290	0.816276	293	0.773755	4	13202762	13214893	+	MSTRG.17197
MSTRG.17201.1	0	0	0	0	0	0	0	0	8	0.365405	0	0	4	13246188	13246928	-	MSTRG.17201
MSTRG.17206.1	0	0	0	0	0	0	0	0	5	0.274054	0	0	4	13697787	13698160	-	MSTRG.17206
MSTRG.17226.8	644	1.9315	583	1.6257	500	1.59324	328	1.44084	473	1.81299	515	1.85593	4	15401084	15406837	-	MSTRG.17226
MSTRG.17227.1	0	0	7	0.265476	0	0	1	0.024349	3	0.149419	0	0	4	15310163	15311412	+	MSTRG.17227
MSTRG.17231.1	265	1.62502	230	1.31359	90	0.583691	375	3.37609	316	2.48211	363	2.67793	4	15604206	15605970	-	MSTRG.17231
MSTRG.17237.3	0	0	0	0	40	0.166397	0	0	0	0	9	0.040432	4	15695843	15698859	-	MSTRG.17237
MSTRG.17242.3	72	1.74827	0	0	85	2.19792	27	0.950263	11	0.320225	30	0.854073	4	15903693	15904223	+	MSTRG.17242
MSTRG.17257.7	315	2.01226	297	1.76263	252	1.7151	0	0	372	3.0466	290	2.22649	4	16121908	16123655	-	MSTRG.17257
MSTRG.17259.1	119	1.75072	80	1.08439	119	1.86027	161	3.4823	124	2.32405	88	1.54495	4	16115711	16120656	+	MSTRG.17259
MSTRG.17260.1	103	0.767759	79	0.543639	65	0.516293	130	1.4205	71	0.67364	119	1.06486	4	16123726	16129175	+	MSTRG.17260
MSTRG.17260.2	5	0.057015	1	0.008488	8	0.099144	6	0.110422	3	0.050745	5	0.067418	4	16127310	16128490	+	MSTRG.17260
MSTRG.17261.1	67	0.33092	55	0.253131	90	0.469942	76	0.5482	76	0.478771	73	0.433433	4	16129319	16132358	+	MSTRG.17261
MSTRG.17264.1	174	1.13446	213	1.28608	152	1.05339	195	1.85762	214	1.77798	198	1.55096	4	16305229	16318365	-	MSTRG.17264
MSTRG.17264.2	3	0.036927	18	0.271281	23	0.390664	0	0	14	0.288454	22	0.415699	4	16310301	16318262	-	MSTRG.17264
MSTRG.17295.1	59	0.534164	137	1.16142	74	0.710422	115	1.53417	112	1.29985	141	1.54461	4	18010370	18011623	-	MSTRG.17295
MSTRG.17297.1	97	0.818687	98	0.773571	120	1.07652	94	1.17034	151	1.6412	84	0.85616	4	18013792	18015571	-	MSTRG.17297
MSTRG.1731.1	0	0	33	1.30667	0	0	0	0	0	0	0	0	1	88605598	88608043	+	MSTRG.1731
MSTRG.17315.1	68	0.37309	57	0.292932	81	0.473893	316	2.56823	222	1.5749	224	1.49184	4	18419663	18429453	+	MSTRG.17315
MSTRG.1734.10	617	0.935087	547	0.771331	686	1.10554	617	1.37288	616	1.19541	1285	2.34432	1	88741462	88782457	-	MSTRG.1734
MSTRG.1734.11	47	0.216602	84	0.35839	17	0.080719	100	0.672903	197	1.16171	135	0.744912	1	88743240	88787998	-	MSTRG.1734
MSTRG.1734.14	493	0.58881	463	0.514193	451	0.57228	775	1.35717	636	0.971108	212	0.304146	1	88759853	88782457	-	MSTRG.1734
MSTRG.1734.9	96	0.575866	0	0	0	0	17	0.143567	0	0	1	0.005174	1	88741461	88785659	-	MSTRG.1734
MSTRG.17354.8	48	0.252664	87	0.429972	0	0	46	0.356723	45	0.30521	0	0	4	20935323	20938090	+	MSTRG.17354
MSTRG.17364.1	336	1.74861	245	1.18512	318	1.76087	252	1.92372	228	1.51624	0	0	4	21128550	21131515	+	MSTRG.17364
MSTRG.17364.2	60	0.312772	115	0.558847	29	0.156586	52	0.398354	23	0.149816	378	2.38294	4	21129287	21131515	+	MSTRG.17364
MSTRG.17367.1	1190	32.251	1851	46.6419	1039	29.9362	1787	71.0347	1754	60.819	1813	59.0891	4	21236720	21237149	-	MSTRG.17367
MSTRG.17367.2	0	0	0	0	19	0.53786	0	0	0	0	0	0	4	21236720	21237149	-	MSTRG.17367
MSTRG.17369.1	1	0.020404	0	0	0	0	0	0	8	0.263597	0	0	4	21291868	21300731	+	MSTRG.17369
MSTRG.17371.1	355	1.82145	338	1.60856	273	1.48663	245	1.84231	250	1.63531	217	1.33422	4	21324500	21326616	-	MSTRG.17371
MSTRG.17374.1	370	2.4731	387	2.40714	278	1.97491	164	1.60776	153	1.31001	288	2.319	4	21468919	21470642	-	MSTRG.17374
MSTRG.17389.1	114	0.789926	136	0.876432	141	1.03936	142	1.44541	181	1.6094	218	1.82175	4	25036515	25039895	-	MSTRG.17389
MSTRG.17390.10	4	0.094414	0	0	0	0	0	0	133	4.09829	12	0.330335	4	25055793	25058949	+	MSTRG.17390
MSTRG.17390.11	0	0	0	0	0	0	10	0.365566	15	0.501645	0	0	4	25055793	25058949	+	MSTRG.17390
MSTRG.17390.12	273	4.40111	536	8.04706	422	7.23199	463	10.9599	412	8.51443	519	10.0628	4	25055794	25058625	+	MSTRG.17390
MSTRG.17390.14	0	0	0	0	0	0	0	0	1	0.032041	10	0.591172	4	25057615	25059002	+	MSTRG.17390
MSTRG.17390.15	0	0	1	0.017722	0	0	0	0	45	1.98111	33	1.35643	4	25057741	25058949	+	MSTRG.17390
MSTRG.17390.16	0	0	0	0	70	1.33564	33	0.869306	20	0.447625	58	1.23314	4	25057749	25059002	+	MSTRG.17390
MSTRG.17390.18	0	0	41	1.21802	0	0	17	0.777544	3	0.083538	7	0.242526	4	25057753	25059002	+	MSTRG.17390
MSTRG.17390.19	48	1.21831	96	2.27926	0	0	44	1.6241	77	2.4981	41	1.23967	4	25058086	25058625	+	MSTRG.17390
MSTRG.17390.20	38	1.2073	0	0	22	0.734661	0	0	0	0	2	0.072598	4	25058101	25059002	+	MSTRG.17390
MSTRG.17390.4	49	1.04904	0	0	0	0	46	1.44606	0	0	0	0	4	25055748	25056631	+	MSTRG.17390
MSTRG.17390.5	0	0	0	0	0	0	23	1.29308	0	0	0	0	4	25055748	25056631	+	MSTRG.17390
MSTRG.17390.6	0	0	0	0	0	0	0	0	0	0	114	2.48932	4	25055750	25059002	+	MSTRG.17390
MSTRG.17390.7	41	0.612158	23	0.322821	0	0	0	0	27	0.509157	52	0.946184	4	25055792	25058625	+	MSTRG.17390
MSTRG.17390.8	17	0.229642	2	0.01843	0	0	20	0.392724	0	0	0	0	4	25055792	25059002	+	MSTRG.17390
MSTRG.17390.9	109	2.1578	0	0	0	0	40	1.15356	46	1.15609	0	0	4	25055792	25059002	+	MSTRG.17390
MSTRG.17391.1	30	0.562451	70	1.24597	111	2.27093	73	2.04283	45	1.10804	43	0.989825	4	25051734	25052726	-	MSTRG.17391
MSTRG.17396.1	113	0.483348	138	0.548443	66	0.300833	152	0.956501	214	1.17542	241	1.24374	4	25156867	25160580	-	MSTRG.17396
MSTRG.174.1	4	0.117945	0	0	5	0.133813	0	0	0	0	0	0	1	9788912	9789571	-	MSTRG.174
MSTRG.17413.1	235	2.12297	104	0.874587	107	1.02698	38	0.499951	50	0.578867	38	0.406041	4	25658156	25660232	-	MSTRG.17413
MSTRG.17415.1	91	0.684296	210	1.46114	106	0.844241	52	0.563365	57	0.539254	74	0.667079	4	25662271	25663917	-	MSTRG.17415
MSTRG.17467.1	342	1.23135	812	2.71763	594	2.27297	109	0.57165	309	1.42328	245	1.06088	4	28427410	28430862	+	MSTRG.17467
MSTRG.17472.1	28	0.810228	38	1.03293	21	0.657319	40	1.69694	26	0.96045	46	1.60732	4	29235316	29235719	-	MSTRG.17472
MSTRG.17490.1	418	2.72102	337	2.03556	351	2.42499	267	2.54802	250	2.07896	276	2.15927	4	30141208	30194688	+	MSTRG.17490
MSTRG.17499.1	97	0.797405	31	0.235625	53	0.46048	152	1.83966	108	1.13885	139	1.37809	4	30791279	30795571	-	MSTRG.17499
MSTRG.17542.1	607	1.61837	671	1.66422	413	1.17067	218	0.851767	350	1.19517	242	0.77665	4	32573651	32577700	+	MSTRG.17542
MSTRG.17543.1	34	0.23612	26	0.16186	60	0.438045	29	0.295495	19	0.161717	33	0.270375	4	32596793	32605509	-	MSTRG.17543
MSTRG.17554.1	0	0	7	0.173152	0	0	0	0	13	0.476659	7	0.23167	4	33044964	33050695	-	MSTRG.17554
MSTRG.17559.1	0	0	0	0	0	0	1	0.018793	9	0.487987	3	0.151903	4	33446303	33457382	-	MSTRG.17559
MSTRG.17566.1	0	0	0	0	0	0	0	0	0	0	27	1.39949	4	34221269	34222026	-	MSTRG.17566
MSTRG.17567.1	18	0.260882	4	0.045087	14	0.213974	14	0.288975	6	0.112307	15	0.253965	4	34239275	34248105	-	MSTRG.17567
MSTRG.1757.1	44	0.554937	26	0.298064	64	0.860728	45	0.844142	73	1.18811	82	1.25567	1	89484038	89485023	-	MSTRG.1757
MSTRG.17573.1	0	0	0	0	0	0	0	0	6	0.365405	0	0	4	34455063	34455330	+	MSTRG.17573
MSTRG.17574.1	50	1.39648	54	1.40437	70	2.08087	23	0.940401	67	2.37369	5	0.147827	4	34522748	34607652	+	MSTRG.17574
MSTRG.17578.1	20	0.312811	14	0.196578	5	0.083495	82	1.88772	39	0.775548	35	0.650599	4	34991004	34993952	+	MSTRG.17578
MSTRG.1758.7	0	0	0	0	0	0	0	0	175	0.592021	0	0	1	89562900	89567535	+	MSTRG.1758
MSTRG.17587.1	7	0.175109	0	0	0	0	5	0.176743	1	0.020447	4	0.120222	4	35131995	35133670	-	MSTRG.17587
MSTRG.17594.8	53	0.49314	82	0.705431	60	0.585854	155	2.11187	98	1.16145	99	1.09846	4	35696003	35779572	+	MSTRG.17594
MSTRG.1760.1	0	0	5	0.032696	0	0	59	0.673464	44	0.443148	54	0.507924	1	89574054	89576569	+	MSTRG.1760
MSTRG.17600.1	1	0.025648	14	0.581903	1	0.042645	3	0.158932	20	1.19191	6	0.294722	4	35756974	35781874	+	MSTRG.17600
MSTRG.17605.1	0	0	18	0.792774	2	0.103788	17	1.18151	7	0.414852	0	0	4	35934941	35941509	+	MSTRG.17605
MSTRG.1761.1	474	2.45776	331	1.59453	395	2.17689	117	0.884089	215	1.42099	178	1.10899	1	89605777	89607973	-	MSTRG.1761
MSTRG.1762.1	107	1.13193	89	0.867489	92	1.03507	123	1.9118	109	1.47298	96	1.21593	1	89611548	89801655	+	MSTRG.1762
MSTRG.1762.2	199	1.95055	176	1.60283	12	0.119651	82	1.17647	68	0.843455	92	1.07759	1	89647799	89801655	+	MSTRG.1762
MSTRG.1762.3	57	0.349444	37	0.207553	264	1.71949	49	0.441326	81	0.629854	73	0.53247	1	89670419	89809317	+	MSTRG.1762
MSTRG.17623.1	0	0	10	0.287921	8	0.245263	0	0	0	0	0	0	4	36673761	36675638	-	MSTRG.17623
MSTRG.17624.1	0	0	0	0	1	4e-06	0	0	1	0.000144	1	0.008077	4	36682529	36683590	-	MSTRG.17624
MSTRG.17625.1	0	0	6	0.214735	8	0.374428	0	0	0	0	1	2.7e-05	4	36683684	36700443	-	MSTRG.17625
MSTRG.17627.1	17	0.536365	13	0.379778	18	0.618181	32	1.50526	28	1.14809	58	2.28051	4	36706360	36715619	+	MSTRG.17627
MSTRG.1763.1	3	0.103659	0	0	10	0.415058	35	1.99866	18	0.889152	5	0.234676	1	89689897	89690281	-	MSTRG.1763
MSTRG.1765.1	107	2.32894	76	1.52554	34	0.765747	27	0.847005	33	0.903838	40	1.04042	1	89716708	89718393	-	MSTRG.1765
MSTRG.17653.3	0	0	0	0	20	0.173886	0	0	0	0	0	0	4	37775346	37803693	+	MSTRG.17653
MSTRG.17653.5	3692	1.85823	4966	2.32358	1941	1.03886	4558	3.36443	3381	2.17758	2785	1.68588	4	37803694	37829293	+	MSTRG.17653
MSTRG.17653.6	0	0	0	0	75	0.294606	0	0	0	0	0	0	4	37825180	37829293	+	MSTRG.17653
MSTRG.17654.1	1	0.009376	0	0	0	0	0	0	1	0.000423	0	0	4	37812645	37814567	-	MSTRG.17654
MSTRG.17663.1	8	0.17084	0	0	6	0.117463	53	1.6379	18	0.471585	16	0.388851	4	39068613	39071429	-	MSTRG.17663
MSTRG.1767.1	43	1.53637	57	1.86543	27	0.997947	11	0.564484	17	0.755251	8	0.33309	1	89827062	89841101	+	MSTRG.1767
MSTRG.1767.4	498	1.76257	586	1.92792	610	2.29582	249	1.28899	251	1.13632	252	1.06971	1	89839059	89853642	+	MSTRG.1767
MSTRG.17684.1	76	1.71628	41	0.863361	24	0.557646	17	0.550692	56	1.60661	11	0.283145	4	39935631	39936446	+	MSTRG.17684
MSTRG.17696.6	11	0.229526	14	0.279255	13	0.289795	18	0.549102	13	0.345405	4	0.088612	4	41042483	41044626	+	MSTRG.17696
MSTRG.1770.1	1	0.001735	0	0	1	0.018989	0	0	0	0	0	0	1	89865218	89865612	-	MSTRG.1770
MSTRG.17705.1	28	0.636478	32	0.679289	92	2.23785	12	0.38033	12	0.338078	22	0.587056	4	41311005	41322337	+	MSTRG.17705
MSTRG.17720.1	79	0.227272	80	0.214614	84	0.258125	545	2.31914	468	1.73793	544	1.8999	4	42550369	42556170	+	MSTRG.17720
MSTRG.17721.1	38	0.174897	19	0.078317	28	0.132493	419	2.82941	325	1.9131	265	1.4646	4	42556545	42560413	+	MSTRG.17721
MSTRG.17733.1	25	0.323658	17	0.20218	7	0.099396	65	1.2677	82	1.4024	74	1.18029	4	42819162	42825418	-	MSTRG.17733
MSTRG.17736.1	221	2.35948	165	1.63136	171	1.93833	112	1.73976	123	1.67638	116	1.4814	4	42841302	42843317	+	MSTRG.17736
MSTRG.17737.1	29	0.155162	58	0.293335	58	0.334257	203	1.62329	159	1.1071	147	0.958903	4	42853010	42858590	-	MSTRG.17737
MSTRG.17751.1	4	0.091484	4	0.09163	9	0.241237	19	0.66881	70	2.25247	31	0.92758	4	43491768	43492598	-	MSTRG.17751
MSTRG.17778.1	0	0	13	0.33957	32	0.939223	22	0.877509	3	0.106818	8	0.268019	4	44681720	44698339	+	MSTRG.17778
MSTRG.1782.1	256	2.14123	120	0.932206	271	2.41496	108	1.32727	78	0.837014	97	0.978354	1	90143324	90179341	-	MSTRG.1782
MSTRG.17822.1	14	0.197118	0	0	10	0.144459	4	0.081061	21	0.380574	4	0.05622	4	46316033	46323840	-	MSTRG.17822
MSTRG.17822.2	12	0.111813	4	0.037127	34	0.361576	50	0.726002	35	0.445315	63	0.756995	4	46322679	46323840	-	MSTRG.17822
MSTRG.17823.1	4	0.145969	27	1.16632	0	0	0	0	9	0.548107	11	0.58688	4	46324574	46410232	-	MSTRG.17823
MSTRG.17827.1	0	0	10	0.287465	0	0	0	0	0	0	28	1.05097	4	46680551	46687626	+	MSTRG.17827
MSTRG.17851.2	181	0.652587	107	0.357651	99	0.379829	222	1.17665	279	1.28803	240	1.04187	4	47419591	47428337	+	MSTRG.17851
MSTRG.17890.1	72	1.58812	37	0.7395	14	0.327496	56	1.79312	46	1.27892	45	1.16907	4	49586716	49589991	+	MSTRG.17890
MSTRG.17894.1	157	2.2289	160	2.1178	123	1.86279	76	1.58029	94	1.71235	116	1.9795	4	49761457	49762274	-	MSTRG.17894
MSTRG.17897.15	489	2.19452	451	1.88113	378	1.79982	498	3.27738	409	2.34324	659	3.55693	4	49819637	49826525	-	MSTRG.17897
MSTRG.1790.1	284	2.89519	224	2.12748	193	2.09668	88	1.31793	102	1.32821	98	1.19986	1	90347165	90348338	-	MSTRG.1790
MSTRG.17924.1	9	0.315525	2	0.061123	0	0	0	0	0	0	0	0	4	52234133	52240923	+	MSTRG.17924
MSTRG.17932.1	152	0.894953	171	0.934799	172	1.07476	409	3.53854	432	3.25712	480	3.40541	4	52606661	52608648	+	MSTRG.17932
MSTRG.17944.2	1	0.005108	0	0	0	0	0	0	0	0	0	0	4	53119414	53121082	-	MSTRG.17944
MSTRG.17945.6	0	0	6	0.089067	0	0	0	0	0	0	0	0	4	53166419	53167095	-	MSTRG.17945
MSTRG.17952.1	94	0.278799	28	0.077903	132	0.418077	519	2.27915	487	1.86552	565	2.03457	4	53268103	53271724	+	MSTRG.17952
MSTRG.17958.1	0	0	0	0	0	0	20	1.07392	0	0	0	0	4	53462854	53464807	+	MSTRG.17958
MSTRG.17981.1	381	2.47793	499	3.01612	297	2.04924	197	1.876	225	1.86776	143	1.11332	4	56014143	56015819	-	MSTRG.17981
MSTRG.17994.1	51	1.6325	17	0.490293	3	0.073873	0	0	11	0.447703	0	0	4	57325877	57393481	-	MSTRG.17994
MSTRG.1800.1	55	0.495445	30	0.243982	43	0.40535	91	1.19015	80	0.91367	90	0.973778	1	90513208	90514696	+	MSTRG.1800
MSTRG.1801.1	32	0.302226	42	0.37409	10	0.101268	58	0.818569	113	1.39194	71	0.82784	1	90514194	90515712	-	MSTRG.1801
MSTRG.18029.1	72	1.79385	60	1.38778	21	0.546241	37	1.3439	22	0.677444	32	0.967755	4	58944280	58944754	-	MSTRG.18029
MSTRG.18056.1	148	1.6916	154	1.62699	151	1.82804	55	0.921429	77	1.11981	85	1.16663	4	59695511	59696487	-	MSTRG.18056
MSTRG.18057.1	369	2.51743	254	1.61447	234	1.69557	111	1.10653	235	2.05044	72	0.59113	4	59787258	59788844	-	MSTRG.18057
MSTRG.18059.1	0	0	0	0	0	0	0	0	0	0	1	0.003561	4	59930518	59930785	+	MSTRG.18059
MSTRG.18063.1	28	0.755195	38	0.933758	48	1.35477	37	1.45147	42	1.423	34	1.08966	4	60193112	60200162	-	MSTRG.18063
MSTRG.18072.1	0	0	0	0	1	0.00464	0	0	0	0	1	0.000357	4	61095726	61096202	-	MSTRG.18072
MSTRG.18075.1	0	0	6	0.098942	1	0.000813	2	0.039689	5	0.119685	1	0.013737	4	61195418	61196903	-	MSTRG.18075
MSTRG.18089.1	46	0.173555	49	0.173597	120	0.488422	397	2.23173	437	2.14432	376	1.73494	4	61547350	61550241	+	MSTRG.18089
MSTRG.18119.1	232	11.4891	0	0	0	0	0	0	0	0	0	0	4	63845208	63845580	-	MSTRG.18119
MSTRG.18132.1	29	0.82665	27	0.733149	8	0.247953	40	1.69819	32	1.1683	37	1.27351	4	64789409	64789814	-	MSTRG.18132
MSTRG.18143.1	2	0.071931	0	0	15	0.621	4	0.209406	6	0.289052	2	0.086498	4	65597663	65598927	-	MSTRG.18143
MSTRG.18145.1	24	0.311444	24	0.286281	12	0.154803	154	2.93193	105	1.74133	102	1.58194	4	65629146	65630166	+	MSTRG.18145
MSTRG.1815.2	117	0.51511	47	0.189325	51	0.236148	142	0.921463	129	0.728428	94	0.497334	1	91763933	91776538	-	MSTRG.1815
MSTRG.1815.3	38	0.457025	30	0.341202	0	0	52	0.922757	19	0.286756	41	0.59903	1	91765883	91767709	-	MSTRG.1815
MSTRG.1815.4	0	0	10	0.302864	0	0	12	0.565834	5	0.185959	3	0.116035	1	91769180	91769621	-	MSTRG.1815
MSTRG.18151.1	0	0	0	0	0	0	0	0	0	0	8	0.401926	4	65640015	65640283	+	MSTRG.18151
MSTRG.18164.3	44	0.405115	214	1.84621	18	0.171128	42	0.571268	42	0.497289	97	1.08	4	66563637	66570656	-	MSTRG.18164
MSTRG.18165.3	25	0.300334	8	0.080705	25	0.31134	0	0	20	0.297202	0	0	4	66589590	66591342	-	MSTRG.18165
MSTRG.18173.1	110	2.40913	100	2.03342	52	1.19904	19	0.594092	68	1.89993	0	0	4	66928746	66931535	-	MSTRG.18173
MSTRG.18173.2	13	0.259551	17	0.307522	41	0.861647	10	0.264818	6	0.136173	59	1.41035	4	66929419	66931816	-	MSTRG.18173
MSTRG.18174.1	24	0.90111	31	1.06959	17	0.67246	45	2.4745	62	2.96365	29	1.29207	4	66934134	66942708	-	MSTRG.18174
MSTRG.18175.1	9	0.343164	14	0.535325	7	0.289136	29	1.74649	32	1.65882	5	0.236444	4	66934358	66942905	-	MSTRG.18175
MSTRG.18177.1	207	1.47377	232	1.53585	253	1.91339	258	2.69532	230	2.09911	176	1.50735	4	66940281	66965871	-	MSTRG.18177
MSTRG.18177.3	65	1.65528	50	1.18715	132	3.59652	81	3.03743	76	2.47561	69	2.12994	4	66963085	66967359	-	MSTRG.18177
MSTRG.18178.17	281	3.70004	284	3.46996	194	2.70417	465	8.97404	354	5.96098	313	4.94728	4	66980034	67033575	-	MSTRG.18178
MSTRG.18179.1	89	2.20003	0	0	23	0.589468	55	1.97401	0	0	0	0	4	66953792	66955986	-	MSTRG.18179
MSTRG.18180.1	30	0.838785	47	1.21718	55	1.62468	159	6.56155	119	4.30008	97	3.26799	4	66973279	67026277	+	MSTRG.18180
MSTRG.18181.1	231	2.89762	137	1.59655	183	2.44058	361	6.64699	479	7.69688	434	6.5477	4	66973932	67027392	+	MSTRG.18181
MSTRG.18182.1	33	0.387076	17	0.181561	37	0.468607	93	1.64145	218	3.3503	87	1.25179	4	66975964	67029462	+	MSTRG.18182
MSTRG.18191.1	719	9.33215	798	9.63122	470	6.48313	652	12.4173	791	13.1519	1103	17.2235	4	67145198	67146340	+	MSTRG.18191
MSTRG.182.1	15	0.328108	21	0.420972	0	0	22	0.696656	46	1.28679	42	1.08576	1	10031634	10033812	-	MSTRG.182
MSTRG.18219.1	19	0.874779	35	1.47974	13	0.606741	9	0.599992	29	1.68384	26	1.42093	4	67720893	67728732	-	MSTRG.18219
MSTRG.1826.1	32	0.773044	21	0.457644	22	0.565643	13	0.444987	0	0	18	0.5128	1	92459047	92460436	-	MSTRG.1826
MSTRG.18288.1	0	0	0	0	19	0.725217	35	1.89404	28	1.31861	4	0.165793	4	71285590	71288012	+	MSTRG.18288
MSTRG.18294.1	99	0.837074	84	0.664007	149	1.34413	26	0.319786	26	0.274491	87	0.893487	4	71880123	71881406	-	MSTRG.18294
MSTRG.18303.1	73	0.61532	56	0.438632	46	0.409762	6	0.072258	0	0	10	0.097835	4	72600989	72606270	+	MSTRG.18303
MSTRG.18312.1	38	0.359937	61	0.542986	71	0.722857	109	1.53163	198	2.42401	84	0.966778	4	72805335	72806497	-	MSTRG.18312
MSTRG.18321.1	105	0.697205	128	0.789415	89	0.624672	184	1.79485	196	1.66169	162	1.29527	4	73145840	73147477	+	MSTRG.18321
MSTRG.18356.1	3	0.082032	0	0	0	0	0	0	0	0	6	0.247219	4	75704212	75706240	+	MSTRG.18356
MSTRG.18364.1	118	1.07419	125	1.05614	140	1.35205	126	1.67328	166	1.92825	125	1.36772	4	76035680	76036889	-	MSTRG.18364
MSTRG.18377.1	0	0	0	0	0	0	7	0.360995	0	0	0	0	4	76290153	76293352	-	MSTRG.18377
MSTRG.1838.1	9	0.267307	50	1.49452	22	0.743511	0	0	11	0.421664	8	0.301023	1	92988826	92992435	-	MSTRG.1838
MSTRG.18387.4	0	0	37	0.849752	0	0	29	1.04562	0	0	13	0.377826	4	77342760	77343626	+	MSTRG.18387
MSTRG.18401.1	0	0	225	1.63701	6	0.045907	85	0.970201	101	1.00865	132	1.24068	40	260813	262981	+	MSTRG.18401
MSTRG.18401.2	137	1.00966	5	0.029062	54	0.418988	85	0.916358	73	0.682146	0	0	40	260837	262981	+	MSTRG.18401
MSTRG.18401.3	3	0.018985	6	0.039415	119	0.924181	0	0	3	0.018974	23	0.201175	40	260865	262981	+	MSTRG.18401
MSTRG.18401.4	52	0.435497	0	0	0	0	0	0	0	0	0	0	40	261591	262981	+	MSTRG.18401
MSTRG.18402.4	229	1.32702	264	1.42149	146	0.898952	232	1.97481	321	2.38004	351	2.45005	40	264433	374573	-	MSTRG.18402
MSTRG.18403.1	16	0.442836	14	0.343549	50	1.47035	17	0.699748	23	0.799804	14	0.455133	40	310813	335402	+	MSTRG.18403
MSTRG.18404.1	20	0.86131	14	0.56944	46	2.11408	17	1.0657	29	1.62797	34	1.75391	40	325532	331528	-	MSTRG.18404
MSTRG.18405.1	120	1.60246	89	1.10645	53	0.752388	86	1.68085	119	2.03276	91	1.46053	40	333424	334743	-	MSTRG.18405
MSTRG.18406.1	19	0.456677	15	0.328923	12	0.315966	29	1.04398	46	1.45954	22	0.655941	40	357864	362330	+	MSTRG.18406
MSTRG.18408.1	147	1.00739	148	0.939704	164	1.19251	152	1.52979	56	0.486699	129	1.0635	40	371501	373093	+	MSTRG.18408
MSTRG.1841.1	374	0.991637	566	1.39635	438	1.23669	502	1.95326	565	1.91801	533	1.69942	1	93461279	93465371	+	MSTRG.1841
MSTRG.18417.11	50	0.922246	0	0	0	0	0	0	0	0	0	0	40	520490	521142	-	MSTRG.18417
MSTRG.18422.1	0	0	0	0	0	0	0	0	25	1.66223	0	0	40	645575	646114	+	MSTRG.18422
MSTRG.18428.1	52	0.965798	18	0.296063	14	0.266993	60	1.63163	67	1.59444	102	2.2821	40	682143	682738	-	MSTRG.18428
MSTRG.18429.1	50	0.685475	56	0.712912	41	0.601671	77	1.55794	59	1.0349	67	1.10562	40	684763	688291	-	MSTRG.18429
MSTRG.18430.2	0	0	0	0	0	0	962	2.01846	1054	1.93066	108	0.184488	40	742145	845979	-	MSTRG.18430
MSTRG.18430.4	148	0.408519	201	0.515862	25	0.072494	0	0	110	0.38794	215	0.715042	40	744764	845979	-	MSTRG.18430
MSTRG.18430.5	151	0.332229	58	0.118551	147	0.342906	136	0.439528	223	0.627017	180	0.4777	40	744774	845979	-	MSTRG.18430
MSTRG.18430.6	191	0.905886	0	0	0	0	44	0.301633	25	0.15018	2	0.011116	40	841825	844550	-	MSTRG.18430
MSTRG.18431.1	11	0.166878	16	0.225419	25	0.420419	68	1.57519	38	0.762432	30	0.558833	40	713436	735775	+	MSTRG.18431
MSTRG.18434.1	163	1.1678	201	1.34102	51	0.382787	212	2.23061	279	2.56354	355	3.06406	40	835269	1007780	-	MSTRG.18434
MSTRG.18434.7	0	0	0	0	0	0	20	0.183716	15	0.113655	8	0.055801	40	1013393	1015571	-	MSTRG.18434
MSTRG.1844.1	30	0.384356	70	0.844858	14	0.189906	64	1.21913	82	1.36443	73	1.14061	1	93663167	93664255	-	MSTRG.1844
MSTRG.18446.1	9	0.269421	19	0.541836	47	1.56389	0	0	41	1.65402	0	0	40	1279835	1295353	-	MSTRG.18446
MSTRG.18492.1	0	0	17	0.494895	0	0	43	2.05784	18	0.734769	17	0.67516	5	2922408	2922750	+	MSTRG.18492
MSTRG.18495.1	166	0.653336	150	0.54947	88	0.366343	388	2.24219	238	1.19763	270	1.28042	5	2951927	2954671	-	MSTRG.18495
MSTRG.18509.1	41	0.508017	30	0.345118	24	0.317814	159	2.92552	72	1.15231	66	0.987052	5	3436041	3441023	-	MSTRG.18509
MSTRG.18511.1	232	1.54349	176	1.08861	210	1.48661	259	2.52985	249	2.12325	288	2.30872	5	3450224	3452173	-	MSTRG.18511
MSTRG.18511.2	0	0	33	0.247509	16	0.134492	0	0	0	0	3	0.020965	5	3450361	3451882	-	MSTRG.18511
MSTRG.18512.1	142	0.578511	113	0.430597	131	0.570413	242	1.45485	0	0	329	1.622	5	3452458	3455783	-	MSTRG.18512
MSTRG.18516.1	343	0.858547	346	0.804698	236	0.629029	471	1.73219	514	1.6495	539	1.62422	5	3476903	3487518	-	MSTRG.18516
MSTRG.1852.1	44	0.419311	30	0.259059	61	0.617326	106	1.47671	80	0.975013	29	0.331283	1	93940887	93943300	+	MSTRG.1852
MSTRG.18529.3	0	0	0	0	28	0.154407	41	0.314573	0	0	31	0.191316	5	3591260	3593768	+	MSTRG.18529
MSTRG.18529.4	0	0	20	0.094283	18	0.098026	152	1.1754	156	1.05082	17	0.104834	5	3591285	3593768	+	MSTRG.18529
MSTRG.18531.1	93	0.633675	55	0.345838	48	0.343292	130	1.29814	75	0.649172	44	0.358712	5	3598260	3602754	+	MSTRG.18531
MSTRG.18546.1	18	0.531087	39	1.09924	67	2.17712	68	3.05799	46	1.81303	45	1.65185	5	4050666	4054070	+	MSTRG.18546
MSTRG.18548.1	194	1.61089	93	0.716867	62	0.544681	46	0.555867	55	0.582719	61	0.604065	5	4102824	4104282	+	MSTRG.18548
MSTRG.18561.2	0	0	5	0.038492	2	0.012218	6	0.070056	0	0	2	0.013172	5	4861670	4877489	-	MSTRG.18561
MSTRG.18561.3	0	0	0	0	354	1.79524	98	0.680284	0	0	145	0.831613	5	4870713	4877489	-	MSTRG.18561
MSTRG.18586.1	809	2.82338	944	3.06158	864	3.2044	731	3.74063	807	3.60153	966	4.05184	5	5917805	5921880	+	MSTRG.18586
MSTRG.18587.1	212	1.23359	289	1.56715	128	0.794212	155	1.32692	246	1.8348	265	1.8615	5	5957094	5959042	+	MSTRG.18587
MSTRG.18592.1	21	0.599274	27	0.713375	15	0.452647	40	1.71015	14	0.505177	3	0.087739	5	6153851	6162079	+	MSTRG.18592
MSTRG.18597.1	5	0.181984	41	1.517	49	2.08138	9	0.524301	26	1.29128	12	0.559684	5	6431641	6432136	+	MSTRG.18597
MSTRG.18602.2	322	1.41807	380	1.55796	300	1.40676	149	0.958934	229	1.29141	216	1.14554	5	6882233	6885324	+	MSTRG.18602
MSTRG.18604.1	10	0.117866	9	0.095691	5	0.061498	28	0.519535	63	1.02374	16	0.237993	5	6894917	6898929	-	MSTRG.18604
MSTRG.18605.1	0	0	0	0	0	0	17	0.624247	9	0.262797	6	0.167238	5	6915252	6918876	-	MSTRG.18605
MSTRG.18606.1	15	0.485145	4	0.12227	9	0.302743	39	1.88927	10	0.399409	23	0.911113	5	6923293	6923721	-	MSTRG.18606
MSTRG.18611.7	0	0	6	0.028376	0	0	112	0.942655	24	0.174091	8	0.055041	5	7038891	7047427	+	MSTRG.18611
MSTRG.18617.1	39	0.4798	27	0.310492	59	0.77636	69	1.25254	100	1.58342	123	1.82822	5	7291293	7292768	+	MSTRG.18617
MSTRG.1863.1	0	0	0	0	0	0	28	0.825944	0	0	0	0	1	94450754	94452482	-	MSTRG.1863
MSTRG.18633.1	1173	1.41761	1504	1.68957	1167	1.49975	1009	1.78745	1308	2.02194	1312	1.90641	5	8722416	8731300	-	MSTRG.18633
MSTRG.18658.1	33	0.357643	54	0.539188	52	0.597052	80	1.27092	138	1.91103	82	1.0647	5	10046824	10047835	+	MSTRG.18658
MSTRG.1866.1	353	1.55277	452	1.84932	258	1.20799	77	0.497489	112	0.628331	100	0.525882	1	94728599	94735427	+	MSTRG.1866
MSTRG.18670.1	453	3.07637	365	2.30461	362	2.61783	451	4.49463	261	2.26521	688	5.62826	5	10481964	10503080	-	MSTRG.18670
MSTRG.18671.9	81	1.78212	41	0.831793	86	2.03182	74	2.38323	55	1.53951	71	1.89202	5	10539594	10551599	+	MSTRG.18671
MSTRG.18672.2	0	0	3	0.022966	0	0	0	0	20	0.248667	9	0.102921	5	10511189	10514848	+	MSTRG.18672
MSTRG.18673.2	142	1.38045	85	0.768507	156	1.61158	159	2.26518	140	1.74912	173	2.02455	5	10531479	10538342	+	MSTRG.18673
MSTRG.18673.3	164	1.31408	146	1.09179	75	0.636967	185	2.17738	237	2.43221	189	1.82497	5	10544379	10553797	+	MSTRG.18673
MSTRG.18673.4	0	0	0	0	0	0	0	0	0	0	160	1.53996	5	10544379	10553797	+	MSTRG.18673
MSTRG.18673.5	64	0.509706	30	0.219086	106	0.900523	105	1.2295	163	1.67256	50	0.476707	5	10544379	10553797	+	MSTRG.18673
MSTRG.18673.7	69	0.561869	68	0.513155	127	1.09558	149	1.77871	85	0.887676	83	0.813179	5	10544400	10553797	+	MSTRG.18673
MSTRG.18673.8	49	0.30493	191	1.12102	72	0.481904	40	0.367695	352	2.85267	89	0.676418	5	10546179	10556115	+	MSTRG.18673
MSTRG.18678.1	0	0	0	0	0	0	0	0	36	1.46925	14	0.516167	5	10921833	10922345	-	MSTRG.18678
MSTRG.1869.1	272	1.04815	352	1.26132	292	1.19731	72	0.404936	77	0.375537	85	0.389742	1	94822535	94836201	+	MSTRG.1869
MSTRG.1870.4	135	1.38132	132	1.25699	136	1.48685	0	0	163	2.13363	187	2.31014	1	94842585	94843740	+	MSTRG.1870
MSTRG.18710.1	57	0.561699	39	0.359845	23	0.24262	52	0.760442	49	0.616813	134	1.60791	5	12151507	12153030	-	MSTRG.18710
MSTRG.18714.1	72	0.365224	22	0.101298	87	0.466506	120	0.890109	169	1.09491	234	1.42807	5	12170131	12179847	-	MSTRG.18714
MSTRG.18714.2	0	0	58	0.355293	0	0	50	0.479612	0	0	0	0	5	12170175	12179847	-	MSTRG.18714
MSTRG.18731.1	0	0	0	0	0	0	2	0.066589	0	0	1	0.014634	5	12646902	12647242	+	MSTRG.18731
MSTRG.18740.1	200	2.22585	203	2.10552	247	2.93572	157	2.55964	110	1.57242	92	1.23605	5	13120146	13122248	+	MSTRG.18740
MSTRG.18771.2	0	0	53	0.294414	33	0.211802	0	0	61	0.470218	0	0	5	15291242	15294194	+	MSTRG.18771
MSTRG.18785.1	1	0.002971	1	0.01273	1	0.026374	1	0.026411	1	0.014798	1	0.019684	5	15353816	15356076	+	MSTRG.18785
MSTRG.18786.1	7	0.134144	20	0.395774	26	0.586439	26	0.829949	23	0.643746	8	0.198838	5	15365222	15366039	-	MSTRG.18786
MSTRG.18786.2	81	1.15198	100	1.33039	65	0.985559	17	0.346373	31	0.568228	25	0.416426	5	15365229	15366620	-	MSTRG.18786
MSTRG.18786.3	21	0.392295	30	0.535897	10	0.20328	0	0	1	0.000429	0	0	5	15365244	15367080	-	MSTRG.18786
MSTRG.18800.1	131	0.416618	246	0.727353	323	1.09354	603	2.8156	571	2.32789	659	2.52201	5	16046932	16051661	+	MSTRG.18800
MSTRG.18845.1	127	1.0426	66	0.498312	31	0.27111	113	1.36289	131	1.37811	172	1.70412	5	19262033	19289764	-	MSTRG.18845
MSTRG.18845.2	43	1.24448	27	0.710694	0	0	32	1.33677	70	2.59093	67	2.31549	5	19262033	19262586	-	MSTRG.18845
MSTRG.18846.1	79	1.17177	37	0.505103	58	0.913121	93	2.02325	121	2.31694	98	1.75149	5	19262941	19265785	-	MSTRG.18846
MSTRG.18847.1	184	1.95982	178	1.76096	74	0.831134	230	3.58245	180	2.45247	251	3.21291	5	19263188	19267763	-	MSTRG.18847
MSTRG.18848.1	70	0.543291	65	0.467633	100	0.822016	159	1.80889	119	1.17642	158	1.47524	5	19290504	19296890	-	MSTRG.18848
MSTRG.18848.2	25	0.750369	28	0.777324	27	0.877974	61	2.74595	51	1.97908	44	1.62238	5	19291555	19293346	-	MSTRG.18848
MSTRG.18848.3	39	1.20205	57	1.6416	0	0	39	1.78277	40	1.5642	58	2.14464	5	19291560	19293346	-	MSTRG.18848
MSTRG.18848.4	28	0.949457	34	1.09485	19	0.690117	43	2.19233	27	1.1929	40	1.6538	5	19291597	19294779	-	MSTRG.18848
MSTRG.18848.5	16	0.518356	14	0.422619	40	1.39596	26	1.24819	24	1.00981	23	0.917064	5	19293004	19296890	-	MSTRG.18848
MSTRG.18854.1	0	0	0	0	0	0	55	2.1376	11	0.372188	21	0.658378	5	19659973	19675157	-	MSTRG.18854
MSTRG.18859.1	44	1.76771	14	0.520271	0	0	17	0.965191	13	0.640509	3	0.098686	5	19894446	19906513	+	MSTRG.18859
MSTRG.18860.1	0	0	160	1.04433	0	0	196	2.0169	353	3.17707	276	2.33273	5	19899858	19904261	+	MSTRG.18860
MSTRG.18860.2	103	1.21822	0	0	76	0.948739	113	1.96381	0	0	112	1.5941	5	19899858	19903459	+	MSTRG.18860
MSTRG.18860.3	36	0.924008	0	0	80	2.19211	140	5.29397	0	0	0	0	5	19899898	19903011	+	MSTRG.18860
MSTRG.18860.4	16	0.429918	14	0.33681	16	0.469312	32	1.28496	97	3.41198	180	5.95992	5	19901367	19903011	+	MSTRG.18860
MSTRG.18860.5	28	0.259803	94	0.830921	29	0.28754	68	0.943747	93	1.12934	0	0	5	19902158	19903459	+	MSTRG.18860
MSTRG.18871.2	43	0.159344	55	0.188757	225	0.890489	0	0	11	0.049962	5	0.019821	5	21120305	21143385	-	MSTRG.18871
MSTRG.18872.1	4992	5.17353	4864	4.68567	4757	5.24298	553	0.839264	897	1.18947	884	1.10135	5	21131356	21141738	-	MSTRG.18872
MSTRG.1888.7	738	1.9187	924	2.23393	741	2.04808	594	2.26428	0	0	719	2.2478	1	96661643	96665879	-	MSTRG.1888
MSTRG.18932.1	0	0	8	0.199475	0	0	41	1.77064	5	0.169	17	0.57858	5	23008026	23008789	-	MSTRG.18932
MSTRG.18937.1	32	0.210317	33	0.20614	44	0.30925	70	0.691078	82	0.704909	88	0.711943	5	23071375	23073056	+	MSTRG.18937
MSTRG.18941.1	0	0	0	0	0	0	12	0.772125	2	0.103827	6	0.296528	5	23198025	23201527	-	MSTRG.18941
MSTRG.18946.1	199	1.59152	140	1.0421	221	1.88299	84	0.978115	177	1.81319	83	0.793179	5	23620305	23621672	-	MSTRG.18946
MSTRG.18950.1	33	0.247641	48	0.331703	23	0.184674	143	1.58085	87	0.837505	80	0.722756	5	23708713	23711832	-	MSTRG.18950
MSTRG.18978.1	215	1.18692	217	1.11243	146	0.856198	264	2.137	369	2.61172	271	1.79758	5	24366815	24368783	-	MSTRG.18978
MSTRG.18980.1	1	0.007712	1	0.0047	1	0.005295	3	0.051368	3	0.041795	3	0.035589	5	24383439	24384711	-	MSTRG.18980
MSTRG.18983.1	54	0.762785	35	0.455101	37	0.55692	58	1.20192	37	0.66129	77	1.31731	5	24399689	24400523	-	MSTRG.18983
MSTRG.18996.1	31	0.980389	31	0.907372	84	2.83348	26	1.2058	25	0.983321	38	1.43727	5	25164273	25166282	-	MSTRG.18996
MSTRG.19.1	0	0	697	23.8246	496	19.3766	567	30.6005	602	28.3132	640	28.3051	1	534230	589380	+	MSTRG.19
MSTRG.19023.1	411	1.33699	440	1.33129	452	1.56535	325	1.54936	349	1.45189	372	1.45594	5	26688732	26692041	+	MSTRG.19023
MSTRG.19027.1	61	1.62815	146	3.62339	6	0.14538	10	0.363557	45	1.50442	47	1.5065	5	27170422	27171288	+	MSTRG.19027
MSTRG.1904.4	794	1.53951	645	1.16323	536	1.10443	696	1.98087	656	1.62704	948	2.21189	1	97498438	97503979	-	MSTRG.1904
MSTRG.19040.1	10	0.389542	6	0.202921	0	0	3	0.16608	13	0.641909	5	0.205925	5	27559786	27564166	+	MSTRG.19040
MSTRG.19041.1	0	0	0	0	0	0	18	0.979527	5	0.239588	0	0	5	27603334	27604126	+	MSTRG.19041
MSTRG.19042.1	64	0.84486	153	1.89073	53	0.743367	116	2.26539	80	1.36105	125	2.00155	5	27638168	27641871	-	MSTRG.19042
MSTRG.19047.1	6	0.233014	32	1.29683	0	0	41	2.63115	26	1.44633	15	0.780256	5	27771485	27772687	+	MSTRG.19047
MSTRG.19050.1	396	1.13278	276	0.731921	207	0.627454	377	1.5826	474	1.73418	513	1.7652	5	27794991	27798890	+	MSTRG.19050
MSTRG.19094.1	27	0.921893	27	0.875551	42	1.5462	32	1.59953	35	1.53958	22	0.908349	5	28727404	28729643	+	MSTRG.19094
MSTRG.1910.1	739	3.43032	772	3.328	460	2.26736	732	4.97817	767	4.55338	901	5.02734	1	97630274	97632610	+	MSTRG.1910
MSTRG.19113.6	216	0.295455	644	0.819533	256	0.371735	446	0.895029	1060	1.8556	911	1.49884	5	29363589	29397479	+	MSTRG.19113
MSTRG.19114.1	92	1.0854	16	0.171459	89	1.11396	84	1.45057	104	1.56619	79	1.12174	5	29285206	29286200	+	MSTRG.19114
MSTRG.1912.1	233	0.93013	246	0.915196	129	0.548895	368	2.15673	514	2.63145	449	2.15766	1	97656211	97659085	+	MSTRG.1912
MSTRG.19138.1	237	0.962679	298	1.12349	139	0.598876	325	1.93231	308	1.59795	343	1.67102	5	29702706	29705404	+	MSTRG.19138
MSTRG.19180.1	7	0.260685	0	0	0	0	0	0	0	0	26	1.24992	5	30068026	30069787	-	MSTRG.19180
MSTRG.19184.1	103	1.38525	78	0.978008	92	1.31846	87	1.71048	87	1.4967	87	1.41264	5	30190412	30204804	-	MSTRG.19184
MSTRG.19184.2	93	1.66242	66	1.09072	50	0.943774	115	3.03717	73	1.66178	48	1.03914	5	30197041	30204434	-	MSTRG.19184
MSTRG.192.1	1108	2.34802	1118	2.20252	1130	2.54722	758	2.35448	793	2.15022	896	2.28197	1	11007898	11013045	+	MSTRG.192
MSTRG.1921.1	0	0	0	0	0	0	8	0.44384	0	0	11	0.515142	1	98276768	98278104	-	MSTRG.1921
MSTRG.1922.1	368	2.00772	210	1.06028	299	1.73417	160	1.27862	189	1.31875	165	1.08067	1	98279803	98287980	+	MSTRG.1922
MSTRG.19254.1	13	0.353066	18	0.46677	0	0	61	2.60721	21	0.78301	19	0.655249	5	31548571	31549390	-	MSTRG.19254
MSTRG.19280.1	29	0.653756	111	2.38553	134	3.29648	93	3.17113	40	1.17724	37	1.02842	5	31939870	31940475	+	MSTRG.19280
MSTRG.19298.1	6435	13.6143	5944	11.6886	5150	11.5867	1239	3.8421	1544	4.17938	1597	4.0628	5	32506011	32697496	-	MSTRG.19298
MSTRG.19298.2	0	0	0	0	0	0	0	0	170	0.955682	0	0	5	32506386	32510826	-	MSTRG.19298
MSTRG.19299.1	3	0.11336	13	0.530951	0	0	0	0	0	0	0	0	5	32567797	32582089	+	MSTRG.19299
MSTRG.1930.1	18	0.390947	40	0.806409	12	0.272528	32	1.00702	54	1.50284	18	0.452668	1	98411636	98418094	+	MSTRG.1930
MSTRG.19300.1	3387	2.61196	3713	2.66196	2911	2.38715	2035	2.30158	2092	2.06414	2689	2.49423	5	32627746	32641921	-	MSTRG.19300
MSTRG.19300.2	0	0	0	0	0	0	0	0	28	0.066041	0	0	5	32633445	32641921	-	MSTRG.19300
MSTRG.19301.6	171	0.400592	97	0.211031	65	0.160699	405	1.39186	395	1.18505	449	1.26582	5	32778056	32785207	+	MSTRG.19301
MSTRG.19331.3	349	1.09972	153	0.445658	256	0.855331	13	0.056048	55	0.220072	44	0.16502	5	33869338	33873044	-	MSTRG.19331
MSTRG.19337.1	100	2.32637	77	1.66769	60	1.46777	16	0.544272	26	0.758825	29	0.804011	5	34264130	34265066	-	MSTRG.19337
MSTRG.19354.1	0	0	0	0	0	0	37	1.98091	28	1.29459	8	0.310454	5	34764321	34770784	-	MSTRG.19354
MSTRG.19363.1	0	0	3	0.072469	2	0.0521	0	0	1	0.042065	0	0	5	34973884	34975609	+	MSTRG.19363
MSTRG.19363.2	0	0	0	0	0	0	0	0	0	0	3	0.125066	5	34973885	34975609	+	MSTRG.19363
MSTRG.19371.1	79	1.03225	84	1.01869	69	0.951621	84	1.61424	71	1.1756	75	1.17657	5	35122517	35123809	-	MSTRG.19371
MSTRG.19376.1	0	0	0	0	0	0	0	0	0	0	6	0.216698	5	35278214	35278714	+	MSTRG.19376
MSTRG.19384.7	417	2.02417	369	1.66772	434	2.23976	383	2.72988	479	2.9746	519	3.03455	5	35806113	35808340	-	MSTRG.19384
MSTRG.19421.1	23	0.404585	8	0.128554	5	0.08581	4	0.079567	0	0	10	0.192777	5	37379167	37389231	+	MSTRG.19421
MSTRG.19422.1	2	0.009038	7	0.05697	2	0.010698	2	0.015326	2	0.014091	2	0.019732	5	37395820	37398742	+	MSTRG.19422
MSTRG.19425.1	157	0.923365	138	0.757643	220	1.37986	32	0.270433	68	0.50788	74	0.520161	5	37566726	37569107	+	MSTRG.19425
MSTRG.19425.2	0	0	2	0.013643	1	0.003482	23	0.395552	0	0	3	0.035449	5	37566917	37569107	+	MSTRG.19425
MSTRG.19426.1	1	0.012354	9	0.145143	20	0.377002	10	0.249982	23	0.529462	21	0.458104	5	37570282	37574036	+	MSTRG.19426
MSTRG.19443.1	0	0	1	0.00099	0	0	0	0	1	0.010116	1	0.02155	5	38090283	38093010	+	MSTRG.19443
MSTRG.1946.1	492	23.6229	519	23.1315	436	22.2176	730	51.3516	657	40.3342	396	22.8591	1	101349037	101379732	-	MSTRG.1946
MSTRG.19480.1	287	1.51531	431	2.11869	382	2.14678	160	1.24069	220	1.48828	137	0.868962	5	39639655	39641701	+	MSTRG.19480
MSTRG.19480.2	0	0	0	0	0	0	0	0	0	0	103	0.868167	5	39640162	39641701	+	MSTRG.19480
MSTRG.19490.1	2837	2.85101	2584	2.41347	2691	2.87555	3290	4.84787	2503	3.21819	2261	2.73151	5	40408743	40419957	-	MSTRG.19490
MSTRG.19490.4	0	0	11	0.026976	0	0	16	0.064049	4	0.011068	11	0.034093	5	40411890	40416442	-	MSTRG.19490
MSTRG.19490.6	25	0.040607	59	0.08996	702	1.22625	752	1.81218	437	0.918914	326	0.642943	5	40411954	40419957	-	MSTRG.19490
MSTRG.19490.8	0	0	1100	2.27998	0	0	260	0.849215	217	0.618346	928	2.48807	5	40411954	40416965	-	MSTRG.19490
MSTRG.19490.9	302	0.926767	88	0.251147	0	0	0	0	36	0.140045	0	0	5	40411982	40419496	-	MSTRG.19490
MSTRG.1950.16	0	0	0	0	60	0.133616	100	0.309779	0	0	47	0.11858	1	101943494	101948581	+	MSTRG.1950
MSTRG.1950.2	48	0.110891	0	0	0	0	14	0.046757	0	0	0	0	1	101700373	101705058	+	MSTRG.1950
MSTRG.19502.1	13	0.204616	14	0.20496	12	0.19206	7	0.148728	6	0.111865	3	0.053948	5	41573928	41575167	-	MSTRG.19502
MSTRG.19511.1	30	0.999796	11	0.331424	19	0.672755	26	1.27979	28	1.21344	48	1.9278	5	42034274	42039560	-	MSTRG.19511
MSTRG.19520.1	90	0.810583	140	1.17379	154	1.47682	96	1.2605	103	1.18988	88	0.950807	5	42596502	42597711	+	MSTRG.19520
MSTRG.19523.1	312	1.00636	349	1.04627	446	1.53249	289	1.36869	388	1.60328	380	1.47683	5	43651728	43662057	-	MSTRG.19523
MSTRG.19529.1	50	0.373266	12	0.07955	9	0.070297	13	0.141458	46	0.433886	29	0.25673	5	44018026	44025195	-	MSTRG.19529
MSTRG.19536.1	0	0	0	0	0	0	0	0	23	1.28971	0	0	5	44177779	44186577	+	MSTRG.19536
MSTRG.19540.6	189	1.81511	171	1.51845	175	1.77754	167	2.34797	160	1.96073	209	2.40369	5	44397005	44398714	+	MSTRG.19540
MSTRG.19544.1	0	0	0	0	0	0	2	0.113677	5	0.268461	0	0	5	44858918	44864109	-	MSTRG.19544
MSTRG.1955.1	160	1.00434	286	1.66584	134	0.890452	84	0.769252	122	0.971986	97	0.726311	1	101818095	101819824	+	MSTRG.1955
MSTRG.19550.1	79	0.892549	21	0.221041	86	1.0398	93	1.5538	88	1.28379	117	1.60492	5	44969789	44976997	-	MSTRG.19550
MSTRG.19553.1	1200	2.95	1307	2.98617	1290	3.3717	530	1.90806	655	2.05846	775	2.29121	5	45179960	45230795	+	MSTRG.19553
MSTRG.19566.2	100	0.605336	0	0	0	0	571	5.09708	436	3.39464	484	3.54479	5	46073481	46075583	-	MSTRG.19566
MSTRG.19578.6	0	0	0	0	0	0	76	0.197962	0	0	68	0.144568	5	46527589	46533672	+	MSTRG.19578
MSTRG.19582.1	0	0	0	0	4	0.128324	1	0.043651	0	0	0	0	5	46774560	46809341	+	MSTRG.19582
MSTRG.19588.1	7	0.261467	4	0.122642	8	0.339045	18	1.0832	287	15.603	335	17.1139	5	46985645	47059441	-	MSTRG.19588
MSTRG.196.1	45	0.691789	57	0.80273	101	1.64851	6	0.134984	20	0.379075	43	0.781483	1	11405025	11406124	+	MSTRG.196
MSTRG.19600.1	336	0.492241	428	0.583832	377	0.586987	902	1.94078	825	1.54818	951	1.6768	5	47687057	47696208	-	MSTRG.19600
MSTRG.19637.1	37	0.499694	28	0.344241	14	0.191405	40	0.78547	17	0.281134	22	0.350628	5	49767330	49780761	+	MSTRG.19637
MSTRG.19656.1	0	0	14	0.415251	11	0.346763	25	1.14392	43	1.74685	6	0.222459	5	52056275	52056823	+	MSTRG.19656
MSTRG.1966.1	54	0.980417	108	1.82452	87	1.68093	12	0.308953	36	0.817973	10	0.215152	1	102684342	102686819	-	MSTRG.1966
MSTRG.19676.1	8	0.374665	18	0.869884	4	0.18969	15	1.12073	5	0.329929	20	1.20075	5	52959518	52959765	-	MSTRG.19676
MSTRG.19677.6	296	0.657124	414	0.854182	244	0.575242	257	0.836419	283	0.803199	365	0.974556	5	53169854	53179745	-	MSTRG.19677
MSTRG.19678.1	3	0.08061	18	0.464226	0	0	28	1.14554	0	0	6	0.203102	5	53114485	53118502	+	MSTRG.19678
MSTRG.19680.1	203	1.49228	156	1.06674	259	2.02147	159	1.70765	158	1.48449	207	1.83122	5	53219706	53221179	-	MSTRG.19680
MSTRG.19681.1	81	1.02957	87	1.03286	113	1.52898	114	2.12238	137	2.22865	111	1.69951	5	53346493	53351139	+	MSTRG.19681
MSTRG.19682.1	29	0.677335	37	0.801071	53	1.31285	59	2.02754	106	3.16461	67	1.88281	5	53347521	53355588	+	MSTRG.19682
MSTRG.19682.2	24	0.659051	21	0.534817	56	1.66404	60	2.45193	63	2.25741	66	2.21788	5	53347600	53355588	+	MSTRG.19682
MSTRG.19689.1	84	1.57708	39	0.688166	28	0.547092	13	0.354207	91	2.2083	16	0.362913	5	53504584	53505180	-	MSTRG.19689
MSTRG.19722.1	0	0	6	0.191679	0	0	10	0.539767	7	0.306043	4	0.183492	5	54124849	54127008	+	MSTRG.19722
MSTRG.19726.1	94	1.42155	123	1.74514	111	1.79307	133	2.96842	199	3.87635	183	3.35487	5	54250185	54255030	+	MSTRG.19726
MSTRG.19727.1	413	1.68749	502	1.90696	403	1.75101	345	2.07071	461	2.41176	642	3.16034	5	54251537	54258286	+	MSTRG.19727
MSTRG.19728.1	49	1.49527	51	1.44084	25	0.794395	20	0.892067	31	1.17974	46	1.68329	5	54481380	54481754	+	MSTRG.19728
MSTRG.19737.1	102	1.39896	74	0.943155	102	1.48123	4	0.068635	12	0.197497	31	0.496822	5	55041333	55042131	+	MSTRG.19737
MSTRG.19738.1	76	2.0678	46	1.14983	95	2.74418	20	0.801204	70	2.41999	39	1.27182	5	55133612	55136705	+	MSTRG.19738
MSTRG.19740.1	46	0.439129	48	0.42434	64	0.644506	134	1.87177	147	1.79573	104	1.18951	5	55171633	55338947	-	MSTRG.19740
MSTRG.19740.2	65	1.18293	5	0.082127	25	0.481207	6	0.138052	0	0	0	0	5	55172177	55337402	-	MSTRG.19740
MSTRG.19742.1	7	0.262744	2	0.072209	7	0.315241	11	0.680987	18	0.958822	6	0.280924	5	55180089	55182820	+	MSTRG.19742
MSTRG.19754.1	9	0.344959	6	0.188167	2	0.081766	7	0.388896	9	0.425636	40	1.85614	5	55526470	55530862	-	MSTRG.19754
MSTRG.19757.1	7	0.285591	0	0	0	0	2	0.127304	0	0	0	0	5	55586360	55588239	-	MSTRG.19757
MSTRG.19771.1	8	0.147366	20	0.36485	42	0.886236	24	0.698226	78	2.00142	31	0.744754	5	56500201	56503728	-	MSTRG.19771
MSTRG.19773.1	274	1.43418	242	1.17702	93	0.516187	137	1.04805	160	1.06775	181	1.14176	5	56519296	56521443	-	MSTRG.19773
MSTRG.19784.1	114	0.898099	174	1.27186	55	0.453762	25	0.286506	66	0.66085	56	0.522349	5	57219195	57225865	-	MSTRG.19784
MSTRG.19785.1	397	1.77475	339	1.40633	322	1.52859	117	0.765021	186	1.06302	142	0.762527	5	57239186	57278292	-	MSTRG.19785
MSTRG.19787.1	75	0.968393	102	1.21514	133	1.81781	18	0.326612	33	0.531578	30	0.461287	5	57261234	57262162	-	MSTRG.19787
MSTRG.19795.2	0	0	0	0	468	2.20432	280	1.81538	371	2.10588	306	1.63154	5	57572818	57589607	-	MSTRG.19795
MSTRG.19797.1	0	0	0	0	0	0	0	0	1	0.011626	3	0.171714	5	57618736	57621613	+	MSTRG.19797
MSTRG.19817.3	23	0.080673	0	0	0	0	0	0	0	0	19	0.080103	5	58662328	58665640	-	MSTRG.19817
MSTRG.1982.10	174	0.955282	123	0.630317	285	1.66644	209	1.6911	199	1.40138	248	1.64017	1	104430530	104432714	+	MSTRG.1982
MSTRG.1982.8	2	0.014647	1	0.002439	4	0.02952	2	0.015352	3	0.019809	3	0.025688	1	104405065	104406563	+	MSTRG.1982
MSTRG.1984.1	0	0	0	0	0	0	1	0.03186	0	0	0	0	1	104380156	104380790	-	MSTRG.1984
MSTRG.19841.1	76	0.921623	42	0.463154	49	0.626491	100	1.77817	81	1.24581	51	0.73625	5	60072264	60073335	+	MSTRG.19841
MSTRG.19843.3	0	0	0	0	0	0	0	0	3	0.055484	0	0	5	60088366	60089057	+	MSTRG.19843
MSTRG.19852.1	4	0.083435	52	1.18054	16	0.400492	22	0.775236	62	1.95234	0	0	5	60362725	60363177	+	MSTRG.19852
MSTRG.19859.1	45	0.744052	39	0.59908	22	0.376665	96	2.33744	75	1.59316	69	1.38603	5	60479054	60479818	+	MSTRG.19859
MSTRG.19868.1	4	0.091462	0	0	0	0	15	0.563539	57	1.96486	10	0.297782	5	60687530	60690208	-	MSTRG.19868
MSTRG.19874.1	371	1.78389	321	1.43325	301	1.54207	196	1.38389	193	1.18555	223	1.28836	5	60790634	60792878	+	MSTRG.19874
MSTRG.19875.1	98	1.91352	82	1.48948	55	1.13874	37	1.04932	45	1.12594	27	0.620932	5	60807422	60823739	+	MSTRG.19875
MSTRG.1989.48	5	0.024132	0	0	0	0	0	0	6	0.037865	0	0	1	104908341	104911687	+	MSTRG.1989
MSTRG.19903.1	221	1.66757	233	1.6356	179	1.43855	156	1.72504	123	1.1906	130	1.17988	5	61821129	61822665	-	MSTRG.19903
MSTRG.19931.1	191	1.29296	175	1.10508	132	0.948052	187	1.86323	192	1.66359	349	2.85368	5	62889965	62891916	-	MSTRG.19931
MSTRG.19939.1	1	0.0023	0	0	1	0.010388	4	0.121002	2	0.057198	3	0.062555	5	63079521	63080043	-	MSTRG.19939
MSTRG.19939.2	437	1.04841	333	0.741472	440	1.12257	1087	3.82656	907	2.78488	976	2.81801	5	63079537	63098594	-	MSTRG.19939
MSTRG.19940.1	21	0.380382	0	0	0	0	2	0.038593	33	0.768223	15	0.31559	5	63082081	63082691	+	MSTRG.19940
MSTRG.19944.15	0	0	0	0	68	0.324706	350	2.31513	225	1.30052	221	1.19826	5	63301375	63303829	-	MSTRG.19944
MSTRG.19946.1	693	1.91155	590	1.51479	545	1.60017	697	2.82117	658	2.32353	900	2.98876	5	63161509	63165740	-	MSTRG.19946
MSTRG.19955.1	909	1.53985	986	1.55299	846	1.524	595	1.47857	764	1.65634	835	1.70185	5	63552220	63570346	-	MSTRG.19955
MSTRG.19955.3	128	0.489345	0	0	207	0.842755	292	1.64025	0	0	0	0	5	63558404	63565860	-	MSTRG.19955
MSTRG.19961.1	40	1.26359	26	0.760336	14	0.457386	36	1.686	32	1.31095	44	1.68041	5	63598833	63605053	-	MSTRG.19961
MSTRG.19973.1	0	0	3	0.126916	0	0	0	0	0	0	0	0	5	63855683	63856954	+	MSTRG.19973
MSTRG.19974.1	1289	3.12135	1010	2.27297	805	2.07369	859	3.0522	884	2.73777	1050	3.05682	5	63881724	63888716	-	MSTRG.19974
MSTRG.19981.1	1	0.007436	0	0	0	0	5	0.075948	3	0.041391	7	0.094162	5	64211116	64219140	+	MSTRG.19981
MSTRG.19996.1	542	2.78034	394	1.87666	381	2.07633	229	1.72373	244	1.60237	231	1.42014	5	64799307	64809820	-	MSTRG.19996
MSTRG.20040.1	34	0.574862	38	0.601702	54	0.975168	7	0.164894	8	0.154753	21	0.415597	6	1208378	1209819	+	MSTRG.20040
MSTRG.2005.1	24	0.353585	57	0.77922	53	0.832329	40	0.868244	101	1.91605	94	1.66781	1	105867320	105889263	-	MSTRG.2005
MSTRG.20053.5	28	0.076668	6	0.013914	27	0.079196	47	0.188811	34	0.11848	73	0.241137	6	1622675	1628497	+	MSTRG.20053
MSTRG.20054.1	0	0	0	0	0	0	1	0.017712	0	0	0	0	6	1625768	1628351	-	MSTRG.20054
MSTRG.20057.1	60	0.371169	62	0.355895	66	0.435446	223	2.03094	160	1.26714	116	0.863555	6	1673511	1675333	+	MSTRG.20057
MSTRG.20070.2	0	0	0	0	0	0	30	0.525203	0	0	5	0.060005	6	3393001	3395922	-	MSTRG.20070
MSTRG.20071.1	5	0.035063	14	0.096796	12	0.097216	73	0.848834	61	0.614986	124	1.17673	6	3401119	3404885	-	MSTRG.20071
MSTRG.20071.2	21	0.226219	14	0.141121	13	0.149613	103	1.69527	104	1.49249	70	0.940026	6	3401161	3402201	-	MSTRG.20071
MSTRG.20071.3	0	0	0	0	0	0	16	0.613888	3	0.0782	7	0.223746	6	3401244	3402527	-	MSTRG.20071
MSTRG.20076.1	46	0.112965	40	0.091221	48	0.125762	474	1.72283	450	1.4276	489	1.45776	6	3435195	3447574	-	MSTRG.20076
MSTRG.20080.1	1	0.001149	0	0	0	0	0	0	0	0	0	0	6	3495314	3497928	+	MSTRG.20080
MSTRG.20093.1	0	0	22	0.866289	14	0.63937	0	0	0	0	45	2.30736	6	3906260	3906744	-	MSTRG.20093
MSTRG.20109.1	2717	6.18888	1947	4.12283	1837	4.44824	1689	5.64209	1266	3.68976	1766	4.83722	6	4282955	4287906	+	MSTRG.20109
MSTRG.20109.2	0	0	0	0	348	1.17754	0	0	97	0.392227	166	0.634614	6	4282962	4286890	+	MSTRG.20109
MSTRG.20111.1	0	0	0	0	0	0	13	0.883854	0	0	0	0	6	4325915	4328663	+	MSTRG.20111
MSTRG.20112.1	0	0	0	0	0	0	34	1.64221	8	0.312957	13	0.51135	6	4332445	4333676	+	MSTRG.20112
MSTRG.20116.1	206	1.06059	250	1.19585	186	1.01565	368	2.77923	284	1.87021	523	3.23685	6	4433585	4441633	-	MSTRG.20116
MSTRG.20117.1	133	0.35146	34	0.082111	23	0.062495	84	0.324029	16	0.053313	91	0.290117	6	4443860	4450887	-	MSTRG.20117
MSTRG.20117.3	249	0.859915	153	0.489908	153	0.559172	524	2.65469	373	1.64806	547	2.27327	6	4450888	4460862	-	MSTRG.20117
MSTRG.20117.4	23	0.208617	24	0.197822	78	0.755147	84	1.11308	39	0.448025	57	0.621363	6	4450888	4476049	-	MSTRG.20117
MSTRG.20133.1	22	0.464991	13	0.24704	23	0.531748	25	0.794504	9	0.234021	0	0	6	5673182	5675032	+	MSTRG.20133
MSTRG.20134.2	193	1.56053	218	1.63758	100	0.860336	156	1.85006	159	1.64028	138	1.3382	6	5743200	5760557	-	MSTRG.20134
MSTRG.20135.1	63	0.698228	70	0.721011	51	0.593497	77	1.2475	82	1.16884	139	1.85687	6	5758030	5759013	-	MSTRG.20135
MSTRG.20144.1	41	0.277338	32	0.201524	28	0.198596	217	2.18292	108	0.950616	108	0.893148	6	6172933	6175625	-	MSTRG.20144
MSTRG.20152.1	55	0.780604	76	1.00707	45	0.674598	61	1.27883	86	1.56127	136	2.33696	6	6431108	6432206	+	MSTRG.20152
MSTRG.20161.1	539	2.01412	778	2.70184	468	1.85846	895	4.90265	719	3.43426	648	2.90985	6	6700078	6703043	-	MSTRG.20161
MSTRG.20170.1	15	0.753417	12	0.546754	7	0.345641	12	0.875515	26	1.67042	9	0.541307	6	7033136	7037640	+	MSTRG.20170
MSTRG.20172.1	38	1.05642	41	1.06085	48	1.4233	42	1.71181	18	0.629792	22	0.715474	6	7115896	7138003	+	MSTRG.20172
MSTRG.20175.1	75	0.933409	20	0.221281	28	0.358855	21	0.366886	20	0.312445	56	0.829184	6	7156098	7165947	+	MSTRG.20175
MSTRG.20178.1	65	0.819657	50	0.585308	15	0.193451	92	1.69344	49	0.787065	31	0.468369	6	7172546	7178844	+	MSTRG.20178
MSTRG.20181.1	182	1.66012	98	0.833816	189	1.84093	22	0.294745	65	0.761469	51	0.557482	6	7600285	7601474	-	MSTRG.20181
MSTRG.20185.1	53	1.00872	29	0.508986	25	0.504187	93	2.57733	88	2.12221	65	1.48768	6	7880744	7895307	-	MSTRG.20185
MSTRG.20194.1	32	0.24021	14	0.097526	77	0.615375	204	2.24544	145	1.39523	238	2.14484	6	8375685	8379269	-	MSTRG.20194
MSTRG.20199.1	526	0.783362	461	0.637949	600	0.950835	882	1.92648	1076	2.05113	1295	2.32099	6	8631524	8709922	+	MSTRG.20199
MSTRG.20199.2	82	0.17464	209	0.411962	0	0	639	1.99351	372	1.01179	337	0.862269	6	8704041	8709922	+	MSTRG.20199
MSTRG.20200.1	0	0	28	0.715138	0	0	37	1.46963	46	1.62308	37	1.19805	6	8666385	8667651	+	MSTRG.20200
MSTRG.20201.1	11	0.165342	14	0.192006	12	0.194958	36	0.806256	81	1.5677	54	0.983046	6	8683859	8686268	+	MSTRG.20201
MSTRG.20203.10	85	0.242436	10	0.025998	0	0	2	0.007987	8	0.027805	0	0	6	8743798	8751216	+	MSTRG.20203
MSTRG.20203.11	113	0.478809	64	0.251558	187	0.847186	146	0.911789	243	1.3232	332	1.69949	6	8748235	8751216	+	MSTRG.20203
MSTRG.20203.15	102	0.220421	158	0.319168	159	0.367087	178	0.567364	24	0.066333	0	0	6	8769362	8774349	+	MSTRG.20203
MSTRG.20203.2	1332	1.05157	650	0.477095	424	0.355675	459	0.531647	912	0.921463	867	0.822955	6	8711172	8774349	+	MSTRG.20203
MSTRG.20203.6	1712	1.07714	1772	1.03665	1318	0.881775	3297	3.04316	2598	2.0925	2921	2.21104	6	8728088	8748115	+	MSTRG.20203
MSTRG.20203.9	134	0.203177	379	0.534973	299	0.482358	293	0.652609	551	1.07075	441	0.805027	6	8740756	8748115	+	MSTRG.20203
MSTRG.20212.1	38	0.577805	19	0.27394	12	0.190143	58	1.30621	74	1.46162	55	1.02406	6	9063542	9074412	-	MSTRG.20212
MSTRG.20214.1	90	1.17833	32	0.388709	69	0.959095	111	2.14602	79	1.32944	105	1.65863	6	9088568	9095603	-	MSTRG.20214
MSTRG.20215.1	99	0.619429	76	0.442565	68	0.452521	149	1.36678	206	1.64904	200	1.50916	6	9101241	9112029	-	MSTRG.20215
MSTRG.20215.2	4	0.055094	73	1.0727	0	0	68	1.5718	53	1.06169	44	0.835803	6	9102215	9110476	-	MSTRG.20215
MSTRG.2023.1	0	0	5	0.118161	0	0	0	0	0	0	6	0.181021	1	108676516	108681081	+	MSTRG.2023
MSTRG.20242.6	145	1.76955	206	2.34084	103	1.33503	254	4.56675	111	1.73676	203	2.98633	6	10256899	10257866	+	MSTRG.20242
MSTRG.20245.1	0	0	0	0	0	0	25	1.88465	0	0	0	0	6	10342709	10343678	-	MSTRG.20245
MSTRG.20246.1	38	0.752374	47	0.871437	30	0.616975	44	1.28425	25	0.629572	62	1.47347	6	10384558	10385210	-	MSTRG.20246
MSTRG.20249.4	2455	3.54678	2967	3.9857	2322	3.56847	1001	2.12045	1444	2.67006	1227	2.13228	6	10526084	10549236	+	MSTRG.20249
MSTRG.20250.1	0	0	0	0	6	0.10357	6	0.155354	16	0.357909	0	0	6	10535387	10536792	-	MSTRG.20250
MSTRG.20251.22	0	0	781	2.89137	444	1.87778	460	2.6817	596	3.03669	0	0	6	10769590	10772716	-	MSTRG.20251
MSTRG.20251.24	44	0.247914	48	0.252224	229	1.38709	30	0.248784	40	0.291067	612	4.19159	6	10769654	10774877	-	MSTRG.20251
MSTRG.20252.1	1	0.002597	0	0	1	0.014765	1	0.001761	1	0.004111	1	0.00281	6	10581127	10582332	+	MSTRG.20252
MSTRG.20270.7	824	3.78793	900	3.84783	867	4.24217	743	5.00801	868	5.11092	886	4.90255	6	11649236	11652973	+	MSTRG.20270
MSTRG.20288.1	0	0	0	0	0	0	0	0	1	0.003404	1	5.7e-05	6	12056555	12057443	-	MSTRG.20288
MSTRG.20289.1	30	0.674978	29	0.617445	43	1.04826	79	2.66193	77	2.2549	52	1.43796	6	12097134	12102361	-	MSTRG.20289
MSTRG.20292.1	98	1.22643	95	1.11057	52	0.685914	101	1.86201	34	0.545102	117	1.76718	6	12185127	12186023	+	MSTRG.20292
MSTRG.20314.13	12	0.31239	13	0.325499	5	0.136914	19	0.768944	7	0.227786	21	0.707555	6	12710396	12712064	-	MSTRG.20314
MSTRG.20319.1	117	0.667513	95	0.505603	100	0.607938	107	0.895079	143	1.04227	65	0.446235	6	12745995	12755710	+	MSTRG.20319
MSTRG.20323.1	173	4.07866	144	3.15318	117	2.91767	124	4.28287	137	4.13843	104	2.94377	6	12778111	12798330	-	MSTRG.20323
MSTRG.20324.1	300	1.93294	402	2.4087	322	2.20681	263	2.48223	410	3.37895	247	1.91046	6	12794866	12796568	-	MSTRG.20324
MSTRG.20327.2	192	1.17426	138	0.785931	116	0.755228	216	1.93761	209	1.63754	239	1.76249	6	12968108	12970394	-	MSTRG.20327
MSTRG.20328.1	671	1.36625	466	0.881789	456	0.987109	627	1.87243	565	1.47155	627	1.53439	6	12977164	12982485	-	MSTRG.20328
MSTRG.20331.1	102	1.15325	104	1.08971	137	1.64754	59	0.978112	68	0.983886	104	1.40987	6	13269399	13271326	-	MSTRG.20331
MSTRG.20343.1	72	0.832535	82	0.885256	74	0.910443	93	1.58342	44	0.653079	45	0.629493	6	14264036	14264974	+	MSTRG.20343
MSTRG.20344.1	421	1.4791	341	1.11393	332	1.23798	116	0.593182	208	0.934448	164	0.690632	6	14276414	14279554	+	MSTRG.20344
MSTRG.20359.1	0	0	0	0	0	0	4	0.232124	6	0.365405	0	0	6	14863985	14869102	+	MSTRG.20359
MSTRG.2036.4	0	0	0	0	0	0	0	0	121	0.942258	14	0.102687	1	109905239	109908496	+	MSTRG.2036
MSTRG.2040.5	0	0	122	0.844076	0	0	509	5.57763	468	4.47446	5	0.043084	1	110063802	110071904	+	MSTRG.2040
MSTRG.20424.1	271	1.21158	263	1.09313	305	1.45037	229	1.50511	271	1.55408	290	1.56203	6	17384127	17386535	+	MSTRG.20424
MSTRG.2043.16	1430	1.25331	1367	1.11407	1103	1.02823	1322	1.69885	1378	1.54523	1428	1.50576	1	110535934	110548167	-	MSTRG.2043
MSTRG.20445.1	3	0.061883	15	0.317944	17	0.415292	25	0.834063	30	0.869561	69	1.9086	6	18306227	18315553	+	MSTRG.20445
MSTRG.20449.1	1	0.000704	0	0	1	0.000273	4	0.061272	1	0.006478	1	0.014751	6	18343035	18347837	+	MSTRG.20449
MSTRG.20500.1	8	0.196298	3	0.072371	6	0.170292	16	0.624429	18	0.602871	9	0.271547	6	19663746	19679588	+	MSTRG.20500
MSTRG.20508.1	1045	1.64236	1183	1.72701	914	1.5267	458	1.05502	637	1.28061	548	1.0356	6	20052611	20059663	-	MSTRG.20508
MSTRG.20516.1	2	0.056655	2	0.035839	0	0	1	0.021065	0	0	8	0.28035	6	20480780	20485124	+	MSTRG.20516
MSTRG.20520.1	1486	2.02181	1416	1.79158	1135	1.64188	402	0.800764	527	0.91674	702	1.14878	6	20676969	20686617	+	MSTRG.20520
MSTRG.20548.1	62	1.53879	37	0.847551	80	2.13088	54	1.96415	74	2.3544	43	1.26949	6	22770218	22775892	-	MSTRG.20548
MSTRG.20548.3	189	2.22827	230	2.51915	209	2.62477	129	2.23142	281	4.24397	147	2.09098	6	22777001	22785996	-	MSTRG.20548
MSTRG.20568.1	195	2.34855	172	1.93189	233	2.99313	189	3.34883	194	2.99108	180	2.61234	6	23216460	23217369	+	MSTRG.20568
MSTRG.20570.1	0	0	9	0.383992	0	0	5	0.30289	3	0.152524	0	0	6	23243671	23244405	+	MSTRG.20570
MSTRG.20588.1	398	2.95121	368	2.53444	218	1.71708	231	2.50837	346	3.2801	330	2.9371	6	24370965	24372453	+	MSTRG.20588
MSTRG.20612.1	0	0	0	0	0	0	1	0.008874	0	0	0	0	6	25633606	25637530	+	MSTRG.20612
MSTRG.20614.1	526	1.0682	578	1.0923	473	1.0229	704	2.09672	593	1.54267	820	2.00428	6	26041793	26047136	-	MSTRG.20614
MSTRG.20617.1	95	0.491394	48	0.230715	75	0.412409	149	1.12621	192	1.26997	140	0.87184	6	26089912	26093050	-	MSTRG.20617
MSTRG.20617.2	9	0.167239	41	0.711328	9	0.17486	8	0.207638	9	0.199691	7	0.14548	6	26092553	26095201	-	MSTRG.20617
MSTRG.20617.3	305	0.825019	179	0.449916	271	0.779194	567	2.24814	654	2.26212	526	1.70868	6	26094837	26102417	-	MSTRG.20617
MSTRG.20624.1	154	1.81624	257	2.81381	118	1.47603	122	2.10743	143	2.14474	141	1.99041	6	26365142	26366079	-	MSTRG.20624
MSTRG.20641.1	96	0.485834	72	0.33811	70	0.372565	237	1.75964	119	0.769956	196	1.19108	6	28156467	28166533	+	MSTRG.20641
MSTRG.2066.1	5	0.129826	4	0.086811	1	0.008914	2	0.070015	1	0.010983	4	0.134289	1	111452122	111452539	+	MSTRG.2066
MSTRG.20733.8	13	0.230942	0	0	0	0	19	0.521382	7	0.156846	5	0.102356	6	33239852	33241374	+	MSTRG.20733
MSTRG.20736.1	147	1.4997	156	1.48468	197	2.14527	147	2.20468	152	1.99606	126	1.54477	6	33249091	33250161	+	MSTRG.20736
MSTRG.20749.1	14	0.434211	18	0.520316	3	0.070306	29	1.38272	13	0.502998	4	0.138544	6	34222184	34226842	+	MSTRG.20749
MSTRG.20758.1	4	0.04229	22	0.243878	18	0.2228	3	0.050955	9	0.135717	5	0.067757	6	35682083	35683200	+	MSTRG.20758
MSTRG.20780.1	0	0	0	0	0	0	1	0.005762	0	0	0	0	6	37072106	37082860	-	MSTRG.20780
MSTRG.20782.1	72	1.55682	22	0.444888	104	2.38917	13	0.399232	28	0.763117	53	1.38453	6	37168914	37171257	-	MSTRG.20782
MSTRG.20793.4	33	0.476099	61	0.813343	11	0.159004	110	2.33722	27	0.492526	77	1.33871	6	37586860	37589429	-	MSTRG.20793
MSTRG.20801.1	145	1.57148	231	2.33886	226	2.61331	62	0.983481	115	1.60246	97	1.26005	6	38120922	38121995	-	MSTRG.20801
MSTRG.20814.9	518	1.77611	396	1.26348	340	1.24022	413	2.08019	396	1.7362	544	2.24294	6	39145970	39149117	+	MSTRG.20814
MSTRG.20816.1	144	1.46611	147	1.38548	107	1.14955	27	0.401251	110	1.42321	94	1.15004	6	39228600	39230872	-	MSTRG.20816
MSTRG.20817.1	36	0.883673	12	0.260537	11	0.279687	32	1.15173	23	0.702767	6	0.165325	6	39318943	39319408	-	MSTRG.20817
MSTRG.2082.1	0	0	0	0	0	0	0	0	0	0	11	0.515142	1	112050008	112051231	+	MSTRG.2082
MSTRG.20823.1	22	0.780869	6	0.199602	8	0.302157	46	2.40858	46	2.11842	42	1.83227	6	39533524	39533880	+	MSTRG.20823
MSTRG.20824.1	130	1.13832	144	1.17212	191	1.78638	146	1.88389	117	1.31728	150	1.57825	6	39533940	39538403	+	MSTRG.20824
MSTRG.20837.1	192	2.04555	159	1.57155	167	1.88837	167	2.60661	155	2.10682	143	1.82534	7	327904	328941	-	MSTRG.20837
MSTRG.20838.1	56	0.461501	135	1.03266	156	1.36759	121	1.45938	98	1.03062	186	1.83779	7	331604	332921	-	MSTRG.20838
MSTRG.20839.1	351	1.11867	479	1.42233	334	1.13333	390	1.82516	483	1.9726	474	1.81911	7	438613	441990	-	MSTRG.20839
MSTRG.20847.5	531	2.41666	575	2.42928	488	2.35933	791	5.27385	691	4.0231	804	4.39582	7	1046990	1049379	-	MSTRG.20847
MSTRG.20863.2	0	0	0	0	4	0.032697	0	0	3	0.025626	0	0	7	2658070	2659469	+	MSTRG.20863
MSTRG.20868.1	29	0.566333	19	0.346371	21	0.448388	69	2.03439	98	2.51612	100	2.40626	7	3148237	3173333	-	MSTRG.20868
MSTRG.20906.1	206	1.57996	151	1.07208	109	0.881516	170	1.9037	165	1.61213	139	1.27974	7	5158406	5160152	+	MSTRG.20906
MSTRG.20919.1	79	0.910438	84	0.899206	64	0.77811	23	0.383307	40	0.587568	135	1.87754	7	6321954	6329943	-	MSTRG.20919
MSTRG.20934.1	130	1.09638	248	1.94612	266	2.3885	121	1.49344	37	0.395254	98	0.987185	7	7266523	7304803	+	MSTRG.20934
MSTRG.20951.1	85	0.950019	150	1.56368	188	2.24071	45	0.740075	34	0.485669	53	0.708703	7	8279414	8281034	-	MSTRG.20951
MSTRG.20966.1	51	1.44118	57	1.4998	35	1.0513	46	1.90349	29	1.01888	62	2.08237	7	9568290	9570558	-	MSTRG.20966
MSTRG.20970.4	1714	1.94198	1431	1.50683	1028	1.23877	1012	1.68125	1259	1.8249	1643	2.23935	7	9965014	9974723	-	MSTRG.20970
MSTRG.20971.1	0	0	0	0	0	0	31	0.926278	14	0.342655	18	0.422706	7	9941345	9943620	+	MSTRG.20971
MSTRG.2100.1	20	0.233889	55	0.597874	85	1.06362	71	1.22049	85	1.27656	104	1.47196	1	113165701	113166633	+	MSTRG.2100
MSTRG.2101.1	3	0.086105	5	0.133024	6	0.1651	21	0.855915	2	0.062284	6	0.187074	1	113166240	113166640	-	MSTRG.2101
MSTRG.21010.1	6	0.182484	61	1.73092	10	0.308506	12	0.510016	14	0.51408	10	0.342936	7	13219441	13220113	-	MSTRG.21010
MSTRG.21018.1	5	0.11578	6	0.13776	0	0	0	0	0	0	0	0	7	13441401	13444652	-	MSTRG.21018
MSTRG.21020.1	24	0.517039	84	1.72559	23	0.538437	33	1.05575	65	1.85481	46	1.21881	7	13603542	13604056	-	MSTRG.21020
MSTRG.21031.1	4	0.047837	0	0	18	0.248638	64	1.24802	34	0.580888	20	0.319297	7	13860384	13863630	+	MSTRG.21031
MSTRG.21041.1	0	0	0	0	0	0	4	0.209405	0	0	0	0	7	14163147	14168586	-	MSTRG.21041
MSTRG.21045.1	3	0.076772	25	0.65691	30	0.913552	17	0.689575	61	2.22092	54	1.83715	7	14303623	14304016	-	MSTRG.21045
MSTRG.21046.1	65	0.643893	85	0.790664	70	0.745539	239	3.50061	132	1.69115	157	1.89062	7	14304440	14306421	+	MSTRG.21046
MSTRG.21055.1	68	1.02817	72	1.0125	157	2.52624	63	1.3882	49	0.939724	107	1.95007	7	14649070	14649857	+	MSTRG.21055
MSTRG.2106.1	29	0.275382	69	0.623418	40	0.408368	32	0.447794	23	0.284018	48	0.562988	1	113406558	113410841	+	MSTRG.2106
MSTRG.2107.1	23	0.383624	25	0.386563	4	0.067595	11	0.246166	26	0.549539	8	0.144799	1	113414214	113415016	+	MSTRG.2107
MSTRG.21115.1	67	0.453682	99	0.619865	110	0.789719	301	2.99536	260	2.25901	299	2.43954	7	16520240	16522570	+	MSTRG.21115
MSTRG.21120.12	368	2.49054	424	2.6645	345	2.4785	199	1.97419	226	1.9553	382	3.1041	7	16814636	16816301	-	MSTRG.21120
MSTRG.21153.1	333	0.988545	280	0.773695	270	0.851566	622	2.7102	469	1.78244	560	2.00098	7	17798093	17807315	+	MSTRG.21153
MSTRG.21165.1	0	0	0	0	0	0	53	2.29824	9	0.324411	5	0.162201	7	18152604	18159792	-	MSTRG.21165
MSTRG.21196.5	105	1.11918	183	1.81777	113	1.28029	136	2.12051	162	2.21528	191	2.45495	7	19667616	19680957	+	MSTRG.21196
MSTRG.21198.1	37	1.16859	56	1.63862	25	0.814906	0	0	28	1.09973	94	3.53875	7	19758864	19765941	+	MSTRG.21198
MSTRG.21199.1	9	0.117327	11	0.139878	47	0.702654	85	1.73848	20	0.358203	8	0.123627	7	19774643	19783079	+	MSTRG.21199
MSTRG.21199.2	86	1.04312	138	1.54953	21	0.261918	41	0.714972	173	2.68255	167	2.43935	7	19781504	19783079	+	MSTRG.21199
MSTRG.21200.1	23	0.61817	68	1.7207	29	0.836284	38	1.50459	46	1.61395	49	1.60119	7	19777561	19779399	+	MSTRG.21200
MSTRG.21232.1	0	0	0	0	0	0	0	0	0	0	4	0.177295	7	21209206	21211052	+	MSTRG.21232
MSTRG.21233.15	1	0.018291	3	0.064259	1	0.032119	8	0.358746	15	0.564564	3	0.080974	7	21477130	21482448	-	MSTRG.21233
MSTRG.21245.6	63	0.309312	33	0.147717	49	0.25554	67	0.481686	68	0.423778	70	0.411725	7	21980236	21986519	-	MSTRG.21245
MSTRG.21255.1	80	0.546417	99	0.632965	92	0.669473	144	1.45288	140	1.22944	196	1.62138	7	22348279	22349857	+	MSTRG.21255
MSTRG.21256.1	0	0	0	0	0	0	11	0.665978	0	0	0	0	7	22356999	22361493	-	MSTRG.21256
MSTRG.21257.1	196	1.45261	135	0.926127	220	1.73428	201	2.1854	126	1.19428	165	1.47148	7	22443750	22446218	+	MSTRG.21257
MSTRG.21264.1	25	0.344445	54	0.706475	58	0.868777	99	2.04316	114	2.04569	64	1.07272	7	22837273	22842003	+	MSTRG.21264
MSTRG.21269.1	72	0.580236	110	0.823175	115	0.980896	200	2.37015	176	1.81572	224	2.17331	7	23086511	23089108	+	MSTRG.21269
MSTRG.21288.1	55	1.44943	85	2.11382	89	2.53312	83	3.26494	70	2.38566	130	4.17407	7	23643737	23646795	+	MSTRG.21288
MSTRG.21313.1	443	1.78393	345	1.28923	272	1.16219	218	1.28582	328	1.68852	465	2.25037	7	24211487	24214243	-	MSTRG.21313
MSTRG.21321.1	50	0.66502	51	0.622136	17	0.228813	114	2.22308	81	1.37765	47	0.749782	7	24503207	24509071	-	MSTRG.21321
MSTRG.21322.1	73	1.04124	57	0.747028	67	1.01843	83	1.72654	68	1.24639	110	1.88333	7	24519141	24523065	-	MSTRG.21322
MSTRG.21324.1	25	0.161645	45	0.269749	44	0.300514	215	2.06747	185	1.55002	203	1.59995	7	24643112	24645836	+	MSTRG.21324
MSTRG.21331.1	0	0	0	0	0	0	1	0.001502	0	0	0	0	7	25370604	25374343	-	MSTRG.21331
MSTRG.21346.1	7	0.107259	17	0.246542	20	0.339417	61	1.44773	20	0.395624	25	0.482831	7	26364720	26502793	+	MSTRG.21346
MSTRG.21356.1	113	0.791565	160	1.04373	170	1.26726	160	1.64078	117	1.04912	180	1.51341	7	26435105	26537825	+	MSTRG.21356
MSTRG.21361.1	76	0.759319	44	0.404522	69	0.734604	54	0.786496	72	0.924418	98	1.18636	7	26537932	26542759	+	MSTRG.21361
MSTRG.21365.1	90	0.82242	146	1.24362	61	0.590761	148	1.9829	81	0.949646	86	0.941486	7	26550356	26568286	+	MSTRG.21365
MSTRG.21369.1	29	0.302784	53	0.517612	14	0.150037	56	0.871585	87	1.18475	68	0.870017	7	26590701	26591725	-	MSTRG.21369
MSTRG.21401.1	0	0	6	0.056541	8	0.092404	112	1.76805	111	1.54074	45	0.578359	7	28076146	28088773	+	MSTRG.21401
MSTRG.21414.1	15	0.182746	12	0.127674	40	0.521382	45	0.805182	10	0.142571	14	0.201689	7	28611099	28612495	-	MSTRG.21414
MSTRG.21415.1	68	1.23437	101	1.69966	98	1.89672	9	0.230647	8	0.170928	30	0.651021	7	28638856	28642171	-	MSTRG.21415
MSTRG.21422.3	617	2.22077	749	2.50666	689	2.63699	306	1.61328	372	1.71378	489	2.11755	7	28786823	28838485	+	MSTRG.21422
MSTRG.21422.5	327	0.511429	337	0.491064	205	0.340529	179	0.410672	157	0.313464	171	0.321818	7	28856014	28881474	+	MSTRG.21422
MSTRG.21431.1	60	1.73994	60	1.61784	25	0.76802	41	1.7231	29	1.04723	71	2.48246	7	29443356	29449476	+	MSTRG.21431
MSTRG.21452.1	0	0	27	0.140377	0	0	10	0.078476	22	0.157658	0	0	7	31006747	31010627	+	MSTRG.21452
MSTRG.21452.2	26	0.16313	0	0	47	0.313918	0	0	11	0.084665	8	0.056628	7	31007512	31010627	+	MSTRG.21452
MSTRG.21467.1	1	0.000188	2	0.016382	9	0.090239	5	0.068098	2	0.021678	3	0.026431	7	31306582	31310316	+	MSTRG.21467
MSTRG.21473.1	39	1.05065	26	0.628248	51	1.43436	62	2.44535	39	1.33874	36	1.1488	7	31534537	31546808	+	MSTRG.21473
MSTRG.21477.2	0	0	0	0	0	0	85	0.647288	0	0	0	0	7	31642633	31645220	-	MSTRG.21477
MSTRG.21482.4	0	0	49	0.37124	9	0.076648	81	0.966641	67	0.700865	74	0.731661	7	31829471	31835630	+	MSTRG.21482
MSTRG.21505.1	66	0.416296	173	1.02589	76	0.510605	238	2.22304	243	1.98304	220	1.68888	7	32464923	32515987	+	MSTRG.21505
MSTRG.21507.1	91	0.769065	170	1.33598	105	0.941353	172	2.12567	155	1.67898	182	1.84596	7	32599466	32600844	+	MSTRG.21507
MSTRG.21515.1	51	1.0443	73	1.41036	58	1.28305	55	1.65121	47	1.23958	46	1.14587	7	32711636	32727388	+	MSTRG.21515
MSTRG.21532.1	66	0.795454	59	0.653353	52	0.655948	68	1.19992	130	1.9989	129	1.86113	7	33066393	33070219	-	MSTRG.21532
MSTRG.21532.2	10	0.180521	33	0.5762	33	0.666984	27	0.75273	46	1.12467	78	1.80605	7	33068690	33072182	-	MSTRG.21532
MSTRG.21532.3	35	0.85363	43	0.952538	20	0.499915	15	0.524358	60	1.84369	53	1.52683	7	33068805	33072182	-	MSTRG.21532
MSTRG.21533.1	12	0.223418	28	0.479266	21	0.413624	59	1.63114	54	1.29088	41	0.929813	7	33068111	33071614	-	MSTRG.21533
MSTRG.21543.2	4	0.069311	0	0	0	0	0	0	0	0	3	0.061279	7	33579437	33580392	+	MSTRG.21543
MSTRG.21549.1	74	0.486205	55	0.340123	79	0.555633	60	0.584536	74	0.625979	108	0.864097	7	33750545	33752252	+	MSTRG.21549
MSTRG.21554.1	18	0.172389	77	0.690117	44	0.446481	75	1.06276	96	1.18765	85	0.984907	7	33856102	33858111	-	MSTRG.21554
MSTRG.21565.1	42	0.558688	120	1.48384	61	0.866117	130	2.53878	163	2.7837	125	2.00175	7	34051525	34056301	+	MSTRG.21565
MSTRG.21585.9	2	0.008228	1	0.004846	207	1.57176	0	0	2	0.014161	36	0.30509	7	34653054	34655426	-	MSTRG.21585
MSTRG.21586.1	30	1.01205	36	1.15168	11	0.399037	27	1.32759	45	1.99317	31	1.25646	7	34635327	34635757	-	MSTRG.21586
MSTRG.21603.13	482	1.2574	630	1.52979	478	1.32719	572	2.18855	350	1.16985	559	1.75582	7	34981138	34995281	+	MSTRG.21603
MSTRG.21604.1	312	1.61613	280	1.35089	173	0.955751	262	1.98981	333	2.21264	318	1.98142	7	34904499	34906579	+	MSTRG.21604
MSTRG.21608.10	72	0.211279	50	0.137689	53	0.165639	0	0	0	0	540	1.92687	7	35037633	35041398	-	MSTRG.21608
MSTRG.2162.1	1	0.0034	5	0.233239	11	0.579924	23	1.64533	5	0.271444	1	0.058873	1	115827209	115827463	-	MSTRG.2162
MSTRG.21623.1	326	2.22176	351	2.22503	320	2.32427	160	1.59506	267	2.3264	281	2.30197	7	36681630	36684130	-	MSTRG.21623
MSTRG.21624.1	327	1.98344	236	1.3276	230	1.48106	119	1.05213	282	2.19025	362	2.63567	7	36752517	36754329	-	MSTRG.21624
MSTRG.21625.1	166	1.29265	188	1.36015	190	1.57535	137	1.56467	169	1.68371	180	1.687	7	36792197	36793591	-	MSTRG.21625
MSTRG.21631.1	49	0.3348	164	1.0403	75	0.543154	93	0.931834	84	0.728594	207	1.70026	7	37062208	37063892	-	MSTRG.21631
MSTRG.21653.1	1	0.008924	1	0.020703	1	0.00656	1	0.003677	1	0.021159	2	0.049051	7	37488265	37488827	+	MSTRG.21653
MSTRG.21657.1	29	0.304228	21	0.199962	7	0.072546	45	0.695681	10	0.129208	33	0.416122	7	37615749	37618909	-	MSTRG.21657
MSTRG.21657.2	538	0.97342	501	0.842817	554	1.06589	748	1.98313	762	1.76324	863	1.87688	7	37615822	37624648	-	MSTRG.21657
MSTRG.21659.1	226	0.403486	391	0.650147	758	1.44264	575	1.5084	646	1.47761	1231	2.64875	7	37626534	37632562	-	MSTRG.21659
MSTRG.21659.2	880	1.72585	690	1.25752	0	0	487	1.39821	337	0.84549	0	0	7	37627037	37632562	-	MSTRG.21659
MSTRG.21662.1	127	1.12812	198	1.63589	153	1.44062	156	2.03174	97	1.09949	228	2.43689	7	37637687	37639084	-	MSTRG.21662
MSTRG.21668.1	17	0.140159	35	0.261379	0	0	93	1.12657	49	0.516713	74	0.733025	7	37650032	37651438	+	MSTRG.21668
MSTRG.21673.1	0	0	0	0	0	0	0	0	8	0.38563	0	0	7	37727722	37729795	+	MSTRG.21673
MSTRG.21678.10	16	0.128139	46	0.346936	35	0.300027	22	0.262446	23	0.231919	21	0.19779	8	38154	48074	-	MSTRG.21678
MSTRG.21678.11	163	1.03188	83	0.485876	82	0.55223	57	0.530759	66	0.535433	25	0.185001	8	38211	48566	-	MSTRG.21678
MSTRG.21678.2	107	1.03815	49	0.437869	0	0	123	1.75443	86	1.06334	120	1.39875	8	33678	35435	-	MSTRG.21678
MSTRG.21678.7	47	0.284012	52	0.295958	72	0.466981	11	0.094466	7	0.047989	9	0.062226	8	38146	48566	-	MSTRG.21678
MSTRG.21678.8	20	0.113095	41	0.223787	10	0.059254	11	0.088905	6	0.043685	4	0.027344	8	38153	48566	-	MSTRG.21678
MSTRG.21678.9	84	0.51549	284	1.62073	55	0.359381	83	0.741022	76	0.597157	61	0.444893	8	38154	48566	-	MSTRG.21678
MSTRG.21686.1	81	0.783758	86	0.772358	48	0.485839	45	0.640557	121	1.50104	107	1.24014	8	1657951	1659959	+	MSTRG.21686
MSTRG.21703.1	0	0	0	0	18	0.568174	3	0.112846	6	0.224318	12	0.395896	8	2073793	2074196	-	MSTRG.21703
MSTRG.21710.1	12	0.087557	19	0.136001	34	0.272848	51	0.573405	37	0.364216	49	0.447102	8	2223753	2225953	-	MSTRG.21710
MSTRG.21717.1	36	0.286637	49	0.361593	53	0.447566	61	0.709271	131	1.34398	81	0.773933	8	2313357	2314850	-	MSTRG.21717
MSTRG.21737.1	26	0.891659	26	0.839664	47	1.72229	0	0	23	0.990283	0	0	8	2886884	2893259	+	MSTRG.21737
MSTRG.21745.1	809	2.11837	596	1.45219	567	1.57924	293	1.12423	328	1.09993	321	1.00918	8	3494122	3504519	-	MSTRG.21745
MSTRG.2175.1	339	1.11468	347	1.05978	345	1.20524	1068	5.15584	890	3.74618	993	3.93099	1	116768941	116772903	-	MSTRG.2175
MSTRG.2175.2	144	0.481421	0	0	0	0	421	2.06232	513	2.19583	308	1.23767	1	116769583	116772903	-	MSTRG.2175
MSTRG.21753.1	70	1.04187	35	0.481475	53	0.825145	72	1.55583	78	1.46772	62	1.10766	8	3650487	3651225	+	MSTRG.21753
MSTRG.21766.1	130	1.45852	48	0.500866	72	0.850713	130	2.13756	134	1.92077	150	2.01948	8	4153029	4154001	-	MSTRG.21766
MSTRG.21785.1	16	0.342294	8	0.145156	40	0.942041	0	0	16	0.429218	14	0.356993	8	4705703	4706307	-	MSTRG.21785
MSTRG.21790.1	280	1.7653	249	1.45628	179	1.19467	73	0.670295	124	0.994043	41	0.306596	8	4765170	4766891	+	MSTRG.21790
MSTRG.21793.2	144	0.779961	108	0.543184	116	0.667745	19	0.146349	23	0.153434	19	0.122047	8	4776046	4790678	+	MSTRG.21793
MSTRG.21795.1	45	0.704515	35	0.498695	17	0.271944	24	0.551733	32	0.639593	21	0.379591	8	4782575	4783278	-	MSTRG.21795
MSTRG.21797.1	23	0.420755	61	1.03673	56	1.08809	20	0.52207	12	0.269329	62	1.37016	8	4793831	4794504	-	MSTRG.21797
MSTRG.218.1	1718	2.6185	1746	2.47323	1434	2.32369	824	1.84083	1115	2.17339	1284	2.35357	1	12705358	12712402	+	MSTRG.218
MSTRG.21811.1	18	0.42082	0	0	0	0	0	0	5	0.138079	3	0.076757	8	6182671	6188413	-	MSTRG.21811
MSTRG.21818.1	268	1.15458	160	0.640129	156	0.716006	298	1.88237	255	1.4045	269	1.39366	8	6493798	6500711	-	MSTRG.21818
MSTRG.2182.1	723	1.12702	578	0.837283	566	0.938088	1008	2.30529	949	1.89231	869	1.62917	1	117049416	117058186	+	MSTRG.2182
MSTRG.21821.1	0	0	0	0	9	0.310131	10	0.4802	0	0	3	0.09173	8	6530590	6531562	-	MSTRG.21821
MSTRG.21823.8	167	0.733537	213	0.869369	130	0.604963	50	0.322865	216	1.21281	178	0.938229	8	6580405	6584866	+	MSTRG.21823
MSTRG.21832.1	0	0	6	0.121243	0	0	67	2.13766	33	0.906731	26	0.686147	8	6879198	6880383	+	MSTRG.21832
MSTRG.21844.1	9	0.131252	76	1.12012	55	0.92406	72	1.68966	66	1.34264	95	1.81713	8	7529278	7529969	-	MSTRG.21844
MSTRG.21858.1	9	0.220715	2	0.033573	10	0.266716	15	0.526702	29	0.92806	61	1.80963	8	8221736	8223363	-	MSTRG.21858
MSTRG.21866.1	14	0.338639	14	0.313857	0	0	29	1.0529	19	0.595064	13	0.365895	8	8288208	8289101	-	MSTRG.21866
MSTRG.21878.1	0	0	8	0.147386	0	0	1	0.00331	5	0.122553	6	0.149584	8	8388532	8391531	-	MSTRG.21878
MSTRG.21888.1	71	0.660508	29	0.247601	72	0.70327	142	1.92686	138	1.63945	107	1.19111	8	9285409	9286583	+	MSTRG.21888
MSTRG.21896.1	631	2.17282	657	2.10403	400	1.46391	1026	5.18196	801	3.52921	1016	4.21122	8	9587740	9592069	+	MSTRG.21896
MSTRG.21907.1	146	1.15947	146	1.07998	73	0.617683	80	0.932976	124	1.25907	187	1.78575	8	9756621	9758632	-	MSTRG.21907
MSTRG.21921.1	0	0	0	0	0	0	1	0.008754	2	0.087346	0	0	8	10146070	10146334	-	MSTRG.21921
MSTRG.2193.1	17	0.321939	40	0.713888	27	0.539207	64	1.80926	16	0.37371	27	0.615984	1	118425111	118426124	+	MSTRG.2193
MSTRG.21937.1	31	0.46316	0	0	4	0.055795	20	0.439933	41	0.802943	28	0.518111	8	10453381	10454277	+	MSTRG.21937
MSTRG.21949.1	286	0.472315	446	0.68431	170	0.298155	999	2.42273	794	1.67925	1680	3.34109	8	10837346	10845021	-	MSTRG.21949
MSTRG.21949.3	753	1.39987	568	0.981003	920	1.81971	658	1.79484	466	1.10827	0	0	8	10837346	10849159	-	MSTRG.21949
MSTRG.2195.1	10	0.301605	11	0.299724	0	0	40	1.80833	20	0.798989	34	1.23954	1	118477865	118480558	+	MSTRG.2195
MSTRG.21957.1	0	0	0	0	0	0	0	0	10	0.616305	9	0.515142	8	11228881	11229732	+	MSTRG.21957
MSTRG.21963.1	106	1.10835	75	0.730839	55	0.613059	160	2.46154	58	0.773978	117	1.47034	8	11307258	11327577	-	MSTRG.21963
MSTRG.21964.1	14	0.354763	4	0.093585	6	0.147845	54	2.00668	37	1.19786	23	0.689326	8	11331079	11336494	-	MSTRG.21964
MSTRG.21965.1	41	0.721307	53	0.872246	0	0	66	1.70645	62	1.39538	78	1.64322	8	11345954	11358733	-	MSTRG.21965
MSTRG.21971.1	32	0.310603	118	1.06746	48	0.494101	174	2.47476	119	1.47683	117	1.36609	8	11482487	11489380	+	MSTRG.21971
MSTRG.22006.1	21	0.291376	35	0.463406	76	1.14019	73	1.51537	63	1.142	64	1.09321	8	12341728	12345199	-	MSTRG.22006
MSTRG.22006.2	10	0.351036	1	0.012986	0	0	11	0.57016	4	0.166038	9	0.369803	8	12342369	12343067	-	MSTRG.22006
MSTRG.22007.13	287	2.09198	0	0	141	1.08756	0	0	208	1.9414	187	1.63779	8	12403348	12411623	-	MSTRG.22007
MSTRG.22008.1	46	1.04503	0	0	0	0	0	0	80	2.3249	0	0	8	12399729	12400946	-	MSTRG.22008
MSTRG.22008.2	26	0.567266	71	1.4772	42	0.993115	78	2.57737	32	0.911457	82	2.21417	8	12399789	12400946	-	MSTRG.22008
MSTRG.22013.10	0	0	24	0.052439	0	0	0	0	0	0	0	0	8	12718168	12723914	-	MSTRG.22013
MSTRG.22013.11	797	2.25361	1131	2.97391	934	2.80715	755	3.13002	647	2.3414	885	3.00998	8	12747242	12751082	-	MSTRG.22013
MSTRG.22013.9	497	1.34343	571	1.436	469	1.34732	301	1.1939	328	1.13476	506	1.64612	8	12663258	12667328	-	MSTRG.22013
MSTRG.22028.1	10	0.134995	24	0.31916	17	0.256254	21	0.436163	22	0.402135	27	0.453478	8	13287363	13290112	+	MSTRG.22028
MSTRG.22029.6	59	0.389939	129	0.796428	80	0.559313	58	0.563038	85	0.715715	85	0.675156	8	13296558	13298266	-	MSTRG.22029
MSTRG.22032.1	1	4.6e-05	1	0.000988	1	0.001391	1	0.020554	1	0.001346	1	0.002331	8	13306391	13307474	+	MSTRG.22032
MSTRG.22033.1	330	1.78469	326	1.63755	252	1.44738	217	1.71965	180	1.24405	273	1.77689	8	13376342	13378889	-	MSTRG.22033
MSTRG.22034.2	65	0.326598	144	0.672279	109	0.581493	140	1.02952	41	0.260607	70	0.423147	8	13540319	13548335	-	MSTRG.22034
MSTRG.22034.3	48	0.635186	33	0.406471	20	0.276117	63	1.21735	25	0.417395	65	1.0341	8	13547270	13548191	-	MSTRG.22034
MSTRG.22049.1	91	1.61811	31	0.501602	46	0.864555	29	0.760103	53	1.20394	48	1.02885	8	14067734	14070160	-	MSTRG.22049
MSTRG.22051.1	117	1.47204	78	0.918875	139	1.87011	55	1.0135	77	1.23339	50	0.758027	8	14070709	14079318	+	MSTRG.22051
MSTRG.22072.8	1	0.001405	0	0	0	0	1	0.030059	2	0.047477	1	0.017848	8	15660258	15660962	+	MSTRG.22072
MSTRG.22080.1	31	0.821174	21	0.519053	15	0.409278	28	1.08694	14	0.474724	19	0.591637	8	15890534	15893266	+	MSTRG.22080
MSTRG.22081.1	433	2.25426	429	2.07591	478	2.64568	146	1.11269	187	1.24073	162	1.00835	8	15893841	15984780	-	MSTRG.22081
MSTRG.22087.1	292	1.5829	317	1.59357	149	0.858897	98	0.772733	107	0.735713	173	1.12244	8	16101046	16120142	+	MSTRG.22087
MSTRG.22088.1	17	0.78053	36	1.58086	17	0.844456	6	0.412178	7	0.3993	31	1.75288	8	16123532	16173779	+	MSTRG.22088
MSTRG.22099.1	0	0	0	0	0	0	22	0.621288	0	0	0	0	8	16429696	16432826	+	MSTRG.22099
MSTRG.22100.1	107	2.211	72	1.36496	59	1.29278	79	2.37421	69	1.81679	83	2.05538	8	16438227	16443818	+	MSTRG.22100
MSTRG.22103.1	1	0.000349	1	0.036071	1	0.015485	1	0.056817	0	0	0	0	8	16523152	16525408	+	MSTRG.22103
MSTRG.22105.1	43	0.416652	36	0.326268	71	0.744249	96	1.37825	52	0.645447	87	1.02917	8	16529851	16533108	+	MSTRG.22105
MSTRG.22141.1	85	0.504158	86	0.471899	66	0.414968	85	0.742656	132	1.00375	112	0.802836	8	17408455	17431977	+	MSTRG.22141
MSTRG.22143.1	11	0.137653	36	0.418292	26	0.346357	67	1.25945	29	0.468052	71	1.0845	8	17435483	17438531	+	MSTRG.22143
MSTRG.22150.1	402	1.40127	446	1.44339	411	1.52241	331	1.69188	361	1.60958	359	1.50204	8	17521559	17525732	-	MSTRG.22150
MSTRG.22155.1	73	0.900255	68	0.77484	76	0.997274	100	1.80181	178	2.80628	123	1.82607	8	17639018	17639929	-	MSTRG.22155
MSTRG.22164.1	14	0.26764	20	0.364587	33	0.701838	63	1.87548	57	1.46667	72	1.76554	8	18235819	18238433	+	MSTRG.22164
MSTRG.2218.1	626	1.65711	191	0.469797	389	1.09563	184	0.713603	241	0.81674	341	1.08532	1	120145447	120149528	-	MSTRG.2218
MSTRG.2218.2	84	0.328419	371	1.34838	39	0.162172	50	0.284041	109	0.545465	17	0.079967	1	120146761	120149528	-	MSTRG.2218
MSTRG.22186.1	1	0.001135	0	0	3	0.088101	0	0	0	0	0	0	8	19312120	19316091	+	MSTRG.22186
MSTRG.22199.1	72	0.395748	78	0.400282	28	0.164472	224	1.82025	199	1.41179	161	1.07194	8	20787180	20789548	-	MSTRG.22199
MSTRG.2220.2	171	1.24034	90	0.604368	161	1.24074	83	0.885654	106	0.980454	209	1.82114	1	120193200	120202369	-	MSTRG.2220
MSTRG.22207.1	73	0.464494	50	0.297202	18	0.119982	97	0.916543	196	1.61264	132	1.02263	8	20957910	20960470	-	MSTRG.22207
MSTRG.2221.2	52	0.113669	0	0	74	0.170935	0	0	100	0.279516	42	0.108383	1	120222654	120229744	-	MSTRG.2221
MSTRG.22213.1	466	1.44195	519	1.49257	511	1.68354	347	1.5726	342	1.35365	387	1.43983	8	21278116	21292563	+	MSTRG.22213
MSTRG.22218.1	30	0.505537	20	0.305947	23	0.412611	10	0.242487	27	0.580145	50	1.00099	8	21308545	21309349	+	MSTRG.22218
MSTRG.22226.1	0	0	0	0	0	0	0	0	5	0.182096	3	0.085572	8	21457963	21462675	+	MSTRG.22226
MSTRG.22227.1	117	1.38099	128	1.40599	172	2.17568	142	2.4768	146	2.21111	67	0.948242	8	21546106	21547441	-	MSTRG.22227
MSTRG.22228.1	46	1.26699	52	1.32531	88	2.58737	38	1.52077	64	2.24605	70	2.32014	8	21568477	21568916	-	MSTRG.22228
MSTRG.22242.1	0	0	1	0.001761	1	0.002565	3	0.060963	2	0.028003	0	0	8	21831879	21832475	-	MSTRG.22242
MSTRG.22251.1	433	0.940944	603	1.21812	523	1.20753	602	1.91952	865	2.40429	877	2.29092	8	22348278	22353543	+	MSTRG.22251
MSTRG.22257.1	32	0.365644	40	0.430536	5	0.049631	112	1.89167	93	1.37482	86	1.19289	8	22503235	22504369	-	MSTRG.22257
MSTRG.2230.1	0	0	22	0.619194	43	1.37442	19	0.820965	19	0.737038	0	0	1	121004389	121004793	-	MSTRG.2230
MSTRG.22374.1	1243	1.09078	1052	0.858232	839	0.782924	2259	2.90744	2296	2.57835	2814	2.96986	8	27396065	27408343	-	MSTRG.22374
MSTRG.2241.1	419	1.45995	388	1.25632	308	1.14034	231	1.17952	220	0.978359	240	1.00395	1	121125426	121133312	-	MSTRG.2241
MSTRG.22418.1	0	0	0	0	0	0	10	0.542391	2	0.0603	0	0	8	29560155	29560634	-	MSTRG.22418
MSTRG.22421.1	0	0	0	0	0	0	8	0.472954	0	0	0	0	8	30061305	30061805	-	MSTRG.22421
MSTRG.22423.1	200	1.65027	124	0.949594	169	1.48622	263	3.18449	269	2.85047	136	1.34901	8	30207124	30208900	+	MSTRG.22423
MSTRG.22429.1	320	1.9934	292	1.69417	322	2.13706	458	4.19287	298	2.37545	325	2.43423	8	30476458	30478226	-	MSTRG.22429
MSTRG.22451.2	340	1.20165	433	1.42291	218	0.820717	98	0.508311	113	0.509162	223	0.949496	8	31392579	31395624	+	MSTRG.22451
MSTRG.22455.1	0	0	7	0.256659	0	0	21	1.17993	19	0.914861	10	0.440373	8	31450881	31452278	-	MSTRG.22455
MSTRG.22456.1	11	0.250893	8	0.165612	5	0.127725	33	1.17864	19	0.577562	48	1.4371	8	31452581	31455247	-	MSTRG.22456
MSTRG.22457.1	38	1.52045	57	2.14844	43	1.81473	25	1.48487	18	0.908668	21	1.00036	8	31459476	31459761	+	MSTRG.22457
MSTRG.22489.3	85	0.215007	85	0.200215	196	0.530712	0	0	0	0	0	0	8	32348164	32352387	-	MSTRG.22489
MSTRG.22493.1	65	1.12504	46	0.742461	45	0.833186	118	3.01235	119	2.67225	111	2.32686	8	32999998	33001135	-	MSTRG.22493
MSTRG.22506.3	11	0.156557	2	0.018579	24	0.372414	6	0.124475	2	0.033686	2	0.027859	8	33304727	33306272	+	MSTRG.22506
MSTRG.22514.1	297	2.30103	250	1.8029	394	3.25618	458	5.21596	234	2.32064	428	3.99265	9	125684	158349	+	MSTRG.22514
MSTRG.22514.2	224	1.49312	215	1.32826	141	0.993146	134	1.30857	166	1.412	190	1.52349	9	150197	157365	+	MSTRG.22514
MSTRG.22514.4	0	0	0	0	28	0.380181	9	0.162943	5	0.076941	34	0.53134	9	157366	158349	+	MSTRG.22514
MSTRG.22521.2	0	0	0	0	0	0	1	0.000847	3	0.054095	2	0.027591	9	258675	259693	+	MSTRG.22521
MSTRG.22534.1	1	0.000363	1	0.015806	2	0.02736	2	0.072749	1	0.01399	1	0.02095	9	510162	510680	-	MSTRG.22534
MSTRG.22554.1	574	0.920943	726	1.08323	574	0.979933	1222	2.87649	1320	2.71116	1220	2.35539	9	925829	932721	+	MSTRG.22554
MSTRG.22570.1	15	0.315505	77	1.49815	9	0.200767	69	2.12592	30	0.79147	34	0.853139	9	1598304	1598829	+	MSTRG.22570
MSTRG.2258.1	1	0.017169	1	0.005684	1	0.034351	3	0.135611	1	0.044278	5	0.19149	1	122179521	122183441	+	MSTRG.2258
MSTRG.22585.1	131	0.762616	102	0.552398	270	1.67641	171	1.46538	160	1.18936	263	1.84752	9	2023896	2027126	+	MSTRG.22585
MSTRG.2259.10	0	0	0	0	0	0	53	0.230579	0	0	42	0.149146	1	122192432	122196059	-	MSTRG.2259
MSTRG.22592.1	5	0.064018	0	0	0	0	39	0.748175	25	0.409752	11	0.160778	9	2284513	2289702	-	MSTRG.22592
MSTRG.22592.2	0	0	0	0	0	0	0	0	0	0	28	0.998823	9	2284671	2285177	-	MSTRG.22592
MSTRG.22592.3	0	0	0	0	29	1.03534	0	0	3	0.090217	0	0	9	2286744	2289702	-	MSTRG.22592
MSTRG.226.1	5	0.107509	38	0.856205	58	1.50132	12	0.432352	1	0.005063	11	0.308133	1	13060250	13060707	+	MSTRG.226
MSTRG.2260.1	0	0	0	0	0	0	0	0	10	0.231417	4	0.079117	1	122197585	122200039	+	MSTRG.2260
MSTRG.22626.2	1	0.001495	13	0.172457	6	0.080439	9	0.171533	13	0.224448	20	0.343404	9	4267658	4284205	+	MSTRG.22626
MSTRG.22626.3	70	0.467083	91	0.562575	16	0.107899	0	0	50	0.427823	28	0.223679	9	4285698	4291422	+	MSTRG.22626
MSTRG.22630.1	715	2.00329	674	1.75603	634	1.88887	283	1.16056	295	1.05714	458	1.54313	9	4331441	4335281	+	MSTRG.22630
MSTRG.22634.1	138	1.49137	220	2.22214	166	1.91202	126	2.01021	145	2.01753	142	1.85831	9	4891023	4893210	-	MSTRG.22634
MSTRG.2266.1	0	0	0	0	0	0	0	0	0	0	4	0.171714	1	122415066	122416927	-	MSTRG.2266
MSTRG.22690.1	31	0.479785	22	0.314024	31	0.509327	79	1.78739	23	0.442569	36	0.665921	9	8836622	8838076	-	MSTRG.22690
MSTRG.227.1	241	1.48706	157	0.899625	192	1.26211	114	1.03371	106	0.836312	167	1.23852	1	13220982	13222737	+	MSTRG.227
MSTRG.2270.12	4	0.080978	39	0.894819	1	0.005979	14	0.497862	2	0.036208	2	0.055008	1	122869589	122871060	-	MSTRG.2270
MSTRG.22721.1	15	0.350777	4	0.071912	0	0	4	0.117578	6	0.189697	15	0.434781	9	9611508	9612065	-	MSTRG.22721
MSTRG.22722.1	30	0.768566	9	0.217881	12	0.318699	0	0	3	0.069569	9	0.270979	9	9612216	9618153	-	MSTRG.22722
MSTRG.22741.1	0	0	2	0.045264	0	0	1	0.031298	1	0.002006	1	0.01572	9	10064642	10065113	-	MSTRG.22741
MSTRG.22742.1	4	0.075755	0	0	0	0	4	0.11945	10	0.29464	21	0.621153	9	10070164	10072564	-	MSTRG.22742
MSTRG.22743.1	0	0	3	0.079431	0	0	7	0.277908	13	0.439263	14	0.47678	9	10074438	10076625	-	MSTRG.22743
MSTRG.22744.1	0	0	0	0	15	0.607402	0	0	4	0.193005	25	1.17617	9	10077353	10077723	-	MSTRG.22744
MSTRG.22745.1	15	0.437485	0	0	8	0.226724	16	0.66012	6	0.201934	7	0.243539	9	10080860	10081571	-	MSTRG.22745
MSTRG.22749.1	50	0.200494	0	0	0	0	118	0.692127	184	0.944613	462	2.23008	9	10133858	10136556	+	MSTRG.22749
MSTRG.22749.2	262	1.07386	352	1.34085	237	1.02957	559	3.36148	396	2.07473	250	1.22976	9	10133858	10136556	+	MSTRG.22749
MSTRG.22749.3	0	0	0	0	0	0	0	0	122	0.763791	0	0	9	10134049	10136556	+	MSTRG.22749
MSTRG.22750.1	152	1.81432	155	1.71523	173	2.18922	84	1.46654	142	2.16819	126	1.80156	9	10139379	10140881	+	MSTRG.22750
MSTRG.22762.1	104	1.74762	146	2.28071	73	1.29466	74	1.81956	55	1.16935	54	1.08878	9	10477142	10478224	+	MSTRG.22762
MSTRG.22763.1	16	0.356397	18	0.366688	25	0.593166	35	1.14475	64	1.81675	54	1.4288	9	10482599	10484507	+	MSTRG.22763
MSTRG.22776.1	90	1.13225	68	0.7958	82	1.09522	166	3.07754	185	2.9927	207	3.14498	9	11090309	11091546	+	MSTRG.22776
MSTRG.22792.11	558	1.18972	89	0.176252	180	0.407685	62	0.19394	270	0.736707	216	0.55304	9	12625252	12645053	+	MSTRG.22792
MSTRG.22794.1	136	0.713278	100	0.4889	127	0.708312	246	1.89493	262	1.75826	215	1.3576	9	12679896	12682690	+	MSTRG.22794
MSTRG.228.1	1	0.00399	0	0	0	0	0	0	0	0	0	0	1	13248557	13248967	-	MSTRG.228
MSTRG.22811.1	0	0	0	0	0	0	1	0.052488	0	0	0	0	9	13109479	13109985	-	MSTRG.22811
MSTRG.22817.1	65	1.64722	107	2.53369	49	1.31772	30	1.09985	21	0.686325	49	1.504	9	13528102	13532652	+	MSTRG.22817
MSTRG.22817.2	362	1.97628	431	2.19172	383	2.22347	251	2.00961	253	1.7677	274	1.79756	9	13528121	13534316	+	MSTRG.22817
MSTRG.22821.1	189	0.986227	267	1.29619	90	0.501353	62	0.476291	172	1.14766	145	0.909795	9	13722877	13729185	+	MSTRG.22821
MSTRG.22821.2	33	0.437117	11	0.127539	17	0.232221	15	0.289151	3	0.048045	9	0.143984	9	13724011	13729059	+	MSTRG.22821
MSTRG.22822.1	30	0.857737	26	0.675675	66	2.00946	44	1.83667	20	0.717759	52	1.77488	9	13725055	13729860	-	MSTRG.22822
MSTRG.22825.1	402	2.47534	251	1.43491	318	2.08178	191	1.72416	105	0.827733	243	1.7942	9	13988188	13989957	+	MSTRG.22825
MSTRG.2287.1	0	0	0	0	0	0	27	1.86782	5	0.28221	12	0.635495	1	123809998	123813206	+	MSTRG.2287
MSTRG.229.1	702	1.93782	619	1.58885	455	1.33618	287	1.16056	368	1.29758	429	1.425	1	13249888	13253789	+	MSTRG.229
MSTRG.22901.1	251	0.905012	350	1.17306	188	0.719173	467	2.4722	393	1.81376	586	2.54294	9	16322874	16325901	-	MSTRG.22901
MSTRG.22902.1	17	0.241692	8	0.098916	14	0.212256	18	0.372885	13	0.225822	21	0.348422	9	16324912	16327889	+	MSTRG.22902
MSTRG.22918.1	179	1.19972	159	0.988818	138	0.981158	201	1.97468	119	1.02134	197	1.58795	9	16773877	16775534	-	MSTRG.22918
MSTRG.22919.1	7	0.19936	9	0.220617	0	0	0	0	1	0.035933	1	0.028068	9	16842390	16849925	+	MSTRG.22919
MSTRG.22927.1	192	0.929759	245	1.102	143	0.735424	191	1.35549	187	1.16167	140	0.812078	9	17209440	17214559	-	MSTRG.22927
MSTRG.2293.1	0	0	16	0.271808	41	0.799969	28	0.736376	20	0.44949	20	0.433238	1	123992838	124000065	-	MSTRG.2293
MSTRG.2293.2	32	0.586298	48	0.809919	87	1.69328	14	0.368093	15	0.350717	21	0.447934	1	123992838	124000065	-	MSTRG.2293
MSTRG.2293.3	51	0.858428	74	1.16518	63	1.1387	16	0.3757	8	0.172863	16	0.326952	1	123995482	124000065	-	MSTRG.2293
MSTRG.22933.1	74	0.443159	64	0.356794	62	0.39821	250	2.21172	216	1.66596	207	1.50621	9	17381493	17399476	-	MSTRG.22933
MSTRG.22951.1	20	0.423453	25	0.493994	0	0	26	0.807403	15	0.39177	0	0	9	17824300	17834260	+	MSTRG.22951
MSTRG.22953.1	21	0.392949	16	0.282431	12	0.233041	68	1.92401	28	0.697803	34	0.783366	9	18317119	18370385	+	MSTRG.22953
MSTRG.22962.1	7	0.117864	0	0	0	0	39	0.972231	5	0.092717	8	0.160123	9	18714223	18715805	-	MSTRG.22962
MSTRG.22997.1	13	0.166004	39	0.474793	59	0.826699	26	0.506107	55	0.922353	10	0.146149	9	20716532	20905561	+	MSTRG.22997
MSTRG.2300.1	89	0.669862	114	0.802272	115	0.923074	211	2.35075	190	1.84649	202	1.83946	1	124281427	124283275	-	MSTRG.2300
MSTRG.23014.1	10	0.320044	12	0.377987	24	0.84747	35	1.74372	43	1.86647	37	1.47892	9	21830693	21831254	-	MSTRG.23014
MSTRG.23016.7	59	0.327175	76	0.392908	133	0.78538	195	1.58358	202	1.43283	291	1.94412	9	21928133	21936898	-	MSTRG.23016
MSTRG.23019.1	288	1.60353	243	1.25917	233	1.37956	163	1.33443	165	1.17456	237	1.58976	9	22064477	22066481	+	MSTRG.23019
MSTRG.23021.1	88	1.59025	65	1.10404	33	0.638757	23	0.610349	24	0.554031	37	0.795275	9	22181347	22182178	-	MSTRG.23021
MSTRG.23036.2	0	0	0	0	0	0	0	0	8	0.168594	4	0.068142	9	23136692	23140715	+	MSTRG.23036
MSTRG.23046.1	591	1.17216	927	1.70823	540	1.13802	444	1.29155	551	1.39672	828	1.97469	9	23606932	23613390	-	MSTRG.23046
MSTRG.23051.1	66	1.16831	58	0.947615	86	1.62042	8	0.209057	20	0.437877	37	0.774773	9	23964383	23972167	-	MSTRG.23051
MSTRG.23054.1	0	0	0	0	0	0	0	0	0	0	13	0.506697	9	24025502	24027468	-	MSTRG.23054
MSTRG.23089.1	111	0.56463	301	1.42947	120	0.649792	41	0.30424	83	0.543431	47	0.28556	9	24704853	24706966	-	MSTRG.23089
MSTRG.23093.1	47	1.31184	10	0.252551	10	0.290114	9	0.337253	0	0	0	0	9	25381966	25393075	+	MSTRG.23093
MSTRG.23109.1	335	1.46171	273	1.10814	255	1.18492	91	0.582204	70	0.389136	69	0.35882	9	25960365	26009307	+	MSTRG.23109
MSTRG.23142.1	0	0	8	0.389713	6	0.299213	35	2.67379	13	0.821889	10	0.618339	VSDN01000047.1	4921	5197	-	MSTRG.23142
MSTRG.23143.4	5	0.125113	0	0	4	0.103599	8	0.282306	36	1.14872	1	0.018856	VSDN01000051.1	4895	5632	-	MSTRG.23143
MSTRG.23196.1	7	0.280985	9	0.328695	11	0.473463	3	0.155786	5	0.257293	2	0.072325	VSDN01000123.1	88618	89148	-	MSTRG.23196
MSTRG.23196.2	0	0	36	0.528394	4	0.053497	81	1.88668	91	1.8517	45	0.854492	VSDN01000123.1	88639	130432	-	MSTRG.23196
MSTRG.23201.1	0	0	3	0.067677	8	0.234994	0	0	16	0.623707	3	0.078857	VSDN01000123.1	125941	126410	+	MSTRG.23201
MSTRG.23202.1	94	0.474049	139	0.649295	176	0.944405	318	2.35317	203	1.31087	325	1.9754	VSDN01000123.1	126099	128335	-	MSTRG.23202
MSTRG.23208.1	20	0.929128	34	1.50812	20	0.980249	18	1.2125	17	1.01465	19	1.09238	VSDN01000135.1	5454	8135	+	MSTRG.23208
MSTRG.23217.7	174	2.17138	118	1.36592	158	2.09881	15	0.272226	28	0.444254	31	0.460875	VSDN01000143.1	51884	82892	+	MSTRG.23217
MSTRG.23229.1	113	0.605286	80	0.395161	121	0.68945	860	6.76091	641	4.39487	696	4.48915	VSDN01000184.1	72737	76550	-	MSTRG.23229
MSTRG.23230.2	0	0	0	0	13	0.262862	0	0	9	0.22804	13	0.303692	VSDN01000189.1	1448	2010	-	MSTRG.23230
MSTRG.23236.1	0	0	0	0	0	0	0	0	15	0.728533	0	0	VSDN01000191.1	19476	19830	+	MSTRG.23236
MSTRG.23241.1	14	0.588457	14	0.53898	10	0.434121	47	2.95532	50	2.71696	22	1.12999	VSDN01000199.1	1908	2205	-	MSTRG.23241
MSTRG.23256.2	26	0.677748	31	0.758351	10	0.275067	4	0.156135	11	0.35475	17	0.539938	VSDN01000243.1	21125	24045	-	MSTRG.23256
MSTRG.23257.1	101	0.44598	110	0.449875	116	0.545678	115	0.744307	153	0.865112	142	0.754003	VSDN01000244.1	2237	11430	-	MSTRG.23257
MSTRG.23257.2	0	0	0	0	42	0.962469	61	1.91052	0	0	0	0	VSDN01000244.1	8634	10659	-	MSTRG.23257
MSTRG.23257.3	0	0	36	0.678317	33	0.707517	66	1.97122	0	0	8	0.196419	VSDN01000244.1	9119	10659	-	MSTRG.23257
MSTRG.23257.4	29	0.564921	18	0.325082	3	0.051119	0	0	1	0.013934	82	1.98459	VSDN01000244.1	9613	10659	-	MSTRG.23257
MSTRG.23257.5	87	1.78466	143	2.74607	28	0.602491	98	2.94211	96	2.5167	147	3.65001	VSDN01000244.1	9632	10659	-	MSTRG.23257
MSTRG.23257.6	0	0	0	0	0	0	68	2.04045	189	5.00099	0	0	VSDN01000244.1	9632	10659	-	MSTRG.23257
MSTRG.23267.1	2	0.039087	6	0.155402	5	0.160014	5	0.22767	4	0.128452	6	0.221528	VSDN01000271.1	4350	5198	+	MSTRG.23267
MSTRG.23270.3	71	1.0104	121	1.5949	58	0.869939	127	2.64284	83	1.50062	185	3.15317	VSDN01000271.1	43878	45563	-	MSTRG.23270
MSTRG.23271.1	42	0.437104	43	0.409587	54	0.587547	45	0.672704	55	0.722378	67	0.82949	VSDN01000271.1	34451	38656	+	MSTRG.23271
MSTRG.23271.2	98	0.795624	67	0.505226	90	0.775713	83	0.986739	91	0.94704	121	1.18451	VSDN01000271.1	34451	36453	+	MSTRG.23271
MSTRG.23271.3	7	0.122694	0	0	1	0.015246	0	0	7	0.152062	25	0.535757	VSDN01000271.1	37043	38656	+	MSTRG.23271
MSTRG.23274.1	62	2.22802	0	0	19	0.699343	0	0	15	0.691944	9	0.377666	VSDN01000271.1	59976	60299	+	MSTRG.23274
MSTRG.23276.1	0	0	0	0	38	1.68331	10	0.596722	16	0.864792	30	1.50331	VSDN01000277.1	1813	7862	+	MSTRG.23276
MSTRG.23279.1	8	0.292391	7	0.250403	13	0.535648	4	0.183326	36	1.77683	18	0.820201	VSDN01000281.1	20778	27569	-	MSTRG.23279
MSTRG.23295.1	16	0.229184	5	0.066105	34	0.520705	53	1.13742	64	1.19288	65	1.14067	VSDN01000327.1	309097	365277	-	MSTRG.23295
MSTRG.23295.2	170	1.75112	183	1.74428	196	2.13836	228	3.43711	294	3.86564	279	3.45252	VSDN01000327.1	314116	365277	-	MSTRG.23295
MSTRG.23295.3	11	0.132261	31	0.350794	9	0.105685	10	0.174793	12	0.183128	15	0.217059	VSDN01000327.1	358996	365277	-	MSTRG.23295
MSTRG.23296.1	18	0.825697	40	1.7984	10	0.476609	31	2.13503	56	3.46529	22	1.23284	VSDN01000327.1	310777	361077	-	MSTRG.23296
MSTRG.23303.2	8	0.153393	22	0.392598	53	1.08337	36	1.02575	38	0.943711	49	1.15297	VSDN01000343.1	172719	173292	+	MSTRG.23303
MSTRG.23307.2	407	2.52404	275	1.58757	641	4.23035	656	5.97458	456	3.61991	345	2.57578	VSDN01000347.1	4350	14673	+	MSTRG.23307
MSTRG.23307.3	131	1.00108	113	0.802899	0	0	0	0	0	0	369	3.40514	VSDN01000347.1	4990	14673	+	MSTRG.23307
MSTRG.23310.1	26	0.818296	47	1.38381	30	0.996575	12	0.556743	42	1.70559	35	1.32127	VSDN01000347.1	14850	15207	+	MSTRG.23310
MSTRG.23311.1	142	1.57076	167	1.71639	137	1.60514	15	0.23328	28	0.39299	31	0.411083	VSDN01000350.1	4438	23345	+	MSTRG.23311
MSTRG.23314.1	111	1.08254	96	0.871415	85	0.886124	128	1.83902	131	1.64043	103	1.20789	VSDN01000352.1	2757	14715	+	MSTRG.23314
MSTRG.23315.1	105	0.868849	115	0.885526	102	0.900546	54	0.654389	113	1.19869	75	0.744449	VSDN01000352.1	9363	16379	-	MSTRG.23315
MSTRG.23315.2	103	1.09034	97	0.958244	104	1.17545	49	0.75616	68	0.91915	61	0.775728	VSDN01000352.1	9641	16379	-	MSTRG.23315
MSTRG.23321.2	10	0.130356	48	0.58153	0	0	6	0.101482	3	0.034709	15	0.235557	VSDN01000386.1	9647	20374	-	MSTRG.23321
MSTRG.23321.4	20	0.697426	16	0.501331	0	0	26	1.33945	14	0.610479	18	0.738229	VSDN01000386.1	11490	20407	-	MSTRG.23321
MSTRG.23322.1	142	1.26304	165	1.36352	110	1.04285	332	4.3386	404	4.61061	310	3.32845	VSDN01000386.1	8056	17468	-	MSTRG.23322
MSTRG.23329.1	124	1.95788	69	1.0123	124	2.07977	175	4.05425	219	4.41738	269	5.10914	VSDN01000401.1	108288	109841	+	MSTRG.23329
MSTRG.23351.1	82	0.688468	113	0.880158	71	0.634222	88	1.08974	157	1.68784	214	2.16552	VSDN01000459.1	57974	60466	-	MSTRG.23351
MSTRG.23352.1	25	0.949484	37	1.31036	12	0.482218	29	1.58908	12	0.577679	28	1.27642	VSDN01000461.1	4790	8497	+	MSTRG.23352
MSTRG.2336.1	20	0.417489	0	0	27	0.589572	105	3.21157	86	2.30541	97	2.4208	1	126084900	126087113	+	MSTRG.2336
MSTRG.23363.1	99	2.66673	74	1.84587	45	1.29343	57	2.23352	53	1.8145	33	1.06123	VSDN01000502.1	5296	13286	+	MSTRG.23363
MSTRG.23365.1	815	1.77783	387	0.784457	626	1.45087	486	1.55187	588	1.64026	725	1.89944	VSDN01000503.1	38637	79693	-	MSTRG.23365
MSTRG.23371.5	0	0	0	0	0	0	18916	51.0007	0	0	0	0	VSDN01000505.1	6525	12458	+	MSTRG.23371
MSTRG.23372.1	5	0.194462	4	0.142985	1	0.037729	6	0.324523	1	0.036883	2	0.05457	VSDN01000505.1	7621	8082	-	MSTRG.23372
MSTRG.23378.1	339	2.45544	349	2.34639	392	3.01658	269	2.85457	272	2.51601	271	2.35915	VSDN01000553.1	25805	28007	+	MSTRG.23378
MSTRG.2338.1	0	0	0	0	0	0	5	0.238773	0	0	8	0.27537	1	126111138	126111651	-	MSTRG.2338
MSTRG.23382.1	1	0.003241	1	0.009663	3	0.032925	5	0.072957	11	0.151634	1	0.011488	VSDN01000553.1	32718	33890	-	MSTRG.23382
MSTRG.23387.1	0	0	0	0	0	0	0	0	26	1.62421	5	0.245756	VSDN01000572.1	68315	68613	-	MSTRG.23387
MSTRG.2339.1	2	0.070274	1	0.000488	1	0.04036	1	0.055001	2	0.089221	3	0.123905	1	126123142	126127127	-	MSTRG.2339
MSTRG.23392.1	64	1.09793	109	1.75227	25	0.44866	105	2.6476	126	2.79724	135	2.81561	VSDN01000595.1	1381	2753	+	MSTRG.23392
MSTRG.23400.1	105	3.92012	182	6.35698	147	5.83852	250	13.7385	170	8.15622	255	11.4783	VSDN01000607.1	37072	37452	-	MSTRG.23400
MSTRG.23403.6	40	0.310046	28	0.201193	62	0.511192	53	0.602907	77	0.766143	74	0.691394	VSDN01000622.1	64781	72574	-	MSTRG.23403
MSTRG.23403.7	12	0.10697	30	0.241844	48	0.448707	102	1.32863	168	1.92031	98	1.05327	VSDN01000622.1	64782	72405	-	MSTRG.23403
MSTRG.23403.8	24	0.182996	34	0.246413	0	0	111	1.27094	17	0.162764	136	1.27305	VSDN01000622.1	64782	73920	-	MSTRG.23403
MSTRG.23416.1	4	0.079051	9	0.195427	54	1.41663	3	0.074118	8	0.253453	4	0.106415	VSDN01000678.1	100156	107583	-	MSTRG.23416
MSTRG.23422.1	44	0.911903	47	0.909392	34	0.742001	40	1.22334	45	1.18405	61	1.51638	VSDN01000709.1	1992	7813	-	MSTRG.23422
MSTRG.23424.1	16	0.478466	8	0.212007	0	0	8	0.338293	45	1.72924	10	0.32674	VSDN01000718.1	688	1318	+	MSTRG.23424
MSTRG.23432.1	0	0	77	1.28696	0	0	51	1.34694	0	0	0	0	VSDN01000757.1	69676	70332	-	MSTRG.23432
MSTRG.23433.1	288	12.7118	335	13.7713	397	18.6814	205	13.2773	213	12.0342	224	11.8823	VSDN01000760.1	212	550	-	MSTRG.23433
MSTRG.23437.1	48	0.85203	36	0.593572	60	1.1303	52	1.334	73	1.65586	44	0.936439	VSDN01000767.1	14013	14696	-	MSTRG.23437
MSTRG.23440.1	40	2.05354	6	0.251878	16	0.881473	2	0.113385	8	0.489286	9	0.508441	VSDN01000767.1	24832	25232	-	MSTRG.23440
MSTRG.23458.1	507	1.79314	253	0.831239	232	0.87228	308	1.59473	525	2.37427	516	2.19592	VSDN01000856.1	5352	8407	-	MSTRG.23458
MSTRG.2346.1	0	0	0	0	1	0.003492	5	0.156197	0	0	2	0.042612	1	126623445	126625704	-	MSTRG.2346
MSTRG.23475.1	0	0	11	0.290453	11	0.329826	57	2.37186	11	0.378174	28	0.949042	VSDN01000902.1	5579	8418	-	MSTRG.23475
MSTRG.23486.1	77	1.24605	95	1.43444	58	1.00521	94	2.22411	127	2.62934	79	1.52957	VSDN01000931.1	10191	14578	-	MSTRG.23486
MSTRG.23494.1	2	0.041964	2	0.027816	16	0.425375	8	0.273282	12	0.36177	15	0.43066	VSDN01000960.1	3484	3953	-	MSTRG.23494
MSTRG.235.1	167	1.71341	130	1.24375	64	0.691812	82	1.23202	186	2.4429	83	1.01804	1	13410788	13411890	-	MSTRG.235
MSTRG.2350.1	305	1.62162	318	1.57126	254	1.43412	178	1.38603	282	1.91901	265	1.6939	1	126784427	126786462	+	MSTRG.2350
MSTRG.23502.1	86	1.41554	111	1.70168	93	1.64064	140	3.39894	92	1.94533	73	1.44682	VSDN01000976.1	1289	10740	-	MSTRG.23502
MSTRG.23504.1	288	4.55154	191	2.80537	184	3.08608	143	3.32127	0	0	0	0	VSDN01000976.1	2330	6058	-	MSTRG.23504
MSTRG.23504.2	0	0	191	2.80517	137	2.30456	122	2.82582	201	4.05741	241	4.58063	VSDN01000976.1	2330	8745	-	MSTRG.23504
MSTRG.23510.1	14	0.644153	2	0.086543	25	1.22618	40	2.72319	15	0.895	20	1.0821	VSDN01000978.1	45341	48761	-	MSTRG.23510
MSTRG.23511.1	58	1.27015	65	1.32108	61	1.41836	130	4.19287	146	4.10421	144	3.80479	VSDN01000978.1	52959	53588	+	MSTRG.23511
MSTRG.23514.6	27	0.459206	7	0.09928	42	0.780266	70	1.79633	53	1.1829	51	1.06536	VSDN01000978.1	119401	120045	+	MSTRG.23514
MSTRG.23526.1	48	2.36014	30	1.38382	2	0.102889	43	3.14353	67	4.25224	52	3.09325	VSDN01001039.1	26182	40332	-	MSTRG.23526
MSTRG.23533.1	0	0	3	0.021798	0	0	93	1.43587	30	0.402656	82	1.03884	VSDN01001058.1	81432	88402	-	MSTRG.23533
MSTRG.23534.1	249	1.89651	198	1.4021	201	1.63262	237	2.64586	220	2.14379	263	2.41383	VSDN01001068.1	659	6340	-	MSTRG.23534
MSTRG.23534.2	142	1.32683	24	0.205202	45	0.448485	57	0.78396	68	0.807804	45	0.498978	VSDN01001068.1	861	6340	-	MSTRG.23534
MSTRG.23539.1	8	0.254543	9	0.273902	9	0.318011	21	1.07561	6	0.237363	16	0.654987	VSDN01001088.1	23476	30579	+	MSTRG.23539
MSTRG.23545.1	27	0.2531	49	0.434739	32	0.324536	77	1.08225	52	0.632806	31	0.350354	VSDN01001107.1	5184	7337	+	MSTRG.23545
MSTRG.23546.1	7581	13.8655	3580	6.0866	2508	4.87695	708	1.8967	874	2.04331	932	2.04936	VSDN01001107.1	8220	29597	+	MSTRG.23546
MSTRG.23546.10	1376	3.21182	1334	2.89518	1003	2.49049	827	2.8301	577	1.72191	982	2.75545	VSDN01001107.1	8257	28365	+	MSTRG.23546
MSTRG.23546.11	3751	11.7659	3887	11.3334	2087	6.96005	404	1.85529	1056	4.23547	864	3.2581	VSDN01001107.1	15353	25420	+	MSTRG.23546
MSTRG.23546.12	1699	4.19584	445	1.01961	135	0.354165	67	0.239728	229	0.723252	187	0.554061	VSDN01001107.1	15353	26844	+	MSTRG.23546
MSTRG.23546.2	2374	4.66104	3858	7.0426	1602	3.34547	4111	11.8383	3313	8.32411	3339	7.88577	VSDN01001107.1	8220	22910	+	MSTRG.23546
MSTRG.23546.3	2818	2.15377	10976	7.79807	10256	8.33559	26511	29.7142	46775	45.7419	47376	43.5436	VSDN01001107.1	8235	29597	+	MSTRG.23546
MSTRG.23546.4	7695	14.286	7744	13.365	2963	5.85027	1568	4.26802	1674	3.97681	2482	5.54069	VSDN01001107.1	8235	29597	+	MSTRG.23546
MSTRG.23546.5	0	0	0	0	0	0	23092	27.2187	0	0	0	0	VSDN01001107.1	8235	29597	+	MSTRG.23546
MSTRG.23546.6	2067	3.79283	1256	2.14158	266	0.517248	210	0.564674	234	0.54743	477	1.051	VSDN01001107.1	8239	29597	+	MSTRG.23546
MSTRG.23546.7	294	0.579742	553	1.01484	0	0	215	0.621193	373	0.940007	336	0.796004	VSDN01001107.1	8239	22910	+	MSTRG.23546
MSTRG.23546.8	1653	3.27369	1435	2.64148	2845	5.99243	2163	6.28214	2574	6.52248	2683	6.39052	VSDN01001107.1	8256	22910	+	MSTRG.23546
MSTRG.23546.9	492	0.979484	0	0	2928	6.2073	0	0	705	1.79639	0	0	VSDN01001107.1	8256	29597	+	MSTRG.23546
MSTRG.23554.1	52	1.07	68	1.30663	53	1.16114	103	3.11262	54	1.41763	65	1.60644	VSDN01001115.1	7708	19254	-	MSTRG.23554
MSTRG.23557.1	32	1.56252	20	0.895878	9	0.453422	51	3.7282	14	0.882777	33	1.94288	VSDN01001125.1	23910	25364	+	MSTRG.23557
MSTRG.23558.1	354	2.5254	377	2.50547	241	1.83204	234	2.44952	229	2.08739	238	2.03912	VSDN01001125.1	25894	40683	-	MSTRG.23558
MSTRG.23560.1	4	0.053693	0	0	0	0	6	0.140169	31	0.686096	4	0.063453	VSDN01001125.1	32496	33480	+	MSTRG.23560
MSTRG.23562.1	0	0	0	0	0	0	2	0.116072	10	0.476474	0	0	VSDN01001125.1	38737	40241	+	MSTRG.23562
MSTRG.23566.1	67	2.17652	32	0.968943	74	2.56176	44	2.10154	36	1.48928	59	2.30222	VSDN01001155.1	2476	6074	+	MSTRG.23566
MSTRG.23573.1	0	0	26	0.845054	0	0	37	1.87083	33	1.46283	40	1.68597	VSDN01001215.1	14411	14958	-	MSTRG.23573
MSTRG.23574.1	21	0.166257	45	0.33011	0	0	133	1.55873	54	0.549062	103	0.983732	VSDN01001215.1	15861	17245	-	MSTRG.23574
MSTRG.23575.1	0	0	12	0.157058	0	0	93	2.02464	65	1.24008	124	2.22243	VSDN01001215.1	19423	20201	-	MSTRG.23575
MSTRG.23577.1	23	0.443309	18	0.314593	19	0.370855	61	1.71538	51	1.24594	67	1.55259	VSDN01001215.1	21697	22330	-	MSTRG.23577
MSTRG.23579.1	111	0.395302	130	0.431453	68	0.255419	404	2.1173	328	1.50131	285	1.22545	VSDN01001215.1	22663	25824	-	MSTRG.23579
MSTRG.23581.1	25	0.494866	0	0	30	0.629458	62	1.81251	28	0.706313	74	1.75103	VSDN01001215.1	29112	29669	-	MSTRG.23581
MSTRG.23584.1	21	0.17903	73	0.571131	31	0.28013	41	0.505648	80	0.867653	111	1.12791	VSDN01001236.1	15348	51214	+	MSTRG.23584
MSTRG.23584.2	125	0.659795	114	0.557799	164	0.922078	184	1.42188	274	1.85496	153	0.967995	VSDN01001236.1	15349	50206	+	MSTRG.23584
MSTRG.23584.3	196	1.18365	147	0.824268	156	0.998649	336	2.97054	163	1.25547	300	2.1756	VSDN01001236.1	38520	43225	+	MSTRG.23584
MSTRG.23584.4	85	1.75711	61	1.16595	56	1.22712	119	3.59289	178	4.6953	106	2.62758	VSDN01001236.1	50278	53949	+	MSTRG.23584
MSTRG.23585.1	29	0.837213	10	0.250565	74	2.2919	14	0.567977	28	1.03475	56	1.96036	VSDN01001236.1	35922	37440	+	MSTRG.23585
MSTRG.23586.1	30	0.315208	52	0.519389	100	1.14601	128	2.02287	149	2.05812	106	1.36626	VSDN01001236.1	54072	64844	+	MSTRG.23586
MSTRG.23586.2	37	0.564983	30	0.430628	82	1.34206	122	2.75377	83	1.62806	91	1.67739	VSDN01001236.1	63269	64844	+	MSTRG.23586
MSTRG.23587.1	13	0.12154	36	0.324112	4	0.033685	136	1.94756	88	1.10293	38	0.44716	VSDN01001236.1	59872	62658	+	MSTRG.23587
MSTRG.23596.1	131	0.344207	117	0.285412	48	0.13181	189	0.727401	196	0.658851	140	0.442851	VSDN01001265.1	17441	22354	+	MSTRG.23596
MSTRG.23598.2	38	0.634004	56	0.870937	0	0	141	3.45765	179	3.84131	203	4.08853	VSDN01001265.1	23875	24535	-	MSTRG.23598
MSTRG.236.6	29	0.620043	5	0.097808	8	0.167368	8	0.242653	8	0.213659	20	0.49659	1	13463154	13464240	+	MSTRG.236
MSTRG.23601.1	0	0	13	0.139381	0	0	0	0	0	0	0	0	VSDN01001265.1	44329	45268	-	MSTRG.23601
MSTRG.23604.2	0	0	0	0	179	2.31296	0	0	0	0	0	0	VSDN01001265.1	55108	57138	-	MSTRG.23604
MSTRG.23610.1	8	0.289409	65	2.18074	6	0.203884	19	0.99145	25	1.13662	32	1.37166	VSDN01001271.1	709	1721	+	MSTRG.23610
MSTRG.23636.1	71	2.09585	106	2.92036	127	3.98681	251	10.8813	314	11.9019	230	8.19379	VSDN01001355.1	39921	40301	+	MSTRG.23636
MSTRG.23638.1	155	1.48895	78	0.693866	63	0.644472	183	2.58175	166	2.03902	60	0.688623	VSDN01001357.1	9	1323	+	MSTRG.23638
MSTRG.23638.2	20	0.220258	36	0.370964	101	1.18809	44	0.704102	101	1.42105	102	1.35516	VSDN01001357.1	9	1323	+	MSTRG.23638
MSTRG.23638.3	0	0	0	0	0	0	67	1.35533	2	0.028253	0	0	VSDN01001357.1	65	1553	+	MSTRG.23638
MSTRG.23638.4	2	0.014241	66	0.699427	37	0.448698	123	2.06963	36	0.517434	29	0.396695	VSDN01001357.1	65	1323	+	MSTRG.23638
MSTRG.23638.5	1	0.010628	127	1.84654	123	2.05686	0	0	0	0	26	0.479533	VSDN01001357.1	87	1323	+	MSTRG.23638
MSTRG.23638.6	61	0.903215	20	0.268741	91	1.43239	88	1.92249	138	2.63658	47	0.837441	VSDN01001357.1	87	1323	+	MSTRG.23638
MSTRG.23638.7	67	0.715385	108	1.07609	0	0	20	0.31373	4	0.053394	249	3.22857	VSDN01001357.1	87	1284	+	MSTRG.23638
MSTRG.23638.8	200	2.41139	104	1.15908	87	1.10665	34	0.599127	50	0.765935	57	0.825049	VSDN01001357.1	87	1323	+	MSTRG.23638
MSTRG.23643.1	10	0.147057	13	0.175596	9	0.144201	72	1.61194	27	0.516173	49	0.902614	VSDN01001370.1	32666	33400	+	MSTRG.23643
MSTRG.23644.16	542	2.05904	0	0	738	2.97967	727	4.04981	860	4.17924	1256	5.73663	VSDN01001370.1	83828	111384	-	MSTRG.23644
MSTRG.23644.18	1105	2.37747	371	0.741932	1848	4.22667	772	2.43408	2639	7.26444	1320	3.41394	VSDN01001370.1	86005	97243	-	MSTRG.23644
MSTRG.23644.19	497	1.29655	27	0.063751	461	1.27928	1375	5.26673	243	0.810375	1171	3.67754	VSDN01001370.1	86010	114373	-	MSTRG.23644
MSTRG.23644.20	521	1.19267	150	0.318854	451	1.09764	1623	5.45167	643	1.88295	869	2.39308	VSDN01001370.1	86010	92474	-	MSTRG.23644
MSTRG.23644.22	41	0.379851	0	0	23	0.222107	1	0.006776	6	0.066168	0	0	VSDN01001370.1	89912	92474	-	MSTRG.23644
MSTRG.23644.3	5	0.068051	7	0.081534	7	0.100303	0	0	2	0.034281	5	0.071057	VSDN01001370.1	36128	37409	-	MSTRG.23644
MSTRG.23645.1	126	2.50244	185	3.42518	197	4.17015	270	7.89	229	5.83674	189	4.52601	VSDN01001370.1	52306	54395	+	MSTRG.23645
MSTRG.23646.1	85	0.67746	146	1.08722	73	0.621722	102	1.19749	102	1.04714	198	1.9125	VSDN01001370.1	54694	57654	+	MSTRG.23646
MSTRG.23646.2	4	0.073943	62	1.13761	5	0.087528	5	0.142969	59	1.48268	59	1.39255	VSDN01001370.1	56041	57654	+	MSTRG.23646
MSTRG.23649.1	28	0.242456	10	0.074728	48	0.43851	18	0.22249	29	0.320717	41	0.427977	VSDN01001370.1	82032	85965	+	MSTRG.23649
MSTRG.23649.2	1	0.00154	1	0.018871	2	0.031411	0	0	1	0.002264	2	0.040292	VSDN01001370.1	82480	83209	+	MSTRG.23649
MSTRG.2365.2	10	0.029599	11	0.032236	40	0.134175	0	0	0	0	36	0.136813	1	127692358	127698936	-	MSTRG.2365
MSTRG.23653.1	24	0.480798	8	0.149251	7	0.147921	5	0.140246	21	0.514804	21	0.500803	VSDN01001370.1	109200	111587	+	MSTRG.23653
MSTRG.23653.2	7	0.155093	72	1.48182	15	0.341426	0	0	2	0.032509	4	0.085557	VSDN01001370.1	109338	110986	+	MSTRG.23653
MSTRG.23656.1	28	1.17763	11	0.422735	4	0.167097	4	0.224964	11	0.56535	35	1.76472	VSDN01001394.1	759	3690	-	MSTRG.23656
MSTRG.23667.1	15461	16.3585	15515	15.259	13085	14.7215	23534	36.5155	11187	15.1443	6989	8.89123	VSDN01001417.1	5492	21715	+	MSTRG.23667
MSTRG.23667.4	4614	11.6425	6054	14.199	5946	15.9559	8176	30.2547	14599	47.1353	17009	51.6133	VSDN01001417.1	13860	21715	+	MSTRG.23667
MSTRG.23668.1	1	0.001137	1	0.012235	2	0.06019	1	0.001744	1	0.027948	1	0.031602	VSDN01001417.1	17549	18006	-	MSTRG.23668
MSTRG.23678.2	73	0.452657	36	0.206318	46	0.302744	5	0.041209	10	0.075462	45	0.332786	VSDN01001496.1	21856	23596	-	MSTRG.23678
MSTRG.23679.1	11	0.09444	6	0.048521	5	0.042395	5	0.059672	10	0.10626	12	0.117848	VSDN01001496.1	16477	18096	+	MSTRG.23679
MSTRG.23688.1	37	0.836849	55	1.14862	35	0.833091	23	0.753063	44	1.26038	32	0.864741	VSDN01001557.1	4700	5789	-	MSTRG.23688
MSTRG.23691.1	20679	39.448	21742	38.5537	15651	31.7485	35336	98.853	35064	85.583	35128	80.5828	VSDN01001565.1	14273	26328	+	MSTRG.23691
MSTRG.23691.2	2830	4.48026	1968	2.89569	1452	2.44329	1849	4.29277	3198	6.47767	3159	6.0145	VSDN01001565.1	14273	32200	+	MSTRG.23691
MSTRG.23691.3	1191	1.88556	1552	2.28342	1561	2.62745	1829	4.24573	1822	3.68933	2100	3.99836	VSDN01001565.1	14273	32200	+	MSTRG.23691
MSTRG.23691.4	0	0	0	0	0	0	1032	2.39542	0	0	0	0	VSDN01001565.1	14273	32200	+	MSTRG.23691
MSTRG.23691.5	0	0	299	0.438762	158	0.265959	157	0.36362	0	0	0	0	VSDN01001565.1	14273	32200	+	MSTRG.23691
MSTRG.23697.1	206	1.74451	191	1.50512	119	1.06598	200	2.48712	240	2.60069	219	2.22999	VSDN01001579.1	14089	21989	-	MSTRG.23697
MSTRG.23721.1	4	0.083813	9	0.195101	2	0.044423	14	0.501554	5	0.147466	4	0.111294	VSDN01001606.1	4272	5134	+	MSTRG.23721
MSTRG.23730.1	61	0.750818	53	0.608032	84	1.09876	94	1.70443	69	1.09243	69	1.02668	VSDN01001620.1	5962	9878	+	MSTRG.23730
MSTRG.23737.1	52	1.31372	93	2.22336	40	1.08683	50	1.86854	48	1.55034	25	0.772583	VSDN01001624.1	40610	41771	-	MSTRG.23737
MSTRG.23745.10	284	0.777585	221	0.561021	117	0.340223	193	0.772844	242	0.846583	447	1.47338	VSDN01001647.1	22217	26149	-	MSTRG.23745
MSTRG.23745.12	148	0.386142	127	0.309207	97	0.267709	350	1.34303	406	1.35946	336	1.05797	VSDN01001647.1	27298	50000	-	MSTRG.23745
MSTRG.23745.13	448	0.998211	545	1.12906	509	1.20697	846	2.76708	416	1.186	609	1.63431	VSDN01001647.1	27656	50000	-	MSTRG.23745
MSTRG.23745.14	81	0.492591	58	0.325927	21	0.131008	27	0.240925	41	0.32141	54	0.393796	VSDN01001647.1	27994	30514	-	MSTRG.23745
MSTRG.23752.1	91	0.210677	122	0.262737	118	0.289717	382	1.30344	31	0.092027	788	2.20361	Z	28595	42947	-	MSTRG.23752
MSTRG.23752.10	0	0	65	0.165381	181	0.529532	414	1.6704	444	1.56481	14	0.04309	Z	37150	42979	-	MSTRG.23752
MSTRG.23752.11	551	1.80175	0	0	0	0	0	0	229	0.958455	0	0	Z	37835	42947	-	MSTRG.23752
MSTRG.23752.12	0	0	0	0	392	2.60095	238	2.1769	0	0	0	0	Z	39409	42947	-	MSTRG.23752
MSTRG.23752.13	14	0.027387	1390	2.62968	0	0	923	2.75327	1288	3.3535	121	0.29567	Z	44389	50618	-	MSTRG.23752
MSTRG.23752.14	0	0	0	0	0	0	0	0	0	0	313	0.770719	Z	44389	50618	-	MSTRG.23752
MSTRG.23752.15	556	1.25551	0	0	554	1.33153	935	3.09992	143	0.412255	1188	3.22753	Z	44393	50618	-	MSTRG.23752
MSTRG.23752.16	487	1.12447	196	0.419954	431	1.05751	866	2.93375	348	1.02707	887	2.46418	Z	44394	50618	-	MSTRG.23752
MSTRG.23752.17	47	0.516567	88	0.901327	21	0.242826	0	0	8	0.102939	7	0.082282	Z	44394	45892	-	MSTRG.23752
MSTRG.23752.18	885	1.75231	109	0.19989	722	1.51961	623	1.8096	1288	3.2646	1043	2.48327	Z	44394	50618	-	MSTRG.23752
MSTRG.23752.19	243	0.766768	267	0.782358	63	0.210805	772	3.5712	874	3.52571	455	1.72414	Z	44399	49380	-	MSTRG.23752
MSTRG.23752.2	107	0.259605	177	0.401946	154	0.399858	925	3.31897	329	1.02921	213	0.625294	Z	28595	33690	-	MSTRG.23752
MSTRG.23752.3	0	0	133	0.379947	221	0.723129	519	2.35022	29	0.113102	43	0.157398	Z	28595	33690	-	MSTRG.23752
MSTRG.23752.4	21	0.044555	59	0.117349	1	0.000984	66	0.205213	1715	4.70806	1307	3.37161	Z	28596	42979	-	MSTRG.23752
MSTRG.23752.5	296	0.834383	297	0.779868	67	0.198685	80	0.330602	237	0.856734	139	0.47194	Z	29325	34492	-	MSTRG.23752
MSTRG.23752.6	166	0.483074	97	0.263222	373	1.15618	155	0.660903	211	0.785923	422	1.48019	Z	29415	33282	-	MSTRG.23752
MSTRG.23752.7	254	1.44933	0	0	0	0	6	0.046023	0	0	10	0.068109	Z	31021	34492	-	MSTRG.23752
MSTRG.23752.8	0	0	0	0	0	0	12	0.36059	0	0	15	0.357991	Z	33788	34492	-	MSTRG.23752
MSTRG.23752.9	268	0.428279	641	0.951958	179	0.304236	1211	2.83867	1062	2.17234	888	1.70662	Z	37150	50618	-	MSTRG.23752
MSTRG.23753.4	1	0.003069	106	0.97905	71	0.740937	0	0	254	3.23142	0	0	Z	56525	58277	-	MSTRG.23753
MSTRG.23775.1	811	1.55906	1059	1.89216	811	1.65692	840	2.36725	888	2.18223	1018	2.35246	Z	966359	972010	+	MSTRG.23775
MSTRG.23776.1	174	1.28992	253	1.74486	190	1.49847	111	1.21019	172	1.63366	167	1.4895	Z	974389	975855	+	MSTRG.23776
MSTRG.23788.1	7	0.285004	0	0	32	1.47351	14	0.847101	8	0.433824	3	0.107409	Z	1273616	1274501	+	MSTRG.23788
MSTRG.2379.1	0	0	0	0	0	0	5	0.32408	12	0.74386	9	0.524954	1	128544087	128545608	+	MSTRG.2379
MSTRG.23794.1	63	0.537272	54	0.428235	53	0.479592	131	1.65816	106	1.17237	136	1.40617	Z	1808207	1811458	+	MSTRG.23794
MSTRG.23799.1	73	0.514158	84	0.549115	92	0.684726	291	3.00293	342	3.07983	289	2.4485	Z	1840778	1843391	-	MSTRG.23799
MSTRG.23799.2	0	0	0	0	0	0	60	0.905271	10	0.125457	0	0	Z	1840953	1843391	-	MSTRG.23799
MSTRG.23803.1	0	0	19	0.596291	10	0.33521	23	1.1393	0	0	54	2.20884	Z	1942335	1943205	-	MSTRG.23803
MSTRG.23804.1	579	1.20252	628	1.21287	340	0.751481	567	1.72836	718	1.90837	1054	2.63501	Z	1943785	1958628	+	MSTRG.23804
MSTRG.23804.2	341	2.56423	372	2.60447	313	2.50573	222	2.45045	210	2.01583	259	2.33901	Z	1944004	1945589	+	MSTRG.23804
MSTRG.23804.3	261	0.695035	255	0.632334	412	1.16842	396	1.54726	184	0.62701	200	0.6396	Z	1953648	1958628	+	MSTRG.23804
MSTRG.23804.4	13	0.092419	14	0.094466	10	0.075851	31	0.328335	27	0.249378	29	0.250155	Z	1954980	1958628	+	MSTRG.23804
MSTRG.23804.5	46	0.199753	10	0.039289	0	0	0	0	0	0	0	0	Z	1956015	1958628	+	MSTRG.23804
MSTRG.23804.6	0	0	19	0.134644	0	0	0	0	0	0	10	0.0892	Z	1957135	1958628	+	MSTRG.23804
MSTRG.23809.1	672	1.77444	627	1.54069	445	1.24979	321	1.24315	463	1.56642	412	1.30984	Z	2122261	2126350	+	MSTRG.23809
MSTRG.23822.3	0	0	4494	2.29043	3652	2.12963	3898	3.13448	4614	3.23679	5079	3.34901	Z	3174682	3194232	-	MSTRG.23822
MSTRG.23824.1	4	0.125611	0	0	0	0	0	0	0	0	0	0	Z	3208941	3219685	+	MSTRG.23824
MSTRG.23842.15	0	0	0	0	587	3.53452	0	0	385	2.78862	0	0	Z	4007011	4008945	-	MSTRG.23842
MSTRG.23842.16	0	0	1633	8.68893	0	0	562	4.71297	0	0	223	1.53483	Z	4007031	4008945	-	MSTRG.23842
MSTRG.23842.17	0	0	1409	7.5819	0	0	268	2.27141	0	0	348	2.41757	Z	4007045	4008945	-	MSTRG.23842
MSTRG.23842.18	0	0	0	0	2030	12.7573	0	0	0	0	0	0	Z	4007080	4008945	-	MSTRG.23842
MSTRG.23842.19	0	0	0	0	0	0	0	0	0	0	616	4.3644	Z	4007081	4008945	-	MSTRG.23842
MSTRG.23843.1	35	1.56531	24	1.00875	32	1.54231	43	2.80302	30	1.73335	54	2.90677	Z	4072149	4110503	-	MSTRG.23843
MSTRG.23850.1	23	1.19449	8	0.388922	26	1.45093	12	0.901699	33	2.21983	15	0.913518	Z	5781801	5812719	+	MSTRG.23850
MSTRG.23857.1	1272	2.12243	1180	1.83034	1123	1.99165	515	1.25828	626	1.33561	565	1.13176	Z	6786638	6797564	-	MSTRG.23857
MSTRG.23857.2	4	0.07665	9	0.162803	1	0.021519	11	0.312054	3	0.071994	2	0.044728	Z	6791183	6798057	-	MSTRG.23857
MSTRG.2389.1	437	1.49283	650	2.06868	565	2.056	30	0.148753	68	0.294263	37	0.151512	1	129381803	129386161	+	MSTRG.2389
MSTRG.23892.1	492	0.789469	575	0.857896	309	0.526441	678	1.59618	503	1.03417	663	1.28095	Z	8642626	8649328	-	MSTRG.23892
MSTRG.23894.1	61	1.50135	69	1.58822	39	1.00963	24	0.847362	0	0	33	0.963594	Z	8794340	8794981	+	MSTRG.23894
MSTRG.23929.1	27	1.00206	44	1.4918	5	0.179892	21	1.13458	8	0.354264	12	0.528304	Z	10167119	10168693	+	MSTRG.23929
MSTRG.23978.1	50	0.319286	67	0.393781	36	0.240475	163	1.52488	72	0.58718	125	0.955197	Z	11550929	11563858	+	MSTRG.23978
MSTRG.23987.3	27	0.235024	13	0.098127	0	0	8	0.098865	34	0.374477	23	0.237553	Z	11901627	11903273	-	MSTRG.23987
MSTRG.23993.1	0	0	21	0.592244	0	0	15	0.654911	10	0.381967	9	0.299648	Z	12130678	12131219	+	MSTRG.23993
MSTRG.240.7	749	2.45052	576	1.75134	485	1.68852	468	2.24263	578	2.4173	641	2.52149	1	13667494	13675457	+	MSTRG.240
MSTRG.24011.1	5	0.038352	0	0	3	0.020528	3	0.03487	47	0.57346	7	0.076095	Z	13192986	13194292	+	MSTRG.24011
MSTRG.24053.1	13	0.333311	38	0.963704	10	0.267288	43	1.70142	0	0	20	0.625967	Z	15242295	15243072	+	MSTRG.24053
MSTRG.24064.1	24	0.277808	43	0.472777	26	0.325659	109	1.89117	66	0.995413	41	0.576263	Z	16929962	16930960	-	MSTRG.24064
MSTRG.24073.1	168	0.41011	110	0.248274	96	0.248095	677	2.42524	643	2.00956	608	1.78401	Z	17490898	17495447	+	MSTRG.24073
MSTRG.24074.1	83	0.305492	118	0.402644	126	0.493017	377	2.03266	441	2.07945	460	2.03504	Z	17495571	17498586	+	MSTRG.24074
MSTRG.24114.1	2	0.034358	4	0.093373	0	0	0	0	0	0	0	0	Z	20696026	20700131	-	MSTRG.24114
MSTRG.24118.1	0	0	5	0.194425	2	0.087582	0	0	45	2.52978	19	1.01069	Z	20968400	21004204	-	MSTRG.24118
MSTRG.24128.1	120	0.856298	158	1.04561	158	1.19738	163	1.69955	144	1.31073	119	1.01448	Z	21769433	21771070	-	MSTRG.24128
MSTRG.24140.1	68	0.694538	77	0.730376	71	0.771773	151	2.26551	158	2.06561	127	1.55711	Z	22188068	22190392	-	MSTRG.24140
MSTRG.24148.1	63	0.778186	69	0.798603	116	1.54002	20	0.362659	0	0	13	0.190614	Z	22722139	22724428	+	MSTRG.24148
MSTRG.24164.1	10	0.074878	71	0.51556	42	0.351028	27	0.308386	48	0.480775	62	0.580454	Z	23674495	23676562	-	MSTRG.24164
MSTRG.24166.1	11	0.305804	15	0.409805	21	0.655096	16	0.706431	15	0.569903	24	0.836221	Z	23724474	23724964	+	MSTRG.24166
MSTRG.24171.1	9	0.338915	40	1.41749	21	0.844158	42	2.34849	0	0	15	0.651774	Z	24006611	24068180	-	MSTRG.24171
MSTRG.24182.1	27	0.201348	34	0.235392	62	0.488484	202	2.20504	95	0.905995	127	1.13709	Z	24841932	24851193	+	MSTRG.24182
MSTRG.24188.1	0	0	31	0.253849	82	0.790318	79	1.04827	0	0	0	0	Z	24933703	24935393	+	MSTRG.24188
MSTRG.24188.2	56	0.515863	59	0.503943	0	0	0	0	91	1.0743	112	1.23607	Z	24933723	24935393	+	MSTRG.24188
MSTRG.24189.1	38	0.260999	60	0.384229	37	0.270327	147	1.50374	108	0.966859	70	0.583101	Z	24936866	24938610	+	MSTRG.24189
MSTRG.24190.1	225	1.09428	328	1.48682	187	0.969493	113	0.807357	266	1.65642	220	1.28777	Z	24937495	24939710	-	MSTRG.24190
MSTRG.24191.1	87	0.685229	31	0.226917	41	0.344992	84	0.970017	73	0.741397	45	0.429029	Z	24939857	24942269	+	MSTRG.24191
MSTRG.24217.1	54	1.27053	89	1.9689	45	1.13093	7	0.241586	15	0.4358	22	0.624136	Z	26443859	26444417	+	MSTRG.24217
MSTRG.24220.1	0	0	0	0	0	0	0	0	0	0	8	0.346527	Z	26614589	26645954	+	MSTRG.24220
MSTRG.2423.3	297	0.832873	401	1.04665	321	0.957188	352	1.44885	432	1.55281	549	1.85411	1	130907366	130977063	+	MSTRG.2423
MSTRG.2424.1	266	0.941089	256	0.8434	247	0.930222	269	1.39833	341	1.54583	380	1.61916	1	131031411	131034511	+	MSTRG.2424
MSTRG.24249.1	0	0	0	0	0	0	17	0.835576	2	0.089268	12	0.497802	Z	28719722	28721565	-	MSTRG.24249
MSTRG.2426.1	493	1.43234	619	1.67281	411	1.27156	353	1.505	408	1.51625	445	1.55513	1	131215948	131219668	+	MSTRG.2426
MSTRG.24265.6	0	0	0	0	31	0.498214	21	0.469502	46	0.892001	0	0	Z	29400032	29405082	+	MSTRG.24265
MSTRG.24268.1	0	0	8	0.182515	0	0	0	0	5	0.137462	0	0	Z	29572667	29601247	-	MSTRG.24268
MSTRG.2427.1	624	1.70651	576	1.4648	432	1.25558	479	1.92033	433	1.5132	629	2.06763	1	131258320	131262450	+	MSTRG.2427
MSTRG.24294.1	25	0.469928	60	1.07687	88	1.81641	9	0.2372	36	0.874315	68	1.58695	Z	30979643	30982060	-	MSTRG.24294
MSTRG.2430.1	320	2.72759	417	3.30764	206	1.8685	136	1.69831	170	1.85327	172	1.76072	1	131393600	131395040	+	MSTRG.2430
MSTRG.24309.1	18	0.449268	33	0.770756	82	2.18751	21	0.771442	4	0.109455	27	0.808756	Z	31300524	31301123	-	MSTRG.24309
MSTRG.24313.1	513	2.18078	427	1.68579	348	1.56952	86	0.531248	220	1.19577	195	0.992913	Z	31366640	31370990	-	MSTRG.24313
MSTRG.24314.1	1523	1.62353	1386	1.37373	1456	1.651	447	0.698727	847	1.15569	683	0.875654	Z	31377748	31393448	-	MSTRG.24314
MSTRG.24318.2	17	0.257199	29	0.415698	22	0.360509	14	0.302668	15	0.280163	31	0.564369	Z	31405424	31409285	-	MSTRG.24318
MSTRG.24320.3	259	0.449379	185	0.297039	606	1.11862	0	0	211	0.46752	24	0.048082	Z	31469834	31476081	-	MSTRG.24320
MSTRG.24321.2	320	0.378672	0	0	0	0	0	0	0	0	0	0	Z	31495852	31531389	-	MSTRG.24321
MSTRG.24321.4	1	0.002563	0	0	0	0	0	0	59	0.293192	0	0	Z	31500057	31502828	-	MSTRG.24321
MSTRG.24323.1	15	0.593439	14	0.492957	21	0.887511	22	1.27299	30	1.52584	8	0.363945	Z	31599834	31686339	+	MSTRG.24323
MSTRG.24323.2	47	1.93517	36	1.39018	45	1.99023	54	3.272	87	4.60584	62	3.0721	Z	31671625	31686339	+	MSTRG.24323
MSTRG.24324.1	0	0	0	0	0	0	17	1.23869	23	1.52552	0	0	Z	32050240	32069313	+	MSTRG.24324
MSTRG.24331.2	0	0	0	0	0	0	18	0.072861	0	0	0	0	Z	32539857	32543589	-	MSTRG.24331
MSTRG.24335.6	399	0.516494	2530	3.04454	0	0	871	1.65314	0	0	0	0	Z	32976129	32984420	-	MSTRG.24335
MSTRG.24357.1	1	0.013185	0	0	1	0.005912	1	0.011893	1	0.000853	1	0.004883	Z	33522044	33523853	+	MSTRG.24357
MSTRG.24361.2	472	0.76755	233	0.351851	274	0.474003	371	0.884539	297	0.617523	506	0.989744	Z	33704246	33710902	+	MSTRG.24361
MSTRG.24364.7	14	0.049508	0	0	72	0.284776	178	0.974633	0	0	0	0	Z	33939625	34084397	-	MSTRG.24364
MSTRG.24364.8	458	2.32802	459	2.16944	413	2.23464	0	0	217	1.40871	304	1.85995	Z	33939625	33941751	-	MSTRG.24364
MSTRG.24375.5	0	0	0	0	0	0	0	0	94	0.848567	0	0	Z	34916825	34919092	+	MSTRG.24375
MSTRG.24379.1	103	1.54255	64	0.892355	71	1.12761	22	0.463977	70	1.33112	31	0.546406	Z	34919346	34920101	+	MSTRG.24379
MSTRG.24397.4	714	2.11047	763	2.09613	634	1.99301	252	1.09011	313	1.18118	494	1.75474	Z	35641799	35645490	-	MSTRG.24397
MSTRG.24409.1	128	1.21585	156	1.37779	189	1.9021	113	1.57361	185	2.24106	112	1.27361	Z	36460592	36461832	-	MSTRG.24409
MSTRG.2441.1	283	1.62282	163	0.866319	156	0.952627	173	1.45158	132	0.968078	102	0.702047	1	131850802	131857990	+	MSTRG.2441
MSTRG.24431.1	52	0.800735	37	0.526514	44	0.716655	82	1.8533	39	0.761614	70	1.29434	Z	37978720	37988887	-	MSTRG.24431
MSTRG.24439.1	4	0.075526	7	0.131317	0	0	19	0.617006	19	0.54889	6	0.165463	Z	38253595	38254114	+	MSTRG.24439
MSTRG.2445.1	0	0	0	0	0	0	8	0.397605	0	0	0	0	1	131942287	131942817	+	MSTRG.2445
MSTRG.2446.1	0	0	8	0.261239	12	0.45232	30	1.62772	14	0.652416	9	0.365958	1	132091035	132092191	+	MSTRG.2446
MSTRG.24460.1	122	1.2589	101	0.970284	103	1.13234	79	1.19643	105	1.3838	132	1.644	Z	40133255	40134441	-	MSTRG.24460
MSTRG.24468.1	142	2.34212	172	2.64327	152	2.6751	109	2.63456	78	1.64065	139	2.76335	Z	40599387	40614410	-	MSTRG.24468
MSTRG.24505.2	97	1.33917	122	1.56855	86	1.27062	85	1.73056	104	1.84388	76	1.26214	Z	42509846	42524574	+	MSTRG.24505
MSTRG.24512.1	14	0.136672	33	0.312827	50	0.546751	76	1.15365	50	0.662084	51	0.633801	Z	42562974	42566398	-	MSTRG.24512
MSTRG.24512.2	0	0	0	0	6	0.076836	21	0.36868	31	0.46678	0	0	Z	42565436	42566398	-	MSTRG.24512
MSTRG.24514.1	0	0	0	0	0	0	0	0	0	0	125	0.798058	Z	42568881	42570982	-	MSTRG.24514
MSTRG.24521.1	27	0.476007	88	1.48364	58	1.10123	55	1.45798	54	1.24711	50	1.08386	Z	42897829	42898439	+	MSTRG.24521
MSTRG.24523.1	59	0.818186	86	1.10869	120	1.77304	71	1.43713	67	1.18828	74	1.23764	Z	42979119	42979914	+	MSTRG.24523
MSTRG.24529.1	134	0.363315	55	0.137469	94	0.271846	499	1.9926	309	1.07566	241	0.788537	Z	43502694	43507648	+	MSTRG.24529
MSTRG.2454.1	323	1.90334	320	1.74824	218	1.36122	66	0.565867	120	0.898027	139	0.980385	1	132431036	132435375	+	MSTRG.2454
MSTRG.24543.12	0	0	0	0	0	0	0	0	172	0.242317	234	0.309801	Z	45804025	45813804	+	MSTRG.24543
MSTRG.24557.1	306	1.53127	312	1.45097	145	0.77142	194	1.42305	241	1.5421	212	1.27764	Z	46218511	46220898	-	MSTRG.24557
MSTRG.24568.1	0	0	8	0.242813	0	0	0	0	12	0.467897	0	0	Z	46926617	46928728	+	MSTRG.24568
MSTRG.2457.3	0	0	0	0	0	0	0	0	0	0	42	0.306437	1	133178570	133180629	-	MSTRG.2457
MSTRG.2457.9	0	0	0	0	0	0	0	0	651	0.983685	0	0	1	133282041	133291377	-	MSTRG.2457
MSTRG.24572.1	0	0	0	0	0	0	0	0	0	0	1	0.000687	Z	47208814	47211278	+	MSTRG.24572
MSTRG.24592.1	335	2.3613	337	2.20723	281	2.1012	150	1.55068	179	1.61532	145	1.22598	Z	48700302	48701875	+	MSTRG.24592
MSTRG.24596.1	0	0	0	0	0	0	0	0	0	0	7	0.343428	Z	48900430	48904377	+	MSTRG.24596
MSTRG.24598.1	0	0	0	0	0	0	0	0	499	0.518383	367	0.358682	Z	48936559	48950164	+	MSTRG.24598
MSTRG.246.1	0	0	0	0	7	0.167339	7	0.2303	9	0.272231	0	0	1	13779919	13780960	-	MSTRG.246
MSTRG.2463.1	70	0.659194	213	1.88285	67	0.672403	87	1.21105	85	1.0331	77	0.874429	1	133906275	133910566	+	MSTRG.2463
MSTRG.24641.1	101	0.890227	125	1.02542	80	0.754098	239	3.10468	175	1.98235	208	2.21423	Z	52093495	52094734	-	MSTRG.24641
MSTRG.24652.1	189	0.705412	249	0.861986	126	0.500413	354	1.93432	351	1.67733	412	1.84998	Z	52484687	52487621	+	MSTRG.24652
MSTRG.24676.1	220	1.06724	314	1.41965	199	1.02639	252	1.7975	287	1.7866	278	1.62601	Z	54135692	54137952	-	MSTRG.24676
MSTRG.24684.5	154	0.833188	146	0.7369	185	1.06989	88	0.699482	247	1.71462	173	1.12806	Z	54800565	54802590	+	MSTRG.24684
MSTRG.24690.1	147	0.556115	191	0.670412	321	1.2907	379	2.10695	473	2.29144	325	1.47941	Z	55744709	55747562	+	MSTRG.24690
MSTRG.24690.2	71	0.282907	81	0.300531	0	0	103	0.604786	0	0	98	0.475354	Z	55744881	55747562	+	MSTRG.24690
MSTRG.24691.1	10	0.174396	4	0.063502	3	0.041899	1	0.012318	19	0.442155	6	0.127335	Z	55857096	55859397	+	MSTRG.24691
MSTRG.247.1	0	0	0	0	0	0	0	0	0	0	4	0.171714	1	13781574	13782923	-	MSTRG.247
MSTRG.24702.1	30	1.04146	56	1.85302	48	1.82119	29	1.49655	60	2.73688	41	1.72458	Z	57911612	57912707	-	MSTRG.24702
MSTRG.24707.1	699	1.70901	704	1.59913	499	1.29786	410	1.47077	420	1.31331	549	1.61341	Z	58129143	58133618	-	MSTRG.24707
MSTRG.24721.1	8	0.081226	11	0.106808	8	0.080997	107	1.68626	49	0.675703	40	0.516184	Z	59170292	59171304	+	MSTRG.24721
MSTRG.24727.2	30886	144.129	26601	115.388	31780	157.701	5410	37.021	6317	37.7111	7847	44.0296	Z	59520752	59543436	-	MSTRG.24727
MSTRG.24746.13	302	1.68226	283	1.46649	103	0.606055	267	2.18352	340	2.42688	257	1.72198	Z	60999295	61001233	-	MSTRG.24746
MSTRG.24747.1	11	0.139465	10	0.118008	34	0.480116	57	1.12305	43	0.730159	34	0.544573	Z	61024686	61027501	+	MSTRG.24747
MSTRG.24755.1	163	2.32243	66	0.865606	100	1.51486	74	1.52978	93	1.68535	81	1.37553	Z	61519942	61590068	+	MSTRG.24755
MSTRG.24755.2	0	0	34	0.90353	0	0	0	0	10	0.360705	6	0.205438	Z	61581092	61590068	+	MSTRG.24755
MSTRG.24766.1	961	2.24049	1287	2.7883	710	1.75949	570	1.94802	657	1.95909	763	2.13702	Z	62424441	62429059	-	MSTRG.24766
MSTRG.24775.1	0	0	0	0	0	0	12	0.55352	0	0	0	0	Z	63013586	63020710	+	MSTRG.24775
MSTRG.24798.1	125	1.21787	94	0.846492	75	0.778528	72	1.01853	152	1.8951	144	1.68546	Z	64465622	64466788	+	MSTRG.24798
MSTRG.248.1	1	0.008869	1	0.005795	1	0.003239	1	0.009979	1	0.029732	1	0.014017	1	13817882	13818480	-	MSTRG.248
MSTRG.2486.1	451	1.64483	396	1.34363	395	1.53295	301	1.61018	366	1.71012	415	1.82092	1	136447688	136450642	+	MSTRG.2486
MSTRG.24900.1	0	0	0	0	0	0	0	0	0	0	13	0.498524	Z	70150634	70152063	-	MSTRG.24900
MSTRG.24901.1	156	1.08196	239	1.54141	157	1.15659	141	1.43604	205	1.81658	235	1.95859	Z	70191922	70195416	+	MSTRG.24901
MSTRG.24905.2	1012	1.58178	212	0.307537	805	1.33893	1015	2.32748	1155	2.31066	164	0.308449	Z	70494292	70502032	+	MSTRG.24905
MSTRG.24918.1	96	1.00715	17	0.164454	77	0.851676	39	0.592595	123	1.6442	69	0.872921	Z	71232377	71234416	-	MSTRG.24918
MSTRG.24919.1	0	0	0	0	0	0	436	3.34224	474	3.17138	266	1.66954	Z	71270063	71281127	-	MSTRG.24919
MSTRG.24919.2	123	0.646951	166	0.812086	130	0.730621	69	0.529467	72	0.481305	205	1.29973	Z	71274946	71281127	-	MSTRG.24919
MSTRG.24927.1	45	2.02746	29	1.19464	12	0.571842	0	0	0	0	0	0	Z	71611895	71612604	+	MSTRG.24927
MSTRG.24930.1	0	0	0	0	0	0	0	0	0	0	11	0.229139	Z	71629269	71631763	-	MSTRG.24930
MSTRG.24957.1	65	1.26015	97	1.75974	99	2.03751	54	1.54608	45	1.12289	32	0.730724	Z	74572628	74583635	+	MSTRG.24957
MSTRG.24958.1	94	1.31357	58	0.750082	44	0.645214	82	1.68793	32	0.56231	74	1.24317	Z	74587460	74833270	+	MSTRG.24958
MSTRG.24965.1	0	0	0	0	0	0	2	0.070675	0	0	0	0	Z	74897332	74897670	+	MSTRG.24965
MSTRG.24974.1	0	0	33	0.904296	0	0	57	2.49623	52	2.00151	50	1.81522	Z	76324842	76398865	+	MSTRG.24974
MSTRG.24992.14	490	2.32282	303	1.33588	434	2.18826	99	0.686074	79	0.477352	110	0.622761	Z	77426776	77429073	-	MSTRG.24992
MSTRG.25008.1	293	1.50905	343	1.6419	332	1.82023	65	0.488815	109	0.714352	158	0.976105	Z	79291540	79307129	-	MSTRG.25008
MSTRG.25015.1	150	1.74703	153	1.65162	73	0.897027	80	1.3681	120	1.78518	70	0.976728	Z	79648736	79649712	-	MSTRG.25015
MSTRG.25017.1	91	2.29116	25	0.584109	106	2.8463	19	0.690244	27	0.874547	62	1.87258	Z	79780661	79781126	-	MSTRG.25017
MSTRG.2502.6	154	0.806946	145	0.706867	128	0.713075	301	2.31313	226	1.51239	305	1.9216	1	137661417	137691385	-	MSTRG.2502
MSTRG.25033.1	54	0.423514	41	0.300433	57	0.479658	113	1.30661	193	1.95301	129	1.22887	Z	80560565	80574506	-	MSTRG.25033
MSTRG.25038.1	70	1.13858	40	0.600305	68	1.1781	138	3.30651	196	4.10849	117	2.30193	Z	80677752	80681193	-	MSTRG.25038
MSTRG.25038.2	59	0.963235	29	0.438835	12	0.203683	77	1.84406	115	2.40724	118	2.3305	Z	80677752	80681193	-	MSTRG.25038
MSTRG.25039.1	1	0.029926	6	0.238425	5	0.201595	19	1.26772	35	2.04534	28	1.53579	Z	80679078	80682097	-	MSTRG.25039
MSTRG.25042.1	0	0	0	0	0	0	102	0.879861	0	0	0	0	Z	80697615	80699451	-	MSTRG.25042
MSTRG.25045.1	12	0.358459	13	0.366394	0	0	53	2.41458	88	3.52424	75	2.83715	Z	80756978	80757383	-	MSTRG.25045
MSTRG.25056.8	6	0.176863	1	0.027805	0	0	11	0.543454	8	0.34093	4	0.150366	Z	81189398	81206900	+	MSTRG.25056
MSTRG.2524.1	149	0.821408	90	0.460593	110	0.646584	274	2.22632	205	1.45083	288	1.91715	1	139629005	139631937	+	MSTRG.2524
MSTRG.2525.1	0	0	6	0.140546	8	0.222533	42	1.68274	61	2.12981	29	0.927079	1	139633052	139636592	+	MSTRG.2525
MSTRG.2531.8	890	1.23079	895	1.15027	426	0.62663	488	0.989296	684	1.21043	571	0.948758	1	139976538	139985140	-	MSTRG.2531
MSTRG.2536.1	19	0.20172	61	0.607182	42	0.469273	112	1.76523	66	0.898837	69	0.891499	1	140062208	140063223	-	MSTRG.2536
MSTRG.2545.1	112	1.35348	116	1.29999	166	2.14054	134	2.38157	115	1.78332	106	1.53666	1	140314069	140314972	-	MSTRG.2545
MSTRG.2547.1	104	0.755595	128	0.860271	176	1.35799	33	0.350811	21	0.187915	24	0.205543	1	140486599	140488885	+	MSTRG.2547
MSTRG.2554.1	1904	3.03322	1644	2.43414	1589	2.69268	1333	3.1135	1510	3.07725	1831	3.50731	1	140969286	141002068	+	MSTRG.2554
MSTRG.2556.1	164	1.52536	166	1.43797	122	1.20605	112	1.52784	138	1.64608	146	1.63196	1	141017934	141037353	+	MSTRG.2556
MSTRG.2562.1	280	0.538486	509	0.909198	244	0.497434	611	1.72331	571	1.40483	243	0.561066	1	141212053	141219643	-	MSTRG.2562
MSTRG.2578.1	45	0.863277	32	0.568186	35	0.710572	22	0.622495	79	1.94949	46	1.07157	1	142665828	142681458	+	MSTRG.2578
MSTRG.2581.1	244	1.15735	202	0.892825	107	0.539057	32	0.218008	113	0.687012	63	0.355244	1	142697189	142713577	-	MSTRG.2581
MSTRG.2583.1	25	0.649071	16	0.389082	23	0.630161	71	2.73256	27	0.889272	59	1.85341	1	142737828	142743292	+	MSTRG.2583
MSTRG.2588.1	179	1.82139	213	2.0185	203	2.19243	43	0.632405	108	1.40507	43	0.518412	1	142758418	142764946	-	MSTRG.2588
MSTRG.2594.1	439	2.12377	470	2.1178	515	2.65322	585	4.15692	660	4.09075	536	3.12031	1	143070855	143079366	+	MSTRG.2594
MSTRG.2598.1	154	0.670082	112	0.453557	96	0.444175	210	1.33905	160	0.889559	331	1.73259	1	143172073	143174736	+	MSTRG.2598
MSTRG.2608.1	0	0	0	0	0	0	0	0	14	0.73081	0	0	1	144083166	144083535	-	MSTRG.2608
MSTRG.2609.1	0	0	0	0	0	0	0	0	8	0.274054	0	0	1	144085411	144085944	-	MSTRG.2609
MSTRG.2620.1	579	13.1455	674	14.2314	547	13.2107	248	8.25151	263	7.63743	281	7.67754	1	144621341	144622000	+	MSTRG.2620
[truncated: 2,070 more rows]
