# Supplementary material for: Differential expression profile and in-silico functional analysis of long noncoding RNA and mRNA in duck embryo fibroblasts infected with duck plague virus
Source: BMC Genomics. 2022 Jul 14;23:509. doi: 10.1186/s12864-022-08739-7 (PMC9281093; doi:10.1186/s12864-022-08739-7)
Supplement: Supplementary file 7 — Additional file 7: Table S7. Prediction of cis-regulatory targets of lncRNA. [file 12864_2022_8739_MOESM7_ESM.xlsx]

## Sheet: Sheet1
lncRNAGeneID	mRNAGeneID	lncRNATranscriptID	Distance	lncRNAGenePos	mRNAGenePos	mRNAGeneName	mRNAGeneGO	mRNAGeneKEGG	mRNAGeneEggNOGClass	mRNAGeneEggNOG	mRNAGeneDescription
MSTRG.100	ENSAPLG00020015268	MSTRG.100.4	91351	1[+]4423452-4428661	1[+]4520012-4533991	RBM17	GO:0003676;GO:0043484	K12840	A	veNOG06997	RNA binding motif protein 17 [Source:NCBI gene;Acc:101791010]
MSTRG.100	ENSAPLG00020015265	MSTRG.100.4	43145	1[+]4423452-4428661	1[+]4471806-4474346	-	GO:0003676;GO:0016787;GO:0046872	-	R	veNOG09111;opiNOG37599	-
MSTRG.100	ENSAPLG00020015267	MSTRG.100.4	55559	1[+]4423452-4428661	1[-]4484220-4498961	-	GO:0004911;GO:0019976	K05068	TR	opiNOG40815;veNOG35130	Anas platyrhynchos interleukin-2 receptor subunit alpha-like (LOC101789606), mRNA. [Source:RefSeq mRNA;Acc:NM_001310816]
MSTRG.10047	ENSAPLG00020011495	MSTRG.10047.1	0	2[-]91260457-91263718	2[-]91241006-91380387	FBXL7	GO:0005515	K10273	R	veNOG04384	F-box and leucine rich repeat protein 7 [Source:HGNC Symbol;Acc:HGNC:13604]
MSTRG.10047	ENSAPLG00020011491	MSTRG.10047.1	56126	2[-]91260457-91263718	2[+]91175076-91204331	MARCHF11	GO:0008270;GO:0008270	K10659	S	veNOG00105	membrane associated ring-CH-type finger 11 [Source:HGNC Symbol;Acc:HGNC:33609]
MSTRG.1005	ENSAPLG00020017996	MSTRG.1005.1	89815	1[+]57082801-57083230	1[-]57173045-57183298	FBXO7	GO:0005515	K10293	R	veNOG09992	F-box protein 7 [Source:HGNC Symbol;Acc:HGNC:13586]
MSTRG.1005	ENSAPLG00020017988	MSTRG.1005.1	0	1[+]57082801-57083230	1[+]56979575-57167175	SYN3	GO:0005524;GO:0007269;GO:0008021	K19941	TU	veNOG04170	synapsin III [Source:NCBI gene;Acc:101804613]
MSTRG.1005	ENSAPLG00020017994	MSTRG.1005.1	0	1[+]57082801-57083230	1[-]57051952-57084256	TIMP3	GO:0005515;GO:0008191	K16866	R	veNOG04081	TIMP metallopeptidase inhibitor 3 [Source:HGNC Symbol;Acc:HGNC:11822]
MSTRG.10050	ENSAPLG00020011495	MSTRG.10050.1,MSTRG.10050.2	0	2[-]91350351-91350804	2[-]91241006-91380387	FBXL7	GO:0005515	K10273	R	veNOG04384	F-box and leucine rich repeat protein 7 [Source:HGNC Symbol;Acc:HGNC:13604]
MSTRG.10051	ENSAPLG00020011495	MSTRG.10051.2	13990	2[-]91394377-91398337	2[-]91241006-91380387	FBXL7	GO:0005515	K10273	R	veNOG04384	F-box and leucine rich repeat protein 7 [Source:HGNC Symbol;Acc:HGNC:13604]
MSTRG.10056	ENSAPLG00020011496	MSTRG.10056.1,MSTRG.10056.2	0	2[-]91654325-91658885	2[+]91600472-91699816	ANKH	GO:0015114;GO:0016021;GO:0035435	-	P	veNOG02224	ANKH inorganic pyrophosphate transport regulator [Source:HGNC Symbol;Acc:HGNC:15492]
MSTRG.10056	ENSAPLG00020011500	MSTRG.10056.1,MSTRG.10056.2	58162	2[-]91654325-91658885	2[-]91717047-91728311	OTULIN	GO:0004843;GO:1990108	K18343	S	veNOG01939	OTU deubiquitinase with linear linkage specificity [Source:NCBI gene;Acc:101802723]
MSTRG.10056	ENSAPLG00020011507	MSTRG.10056.1,MSTRG.10056.2	73850	2[-]91654325-91658885	2[-]91732735-91762685	ECI2	GO:0000062;GO:0003824;GO:0000062;GO:0003824	K13239	I	veNOG06321	enoyl-CoA delta isomerase 2 [Source:NCBI gene;Acc:101801890]
MSTRG.10059	ENSAPLG00020011496	MSTRG.10059.1	61959	2[+]91761775-91762136	2[+]91600472-91699816	ANKH	GO:0015114;GO:0016021;GO:0035435	-	P	veNOG02224	ANKH inorganic pyrophosphate transport regulator [Source:HGNC Symbol;Acc:HGNC:15492]
MSTRG.10059	ENSAPLG00020011500	MSTRG.10059.1	33464	2[+]91761775-91762136	2[-]91717047-91728311	OTULIN	GO:0004843;GO:1990108	K18343	S	veNOG01939	OTU deubiquitinase with linear linkage specificity [Source:NCBI gene;Acc:101802723]
MSTRG.10059	ENSAPLG00020011507	MSTRG.10059.1	0	2[+]91761775-91762136	2[-]91732735-91762685	ECI2	GO:0000062;GO:0003824;GO:0000062;GO:0003824	K13239	I	veNOG06321	enoyl-CoA delta isomerase 2 [Source:NCBI gene;Acc:101801890]
MSTRG.10064	ENSAPLG00020011514	MSTRG.10064.5,MSTRG.10064.4,MSTRG.10064.3	16809	2[+]91989051-91993117	2[+]92009926-92063832	CDYL	GO:0003824	K00653	B	veNOG04974	chromodomain Y like [Source:HGNC Symbol;Acc:HGNC:1811]
MSTRG.10064	ENSAPLG00020011525	MSTRG.10064.5,MSTRG.10064.4,MSTRG.10064.3	91030	2[+]91989051-91993117	2[-]92084147-92095391	RPP40	-	K14530	A	veNOG11740	ribonuclease P/MRP subunit p40 [Source:HGNC Symbol;Acc:HGNC:20992]
MSTRG.10065	ENSAPLG00020011514	MSTRG.10065.1	1260	2[-]92065092-92067394	2[+]92009926-92063832	CDYL	GO:0003824	K00653	B	veNOG04974	chromodomain Y like [Source:HGNC Symbol;Acc:HGNC:1811]
MSTRG.10065	ENSAPLG00020011530	MSTRG.10065.1	47234	2[-]92065092-92067394	2[+]92114628-92115844	PPP1R3G	GO:0005515	-	T	veNOG09728	protein phosphatase 1 regulatory subunit 3G [Source:HGNC Symbol;Acc:HGNC:14945]
MSTRG.10065	ENSAPLG00020011525	MSTRG.10065.1	16753	2[-]92065092-92067394	2[-]92084147-92095391	RPP40	-	K14530	A	veNOG11740	ribonuclease P/MRP subunit p40 [Source:HGNC Symbol;Acc:HGNC:20992]
MSTRG.10066	ENSAPLG00020011514	MSTRG.10066.2	4361	2[-]92068193-92076913	2[+]92009926-92063832	CDYL	GO:0003824	K00653	B	veNOG04974	chromodomain Y like [Source:HGNC Symbol;Acc:HGNC:1811]
MSTRG.10066	ENSAPLG00020011530	MSTRG.10066.2	37715	2[-]92068193-92076913	2[+]92114628-92115844	PPP1R3G	GO:0005515	-	T	veNOG09728	protein phosphatase 1 regulatory subunit 3G [Source:HGNC Symbol;Acc:HGNC:14945]
MSTRG.10066	ENSAPLG00020011525	MSTRG.10066.2	7234	2[-]92068193-92076913	2[-]92084147-92095391	RPP40	-	K14530	A	veNOG11740	ribonuclease P/MRP subunit p40 [Source:HGNC Symbol;Acc:HGNC:20992]
MSTRG.10072	ENSAPLG00020011537	MSTRG.10072.1	0	2[+]92221814-92224264	2[+]92215925-92462974	FARS2	GO:0000049;GO:0000166;GO:0004812;GO:0004826;GO:0005524;GO:0005737;GO:0006432;GO:0043039	K01889	J	veNOG08535	phenylalanyl-tRNA synthetase 2, mitochondrial [Source:NCBI gene;Acc:101801244]
MSTRG.10072	ENSAPLG00020011535	MSTRG.10072.1	6531	2[+]92221814-92224264	2[-]92188766-92215283	-	-	-	A	veNOG23000	-
MSTRG.10084	ENSAPLG00020011978	MSTRG.10084.1	44986	2[+]93252474-93253419	2[-]93298405-93322104	TXNDC5	GO:0016853;GO:0045454	K13984	O	veNOG11380	thioredoxin domain containing 5 [Source:HGNC Symbol;Acc:HGNC:21073]
MSTRG.10084	ENSAPLG00020011970	MSTRG.10084.1	0	2[+]93252474-93253419	2[+]93208933-93297325	BMP6	GO:0008083;GO:0008083;GO:0008083	K16620	T	veNOG03039	bone morphogenetic protein 6 [Source:HGNC Symbol;Acc:HGNC:1073]
MSTRG.10084	ENSAPLG00020011984	MSTRG.10084.1	97936	2[+]93252474-93253419	2[-]93351355-93390289	-	GO:0030133;GO:0031083;GO:0017101;GO:0043517	K15439	J	veNOG05701	biogenesis of lysosomal organelles complex 1 subunit 5 [Source:NCBI gene;Acc:101804541]
MSTRG.10107	ENSAPLG00020012025	MSTRG.10107.1	62683	2[-]94779400-94781080	2[+]94843763-94879479	-	GO:0005515	K12200	R	veNOG05623	programmed cell death 6 interacting protein [Source:NCBI gene;Acc:101794924]
MSTRG.10107	ENSAPLG00020012023	MSTRG.10107.1	30993	2[-]94779400-94781080	2[-]94652771-94748407	NEDD9	-	K16832	T	veNOG13915	neural precursor cell expressed, developmentally down-regulated 9 [Source:NCBI gene;Acc:101795133]
MSTRG.10107	ENSAPLG00020012024	MSTRG.10107.1	14244	2[-]94779400-94781080	2[+]94795324-94803127	-	-	-	S	NOG78054;veNOG20277	-
MSTRG.10142	ENSAPLG00020012056	MSTRG.10142.6	26969	2[+]96190850-96197602	2[-]96148746-96163881	TRIP13	GO:0005524	-	L	veNOG09634	thyroid hormone receptor interactor 13 [Source:NCBI gene;Acc:101790537]
MSTRG.10142	ENSAPLG00020000099	MSTRG.10142.6	2043	2[+]96190850-96197602	2[+]96199645-96258535	TPPP	GO:0001578;GO:0009055;GO:0015631;GO:0020037;GO:0046785	-	T	veNOG07681	tubulin polymerization promoting protein [Source:NCBI gene;Acc:101790238]
MSTRG.10142	ENSAPLG00020012061	MSTRG.10142.6	1436	2[+]96190850-96197602	2[+]96164495-96189414	BRD9	GO:0005515	K11723	K	veNOG01384	bromodomain containing 9 [Source:HGNC Symbol;Acc:HGNC:25818]
MSTRG.10142	ENSAPLG00020012051	MSTRG.10142.6	53812	2[+]96190850-96197602	2[-]96090981-96137038	TRANK1	GO:0005515;GO:0005524;GO:0005515;GO:0005524;GO:0005515;GO:0005524	-	R	veNOG07635	tetratricopeptide repeat and ankyrin repeat containing 1 [Source:HGNC Symbol;Acc:HGNC:29011]
MSTRG.10144	ENSAPLG00020000695	MSTRG.10144.2,MSTRG.10144.10	33181	2[-]96258540-96286494	2[+]96319675-96453228	-	-	K16578	R	veNOG10333	-
MSTRG.10144	ENSAPLG00020012056	MSTRG.10144.2,MSTRG.10144.10	94659	2[-]96258540-96286494	2[-]96148746-96163881	TRIP13	GO:0005524	-	L	veNOG09634	thyroid hormone receptor interactor 13 [Source:NCBI gene;Acc:101790537]
MSTRG.10144	ENSAPLG00020000099	MSTRG.10144.2,MSTRG.10144.10	5	2[-]96258540-96286494	2[+]96199645-96258535	TPPP	GO:0001578;GO:0009055;GO:0015631;GO:0020037;GO:0046785	-	T	veNOG07681	tubulin polymerization promoting protein [Source:NCBI gene;Acc:101790238]
MSTRG.10144	ENSAPLG00020012061	MSTRG.10144.2,MSTRG.10144.10	69126	2[-]96258540-96286494	2[+]96164495-96189414	BRD9	GO:0005515	K11723	K	veNOG01384	bromodomain containing 9 [Source:HGNC Symbol;Acc:HGNC:25818]
MSTRG.10146	ENSAPLG00020000695	MSTRG.10146.1	0	2[-]96344438-96346381	2[+]96319675-96453228	-	-	K16578	R	veNOG10333	-
MSTRG.10146	ENSAPLG00020000099	MSTRG.10146.1	85903	2[-]96344438-96346381	2[+]96199645-96258535	TPPP	GO:0001578;GO:0009055;GO:0015631;GO:0020037;GO:0046785	-	T	veNOG07681	tubulin polymerization promoting protein [Source:NCBI gene;Acc:101790238]
MSTRG.10156	ENSAPLG00020015949	MSTRG.10156.2,MSTRG.10156.4,MSTRG.10156.5,MSTRG.10156.3,MSTRG.10156.1	78695	2[-]96705970-96706512	2[-]96785207-96997223	-	GO:0006886;GO:0017137;GO:0006886;GO:0017137;GO:0006886;GO:0017137;GO:0006886;GO:0017137	-	Z	veNOG12122	-
MSTRG.10156	ENSAPLG00020015927	MSTRG.10156.2,MSTRG.10156.4,MSTRG.10156.5,MSTRG.10156.3,MSTRG.10156.1	43935	2[-]96705970-96706512	2[-]96641408-96662035	CRTAP	GO:0005515;GO:0005783;GO:0018400;GO:0005515;GO:0005783;GO:0018400	K19606	S	veNOG05862	cartilage associated protein [Source:HGNC Symbol;Acc:HGNC:2379]
MSTRG.10156	ENSAPLG00020015938	MSTRG.10156.2,MSTRG.10156.4,MSTRG.10156.5,MSTRG.10156.3,MSTRG.10156.1	35271	2[-]96705970-96706512	2[-]96741783-96745912	-	GO:0004930;GO:0004950;GO:0006935;GO:0006954;GO:0006955;GO:0007186;GO:0016021;GO:0016493	K04179	T	veNOG03478	C-C motif chemokine receptor 4 [Source:NCBI gene;Acc:101796152]
MSTRG.10156	ENSAPLG00020015942	MSTRG.10156.2,MSTRG.10156.4,MSTRG.10156.5,MSTRG.10156.3,MSTRG.10156.1	72830	2[-]96705970-96706512	2[+]96779342-96781317	-	GO:0005179	K05269	R	veNOG34402	-
MSTRG.10156	ENSAPLG00020015937	MSTRG.10156.2,MSTRG.10156.4,MSTRG.10156.5,MSTRG.10156.3,MSTRG.10156.1	4584	2[-]96705970-96706512	2[+]96668530-96701386	-	GO:0004553;GO:0005975	K12309	G	veNOG02173	-
MSTRG.10156	ENSAPLG00020015923	MSTRG.10156.2,MSTRG.10156.4,MSTRG.10156.5,MSTRG.10156.3,MSTRG.10156.1	73227	2[-]96705970-96706512	2[+]96587437-96632743	SUSD5	GO:0005540;GO:0007155	-	S	veNOG01322	sushi domain containing 5 [Source:HGNC Symbol;Acc:HGNC:29061]
MSTRG.10156	ENSAPLG00020015939	MSTRG.10156.2,MSTRG.10156.4,MSTRG.10156.5,MSTRG.10156.3,MSTRG.10156.1	57814	2[-]96705970-96706512	2[-]96764326-96768386	EIF1B	GO:0003743;GO:0006413	K03113	J	COG0023;veNOG21210	eukaryotic translation initiation factor 1B [Source:HGNC Symbol;Acc:HGNC:30792]
MSTRG.10183	ENSAPLG00020015997	MSTRG.10183.1	86118	2[-]97408371-97414866	2[+]97500984-97502126	-	-	-	R	veNOG28938	-
MSTRG.10183	ENSAPLG00020015996	MSTRG.10183.1	9131	2[-]97408371-97414866	2[+]97423997-97427050	-	GO:0003676;GO:0004523;GO:0015074	-	RL	COG2801;veNOG22086;veNOG34866	-
MSTRG.10183	ENSAPLG00020015994	MSTRG.10183.1	0	2[-]97408371-97414866	2[+]97409312-97412737	-	GO:0003676;GO:0005509;GO:0005515;GO:0008270;GO:0016032;GO:0030229	K16737	R	veNOG01006	-
MSTRG.10183	ENSAPLG00020015990	MSTRG.10183.1	19328	2[-]97408371-97414866	2[+]97382922-97389043	CCK	GO:0005179;GO:0005576;GO:0005179;GO:0005576	K05226	W	veNOG21810	cholecystokinin [Source:NCBI gene;Acc:101794600]
MSTRG.10192	ENSAPLG00020016004	MSTRG.10192.1	70184	2[+]97699721-97700206	2[-]97628358-97629537	-	-	-	RL	COG2801;veNOG22086	-
MSTRG.10192	ENSAPLG00020016001	MSTRG.10192.1	78787	2[+]97699721-97700206	2[-]97589221-97620934	ADTRP	GO:0016021	-	W	veNOG09883	androgen dependent TFPI regulating protein [Source:NCBI gene;Acc:101802686]
MSTRG.10192	ENSAPLG00020016009	MSTRG.10192.1	0	2[+]97699721-97700206	2[+]97696876-97823249	HIVEP1	GO:0003676;GO:0003676;GO:0003676;GO:0003676	K09239	K	veNOG08892	HIVEP zinc finger 1 [Source:HGNC Symbol;Acc:HGNC:4920]
MSTRG.10205	ENSAPLG00020016040	MSTRG.10205.3	7114	2[-]98316997-98319557	2[-]98326671-98345538	TBC1D7	-	K20396	R	veNOG10414	TBC1 domain family member 7 [Source:NCBI gene;Acc:101801159]
MSTRG.10205	ENSAPLG00020016037	MSTRG.10205.3	2768	2[-]98316997-98319557	2[+]97992240-98314229	PHACTR1	GO:0003779;GO:0008157;GO:0019888;GO:0031532;GO:0003779;GO:0008157;GO:0019888;GO:0031532;GO:0003779;GO:0008157;GO:0019888;GO:0031532	-	R	veNOG01974	phosphatase and actin regulator 1 [Source:HGNC Symbol;Acc:HGNC:20990]
MSTRG.10205	ENSAPLG00020016042	MSTRG.10205.3	42207	2[-]98316997-98319557	2[-]98361764-98421845	GFOD1	GO:0016491	-	R	veNOG03490	glucose-fructose oxidoreductase domain containing 1 [Source:NCBI gene;Acc:101800645]
MSTRG.1021	ENSAPLG00020018011	MSTRG.1021.1	99503	1[-]57552838-57561699	1[-]57661202-57760132	RFX4	GO:0003677;GO:0003700;GO:0006355	K09174	K	veNOG12293	regulatory factor X4 [Source:NCBI gene;Acc:101804942]
MSTRG.1021	ENSAPLG00020018009	MSTRG.1021.1	20532	1[-]57552838-57561699	1[-]57582231-57588681	TMEM263	-	-	S	veNOG21320	transmembrane protein 263 [Source:NCBI gene;Acc:101802915]
MSTRG.1021	ENSAPLG00020018006	MSTRG.1021.1	68855	1[-]57552838-57561699	1[-]57315608-57483983	BTBD11	GO:0005515;GO:0046982;GO:0005515;GO:0046982	K10483	R	veNOG12083	BTB domain containing 11 [Source:HGNC Symbol;Acc:HGNC:23844]
MSTRG.1021	ENSAPLG00020018007	MSTRG.1021.1	0	1[-]57552838-57561699	1[-]57534640-57572612	CRY1	-	K02295	K	veNOG00926	cryptochrome circadian regulator 1 [Source:HGNC Symbol;Acc:HGNC:2384]
MSTRG.1021	ENSAPLG00020018010	MSTRG.1021.1	60652	1[-]57552838-57561699	1[-]57622351-57644568	RIC8B	-	-	T	veNOG02461	RIC8 guanine nucleotide exchange factor B [Source:HGNC Symbol;Acc:HGNC:25555]
MSTRG.1021	ENSAPLG00020018008	MSTRG.1021.1	13029	1[-]57552838-57561699	1[+]57574728-57580486	MTERF2	GO:0003690;GO:0006355	K15031	K	veNOG14510	mitochondrial transcription termination factor 2 [Source:HGNC Symbol;Acc:HGNC:30779]
MSTRG.10232	ENSAPLG00020016780	MSTRG.10232.1	29052	2[-]99915996-99923312	2[+]99952364-100002722	-	GO:0016021;GO:0016021;GO:0016021	-	S	veNOG09025	dpy-19 like C-mannosyltransferase 1 [Source:NCBI gene;Acc:101794785]
MSTRG.10232	ENSAPLG00020016777	MSTRG.10232.1	0	2[-]99915996-99923312	2[+]99891588-99927015	TBX20	GO:0003700;GO:0005634;GO:0006355	K10185	K	veNOG11542	T-box transcription factor 20 [Source:HGNC Symbol;Acc:HGNC:11598]
MSTRG.10240	ENSAPLG00020016791	MSTRG.10240.14	0	2[-]100480401-100481667	2[-]100329503-100654969	BBS9	GO:0034464;GO:0034464;GO:0034464;GO:0034464;GO:0034464;GO:0034464;GO:0034464	K19398	R	veNOG01548	Bardet-Biedl syndrome 9 [Source:NCBI gene;Acc:101790849]
MSTRG.10247	ENSAPLG00020016804	MSTRG.10247.5	10927	2[+]100685040-100685926	2[-]100696853-100713516	FKBP9	GO:0003755;GO:0005509	K09575	O	veNOG11905	FKBP prolyl isomerase 9 [Source:NCBI gene;Acc:101799914]
MSTRG.10247	ENSAPLG00020016791	MSTRG.10247.5	30071	2[+]100685040-100685926	2[-]100329503-100654969	BBS9	GO:0034464;GO:0034464;GO:0034464;GO:0034464;GO:0034464;GO:0034464;GO:0034464	K19398	R	veNOG01548	Bardet-Biedl syndrome 9 [Source:NCBI gene;Acc:101790849]
MSTRG.10247	ENSAPLG00020016815	MSTRG.10247.5	81059	2[+]100685040-100685926	2[-]100766985-100805276	AVL9	-	-	S	veNOG06498	AVL9 cell migration associated [Source:NCBI gene;Acc:101801192]
MSTRG.10247	ENSAPLG00020016802	MSTRG.10247.5	714	2[+]100685040-100685926	2[+]100656205-100684326	NT5C3A	GO:0000287;GO:0005737;GO:0008253;GO:0000287;GO:0005737;GO:0008253;GO:0000287;GO:0005737;GO:0008253	K01081	F	veNOG08350	5'-nucleotidase, cytosolic IIIA [Source:NCBI gene;Acc:101799233]
MSTRG.10247	ENSAPLG00020016810	MSTRG.10247.5	52694	2[+]100685040-100685926	2[-]100738620-100745842	-	-	-	S	veNOG15207	-
MSTRG.10247	ENSAPLG00020016813	MSTRG.10247.5	60989	2[+]100685040-100685926	2[+]100746915-100758493	KBTBD2	GO:0005515	K10470	T	veNOG08577	kelch repeat and BTB domain containing 2 [Source:NCBI gene;Acc:101801000]
MSTRG.10247	ENSAPLG00020016806	MSTRG.10247.5	39896	2[+]100685040-100685926	2[+]100725822-100732268	-	GO:0008380	K19604	K	opiNOG25885;veNOG12246	RP9 pre-mRNA splicing factor [Source:NCBI gene;Acc:101791032]
MSTRG.10259	ENSAPLG00020016823	MSTRG.10259.1	0	2[+]101012704-101014451	2[+]100898393-101221812	PDE1C	GO:0004114;GO:0007165;GO:0008081;GO:0004114;GO:0007165;GO:0008081;GO:0004114;GO:0007165;GO:0008081;GO:0004114;GO:0007165;GO:0008081;GO:0004114;GO:0007165;GO:0008081;GO:0004114;GO:0007165;GO:0008081	K13755	T	veNOG01706	phosphodiesterase 1C [Source:HGNC Symbol;Acc:HGNC:8776]
MSTRG.10266	ENSAPLG00020016883	MSTRG.10266.16	82000	2[+]101815948-101817308	2[-]101899308-101900121	-	-	-	R	veNOG30393;veNOG13611	-
MSTRG.10266	ENSAPLG00020016867	MSTRG.10266.16	0	2[+]101815948-101817308	2[+]101781124-101838173	LRRFIP2	GO:0006355;GO:0006355;GO:0006355;GO:0006355	-	R	opiNOG17747;veNOG07535	LRR binding FLII interacting protein 2 [Source:HGNC Symbol;Acc:HGNC:6703]
MSTRG.10266	ENSAPLG00020016882	MSTRG.10266.16	68158	2[+]101815948-101817308	2[-]101885466-101886115	-	-	-	R	veNOG30393;veNOG13611;maNOG19520;veNOG26143;veNOG24606	-
MSTRG.10266	ENSAPLG00020016880	MSTRG.10266.16	34586	2[+]101815948-101817308	2[-]101851894-101913141	-	-	-	R	veNOG13611;opiNOG40456	Anas platyrhynchos uncharacterized LOC101805253 (LOC101805253), mRNA. [Source:RefSeq mRNA;Acc:NM_001310822]
MSTRG.10266	ENSAPLG00020016863	MSTRG.10266.16	52673	2[+]101815948-101817308	2[-]101698049-101763275	GOLGA4	-	K20283	U	veNOG01778	golgin A4 [Source:NCBI gene;Acc:101803359]
MSTRG.10271	ENSAPLG00020016894	MSTRG.10271.1	4958	2[+]102108868-102109270	2[-]102114228-102202570	VPS41	GO:0005515;GO:0006886;GO:0016192;GO:0046907	K20184	U	veNOG14641;opiNOG01574	VPS41 subunit of HOPS complex [Source:HGNC Symbol;Acc:HGNC:12713]
MSTRG.10271	ENSAPLG00020016891	MSTRG.10271.1	20966	2[+]102108868-102109270	2[-]101967684-102087902	AMPH	GO:0005515;GO:0005737	K12562	U	veNOG00144	amphiphysin [Source:HGNC Symbol;Acc:HGNC:471]
MSTRG.10283	ENSAPLG00020016931	MSTRG.10283.1	38511	2[-]102747368-102752614	2[-]102791125-102795855	MPLKIP	-	-	S	veNOG19318	M-phase specific PLK1 interacting protein [Source:HGNC Symbol;Acc:HGNC:16002]
MSTRG.10283	ENSAPLG00020016932	MSTRG.10283.1	45354	2[-]102747368-102752614	2[+]102797968-103280489	SUGCT	GO:0008410;GO:0008410;GO:0008410;GO:0008410	K18703	I	veNOG04802	succinyl-CoA:glutarate-CoA transferase [Source:NCBI gene;Acc:101795646]
MSTRG.10283	ENSAPLG00020016919	MSTRG.10283.1	0	2[-]102747368-102752614	2[+]102720588-102768624	CDK13	GO:0004672;GO:0005524;GO:0006468;GO:0004672;GO:0005524;GO:0006468	K08819	TD	veNOG33835;veNOG08872	cyclin dependent kinase 13 [Source:HGNC Symbol;Acc:HGNC:1733]
MSTRG.10283	ENSAPLG00020016917	MSTRG.10283.1	48734	2[-]102747368-102752614	2[+]102680080-102698634	RALA	GO:0003924;GO:0005525;GO:0005886;GO:0007165;GO:0007265;GO:0016020	K07834	R	veNOG02061;opiNOG09770	RAS like proto-oncogene A [Source:NCBI gene;Acc:101795827]
MSTRG.10283	ENSAPLG00020016900	MSTRG.10283.1	66618	2[-]102747368-102752614	2[-]102647055-102680750	-	GO:0003712;GO:0006357;GO:0016592;GO:0003712;GO:0006357;GO:0016592;GO:0003712;GO:0006357;GO:0016592	K15144	K	veNOG17658;veNOG04435	-
MSTRG.1030	ENSAPLG00020018019	MSTRG.1030.1	85121	1[-]57953244-57956756	1[-]57859224-57868123	TCP11L2	-	-	T	veNOG05402	t-complex 11 like 2 [Source:HGNC Symbol;Acc:HGNC:28627]
MSTRG.1030	ENSAPLG00020018021	MSTRG.1030.1	69645	1[-]57953244-57956756	1[+]57882598-57883599	CKAP4	-	K13999	U	veNOG09298	cytoskeleton associated protein 4 [Source:HGNC Symbol;Acc:HGNC:16991]
MSTRG.1030	ENSAPLG00020018022	MSTRG.1030.1	1200	1[-]57953244-57956756	1[+]57905087-57952044	NUAK1	GO:0004672;GO:0005524;GO:0006468	K08800	T	veNOG13569	NUAK family kinase 1 [Source:NCBI gene;Acc:101800051]
MSTRG.10315	ENSAPLG00020004885	MSTRG.10315.1	0	2[+]103546966-103554995	2[-]103530217-103738254	GLI3	GO:0003676;GO:0003700;GO:0006355;GO:0007224;GO:0009952;GO:0009953;GO:0048568;GO:0003676;GO:0003700;GO:0006355;GO:0007224;GO:0009952;GO:0009953;GO:0048568	K06230	K	veNOG10080	GLI family zinc finger 3 [Source:HGNC Symbol;Acc:HGNC:4319]
MSTRG.10367	ENSAPLG00020011935	MSTRG.10367.1	29219	2[+]107447509-107463628	2[+]107417181-107418290	-	-	-	-	-	-
MSTRG.10374	ENSAPLG00020011957	MSTRG.10374.1	60760	2[-]108208682-108213301	2[-]108274061-108466886	TNS3	GO:0005515;GO:0005515;GO:0005515;GO:0005515;GO:0005515;GO:0005515	K18080	T	veNOG04366	tensin 3 [Source:HGNC Symbol;Acc:HGNC:21616]
MSTRG.10377	ENSAPLG00020011957	MSTRG.10377.1	28112	2[-]108494998-108498066	2[-]108274061-108466886	TNS3	GO:0005515;GO:0005515;GO:0005515;GO:0005515;GO:0005515;GO:0005515	K18080	T	veNOG04366	tensin 3 [Source:HGNC Symbol;Acc:HGNC:21616]
MSTRG.10377	ENSAPLG00020011977	MSTRG.10377.1	73453	2[-]108494998-108498066	2[-]108571519-108579257	-	GO:0000077;GO:0005730;GO:0030896	K10903	DL	veNOG09969	-
MSTRG.10377	ENSAPLG00020011982	MSTRG.10377.1	85108	2[-]108494998-108498066	2[-]108583174-108587722	-	-	-	S	veNOG00871	-
MSTRG.10378	ENSAPLG00020011957	MSTRG.10378.1	84714	2[-]108551600-108554954	2[-]108274061-108466886	TNS3	GO:0005515;GO:0005515;GO:0005515;GO:0005515;GO:0005515;GO:0005515	K18080	T	veNOG04366	tensin 3 [Source:HGNC Symbol;Acc:HGNC:21616]
MSTRG.10378	ENSAPLG00020011977	MSTRG.10378.1	16565	2[-]108551600-108554954	2[-]108571519-108579257	-	GO:0000077;GO:0005730;GO:0030896	K10903	DL	veNOG09969	-
MSTRG.10378	ENSAPLG00020011986	MSTRG.10378.1	70532	2[-]108551600-108554954	2[+]108625486-108679549	NFX1	GO:0003676;GO:0003700;GO:0005634;GO:0006355;GO:0008270;GO:0003676;GO:0003700;GO:0005634;GO:0006355;GO:0008270;GO:0003700;GO:0005634;GO:0006355;GO:0008270	K12236	K	veNOG08708	nuclear transcription factor, X-box binding 1 [Source:HGNC Symbol;Acc:HGNC:7803]
MSTRG.10378	ENSAPLG00020011982	MSTRG.10378.1	28220	2[-]108551600-108554954	2[-]108583174-108587722	-	-	-	S	veNOG00871	-
MSTRG.10386	ENSAPLG00020012013	MSTRG.10386.16,MSTRG.10386.10,MSTRG.10386.11,MSTRG.10386.14,MSTRG.10386.12,MSTRG.10386.17	2103	2[+]108717887-108733569	2[+]108702977-108715784	-	GO:0003676;GO:0003676	-	R	veNOG19073	tRNA selenocysteine 1-associated protein 1-like [Source:NCBI gene;Acc:110352505]
MSTRG.10386	ENSAPLG00020012008	MSTRG.10386.16,MSTRG.10386.10,MSTRG.10386.11,MSTRG.10386.14,MSTRG.10386.12,MSTRG.10386.17	25928	2[+]108717887-108733569	2[-]108655537-108691959	-	GO:0016020;GO:0016020	-	S	veNOG23101	-
MSTRG.10386	ENSAPLG00020012011	MSTRG.10386.16,MSTRG.10386.10,MSTRG.10386.11,MSTRG.10386.14,MSTRG.10386.12,MSTRG.10386.17	14931	2[+]108717887-108733569	2[-]108694743-108702956	PAK1IP1	GO:0005515	K14830	R	veNOG11520	PAK1 interacting protein 1 [Source:HGNC Symbol;Acc:HGNC:20882]
MSTRG.10386	ENSAPLG00020011986	MSTRG.10386.16,MSTRG.10386.10,MSTRG.10386.11,MSTRG.10386.14,MSTRG.10386.12,MSTRG.10386.17	38338	2[+]108717887-108733569	2[+]108625486-108679549	NFX1	GO:0003676;GO:0003700;GO:0005634;GO:0006355;GO:0008270;GO:0003676;GO:0003700;GO:0005634;GO:0006355;GO:0008270;GO:0003700;GO:0005634;GO:0006355;GO:0008270	K12236	K	veNOG08708	nuclear transcription factor, X-box binding 1 [Source:HGNC Symbol;Acc:HGNC:7803]
MSTRG.10386	ENSAPLG00020012019	MSTRG.10386.16,MSTRG.10386.10,MSTRG.10386.11,MSTRG.10386.14,MSTRG.10386.12,MSTRG.10386.17	0	2[+]108717887-108733569	2[+]108716543-108971533	NUP153	-	K14296	YU	veNOG03247	nucleoporin 153 [Source:HGNC Symbol;Acc:HGNC:8062]
MSTRG.10389	ENSAPLG00020012031	MSTRG.10389.2,MSTRG.10389.1	73851	2[+]108899381-108900206	2[-]108974057-108977438	FAM8A1	-	-	S	veNOG08574	family with sequence similarity 8 member A1 [Source:HGNC Symbol;Acc:HGNC:16372]
MSTRG.10389	ENSAPLG00020012033	MSTRG.10389.2,MSTRG.10389.1	86124	2[+]108899381-108900206	2[-]108986330-109050945	CAP2	GO:0000902;GO:0003779;GO:0007010	K17261	ZT	veNOG03130	cyclase associated actin cytoskeleton regulatory protein 2 [Source:HGNC Symbol;Acc:HGNC:20039]
MSTRG.10389	ENSAPLG00020012028	MSTRG.10389.2,MSTRG.10389.1	12474	2[+]108899381-108900206	2[+]108912680-108915939	-	-	K14296	YU	opiNOG08958;veNOG03247	-
MSTRG.10389	ENSAPLG00020012019	MSTRG.10389.2,MSTRG.10389.1	0	2[+]108899381-108900206	2[+]108716543-108971533	NUP153	-	K14296	YU	veNOG03247	nucleoporin 153 [Source:HGNC Symbol;Acc:HGNC:8062]
MSTRG.10396	ENSAPLG00020012036	MSTRG.10396.1	71651	2[-]109160292-109163241	2[-]109078636-109088641	RBM24	GO:0003676	-	R	veNOG10430	RNA binding motif protein 24 [Source:NCBI gene;Acc:101803577]
MSTRG.10398	ENSAPLG00020012039	MSTRG.10398.9	96611	2[+]109229345-109329872	2[-]109426483-109458199	GMPR	GO:0003824;GO:0003920;GO:0009117;GO:0016491;GO:0055114;GO:1902560	K00364	F	veNOG11980	guanosine monophosphate reductase [Source:HGNC Symbol;Acc:HGNC:4376]
MSTRG.10398	ENSAPLG00020012038	MSTRG.10398.9	76348	2[+]109229345-109329872	2[+]109406220-109414514	ATXN1	GO:0003723;GO:0005515;GO:0045892	-	S	veNOG10156	ataxin 1 [Source:HGNC Symbol;Acc:HGNC:10548]
MSTRG.10431	ENSAPLG00020016824	MSTRG.10431.1	0	2[+]111461066-111462942	2[+]111439969-111482920	E2F3	GO:0003700;GO:0005667;GO:0006355;GO:0046983;GO:0046983	K06620	K	opiNOG17686;veNOG09375	E2F transcription factor 3 [Source:HGNC Symbol;Acc:HGNC:3115]
MSTRG.10431	ENSAPLG00020016821	MSTRG.10431.1	45117	2[+]111461066-111462942	2[-]111360568-111415949	MBOAT1	-	K13517	S	veNOG03293	membrane bound O-acyltransferase domain containing 1 [Source:HGNC Symbol;Acc:HGNC:21579]
MSTRG.10431	ENSAPLG00020016826	MSTRG.10431.1	26744	2[+]111461066-111462942	2[+]111489686-111909888	CDKAL1	GO:0003824;GO:0006400;GO:0016740;GO:0035596;GO:0035598;GO:0035600;GO:0051536;GO:0051539	K15865	T	veNOG07536	CDK5 regulatory subunit associated protein 1 like 1 [Source:NCBI gene;Acc:101792757]
MSTRG.10438	ENSAPLG00020016826	MSTRG.10438.1	0	2[+]111838277-111839730	2[+]111489686-111909888	CDKAL1	GO:0003824;GO:0006400;GO:0016740;GO:0035596;GO:0035598;GO:0035600;GO:0051536;GO:0051539	K15865	T	veNOG07536	CDK5 regulatory subunit associated protein 1 like 1 [Source:NCBI gene;Acc:101792757]
MSTRG.10444	ENSAPLG00020016830	MSTRG.10444.1	81589	2[+]111955832-111966650	2[+]112048239-112054061	SOX4	-	K09268	K	veNOG05193	SRY-box transcription factor 4 [Source:HGNC Symbol;Acc:HGNC:11200]
MSTRG.10444	ENSAPLG00020016826	MSTRG.10444.1	45944	2[+]111955832-111966650	2[+]111489686-111909888	CDKAL1	GO:0003824;GO:0006400;GO:0016740;GO:0035596;GO:0035598;GO:0035600;GO:0051536;GO:0051539	K15865	T	veNOG07536	CDK5 regulatory subunit associated protein 1 like 1 [Source:NCBI gene;Acc:101792757]
MSTRG.1045	ENSAPLG00020018027	MSTRG.1045.1	69299	1[+]58336598-58337502	1[-]58230095-58267299	WASHC4	GO:0071203;GO:0071203	K18465	S	veNOG09021	WASH complex subunit 4 [Source:HGNC Symbol;Acc:HGNC:29174]
MSTRG.1045	ENSAPLG00020018046	MSTRG.1045.1	21151	1[+]58336598-58337502	1[-]58312086-58315447	-	-	-	S	veNOG17271	chromosome 1 C12orf45 homolog [Source:NCBI gene;Acc:101798594]
MSTRG.1045	ENSAPLG00020018032	MSTRG.1045.1	62435	1[+]58336598-58337502	1[-]58273137-58274163	-	-	-	R	veNOG28938	-
MSTRG.1045	ENSAPLG00020018036	MSTRG.1045.1	27324	1[+]58336598-58337502	1[+]58277994-58309274	ALDH1L2	GO:0003824;GO:0005737;GO:0006730;GO:0009058;GO:0009258;GO:0016155;GO:0016491;GO:0016620;GO:0016742;GO:0055114;GO:0003824;GO:0005737;GO:0006730;GO:0009058;GO:0009258;GO:0016155;GO:0016491;GO:0016620;GO:0016742;GO:0055114;GO:0003824;GO:0005737;GO:0006730;GO:0009058;GO:0009258;GO:0016155;GO:0016491;GO:0016620;GO:0016742;GO:0055114;GO:0003824;GO:0005737;GO:0006730;GO:0009058;GO:0009258;GO:0016155;GO:…	K00289	F	veNOG11743	aldehyde dehydrogenase 1 family member L2 [Source:HGNC Symbol;Acc:HGNC:26777]
MSTRG.1045	ENSAPLG00020018052	MSTRG.1045.1	52235	1[+]58336598-58337502	1[-]58389737-58554040	CHST11	GO:0008146;GO:0016021;GO:0016051	K01017	WM	veNOG07361;opiNOG25269	carbohydrate sulfotransferase 11 [Source:NCBI gene;Acc:101802330]
MSTRG.1045	ENSAPLG00020018050	MSTRG.1045.1	0	1[+]58336598-58337502	1[+]58326103-58374645	SLC41A2	GO:0006812;GO:0008324	K15122	P	veNOG00208	solute carrier family 41 member 2 [Source:HGNC Symbol;Acc:HGNC:31045]
MSTRG.10454	ENSAPLG00020016830	MSTRG.10454.1	38723	2[-]112004601-112009516	2[+]112048239-112054061	SOX4	-	K09268	K	veNOG05193	SRY-box transcription factor 4 [Source:HGNC Symbol;Acc:HGNC:11200]
MSTRG.10454	ENSAPLG00020016826	MSTRG.10454.1	94713	2[-]112004601-112009516	2[+]111489686-111909888	CDKAL1	GO:0003824;GO:0006400;GO:0016740;GO:0035596;GO:0035598;GO:0035600;GO:0051536;GO:0051539	K15865	T	veNOG07536	CDK5 regulatory subunit associated protein 1 like 1 [Source:NCBI gene;Acc:101792757]
MSTRG.10458	ENSAPLG00020016835	MSTRG.10458.27,MSTRG.10458.8,MSTRG.10458.7	0	2[+]112189182-112440035	2[-]112371699-112377856	PRL	GO:0005179;GO:0005576;GO:0005179;GO:0005576	K05439	T	veNOG13324	Anas platyrhynchos prolactin (PRL), mRNA. [Source:RefSeq mRNA;Acc:NM_001310372]
MSTRG.1047	ENSAPLG00020018046	MSTRG.1047.1	82258	1[-]58397705-58398187	1[-]58312086-58315447	-	-	-	S	veNOG17271	chromosome 1 C12orf45 homolog [Source:NCBI gene;Acc:101798594]
MSTRG.1047	ENSAPLG00020018036	MSTRG.1047.1	88431	1[-]58397705-58398187	1[+]58277994-58309274	ALDH1L2	GO:0003824;GO:0005737;GO:0006730;GO:0009058;GO:0009258;GO:0016155;GO:0016491;GO:0016620;GO:0016742;GO:0055114;GO:0003824;GO:0005737;GO:0006730;GO:0009058;GO:0009258;GO:0016155;GO:0016491;GO:0016620;GO:0016742;GO:0055114;GO:0003824;GO:0005737;GO:0006730;GO:0009058;GO:0009258;GO:0016155;GO:0016491;GO:0016620;GO:0016742;GO:0055114;GO:0003824;GO:0005737;GO:0006730;GO:0009058;GO:0009258;GO:0016155;GO:…	K00289	F	veNOG11743	aldehyde dehydrogenase 1 family member L2 [Source:HGNC Symbol;Acc:HGNC:26777]
MSTRG.1047	ENSAPLG00020018052	MSTRG.1047.1	0	1[-]58397705-58398187	1[-]58389737-58554040	CHST11	GO:0008146;GO:0016021;GO:0016051	K01017	WM	veNOG07361;opiNOG25269	carbohydrate sulfotransferase 11 [Source:NCBI gene;Acc:101802330]
MSTRG.1047	ENSAPLG00020018050	MSTRG.1047.1	23060	1[-]58397705-58398187	1[+]58326103-58374645	SLC41A2	GO:0006812;GO:0008324	K15122	P	veNOG00208	solute carrier family 41 member 2 [Source:HGNC Symbol;Acc:HGNC:31045]
MSTRG.10475	ENSAPLG00020016893	MSTRG.10475.1	93313	2[-]114408548-114428469	2[+]114149148-114315235	ATP9B	GO:0000166;GO:0000287;GO:0005524;GO:0005802;GO:0015914;GO:0016021;GO:0140326;GO:0000166;GO:0000287;GO:0005524;GO:0005802;GO:0015914;GO:0016021;GO:0140326;GO:0000166;GO:0000287;GO:0005524;GO:0005802;GO:0015914;GO:0016021;GO:0140326;GO:0000287;GO:0005524;GO:0005802;GO:0015914;GO:0016021;GO:0140326	K01530	P	veNOG04890	ATPase phospholipid transporting 9B (putative) [Source:HGNC Symbol;Acc:HGNC:13541]
MSTRG.10475	ENSAPLG00020016902	MSTRG.10475.1	0	2[-]114408548-114428469	2[+]114339838-114421438	NFATC1	GO:0003677;GO:0003700;GO:0006355	K04446	K	veNOG04658	nuclear factor of activated T cells 1 [Source:HGNC Symbol;Acc:HGNC:7775]
MSTRG.10476	ENSAPLG00020016904	MSTRG.10476.1	85646	2[+]114427437-114463791	2[+]114549437-114575197	-	GO:0008420;GO:0070940	K15732	K	veNOG07539;opiNOG04759	-
MSTRG.10476	ENSAPLG00020016902	MSTRG.10476.1	5999	2[+]114427437-114463791	2[+]114339838-114421438	NFATC1	GO:0003677;GO:0003700;GO:0006355	K04446	K	veNOG04658	nuclear factor of activated T cells 1 [Source:HGNC Symbol;Acc:HGNC:7775]
MSTRG.10480	ENSAPLG00020016909	MSTRG.10480.1	0	2[-]114743900-114744946	2[-]114730414-114782153	SLC66A2	-	-	S	veNOG04702;opiNOG18159	solute carrier family 66 member 2 [Source:NCBI gene;Acc:101804641]
MSTRG.10480	ENSAPLG00020016913	MSTRG.10480.1	75677	2[-]114743900-114744946	2[+]114820623-114822305	-	GO:0051287;GO:0055114	-	C	veNOG14869	-
MSTRG.10480	ENSAPLG00020016910	MSTRG.10480.1	47886	2[-]114743900-114744946	2[-]114792832-114800945	TXNL4A	GO:0000398;GO:0046540	K12859	AD	NOG29604;veNOG14681	thioredoxin like 4A [Source:NCBI gene;Acc:101803280]
MSTRG.10480	ENSAPLG00020016912	MSTRG.10480.1	59076	2[-]114743900-114744946	2[+]114804022-114810945	-	GO:0016616;GO:0051287;GO:0055114;GO:0016616;GO:0051287;GO:0055114	-	C	veNOG14869	-
MSTRG.10480	ENSAPLG00020016908	MSTRG.10480.1	19904	2[-]114743900-114744946	2[+]114702585-114723996	KCNG2	GO:0005216;GO:0005249;GO:0005515;GO:0006811;GO:0006813;GO:0008076;GO:0016020;GO:0051260;GO:0055085	K04901	P	veNOG11446	potassium voltage-gated channel modifier subfamily G member 2 [Source:NCBI gene;Acc:101802949]
MSTRG.10480	ENSAPLG00020016914	MSTRG.10480.1	80773	2[-]114743900-114744946	2[+]114825719-114836773	RBFA	GO:0006364	-	J	veNOG10308	ribosome binding factor A [Source:HGNC Symbol;Acc:HGNC:26120]
MSTRG.10489	ENSAPLG00020016909	MSTRG.10489.1	98298	2[+]114880451-114881168	2[-]114730414-114782153	SLC66A2	-	-	S	veNOG04702;opiNOG18159	solute carrier family 66 member 2 [Source:NCBI gene;Acc:101804641]
MSTRG.10489	ENSAPLG00020016913	MSTRG.10489.1	58146	2[+]114880451-114881168	2[+]114820623-114822305	-	GO:0051287;GO:0055114	-	C	veNOG14869	-
MSTRG.10489	ENSAPLG00020016910	MSTRG.10489.1	79506	2[+]114880451-114881168	2[-]114792832-114800945	TXNL4A	GO:0000398;GO:0046540	K12859	AD	NOG29604;veNOG14681	thioredoxin like 4A [Source:NCBI gene;Acc:101803280]
MSTRG.10489	ENSAPLG00020016912	MSTRG.10489.1	69506	2[+]114880451-114881168	2[+]114804022-114810945	-	GO:0016616;GO:0051287;GO:0055114;GO:0016616;GO:0051287;GO:0055114	-	C	veNOG14869	-
MSTRG.10489	ENSAPLG00020016914	MSTRG.10489.1	43678	2[+]114880451-114881168	2[+]114825719-114836773	RBFA	GO:0006364	-	J	veNOG10308	ribosome binding factor A [Source:HGNC Symbol;Acc:HGNC:26120]
MSTRG.10489	ENSAPLG00020016920	MSTRG.10489.1	73308	2[+]114880451-114881168	2[-]114954476-114982889	TGFBR1	GO:0004672;GO:0004675;GO:0005524;GO:0006468;GO:0007178;GO:0016020	K04674	T	veNOG01576	transforming growth factor beta receptor 1 [Source:HGNC Symbol;Acc:HGNC:11772]
MSTRG.10489	ENSAPLG00020016916	MSTRG.10489.1	0	2[+]114880451-114881168	2[-]114866495-114932633	RECK	GO:0001944;GO:0005515;GO:0008191;GO:0060828;GO:1904684;GO:0001944;GO:0005515;GO:0008191;GO:0060828;GO:1904684	K17461	R	veNOG01571	reversion inducing cysteine rich protein with kazal motifs [Source:NCBI gene;Acc:101804456]
MSTRG.10489	ENSAPLG00020016915	MSTRG.10489.1	10583	2[+]114880451-114881168	2[+]114861045-114869868	ADNP2	GO:0003676;GO:0003677	-	K	veNOG01293	ADNP homeobox 2 [Source:HGNC Symbol;Acc:HGNC:23803]
MSTRG.10490	ENSAPLG00020016913	MSTRG.10490.1	60947	2[+]114883252-114886550	2[+]114820623-114822305	-	GO:0051287;GO:0055114	-	C	veNOG14869	-
MSTRG.10490	ENSAPLG00020016910	MSTRG.10490.1	82307	2[+]114883252-114886550	2[-]114792832-114800945	TXNL4A	GO:0000398;GO:0046540	K12859	AD	NOG29604;veNOG14681	thioredoxin like 4A [Source:NCBI gene;Acc:101803280]
MSTRG.10490	ENSAPLG00020016912	MSTRG.10490.1	72307	2[+]114883252-114886550	2[+]114804022-114810945	-	GO:0016616;GO:0051287;GO:0055114;GO:0016616;GO:0051287;GO:0055114	-	C	veNOG14869	-
MSTRG.10490	ENSAPLG00020016914	MSTRG.10490.1	46479	2[+]114883252-114886550	2[+]114825719-114836773	RBFA	GO:0006364	-	J	veNOG10308	ribosome binding factor A [Source:HGNC Symbol;Acc:HGNC:26120]
MSTRG.10490	ENSAPLG00020016920	MSTRG.10490.1	67926	2[+]114883252-114886550	2[-]114954476-114982889	TGFBR1	GO:0004672;GO:0004675;GO:0005524;GO:0006468;GO:0007178;GO:0016020	K04674	T	veNOG01576	transforming growth factor beta receptor 1 [Source:HGNC Symbol;Acc:HGNC:11772]
MSTRG.10490	ENSAPLG00020016916	MSTRG.10490.1	0	2[+]114883252-114886550	2[-]114866495-114932633	RECK	GO:0001944;GO:0005515;GO:0008191;GO:0060828;GO:1904684;GO:0001944;GO:0005515;GO:0008191;GO:0060828;GO:1904684	K17461	R	veNOG01571	reversion inducing cysteine rich protein with kazal motifs [Source:NCBI gene;Acc:101804456]
MSTRG.10490	ENSAPLG00020016915	MSTRG.10490.1	13384	2[+]114883252-114886550	2[+]114861045-114869868	ADNP2	GO:0003676;GO:0003677	-	K	veNOG01293	ADNP homeobox 2 [Source:HGNC Symbol;Acc:HGNC:23803]
MSTRG.10498	ENSAPLG00020016944	MSTRG.10498.1	0	2[+]115455939-115456449	2[+]115373685-115601750	ULK4	GO:0004672;GO:0005524;GO:0006468;GO:0004672;GO:0005524;GO:0006468	K17545	T	veNOG06142	unc-51 like kinase 4 [Source:HGNC Symbol;Acc:HGNC:15784]
MSTRG.10514	ENSAPLG00020006774	MSTRG.10514.1	82760	2[-]116216729-116217454	2[+]116300214-116302952	SNRPD1	GO:0000387;GO:0006396	K11087	A	opiNOG37396;veNOG21664	small nuclear ribonucleoprotein D1 polypeptide [Source:HGNC Symbol;Acc:HGNC:11158]
MSTRG.10514	ENSAPLG00020006487	MSTRG.10514.1	59192	2[-]116216729-116217454	2[+]116276646-116297962	SACM1L	GO:0042578;GO:0042578;GO:0042578	-	I	veNOG03372	SAC1 like phosphatidylinositide phosphatase [Source:HGNC Symbol;Acc:HGNC:17059]
MSTRG.10514	ENSAPLG00020006429	MSTRG.10514.1	44058	2[-]116216729-116217454	2[+]116261512-116264572	-	GO:0006355;GO:0045892	K16682	K	veNOG00878	-
MSTRG.10514	ENSAPLG00020006782	MSTRG.10514.1	89609	2[-]116216729-116217454	2[-]116307063-116312444	SLC6A20	GO:0005328;GO:0005887;GO:0016021	K05048	P	veNOG07747	solute carrier family 6 member 20 [Source:HGNC Symbol;Acc:HGNC:30927]
MSTRG.10514	ENSAPLG00020006392	MSTRG.10514.1	0	2[-]116216729-116217454	2[+]116112785-116232553	LARS2	GO:0000166;GO:0002161;GO:0004812;GO:0004823;GO:0005524;GO:0006418;GO:0006429	K01869	J	veNOG03805	leucyl-tRNA synthetase 2, mitochondrial [Source:HGNC Symbol;Acc:HGNC:17095]
MSTRG.10514	ENSAPLG00020006419	MSTRG.10514.1	26406	2[-]116216729-116217454	2[+]116243860-116260648	-	GO:0006355;GO:0045892	K16682	K	veNOG00878	-
MSTRG.1053	ENSAPLG00020018057	MSTRG.1053.1	45819	1[+]58671575-58672965	1[-]58621284-58625756	-	GO:0016491;GO:0016668;GO:0055114	K00384	O	veNOG07786	-
MSTRG.1053	ENSAPLG00020018055	MSTRG.1053.1	52263	1[+]58671575-58672965	1[-]58606164-58619312	-	GO:0016491;GO:0045454;GO:0050660;GO:0055114	K00384	OC	veNOG07786;COG1249	-
MSTRG.1053	ENSAPLG00020018060	MSTRG.1053.1	2689	1[+]58671575-58672965	1[+]58660481-58668886	NFYB	GO:0005634;GO:0006355;GO:0043565;GO:0046982	K08065	K	opiNOG07821;veNOG10342	nuclear transcription factor Y subunit beta [Source:NCBI gene;Acc:101801671]
MSTRG.1053	ENSAPLG00020018063	MSTRG.1053.1	8584	1[+]58671575-58672965	1[-]58681549-58698360	HCFC2	GO:0005515;GO:0071339	K14966	DK	veNOG01073	host cell factor C2 [Source:HGNC Symbol;Acc:HGNC:24972]
MSTRG.1053	ENSAPLG00020018065	MSTRG.1053.1	28786	1[+]58671575-58672965	1[+]58701751-58713311	GLT8D2	GO:0016757	-	G	veNOG06003	glycosyltransferase 8 domain containing 2 [Source:NCBI gene;Acc:101801173]
MSTRG.1053	ENSAPLG00020018073	MSTRG.1053.1	91939	1[+]58671575-58672965	1[+]58764904-58799414	NT5DC3	-	-	F	veNOG06124	5'-nucleotidase domain containing 3 [Source:HGNC Symbol;Acc:HGNC:30826]
MSTRG.1053	ENSAPLG00020018069	MSTRG.1053.1	54102	1[+]58671575-58672965	1[+]58727067-58727649	C12orf73	-	-	S	veNOG25158	chromosome 12 open reading frame 73 [Source:HGNC Symbol;Acc:HGNC:34450]
MSTRG.1053	ENSAPLG00020018067	MSTRG.1053.1	40916	1[+]58671575-58672965	1[-]58713881-58725385	TDG	GO:0006281;GO:0019104	K03649	L	veNOG09161	thymine DNA glycosylase [Source:NCBI gene;Acc:101802890]
MSTRG.1053	ENSAPLG00020018071	MSTRG.1053.1	57266	1[+]58671575-58672965	1[-]58730231-58742677	HSP90B1	GO:0005524;GO:0006457;GO:0051082;GO:0005524;GO:0006457;GO:0051082	K09487	O	veNOG04821	heat shock protein 90 beta family member 1 [Source:HGNC Symbol;Acc:HGNC:12028]
MSTRG.10544	ENSAPLG00020012514	MSTRG.10544.3,MSTRG.10544.1,MSTRG.10544.2	21642	2[-]116990936-117003538	2[-]116955745-116969294	-	-	K19283	I	veNOG03090;opiNOG10696	-
MSTRG.10544	ENSAPLG00020012512	MSTRG.10544.3,MSTRG.10544.1,MSTRG.10544.2	43496	2[-]116990936-117003538	2[-]116929216-116947440	-	-	K19283	I	veNOG03090;opiNOG10696	-
MSTRG.10544	ENSAPLG00020012515	MSTRG.10544.3,MSTRG.10544.1,MSTRG.10544.2	36874	2[-]116990936-117003538	2[+]117040412-117266295	CPNE4	-	-	T	veNOG00048	copine 4 [Source:NCBI gene;Acc:101796635]
MSTRG.10577	ENSAPLG00020014760	MSTRG.10577.1	86266	2[+]118451726-118453269	2[+]118539535-118551092	-	-	-	SJ	opiNOG07170;veNOG03914	-
MSTRG.10577	ENSAPLG00020014697	MSTRG.10577.1	37707	2[+]118451726-118453269	2[+]118490976-118524181	TOPAZ1	GO:0005515;GO:0046872;GO:0005515;GO:0046872;GO:0005515;GO:0046872	-	S	veNOG14192;veNOG34061	testis and ovary specific PAZ domain containing 1 [Source:HGNC Symbol;Acc:HGNC:24746]
MSTRG.10577	ENSAPLG00020014757	MSTRG.10577.1	76243	2[+]118451726-118453269	2[+]118529512-118539515	-	-	-	J	veNOG03914	-
MSTRG.10578	ENSAPLG00020014769	MSTRG.10578.6	44096	2[+]118602419-118604280	2[-]118648376-118676404	CNOT10	GO:0005515;GO:0030014	K12607	K	veNOG06691;NOG03935	CCR4-NOT transcription complex subunit 10 [Source:NCBI gene;Acc:101797115]
MSTRG.10578	ENSAPLG00020014760	MSTRG.10578.6	51327	2[+]118602419-118604280	2[+]118539535-118551092	-	-	-	SJ	opiNOG07170;veNOG03914	-
MSTRG.10578	ENSAPLG00020014697	MSTRG.10578.6	78238	2[+]118602419-118604280	2[+]118490976-118524181	TOPAZ1	GO:0005515;GO:0046872;GO:0005515;GO:0046872;GO:0005515;GO:0046872	-	S	veNOG14192;veNOG34061	testis and ovary specific PAZ domain containing 1 [Source:HGNC Symbol;Acc:HGNC:24746]
MSTRG.10578	ENSAPLG00020014757	MSTRG.10578.6	62904	2[+]118602419-118604280	2[+]118529512-118539515	-	-	-	J	veNOG03914	-
MSTRG.10578	ENSAPLG00020014764	MSTRG.10578.6	0	2[+]118602419-118604280	2[+]118586469-118639898	TRIM71	GO:0005515;GO:0008270	K12035	O	veNOG04255	tripartite motif containing 71 [Source:HGNC Symbol;Acc:HGNC:32669]
MSTRG.10591	ENSAPLG00020014802	MSTRG.10591.1	23318	2[+]119000328-119004338	2[+]118871113-118977010	OSBPL10	-	K20465	T	veNOG01038	oxysterol binding protein like 10 [Source:HGNC Symbol;Acc:HGNC:16395]
MSTRG.10591	ENSAPLG00020014803	MSTRG.10591.1	0	2[+]119000328-119004338	2[-]118983631-119030213	STT3B	GO:0004576;GO:0006486;GO:0016020	K07151	O	veNOG05057	STT3 oligosaccharyltransferase complex catalytic subunit B [Source:HGNC Symbol;Acc:HGNC:30611]
MSTRG.10601	ENSAPLG00020015660	MSTRG.10601.1	9126	2[-]120002499-120003569	2[-]119561456-119993373	RBMS3	GO:0003676;GO:0003676;GO:0003676	-	R	opiNOG21822;veNOG03080	RNA binding motif single stranded interacting protein 3 [Source:HGNC Symbol;Acc:HGNC:13427]
MSTRG.10608	ENSAPLG00020015672	MSTRG.10608.2,MSTRG.10608.1	20900	2[-]120576165-120584071	2[+]120550695-120555265	EOMES	GO:0003700;GO:0005634;GO:0006355	K10173	K	veNOG04197	eomesodermin [Source:NCBI gene;Acc:101804302]
MSTRG.10608	ENSAPLG00020015673	MSTRG.10608.2,MSTRG.10608.1	41299	2[-]120576165-120584071	2[+]120625370-120712434	SLC4A7	GO:0005452;GO:0006820;GO:0008509;GO:0016020;GO:0016021;GO:0005452;GO:0006820;GO:0008509;GO:0016020;GO:0016021;GO:0005452;GO:0006820;GO:0008509;GO:0016020;GO:0016021	K13858	P	veNOG04338	solute carrier family 4 member 7 [Source:NCBI gene;Acc:101804487]
MSTRG.10609	ENSAPLG00020015672	MSTRG.10609.1	29380	2[+]120584645-120586181	2[+]120550695-120555265	EOMES	GO:0003700;GO:0005634;GO:0006355	K10173	K	veNOG04197	eomesodermin [Source:NCBI gene;Acc:101804302]
MSTRG.10609	ENSAPLG00020015673	MSTRG.10609.1	39189	2[+]120584645-120586181	2[+]120625370-120712434	SLC4A7	GO:0005452;GO:0006820;GO:0008509;GO:0016020;GO:0016021;GO:0005452;GO:0006820;GO:0008509;GO:0016020;GO:0016021;GO:0005452;GO:0006820;GO:0008509;GO:0016020;GO:0016021	K13858	P	veNOG04338	solute carrier family 4 member 7 [Source:NCBI gene;Acc:101804487]
MSTRG.10617	ENSAPLG00020015692	MSTRG.10617.1	41908	2[-]120912024-120917776	2[-]120959684-120960463	LRRC3B	GO:0005515	-	WT	veNOG09385	leucine rich repeat containing 3B [Source:NCBI gene;Acc:101794569]
MSTRG.10628	ENSAPLG00020015703	MSTRG.10628.1	25381	2[+]121381448-121382028	2[+]121290096-121356067	TOP2B	GO:0003677;GO:0003918;GO:0005524;GO:0006259;GO:0006265	K03164	LB	COG0188;veNOG00012	DNA topoisomerase II beta [Source:HGNC Symbol;Acc:HGNC:11990]
MSTRG.10628	ENSAPLG00020015707	MSTRG.10628.1	0	2[+]121381448-121382028	2[-]121357256-121576566	RARB	GO:0003677;GO:0003700;GO:0003707;GO:0004879;GO:0005634;GO:0006355;GO:0008270;GO:0043565;GO:0048384;GO:0003677;GO:0003700;GO:0003707;GO:0004879;GO:0005634;GO:0006355;GO:0008270;GO:0043565;GO:0048384	K08528	K	veNOG07221	retinoic acid receptor beta [Source:NCBI gene;Acc:101793182]
MSTRG.10632	ENSAPLG00020015711	MSTRG.10632.1	45937	2[+]121777717-121815750	2[+]121861687-121934497	THRB	GO:0003677;GO:0003700;GO:0003707;GO:0004879;GO:0005634;GO:0006355;GO:0008270;GO:0043565	K08362	K	veNOG04210	thyroid hormone receptor beta [Source:HGNC Symbol;Acc:HGNC:11799]
MSTRG.10646	ENSAPLG00020015740	MSTRG.10646.1	98851	2[+]122711486-122719026	2[+]122817877-122982999	ZNF385D	GO:0003676;GO:0008270;GO:0003676;GO:0008270;GO:0003676;GO:0008270;GO:0003676;GO:0008270	-	R	NOG131935;veNOG01079	zinc finger protein 385D [Source:HGNC Symbol;Acc:HGNC:26191]
MSTRG.10672	ENSAPLG00020000575	MSTRG.10672.1	87329	2[+]124580436-124580759	2[-]124668088-124767303	PLCL2	GO:0004435;GO:0006629;GO:0007165;GO:0008081;GO:0032228;GO:0035556;GO:0050811;GO:0070679;GO:0004435;GO:0005509;GO:0006629;GO:0007165;GO:0008081;GO:0032228;GO:0035556;GO:0050811;GO:0070679	K15370	I	veNOG02414	phospholipase C like 2 [Source:HGNC Symbol;Acc:HGNC:9064]
MSTRG.10672	ENSAPLG00020000540	MSTRG.10672.1	0	2[+]124580436-124580759	2[+]124339899-124625966	TBC1D5	-	K18469	U	veNOG08127	TBC1 domain family member 5 [Source:HGNC Symbol;Acc:HGNC:19166]
MSTRG.1068	ENSAPLG00020018097	MSTRG.1068.1	16119	1[-]59199150-59230027	1[+]59152452-59183031	-	GO:0004497;GO:0005506;GO:0009072;GO:0016714;GO:0055114	K00501	E	veNOG06784	-
MSTRG.1068	ENSAPLG00020018089	MSTRG.1068.1	97929	1[-]59199150-59230027	1[-]59100577-59101221	ASCL1	GO:0003677;GO:0006357;GO:0046983	K09067	K	veNOG10819	achaete-scute family bHLH transcription factor 1 [Source:NCBI gene;Acc:113842370]
MSTRG.1068	ENSAPLG00020018093	MSTRG.1068.1	52935	1[-]59199150-59230027	1[+]59114089-59146215	PAH	GO:0004497;GO:0004505;GO:0005506;GO:0006559;GO:0009072;GO:0016714;GO:0055114	K00500	E	veNOG06428	phenylalanine hydroxylase [Source:HGNC Symbol;Acc:HGNC:8582]
MSTRG.1068	ENSAPLG00020018102	MSTRG.1068.1	83340	1[-]59199150-59230027	1[+]59313367-59364226	IGF-I	GO:0005179;GO:0005576;GO:0005615;GO:0008083	K05459	W	veNOG15700	insulin like growth factor 1 [Source:NCBI gene;Acc:101793597]
MSTRG.10685	ENSAPLG00020000677	MSTRG.10685.1	0	2[+]125171472-125173252	2[+]125166074-125280939	ANKRD28	GO:0005515;GO:0005515;GO:0005515	K15502	R	veNOG13692	ankyrin repeat domain 28 [Source:NCBI gene;Acc:101798140]
MSTRG.10685	ENSAPLG00020000654	MSTRG.10685.1	55140	2[+]125171472-125173252	2[-]125114061-125116332	-	-	-	-	-	-
MSTRG.10700	ENSAPLG00020000866	MSTRG.10700.8	0	2[-]125956167-125964262	2[-]125848455-126100404	CREB5	GO:0003676;GO:0003700;GO:0006355;GO:0003700;GO:0006355	K09047	K	veNOG11444	cAMP responsive element binding protein 5 [Source:NCBI gene;Acc:101797962]
MSTRG.10711	ENSAPLG00020000980	MSTRG.10711.1	0	2[-]126690993-126698099	2[+]126694544-126696899	HOXA11	GO:0003677;GO:0006355;GO:0043565	K09296	K	veNOG01391	homeobox A11 [Source:HGNC Symbol;Acc:HGNC:5101]
MSTRG.10711	ENSAPLG00020001000	MSTRG.10711.1	10423	2[-]126690993-126698099	2[+]126708522-126708794	-	GO:0003677;GO:0006355;GO:0043565	K17443	K	veNOG14614;KOG0487	-
MSTRG.10711	ENSAPLG00020000969	MSTRG.10711.1	46914	2[-]126690993-126698099	2[-]126640670-126644079	EVX1	GO:0003677;GO:0006355;GO:0043565	K09320	K	veNOG01145	even-skipped homeobox 1 [Source:NCBI gene;Acc:101790351]
MSTRG.10711	ENSAPLG00020000991	MSTRG.10711.1	8244	2[-]126690993-126698099	2[+]126706343-126707909	HOXA10	-	K17443	K	meNOG14793;veNOG14614;KOG0487	homeobox A10 [Source:HGNC Symbol;Acc:HGNC:5100]
MSTRG.10711	ENSAPLG00020001050	MSTRG.10711.1	84802	2[-]126690993-126698099	2[+]126782901-126786214	HOXA1	GO:0003677;GO:0006355;GO:0043565	K09301	K	veNOG07047	homeobox A1 [Source:HGNC Symbol;Acc:HGNC:5099]
MSTRG.10711	ENSAPLG00020000974	MSTRG.10711.1	11205	2[-]126690993-126698099	2[+]126678337-126679788	-	GO:0003677;GO:0006355;GO:0043565	K09298	K	veNOG05458	-
MSTRG.10711	ENSAPLG00020001039	MSTRG.10711.1	57305	2[-]126690993-126698099	2[+]126755404-126772022	HOXA3	GO:0003677;GO:0003700;GO:0006355;GO:0043565	K09303	K	veNOG01173	homeobox A3 [Source:HGNC Symbol;Acc:HGNC:5104]
MSTRG.10711	ENSAPLG00020001030	MSTRG.10711.1	34463	2[-]126690993-126698099	2[+]126732562-126740770	HOXA6	GO:0003677;GO:0003700;GO:0006355;GO:0003677;GO:0003700;GO:0005634;GO:0006355;GO:0043565	K09306	K	veNOG10118	homeobox A6 [Source:NCBI gene;Acc:101804562]
MSTRG.10711	ENSAPLG00020001014	MSTRG.10711.1	30418	2[-]126690993-126698099	2[+]126728517-126738730	HOXA5	GO:0003677;GO:0003700;GO:0005634;GO:0006355;GO:0043565;GO:0003677;GO:0003700;GO:0005634;GO:0006355;GO:0043565	K09305	K	veNOG01320	homeobox A5 [Source:NCBI gene;Acc:101804385]
MSTRG.10711	ENSAPLG00020001011	MSTRG.10711.1	25932	2[-]126690993-126698099	2[+]126724031-126726534	HOXA7	GO:0003677;GO:0003700;GO:0005634;GO:0006355;GO:0043565	K09307	K	veNOG11708	homeobox A7 [Source:HGNC Symbol;Acc:HGNC:5108]
MSTRG.10711	ENSAPLG00020001045	MSTRG.10711.1	79289	2[-]126690993-126698099	2[+]126777388-126779599	-	GO:0003677;GO:0003700;GO:0006355;GO:0043565	K09302	K	veNOG07529	homeobox A2 [Source:NCBI gene;Acc:101791285]
MSTRG.10711	ENSAPLG00020001034	MSTRG.10711.1	51837	2[-]126690993-126698099	2[+]126749936-126751900	HOXA4	GO:0003677;GO:0003700;GO:0005634;GO:0006355;GO:0043565	K09304	K	opiNOG22629;veNOG00946	homeobox A4 [Source:HGNC Symbol;Acc:HGNC:5105]
MSTRG.10711	ENSAPLG00020001006	MSTRG.10711.1	17141	2[-]126690993-126698099	2[+]126715240-126717157	-	GO:0003677;GO:0005634;GO:0006351;GO:0006355;GO:0043565	K09294	K	veNOG06349	-
MSTRG.10717	ENSAPLG00020000980	MSTRG.10717.1	51553	2[-]126748452-126749236	2[+]126694544-126696899	HOXA11	GO:0003677;GO:0006355;GO:0043565	K09296	K	veNOG01391	homeobox A11 [Source:HGNC Symbol;Acc:HGNC:5101]
MSTRG.10717	ENSAPLG00020001000	MSTRG.10717.1	39658	2[-]126748452-126749236	2[+]126708522-126708794	-	GO:0003677;GO:0006355;GO:0043565	K17443	K	veNOG14614;KOG0487	-
MSTRG.10717	ENSAPLG00020000991	MSTRG.10717.1	40543	2[-]126748452-126749236	2[+]126706343-126707909	HOXA10	-	K17443	K	meNOG14793;veNOG14614;KOG0487	homeobox A10 [Source:HGNC Symbol;Acc:HGNC:5100]
MSTRG.10717	ENSAPLG00020001050	MSTRG.10717.1	33665	2[-]126748452-126749236	2[+]126782901-126786214	HOXA1	GO:0003677;GO:0006355;GO:0043565	K09301	K	veNOG07047	homeobox A1 [Source:HGNC Symbol;Acc:HGNC:5099]
MSTRG.10717	ENSAPLG00020000974	MSTRG.10717.1	68664	2[-]126748452-126749236	2[+]126678337-126679788	-	GO:0003677;GO:0006355;GO:0043565	K09298	K	veNOG05458	-
MSTRG.10717	ENSAPLG00020001039	MSTRG.10717.1	6168	2[-]126748452-126749236	2[+]126755404-126772022	HOXA3	GO:0003677;GO:0003700;GO:0006355;GO:0043565	K09303	K	veNOG01173	homeobox A3 [Source:HGNC Symbol;Acc:HGNC:5104]
MSTRG.10717	ENSAPLG00020001030	MSTRG.10717.1	7682	2[-]126748452-126749236	2[+]126732562-126740770	HOXA6	GO:0003677;GO:0003700;GO:0006355;GO:0003677;GO:0003700;GO:0005634;GO:0006355;GO:0043565	K09306	K	veNOG10118	homeobox A6 [Source:NCBI gene;Acc:101804562]
MSTRG.10717	ENSAPLG00020001014	MSTRG.10717.1	9722	2[-]126748452-126749236	2[+]126728517-126738730	HOXA5	GO:0003677;GO:0003700;GO:0005634;GO:0006355;GO:0043565;GO:0003677;GO:0003700;GO:0005634;GO:0006355;GO:0043565	K09305	K	veNOG01320	homeobox A5 [Source:NCBI gene;Acc:101804385]
MSTRG.10717	ENSAPLG00020001011	MSTRG.10717.1	21918	2[-]126748452-126749236	2[+]126724031-126726534	HOXA7	GO:0003677;GO:0003700;GO:0005634;GO:0006355;GO:0043565	K09307	K	veNOG11708	homeobox A7 [Source:HGNC Symbol;Acc:HGNC:5108]
MSTRG.10717	ENSAPLG00020001045	MSTRG.10717.1	28152	2[-]126748452-126749236	2[+]126777388-126779599	-	GO:0003677;GO:0003700;GO:0006355;GO:0043565	K09302	K	veNOG07529	homeobox A2 [Source:NCBI gene;Acc:101791285]
MSTRG.10717	ENSAPLG00020001034	MSTRG.10717.1	700	2[-]126748452-126749236	2[+]126749936-126751900	HOXA4	GO:0003677;GO:0003700;GO:0005634;GO:0006355;GO:0043565	K09304	K	opiNOG22629;veNOG00946	homeobox A4 [Source:HGNC Symbol;Acc:HGNC:5105]
MSTRG.10717	ENSAPLG00020001006	MSTRG.10717.1	31295	2[-]126748452-126749236	2[+]126715240-126717157	-	GO:0003677;GO:0005634;GO:0006351;GO:0006355;GO:0043565	K09294	K	veNOG06349	-
MSTRG.10720	ENSAPLG00020000980	MSTRG.10720.1	83167	2[-]126780066-126780466	2[+]126694544-126696899	HOXA11	GO:0003677;GO:0006355;GO:0043565	K09296	K	veNOG01391	homeobox A11 [Source:HGNC Symbol;Acc:HGNC:5101]
MSTRG.10720	ENSAPLG00020001000	MSTRG.10720.1	71272	2[-]126780066-126780466	2[+]126708522-126708794	-	GO:0003677;GO:0006355;GO:0043565	K17443	K	veNOG14614;KOG0487	-
MSTRG.10720	ENSAPLG00020000991	MSTRG.10720.1	72157	2[-]126780066-126780466	2[+]126706343-126707909	HOXA10	-	K17443	K	meNOG14793;veNOG14614;KOG0487	homeobox A10 [Source:HGNC Symbol;Acc:HGNC:5100]
MSTRG.10720	ENSAPLG00020001050	MSTRG.10720.1	2435	2[-]126780066-126780466	2[+]126782901-126786214	HOXA1	GO:0003677;GO:0006355;GO:0043565	K09301	K	veNOG07047	homeobox A1 [Source:HGNC Symbol;Acc:HGNC:5099]
MSTRG.10720	ENSAPLG00020001039	MSTRG.10720.1	8044	2[-]126780066-126780466	2[+]126755404-126772022	HOXA3	GO:0003677;GO:0003700;GO:0006355;GO:0043565	K09303	K	veNOG01173	homeobox A3 [Source:HGNC Symbol;Acc:HGNC:5104]
MSTRG.10720	ENSAPLG00020001030	MSTRG.10720.1	39296	2[-]126780066-126780466	2[+]126732562-126740770	HOXA6	GO:0003677;GO:0003700;GO:0006355;GO:0003677;GO:0003700;GO:0005634;GO:0006355;GO:0043565	K09306	K	veNOG10118	homeobox A6 [Source:NCBI gene;Acc:101804562]
MSTRG.10720	ENSAPLG00020001014	MSTRG.10720.1	41336	2[-]126780066-126780466	2[+]126728517-126738730	HOXA5	GO:0003677;GO:0003700;GO:0005634;GO:0006355;GO:0043565;GO:0003677;GO:0003700;GO:0005634;GO:0006355;GO:0043565	K09305	K	veNOG01320	homeobox A5 [Source:NCBI gene;Acc:101804385]
MSTRG.10720	ENSAPLG00020001011	MSTRG.10720.1	53532	2[-]126780066-126780466	2[+]126724031-126726534	HOXA7	GO:0003677;GO:0003700;GO:0005634;GO:0006355;GO:0043565	K09307	K	veNOG11708	homeobox A7 [Source:HGNC Symbol;Acc:HGNC:5108]
MSTRG.10720	ENSAPLG00020001045	MSTRG.10720.1	467	2[-]126780066-126780466	2[+]126777388-126779599	-	GO:0003677;GO:0003700;GO:0006355;GO:0043565	K09302	K	veNOG07529	homeobox A2 [Source:NCBI gene;Acc:101791285]
MSTRG.10720	ENSAPLG00020001056	MSTRG.10720.1	81755	2[-]126780066-126780466	2[+]126862221-126978322	SKAP2	-	-	T	veNOG07790	src kinase associated phosphoprotein 2 [Source:HGNC Symbol;Acc:HGNC:15687]
MSTRG.10720	ENSAPLG00020001034	MSTRG.10720.1	28166	2[-]126780066-126780466	2[+]126749936-126751900	HOXA4	GO:0003677;GO:0003700;GO:0005634;GO:0006355;GO:0043565	K09304	K	opiNOG22629;veNOG00946	homeobox A4 [Source:HGNC Symbol;Acc:HGNC:5105]
MSTRG.10720	ENSAPLG00020001006	MSTRG.10720.1	62909	2[-]126780066-126780466	2[+]126715240-126717157	-	GO:0003677;GO:0005634;GO:0006351;GO:0006355;GO:0043565	K09294	K	veNOG06349	-
MSTRG.10729	ENSAPLG00020001071	MSTRG.10729.1	70691	2[-]127224919-127225685	2[-]127134036-127154228	SNX10	GO:0035091	K17924	U	veNOG15795	sorting nexin 10 [Source:NCBI gene;Acc:101805017]
MSTRG.10729	ENSAPLG00020001100	MSTRG.10729.1	29537	2[-]127224919-127225685	2[-]127184632-127195382	CBX3	GO:0005634;GO:0005719;GO:0045892;GO:0005634;GO:0005719;GO:0045892;GO:0005634;GO:0005719;GO:0045892;GO:0005634;GO:0005719;GO:0045892;GO:0005634;GO:0005719;GO:0045892	K11586	B	veNOG10531;opiNOG12753	chromobox 3 [Source:NCBI gene;Acc:101805214]
MSTRG.10729	ENSAPLG00020001134	MSTRG.10729.1	19151	2[-]127224919-127225685	2[+]127194882-127205768	HNRNPA2B1	GO:0003676;GO:0006397;GO:0006406;GO:0003676;GO:0006397;GO:0006406	K13158	AR	veNOG01218;NOG18890	heterogeneous nuclear ribonucleoprotein A2/B1 [Source:NCBI gene;Acc:101789543]
MSTRG.10730	ENSAPLG00020001071	MSTRG.10730.1	70701	2[+]127224929-127225410	2[-]127134036-127154228	SNX10	GO:0035091	K17924	U	veNOG15795	sorting nexin 10 [Source:NCBI gene;Acc:101805017]
MSTRG.10730	ENSAPLG00020001100	MSTRG.10730.1	29547	2[+]127224929-127225410	2[-]127184632-127195382	CBX3	GO:0005634;GO:0005719;GO:0045892;GO:0005634;GO:0005719;GO:0045892;GO:0005634;GO:0005719;GO:0045892;GO:0005634;GO:0005719;GO:0045892;GO:0005634;GO:0005719;GO:0045892	K11586	B	veNOG10531;opiNOG12753	chromobox 3 [Source:NCBI gene;Acc:101805214]
MSTRG.10730	ENSAPLG00020001134	MSTRG.10730.1	19161	2[+]127224929-127225410	2[+]127194882-127205768	HNRNPA2B1	GO:0003676;GO:0006397;GO:0006406;GO:0003676;GO:0006397;GO:0006406	K13158	AR	veNOG01218;NOG18890	heterogeneous nuclear ribonucleoprotein A2/B1 [Source:NCBI gene;Acc:101789543]
MSTRG.10735	ENSAPLG00020001100	MSTRG.10735.2,MSTRG.10735.3,MSTRG.10735.1	92671	2[+]127288053-127414874	2[-]127184632-127195382	CBX3	GO:0005634;GO:0005719;GO:0045892;GO:0005634;GO:0005719;GO:0045892;GO:0005634;GO:0005719;GO:0045892;GO:0005634;GO:0005719;GO:0045892;GO:0005634;GO:0005719;GO:0045892	K11586	B	veNOG10531;opiNOG12753	chromobox 3 [Source:NCBI gene;Acc:101805214]
MSTRG.10735	ENSAPLG00020001134	MSTRG.10735.2,MSTRG.10735.3,MSTRG.10735.1	82285	2[+]127288053-127414874	2[+]127194882-127205768	HNRNPA2B1	GO:0003676;GO:0006397;GO:0006406;GO:0003676;GO:0006397;GO:0006406	K13158	AR	veNOG01218;NOG18890	heterogeneous nuclear ribonucleoprotein A2/B1 [Source:NCBI gene;Acc:101789543]
MSTRG.10736	ENSAPLG00020001100	MSTRG.10736.1,MSTRG.10736.2	98074	2[+]127293456-127419874	2[-]127184632-127195382	CBX3	GO:0005634;GO:0005719;GO:0045892;GO:0005634;GO:0005719;GO:0045892;GO:0005634;GO:0005719;GO:0045892;GO:0005634;GO:0005719;GO:0045892;GO:0005634;GO:0005719;GO:0045892	K11586	B	veNOG10531;opiNOG12753	chromobox 3 [Source:NCBI gene;Acc:101805214]
MSTRG.10736	ENSAPLG00020001134	MSTRG.10736.1,MSTRG.10736.2	87688	2[+]127293456-127419874	2[+]127194882-127205768	HNRNPA2B1	GO:0003676;GO:0006397;GO:0006406;GO:0003676;GO:0006397;GO:0006406	K13158	AR	veNOG01218;NOG18890	heterogeneous nuclear ribonucleoprotein A2/B1 [Source:NCBI gene;Acc:101789543]
MSTRG.10747	ENSAPLG00020001142	MSTRG.10747.1	39087	2[-]127784379-127784966	2[+]127741663-127745292	NPVF	GO:0007218	-	R	veNOG05960	neuropeptide VF precursor [Source:NCBI gene;Acc:101801216]
MSTRG.10747	ENSAPLG00020001150	MSTRG.10747.1	3823	2[-]127784379-127784966	2[+]127760531-127780556	C7orf31	-	-	S	veNOG03255	chromosome 7 open reading frame 31 [Source:HGNC Symbol;Acc:HGNC:21722]
MSTRG.10747	ENSAPLG00020001219	MSTRG.10747.1	56497	2[-]127784379-127784966	2[+]127841463-127908169	OSBPL3	-	K20463	T	veNOG06030	oxysterol binding protein like 3 [Source:HGNC Symbol;Acc:HGNC:16370]
MSTRG.10747	ENSAPLG00020001215	MSTRG.10747.1	771	2[-]127784379-127784966	2[+]127785737-127786221	CYC	GO:0009055;GO:0020037	K08738	C	veNOG21343	cytochrome c [Source:NCBI gene;Acc:113841161]
MSTRG.10749	ENSAPLG00020001142	MSTRG.10749.1	49914	2[+]127795206-127833726	2[+]127741663-127745292	NPVF	GO:0007218	-	R	veNOG05960	neuropeptide VF precursor [Source:NCBI gene;Acc:101801216]
MSTRG.10749	ENSAPLG00020001150	MSTRG.10749.1	14650	2[+]127795206-127833726	2[+]127760531-127780556	C7orf31	-	-	S	veNOG03255	chromosome 7 open reading frame 31 [Source:HGNC Symbol;Acc:HGNC:21722]
MSTRG.10749	ENSAPLG00020001257	MSTRG.10749.1	91144	2[+]127795206-127833726	2[+]127924870-127959174	GSDME	GO:0008219;GO:0008219	-	S	veNOG05743	gasdermin E [Source:HGNC Symbol;Acc:HGNC:2810]
MSTRG.10749	ENSAPLG00020001219	MSTRG.10749.1	7737	2[+]127795206-127833726	2[+]127841463-127908169	OSBPL3	-	K20463	T	veNOG06030	oxysterol binding protein like 3 [Source:HGNC Symbol;Acc:HGNC:16370]
MSTRG.10749	ENSAPLG00020001215	MSTRG.10749.1	8985	2[+]127795206-127833726	2[+]127785737-127786221	CYC	GO:0009055;GO:0020037	K08738	C	veNOG21343	cytochrome c [Source:NCBI gene;Acc:113841161]
MSTRG.10751	ENSAPLG00020001142	MSTRG.10751.1	83377	2[+]127828669-127839065	2[+]127741663-127745292	NPVF	GO:0007218	-	R	veNOG05960	neuropeptide VF precursor [Source:NCBI gene;Acc:101801216]
MSTRG.10751	ENSAPLG00020001150	MSTRG.10751.1	48113	2[+]127828669-127839065	2[+]127760531-127780556	C7orf31	-	-	S	veNOG03255	chromosome 7 open reading frame 31 [Source:HGNC Symbol;Acc:HGNC:21722]
MSTRG.10751	ENSAPLG00020001257	MSTRG.10751.1	85805	2[+]127828669-127839065	2[+]127924870-127959174	GSDME	GO:0008219;GO:0008219	-	S	veNOG05743	gasdermin E [Source:HGNC Symbol;Acc:HGNC:2810]
MSTRG.10751	ENSAPLG00020001219	MSTRG.10751.1	2398	2[+]127828669-127839065	2[+]127841463-127908169	OSBPL3	-	K20463	T	veNOG06030	oxysterol binding protein like 3 [Source:HGNC Symbol;Acc:HGNC:16370]
MSTRG.10751	ENSAPLG00020001215	MSTRG.10751.1	42448	2[+]127828669-127839065	2[+]127785737-127786221	CYC	GO:0009055;GO:0020037	K08738	C	veNOG21343	cytochrome c [Source:NCBI gene;Acc:113841161]
MSTRG.10753	ENSAPLG00020001257	MSTRG.10753.10	34568	2[-]127993742-127996576	2[+]127924870-127959174	GSDME	GO:0008219;GO:0008219	-	S	veNOG05743	gasdermin E [Source:HGNC Symbol;Acc:HGNC:2810]
MSTRG.10753	ENSAPLG00020001219	MSTRG.10753.10	85573	2[-]127993742-127996576	2[+]127841463-127908169	OSBPL3	-	K20463	T	veNOG06030	oxysterol binding protein like 3 [Source:HGNC Symbol;Acc:HGNC:16370]
MSTRG.10753	ENSAPLG00020001273	MSTRG.10753.10	0	2[-]127993742-127996576	2[-]127968631-127996978	MPP6	GO:0005515;GO:0005515	-	T	veNOG03363	membrane palmitoylated protein 6 [Source:HGNC Symbol;Acc:HGNC:18167]
MSTRG.10754	ENSAPLG00020001257	MSTRG.10754.1	15216	2[-]127974390-127980433	2[+]127924870-127959174	GSDME	GO:0008219;GO:0008219	-	S	veNOG05743	gasdermin E [Source:HGNC Symbol;Acc:HGNC:2810]
MSTRG.10754	ENSAPLG00020001219	MSTRG.10754.1	66221	2[-]127974390-127980433	2[+]127841463-127908169	OSBPL3	-	K20463	T	veNOG06030	oxysterol binding protein like 3 [Source:HGNC Symbol;Acc:HGNC:16370]
MSTRG.10754	ENSAPLG00020001273	MSTRG.10754.1	0	2[-]127974390-127980433	2[-]127968631-127996978	MPP6	GO:0005515;GO:0005515	-	T	veNOG03363	membrane palmitoylated protein 6 [Source:HGNC Symbol;Acc:HGNC:18167]
MSTRG.10755	ENSAPLG00020001257	MSTRG.10755.2,MSTRG.10755.1	15241	2[+]127974415-127980307	2[+]127924870-127959174	GSDME	GO:0008219;GO:0008219	-	S	veNOG05743	gasdermin E [Source:HGNC Symbol;Acc:HGNC:2810]
MSTRG.10755	ENSAPLG00020001219	MSTRG.10755.2,MSTRG.10755.1	66246	2[+]127974415-127980307	2[+]127841463-127908169	OSBPL3	-	K20463	T	veNOG06030	oxysterol binding protein like 3 [Source:HGNC Symbol;Acc:HGNC:16370]
MSTRG.10755	ENSAPLG00020001273	MSTRG.10755.2,MSTRG.10755.1	0	2[+]127974415-127980307	2[-]127968631-127996978	MPP6	GO:0005515;GO:0005515	-	T	veNOG03363	membrane palmitoylated protein 6 [Source:HGNC Symbol;Acc:HGNC:18167]
MSTRG.10759	ENSAPLG00020001296	MSTRG.10759.1	43435	2[-]128190397-128191393	2[-]128234828-128253039	-	GO:0004672;GO:0005524;GO:0006468	K16316	T	veNOG04907	-
MSTRG.10759	ENSAPLG00020001304	MSTRG.10759.1	73930	2[-]128190397-128191393	2[-]128265323-128266959	-	-	K16316	T	veNOG04907	-
MSTRG.10759	ENSAPLG00020001309	MSTRG.10759.1	82213	2[-]128190397-128191393	2[-]128273606-128281354	FAM221A	-	-	S	veNOG13615	family with sequence similarity 221 member A [Source:NCBI gene;Acc:101798868]
MSTRG.10759	ENSAPLG00020001313	MSTRG.10759.1	97722	2[-]128190397-128191393	2[-]128289115-128301455	CCDC126	-	-	S	veNOG20032	coiled-coil domain containing 126 [Source:HGNC Symbol;Acc:HGNC:22398]
MSTRG.10759	ENSAPLG00020001283	MSTRG.10759.1	72379	2[-]128190397-128191393	2[-]128109810-128118018	NPY	GO:0005179;GO:0005576	K05232	T	veNOG22968	neuropeptide Y [Source:NCBI gene;Acc:101796619]
MSTRG.1076	ENSAPLG00020018110	MSTRG.1076.1	33284	1[-]59438630-59439074	1[+]59472358-59527513	-	GO:0005515;GO:0031080;GO:0005515;GO:0031080;GO:0005515;GO:0031080	K14302	R	veNOG11675	nucleoporin 37 [Source:NCBI gene;Acc:101795246]
MSTRG.1076	ENSAPLG00020018107	MSTRG.1076.1	0	1[-]59438630-59439074	1[-]59413020-59463517	PARPBP	GO:2000042	-	L	veNOG05351	PARP1 binding protein [Source:HGNC Symbol;Acc:HGNC:26074]
MSTRG.1076	ENSAPLG00020018113	MSTRG.1076.1	61287	1[-]59438630-59439074	1[+]59500361-59502159	-	GO:0003700;GO:0005634;GO:0006355;GO:0043565	-	K	veNOG14823	-
MSTRG.1076	ENSAPLG00020018104	MSTRG.1076.1	25637	1[-]59438630-59439074	1[+]59411733-59412993	PMCH	GO:0007268;GO:0030354	K05229	T	veNOG10998	pro-melanin concentrating hormone [Source:HGNC Symbol;Acc:HGNC:9109]
MSTRG.1076	ENSAPLG00020018115	MSTRG.1076.1	70419	1[-]59438630-59439074	1[+]59509493-59525951	-	GO:0003700;GO:0005634;GO:0006355;GO:0043565;GO:0003700;GO:0005634;GO:0006355;GO:0043565	-	K	veNOG14823	-
MSTRG.1076	ENSAPLG00020018102	MSTRG.1076.1	74404	1[-]59438630-59439074	1[+]59313367-59364226	IGF-I	GO:0005179;GO:0005576;GO:0005615;GO:0008083	K05459	W	veNOG15700	insulin like growth factor 1 [Source:NCBI gene;Acc:101793597]
MSTRG.1076	ENSAPLG00020018116	MSTRG.1076.1	78260	1[-]59438630-59439074	1[+]59517334-59518971	-	GO:0003700;GO:0005634;GO:0006355;GO:0043565	-	K	veNOG14823	-
MSTRG.10768	ENSAPLG00020001321	MSTRG.10768.1	17912	2[-]128348630-128349911	2[+]128305553-128330718	TRA2A	GO:0003676	K12897	R	veNOG07311	transformer 2 alpha homolog [Source:HGNC Symbol;Acc:HGNC:16645]
MSTRG.10768	ENSAPLG00020001296	MSTRG.10768.1	95591	2[-]128348630-128349911	2[-]128234828-128253039	-	GO:0004672;GO:0005524;GO:0006468	K16316	T	veNOG04907	-
MSTRG.10768	ENSAPLG00020001304	MSTRG.10768.1	81671	2[-]128348630-128349911	2[-]128265323-128266959	-	-	K16316	T	veNOG04907	-
MSTRG.10768	ENSAPLG00020001330	MSTRG.10768.1	1869	2[-]128348630-128349911	2[+]128351780-128457991	IGF2BP3	GO:0003676;GO:0003723	K13197	A	veNOG05452	insulin like growth factor 2 mRNA binding protein 3 [Source:HGNC Symbol;Acc:HGNC:28868]
MSTRG.10768	ENSAPLG00020001309	MSTRG.10768.1	67276	2[-]128348630-128349911	2[-]128273606-128281354	FAM221A	-	-	S	veNOG13615	family with sequence similarity 221 member A [Source:NCBI gene;Acc:101798868]
MSTRG.10768	ENSAPLG00020001313	MSTRG.10768.1	47175	2[-]128348630-128349911	2[-]128289115-128301455	CCDC126	-	-	S	veNOG20032	coiled-coil domain containing 126 [Source:HGNC Symbol;Acc:HGNC:22398]
MSTRG.10814	ENSAPLG00020001819	MSTRG.10814.1	66818	2[+]131382002-131383786	2[+]131312137-131315184	SOSTDC1	GO:0005615	-	T	veNOG08541	sclerostin domain containing 1 [Source:NCBI gene;Acc:101802028]
MSTRG.10814	ENSAPLG00020001821	MSTRG.10814.1	0	2[+]131382002-131383786	2[+]131328821-131456158	CRPPA	GO:0003824;GO:0008299;GO:0070567	-	R	veNOG00588	CDP-L-ribitol pyrophosphorylase A [Source:HGNC Symbol;Acc:HGNC:37276]
MSTRG.10819	ENSAPLG00020001830	MSTRG.10819.1	21548	2[-]131703030-131706079	2[+]131727627-131926791	AGMO	GO:0005506;GO:0008610;GO:0016491;GO:0055114;GO:0005506;GO:0008610;GO:0016491;GO:0055114;GO:0005506;GO:0008610;GO:0016491;GO:0055114	K15537	I	veNOG05022	alkylglycerol monooxygenase [Source:HGNC Symbol;Acc:HGNC:33784]
MSTRG.10819	ENSAPLG00020001826	MSTRG.10819.1	0	2[-]131703030-131706079	2[+]131654073-131708003	MEOX2	GO:0003677;GO:0003700;GO:0006355;GO:0043565;GO:0045944	K09322	K	veNOG05121	mesenchyme homeobox 2 [Source:NCBI gene;Acc:101798243]
MSTRG.10828	ENSAPLG00020001845	MSTRG.10828.1	71022	2[+]132493816-132501233	2[+]132065762-132422794	DGKB	GO:0003951;GO:0004143;GO:0005509;GO:0007165;GO:0007205;GO:0016301;GO:0035556;GO:0003951;GO:0004143;GO:0005509;GO:0007165;GO:0007205;GO:0016301;GO:0035556;GO:0003951;GO:0004143;GO:0005509;GO:0007165;GO:0007205;GO:0016301;GO:0035556	K00901	T	veNOG04984	diacylglycerol kinase beta [Source:HGNC Symbol;Acc:HGNC:2850]
MSTRG.10828	ENSAPLG00020000038	MSTRG.10828.1	0	2[+]132493816-132501233	2[+]132475453-132542755	ETV1	GO:0003700;GO:0005634;GO:0006355;GO:0006366;GO:0043565;GO:0048935	K09431	K	veNOG08599	ETS variant transcription factor 1 [Source:NCBI gene;Acc:101796676]
MSTRG.10846	ENSAPLG00020000400	MSTRG.10846.1	0	2[-]135072920-135076962	2[+]135067439-135137602	ICA1	GO:0000139;GO:0019904;GO:0030667;GO:0050796;GO:0000139;GO:0019904;GO:0030667;GO:0050796	K19863	TU	veNOG01927	islet cell autoantigen 1 [Source:HGNC Symbol;Acc:HGNC:5343]
MSTRG.10846	ENSAPLG00020000416	MSTRG.10846.1	78061	2[-]135072920-135076962	2[-]135155023-135180208	GLCCI1	-	-	S	veNOG01451	glucocorticoid induced 1 [Source:HGNC Symbol;Acc:HGNC:18713]
MSTRG.10846	ENSAPLG00020000371	MSTRG.10846.1	70410	2[-]135072920-135076962	2[-]134856160-135002510	NXPH1	-	K16656	S	veNOG11084	neurexophilin 1 [Source:NCBI gene;Acc:101801372]
MSTRG.10870	ENSAPLG00020005740	MSTRG.10870.1	74487	2[-]136441663-136442174	2[+]136516661-136545129	SGCE	GO:0016012;GO:0016020;GO:0016012;GO:0016020	-	S	veNOG07820	sarcoglycan epsilon [Source:HGNC Symbol;Acc:HGNC:10808]
MSTRG.10870	ENSAPLG00020005686	MSTRG.10870.1	0	2[-]136441663-136442174	2[-]136339685-136481334	PPP1R9A	GO:0005515;GO:0005515;GO:0005515;GO:0005515	K17551	T	veNOG00550	protein phosphatase 1 regulatory subunit 9A [Source:HGNC Symbol;Acc:HGNC:14946]
MSTRG.10890	ENSAPLG00020011315	MSTRG.10890.1	55593	2[-]137763549-137766566	2[+]137822159-137826156	-	GO:0005515	-	T	veNOG12159	-
MSTRG.10890	ENSAPLG00020011303	MSTRG.10890.1	27326	2[-]137763549-137766566	2[+]137793892-137814070	-	GO:0005515;GO:0005856	K17705	T	veNOG12088	KRIT1 ankyrin repeat containing [Source:NCBI gene;Acc:101791634]
MSTRG.10890	ENSAPLG00020011285	MSTRG.10890.1	72491	2[-]137763549-137766566	2[-]137686150-137691058	GATAD1	-	-	R	veNOG09605	GATA zinc finger domain containing 1 [Source:HGNC Symbol;Acc:HGNC:29941]
MSTRG.10890	ENSAPLG00020011320	MSTRG.10890.1	59209	2[-]137763549-137766566	2[+]137825775-137835629	CYP51A1	GO:0004497;GO:0005506;GO:0016705;GO:0020037;GO:0055114;GO:0004497;GO:0005506;GO:0016705;GO:0020037;GO:0055114	K05917	Q	veNOG07756	lanosterol 14-alpha demethylase [Source:NCBI gene;Acc:101791330]
MSTRG.10890	ENSAPLG00020011335	MSTRG.10890.1	83207	2[-]137763549-137766566	2[-]137849773-137908651	AKAP9	GO:0007165;GO:0060090	K16551	T	veNOG14664	A-kinase anchoring protein 9 [Source:HGNC Symbol;Acc:HGNC:379]
MSTRG.10890	ENSAPLG00020011274	MSTRG.10890.1	92911	2[-]137763549-137766566	2[+]137658240-137670638	-	GO:0003824;GO:0009058;GO:0030170	-	T	veNOG10962;veNOG13283	-
MSTRG.10890	ENSAPLG00020011311	MSTRG.10890.1	53406	2[-]137763549-137766566	2[+]137819972-137821358	-	GO:0005515	-	-	-	-
MSTRG.10890	ENSAPLG00020011293	MSTRG.10890.1	1172	2[-]137763549-137766566	2[-]137699492-137762377	ANKIB1	GO:0004842;GO:0005515;GO:0016567	K11967	O	veNOG07004	ankyrin repeat and IBR domain containing 1 [Source:NCBI gene;Acc:101791826]
MSTRG.10893	ENSAPLG00020011315	MSTRG.10893.8	62807	2[-]137888963-137890324	2[+]137822159-137826156	-	GO:0005515	-	T	veNOG12159	-
MSTRG.10893	ENSAPLG00020011303	MSTRG.10893.8	74893	2[-]137888963-137890324	2[+]137793892-137814070	-	GO:0005515;GO:0005856	K17705	T	veNOG12088	KRIT1 ankyrin repeat containing [Source:NCBI gene;Acc:101791634]
MSTRG.10893	ENSAPLG00020011320	MSTRG.10893.8	53334	2[-]137888963-137890324	2[+]137825775-137835629	CYP51A1	GO:0004497;GO:0005506;GO:0016705;GO:0020037;GO:0055114;GO:0004497;GO:0005506;GO:0016705;GO:0020037;GO:0055114	K05917	Q	veNOG07756	lanosterol 14-alpha demethylase [Source:NCBI gene;Acc:101791330]
MSTRG.10893	ENSAPLG00020011335	MSTRG.10893.8	0	2[-]137888963-137890324	2[-]137849773-137908651	AKAP9	GO:0007165;GO:0060090	K16551	T	veNOG14664	A-kinase anchoring protein 9 [Source:HGNC Symbol;Acc:HGNC:379]
MSTRG.10893	ENSAPLG00020011410	MSTRG.10893.8	62740	2[-]137888963-137890324	2[-]137953064-137954293	-	-	-	R	veNOG28938	-
MSTRG.10893	ENSAPLG00020011311	MSTRG.10893.8	67605	2[-]137888963-137890324	2[+]137819972-137821358	-	GO:0005515	-	-	-	-
MSTRG.10900	ENSAPLG00020011415	MSTRG.10900.1	27394	2[+]138262041-138265841	2[-]138232124-138234647	FZD1	GO:0004888;GO:0005515;GO:0007166;GO:0016020;GO:0016021;GO:0016055;GO:0042813;GO:0004888;GO:0005515;GO:0007166;GO:0016020;GO:0016021;GO:0016055;GO:0042813	K02432	TU	NOG05272;veNOG12409	frizzled class receptor 1 [Source:HGNC Symbol;Acc:HGNC:4038]
MSTRG.10900	ENSAPLG00020011422	MSTRG.10900.1	3980	2[+]138262041-138265841	2[-]138269821-138595631	CDK14	GO:0004672;GO:0005524;GO:0006468;GO:0004672;GO:0005524;GO:0006468	K08821	D	veNOG05152	cyclin dependent kinase 14 [Source:NCBI gene;Acc:101795964]
MSTRG.10902	ENSAPLG00020011415	MSTRG.10902.1	82894	2[+]138317541-138317957	2[-]138232124-138234647	FZD1	GO:0004888;GO:0005515;GO:0007166;GO:0016020;GO:0016021;GO:0016055;GO:0042813;GO:0004888;GO:0005515;GO:0007166;GO:0016020;GO:0016021;GO:0016055;GO:0042813	K02432	TU	NOG05272;veNOG12409	frizzled class receptor 1 [Source:HGNC Symbol;Acc:HGNC:4038]
MSTRG.10902	ENSAPLG00020011422	MSTRG.10902.1	0	2[+]138317541-138317957	2[-]138269821-138595631	CDK14	GO:0004672;GO:0005524;GO:0006468;GO:0004672;GO:0005524;GO:0006468	K08821	D	veNOG05152	cyclin dependent kinase 14 [Source:NCBI gene;Acc:101795964]
MSTRG.10931	ENSAPLG00020015823	MSTRG.10931.1	185	2[-]139903827-139904260	2[-]139894111-139903642	ACBD7	GO:0000062;GO:0000062	-	I	veNOG25211	acyl-CoA binding domain containing 7 [Source:NCBI gene;Acc:101793396]
MSTRG.10931	ENSAPLG00020012027	MSTRG.10931.1	98129	2[-]139903827-139904260	2[+]139772791-139805698	-	GO:0005524;GO:0016021;GO:0016887;GO:0042626;GO:0055085;GO:0005524;GO:0016021;GO:0016887;GO:0042626;GO:0055085;GO:0005524;GO:0016021;GO:0016887;GO:0042626;GO:0055085;GO:0005524;GO:0016021;GO:0016887;GO:0042626;GO:0055085;GO:0005524;GO:0016021;GO:0016887;GO:0042626;GO:0055085;GO:0005524;GO:0016021;GO:0016887;GO:0042626;GO:0055085;GO:0005524;GO:0016021;GO:0016887;GO:0042626;GO:0055085;GO:0005524;GO:…	K05658	Q	veNOG04285	-
MSTRG.10931	ENSAPLG00020015821	MSTRG.10931.1	9895	2[-]139903827-139904260	2[+]139886727-139893932	OLAH	GO:0009058;GO:0016788	K01071	I	veNOG09403	oleoyl-ACP hydrolase [Source:NCBI gene;Acc:101793583]
MSTRG.10931	ENSAPLG00020015790	MSTRG.10931.1	25707	2[-]139903827-139904260	2[-]139858644-139878120	CROT	GO:0016746;GO:0016746;GO:0016746	K05940	I	veNOG04941	carnitine O-octanoyltransferase [Source:HGNC Symbol;Acc:HGNC:2366]
MSTRG.10931	ENSAPLG00020015824	MSTRG.10931.1	2379	2[-]139903827-139904260	2[+]139906639-139907484	RPP38	GO:0001682	K14523	A	veNOG13955	ribonuclease P/MRP subunit p38 [Source:HGNC Symbol;Acc:HGNC:30329]
MSTRG.10931	ENSAPLG00020015779	MSTRG.10931.1	46453	2[-]139903827-139904260	2[+]139817297-139857374	-	GO:0005524;GO:0016021;GO:0016887;GO:0042626;GO:0055085;GO:0005524;GO:0016021;GO:0016887;GO:0042626;GO:0055085	K05659	Q	veNOG04285	-
MSTRG.10931	ENSAPLG00020015826	MSTRG.10931.1	3526	2[-]139903827-139904260	2[-]139907786-139938993	NMT2	GO:0004379;GO:0006499;GO:0004379;GO:0006499;GO:0004379;GO:0006499	K00671	I	veNOG05564	N-myristoyltransferase 2 [Source:HGNC Symbol;Acc:HGNC:7858]
MSTRG.10931	ENSAPLG00020015832	MSTRG.10931.1	46784	2[-]139903827-139904260	2[-]139951044-139988123	FAM171A1	-	-	S	veNOG04845	family with sequence similarity 171 member A1 [Source:HGNC Symbol;Acc:HGNC:23522]
MSTRG.10966	ENSAPLG00020000481	MSTRG.10966.1	9045	2[+]141504992-141506139	2[+]141254315-141495947	CACNB2	GO:0005245;GO:0005515;GO:0005891;GO:0070588;GO:0005245;GO:0005515;GO:0005891;GO:0070588;GO:0005245;GO:0005515;GO:0005891;GO:0070588	K04863	TP	veNOG12602	calcium voltage-gated channel auxiliary subunit beta 2 [Source:NCBI gene;Acc:101802285]
MSTRG.10966	ENSAPLG00020000526	MSTRG.10966.1	0	2[+]141504992-141506139	2[-]141503663-141524445	NSUN6	GO:0003723;GO:0008168	-	A	veNOG01988	NOP2/Sun RNA methyltransferase 6 [Source:HGNC Symbol;Acc:HGNC:23529]
MSTRG.10966	ENSAPLG00020000538	MSTRG.10966.1	18327	2[+]141504992-141506139	2[+]141524466-141538741	ARL5B	GO:0005525;GO:0005525	K07950	U	veNOG11022	ADP ribosylation factor like GTPase 5B [Source:NCBI gene;Acc:101802464]
MSTRG.10972	ENSAPLG00020000602	MSTRG.10972.1,MSTRG.10972.3,MSTRG.10972.4	0	2[+]141993629-142022661	2[+]141919517-142184442	PLXDC2	-	-	W	veNOG04886	plexin domain containing 2 [Source:NCBI gene;Acc:101802845]
MSTRG.10973	ENSAPLG00020000602	MSTRG.10973.1	0	2[-]141994250-141994617	2[+]141919517-142184442	PLXDC2	-	-	W	veNOG04886	plexin domain containing 2 [Source:NCBI gene;Acc:101802845]
MSTRG.10975	ENSAPLG00020000602	MSTRG.10975.1	0	2[+]142048157-142049595	2[+]141919517-142184442	PLXDC2	-	-	W	veNOG04886	plexin domain containing 2 [Source:NCBI gene;Acc:101802845]
MSTRG.10982	ENSAPLG00020000628	MSTRG.10982.1	95884	2[-]142235190-142270714	2[-]142366598-142618411	-	GO:0005515	-	Z	veNOG13623	LIM zinc-binding domain-containing Nebulette [Source:NCBI gene;Acc:101805033]
MSTRG.10982	ENSAPLG00020000602	MSTRG.10982.1	50748	2[-]142235190-142270714	2[+]141919517-142184442	PLXDC2	-	-	W	veNOG04886	plexin domain containing 2 [Source:NCBI gene;Acc:101802845]
MSTRG.10983	ENSAPLG00020000602	MSTRG.10983.1	62669	2[-]142247111-142249346	2[+]141919517-142184442	PLXDC2	-	-	W	veNOG04886	plexin domain containing 2 [Source:NCBI gene;Acc:101802845]
MSTRG.10988	ENSAPLG00020000688	MSTRG.10988.4,MSTRG.10988.3	12053	2[-]142704538-142707925	2[+]142719978-142836879	MLLT10	-	-	R	veNOG05297;veNOG34708	MLLT10 histone lysine methyltransferase DOT1L cofactor [Source:NCBI gene;Acc:101795242]
MSTRG.10988	ENSAPLG00020000628	MSTRG.10988.4,MSTRG.10988.3	86127	2[-]142704538-142707925	2[-]142366598-142618411	-	GO:0005515	-	Z	veNOG13623	LIM zinc-binding domain-containing Nebulette [Source:NCBI gene;Acc:101805033]
MSTRG.10988	ENSAPLG00020000664	MSTRG.10988.4,MSTRG.10988.3	276	2[-]142704538-142707925	2[-]142701776-142704262	SKIDA1	-	-	S	veNOG12267	SKI/DACH domain containing 1 [Source:HGNC Symbol;Acc:HGNC:32697]
MSTRG.11002	ENSAPLG00020000877	MSTRG.11002.1	0	2[+]143632550-143633002	2[+]143546535-143907976	KIAA1217	GO:0048706;GO:0048706;GO:0048706;GO:0048706;GO:0048706	-	S	veNOG01994	KIAA1217 [Source:HGNC Symbol;Acc:HGNC:25428]
MSTRG.1101	ENSAPLG00020018206	MSTRG.1101.1	81239	1[+]60428086-60430425	1[+]60224384-60346847	HIPK2	GO:0004672;GO:0005524;GO:0006468;GO:0004672;GO:0005524;GO:0006468	K08826	T	veNOG00998	homeodomain interacting protein kinase 2 [Source:HGNC Symbol;Acc:HGNC:14402]
MSTRG.1101	ENSAPLG00020018211	MSTRG.1101.1	8551	1[+]60428086-60430425	1[+]60438976-60512526	KIAA1549	-	-	S	veNOG01942	KIAA1549 [Source:HGNC Symbol;Acc:HGNC:22219]
MSTRG.11053	ENSAPLG00020008928	MSTRG.11053.7	33210	2[-]146945009-146952207	2[-]146985417-147028999	ITGB1	GO:0007155;GO:0007160;GO:0007229;GO:0008305;GO:0038023;GO:0007155;GO:0007160;GO:0007229;GO:0008305;GO:0038023;GO:0007155;GO:0007160;GO:0007229;GO:0008305;GO:0038023	K05719	W	veNOG02235	integrin subunit beta 1 [Source:NCBI gene;Acc:101792849]
MSTRG.11053	ENSAPLG00020008883	MSTRG.11053.7	0	2[-]146945009-146952207	2[-]146886660-146955134	EPC1	GO:0006357;GO:0032777;GO:0035267;GO:0006357;GO:0032777;GO:0035267;GO:0006357;GO:0032777;GO:0035267	K11322	K	veNOG04663	enhancer of polycomb homolog 1 [Source:NCBI gene;Acc:101791951]
MSTRG.11053	ENSAPLG00020008840	MSTRG.11053.7	93259	2[-]146945009-146952207	2[-]146819078-146851750	KIF5B	GO:0003777;GO:0005524;GO:0007018;GO:0008017;GO:0003777;GO:0005524;GO:0007018;GO:0008017	K10396	Z	veNOG00256	kinesin family member 5B [Source:NCBI gene;Acc:101791489]
MSTRG.11056	ENSAPLG00020008928	MSTRG.11056.1	0	2[+]146980207-146987221	2[-]146985417-147028999	ITGB1	GO:0007155;GO:0007160;GO:0007229;GO:0008305;GO:0038023;GO:0007155;GO:0007160;GO:0007229;GO:0008305;GO:0038023;GO:0007155;GO:0007160;GO:0007229;GO:0008305;GO:0038023	K05719	W	veNOG02235	integrin subunit beta 1 [Source:NCBI gene;Acc:101792849]
MSTRG.11056	ENSAPLG00020008883	MSTRG.11056.1	25073	2[+]146980207-146987221	2[-]146886660-146955134	EPC1	GO:0006357;GO:0032777;GO:0035267;GO:0006357;GO:0032777;GO:0035267;GO:0006357;GO:0032777;GO:0035267	K11322	K	veNOG04663	enhancer of polycomb homolog 1 [Source:NCBI gene;Acc:101791951]
MSTRG.11058	ENSAPLG00020008928	MSTRG.11058.1	0	2[+]146990323-146992367	2[-]146985417-147028999	ITGB1	GO:0007155;GO:0007160;GO:0007229;GO:0008305;GO:0038023;GO:0007155;GO:0007160;GO:0007229;GO:0008305;GO:0038023;GO:0007155;GO:0007160;GO:0007229;GO:0008305;GO:0038023	K05719	W	veNOG02235	integrin subunit beta 1 [Source:NCBI gene;Acc:101792849]
MSTRG.11058	ENSAPLG00020008883	MSTRG.11058.1	35189	2[+]146990323-146992367	2[-]146886660-146955134	EPC1	GO:0006357;GO:0032777;GO:0035267;GO:0006357;GO:0032777;GO:0035267;GO:0006357;GO:0032777;GO:0035267	K11322	K	veNOG04663	enhancer of polycomb homolog 1 [Source:NCBI gene;Acc:101791951]
MSTRG.11058	ENSAPLG00020008988	MSTRG.11058.1	96395	2[+]146990323-146992367	2[-]147088762-147200557	NRP1	GO:0001525;GO:0005021;GO:0007411;GO:0009887;GO:0016020;GO:0017154;GO:0019838;GO:0035767;GO:0038084;GO:0048010;GO:0071526	K06724	T	veNOG02517	neuropilin 1 [Source:NCBI gene;Acc:101798107]
MSTRG.11104	ENSAPLG00020009695	MSTRG.11104.1	35129	2[+]151159311-151185281	2[+]151070029-151124182	LARP4B	GO:0003676	K18763	T	veNOG05267	La ribonucleoprotein 4B [Source:NCBI gene;Acc:101803278]
MSTRG.11108	ENSAPLG00020009713	MSTRG.11108.1	27685	2[-]151302750-151307606	2[+]151335291-151479449	DIP2C	GO:0003824;GO:0003824	-	R	veNOG04795	disco interacting protein 2 homolog C [Source:NCBI gene;Acc:101802073]
MSTRG.11111	ENSAPLG00020009745	MSTRG.11111.1	0	2[+]151535096-151535464	2[-]151491310-151596693	ZMYND11	GO:0005515;GO:0005515;GO:0005515;GO:0005515	-	K	veNOG04168	zinc finger MYND-type containing 11 [Source:NCBI gene;Acc:101801234]
MSTRG.11111	ENSAPLG00020009713	MSTRG.11111.1	55647	2[+]151535096-151535464	2[+]151335291-151479449	DIP2C	GO:0003824;GO:0003824	-	R	veNOG04795	disco interacting protein 2 homolog C [Source:NCBI gene;Acc:101802073]
MSTRG.11114	ENSAPLG00020009785	MSTRG.11114.1	52977	2[-]151826092-151827391	2[+]151880368-151959893	ESYT2	GO:0006869;GO:0008289;GO:0061817;GO:0006869;GO:0008289;GO:0061817;GO:0006869;GO:0008289;GO:0061817	-	R	veNOG05584	extended synaptotagmin 2 [Source:NCBI gene;Acc:101802717]
MSTRG.11114	ENSAPLG00020009777	MSTRG.11114.1	17038	2[-]151826092-151827391	2[-]151844429-151868642	WDR60	GO:0005515	-	Z	veNOG04688	WD repeat domain 60 [Source:HGNC Symbol;Acc:HGNC:21862]
MSTRG.11114	ENSAPLG00020009771	MSTRG.11114.1	39603	2[-]151826092-151827391	2[+]151728299-151786489	VIPR2	GO:0004888;GO:0004930;GO:0004999;GO:0007166;GO:0007186;GO:0016020;GO:0016021	K04590	T	veNOG08147	vasoactive intestinal peptide receptor 2 [Source:HGNC Symbol;Acc:HGNC:12695]
MSTRG.11151	ENSAPLG00020000403	MSTRG.11151.1	0	2[-]155328682-155329800	2[+]155168209-155376710	PRKAG2	GO:0032559;GO:0071900;GO:0032559;GO:0071900;GO:0032559;GO:0071900	K07200	C	veNOG01727	protein kinase AMP-activated non-catalytic subunit gamma 2 [Source:HGNC Symbol;Acc:HGNC:9386]
MSTRG.11151	ENSAPLG00020000451	MSTRG.11151.1	98071	2[-]155328682-155329800	2[+]155427871-155435203	-	-	-	S	veNOG08378	-
MSTRG.11151	ENSAPLG00020000442	MSTRG.11151.1	53067	2[-]155328682-155329800	2[+]155382867-155422616	RHEB	GO:0003924;GO:0005525;GO:0007165;GO:0016020;GO:0032008	K07208	R	veNOG02636	Ras homolog, mTORC1 binding [Source:NCBI gene;Acc:101803921]
MSTRG.11152	ENSAPLG00020000470	MSTRG.11152.1	66758	2[-]155377452-155381410	2[-]155448168-155488011	NUB1	GO:0005515;GO:0005515;GO:0005515	-	OT	veNOG11919	negative regulator of ubiquitin like proteins 1 [Source:HGNC Symbol;Acc:HGNC:17623]
MSTRG.11152	ENSAPLG00020000403	MSTRG.11152.1	742	2[-]155377452-155381410	2[+]155168209-155376710	PRKAG2	GO:0032559;GO:0071900;GO:0032559;GO:0071900;GO:0032559;GO:0071900	K07200	C	veNOG01727	protein kinase AMP-activated non-catalytic subunit gamma 2 [Source:HGNC Symbol;Acc:HGNC:9386]
MSTRG.11152	ENSAPLG00020000451	MSTRG.11152.1	46461	2[-]155377452-155381410	2[+]155427871-155435203	-	-	-	S	veNOG08378	-
MSTRG.11152	ENSAPLG00020000442	MSTRG.11152.1	1457	2[-]155377452-155381410	2[+]155382867-155422616	RHEB	GO:0003924;GO:0005525;GO:0007165;GO:0016020;GO:0032008	K07208	R	veNOG02636	Ras homolog, mTORC1 binding [Source:NCBI gene;Acc:101803921]
MSTRG.11152	ENSAPLG00020000517	MSTRG.11152.1	69762	2[-]155377452-155381410	2[+]155451172-155468924	WDR86	GO:0003824;GO:0005515	-	R	veNOG01924	WD repeat domain 86 [Source:HGNC Symbol;Acc:HGNC:28020]
MSTRG.11170	ENSAPLG00020000789	MSTRG.11170.1	6768	2[+]156480844-156481395	2[+]156449815-156474076	WDR48	GO:0005515	K15361	S	veNOG00780	WD repeat domain 48 [Source:HGNC Symbol;Acc:HGNC:30914]
MSTRG.11170	ENSAPLG00020000809	MSTRG.11170.1	35654	2[+]156480844-156481395	2[-]156517049-156522072	CSRNP1	-	K17494	K	veNOG11703	cysteine and serine rich nuclear protein 1 [Source:HGNC Symbol;Acc:HGNC:14300]
MSTRG.11170	ENSAPLG00020000803	MSTRG.11170.1	0	2[+]156480844-156481395	2[-]156480539-156488581	GORASP1	GO:0005515	-	U	veNOG12628	golgi reassembly stacking protein 1 [Source:HGNC Symbol;Acc:HGNC:16769]
MSTRG.11170	ENSAPLG00020000774	MSTRG.11170.1	45556	2[+]156480844-156481395	2[-]156396553-156435288	-	GO:0001518;GO:0005216;GO:0005248;GO:0006811;GO:0006814;GO:0016020;GO:0055085	K04838	P	veNOG01033	-
MSTRG.11172	ENSAPLG00020000789	MSTRG.11172.1	56848	2[+]156530924-156534470	2[+]156449815-156474076	WDR48	GO:0005515	K15361	S	veNOG00780	WD repeat domain 48 [Source:HGNC Symbol;Acc:HGNC:30914]
MSTRG.11172	ENSAPLG00020000809	MSTRG.11172.1	8852	2[+]156530924-156534470	2[-]156517049-156522072	CSRNP1	-	K17494	K	veNOG11703	cysteine and serine rich nuclear protein 1 [Source:HGNC Symbol;Acc:HGNC:14300]
MSTRG.11172	ENSAPLG00020000803	MSTRG.11172.1	42343	2[+]156530924-156534470	2[-]156480539-156488581	GORASP1	GO:0005515	-	U	veNOG12628	golgi reassembly stacking protein 1 [Source:HGNC Symbol;Acc:HGNC:16769]
MSTRG.11172	ENSAPLG00020000774	MSTRG.11172.1	95636	2[+]156530924-156534470	2[-]156396553-156435288	-	GO:0001518;GO:0005216;GO:0005248;GO:0006811;GO:0006814;GO:0016020;GO:0055085	K04838	P	veNOG01033	-
MSTRG.11174	ENSAPLG00020000834	MSTRG.11174.1	30552	2[-]156768888-156791530	2[+]156822082-156828371	-	GO:0016021;GO:0022857;GO:0055085	K08209	R	veNOG05609	-
MSTRG.11174	ENSAPLG00020000882	MSTRG.11174.1	39962	2[-]156768888-156791530	2[-]156831492-156838015	-	GO:0016021;GO:0022857;GO:0055085;GO:0016021;GO:0022857;GO:0055085;GO:0016021;GO:0022857;GO:0055085;GO:0055085;GO:0016021;GO:0022857;GO:0055085;GO:0016021;GO:0022857;GO:0055085	K08209	RG	veNOG05609;NOG08199	-
MSTRG.11174	ENSAPLG00020001130	MSTRG.11174.1	48967	2[-]156768888-156791530	2[-]156840497-156906317	OXSR1	GO:0004672;GO:0004674;GO:0005524;GO:0006468;GO:0035556	K08835	T	veNOG00310	oxidative stress responsive kinase 1 [Source:NCBI gene;Acc:101797446]
MSTRG.11184	ENSAPLG00020001140	MSTRG.11184.1	24979	2[+]156949511-156951061	2[-]156916377-156924532	MYD88	GO:0002755;GO:0005515;GO:0007165;GO:0043123;GO:0070976	K04729	T	veNOG09097	Anas platyrhynchos MYD88 innate immune signal transduction adaptor (MYD88), mRNA. [Source:RefSeq mRNA;Acc:NM_001310832]
MSTRG.11184	ENSAPLG00020001151	MSTRG.11184.1	10562	2[+]156949511-156951061	2[-]156925800-156938949	-	GO:0003913;GO:0006281	K01669	TL	veNOG09564	-
MSTRG.11184	ENSAPLG00020001167	MSTRG.11184.1	63855	2[+]156949511-156951061	2[+]157014916-157023439	ACAA1	GO:0003824;GO:0016747	K07513	I	veNOG07281	acetyl-CoA acyltransferase 1 [Source:HGNC Symbol;Acc:HGNC:82]
MSTRG.11184	ENSAPLG00020001162	MSTRG.11184.1	27226	2[+]156949511-156951061	2[+]156978287-157011667	-	GO:0004672;GO:0005515;GO:0005524;GO:0006468	K04421	T	veNOG13038	-
MSTRG.11184	ENSAPLG00020001176	MSTRG.11184.1	74282	2[+]156949511-156951061	2[-]157025343-157062308	DLEC1	GO:0008285	-	S	veNOG01297	DLEC1 cilia and flagella associated protein [Source:HGNC Symbol;Acc:HGNC:2899]
MSTRG.11184	ENSAPLG00020001145	MSTRG.11184.1	24734	2[+]156949511-156951061	2[+]156923878-156924777	-	-	K04729	T	veNOG09097	-
MSTRG.11184	ENSAPLG00020001130	MSTRG.11184.1	43194	2[+]156949511-156951061	2[-]156840497-156906317	OXSR1	GO:0004672;GO:0004674;GO:0005524;GO:0006468;GO:0035556	K08835	T	veNOG00310	oxidative stress responsive kinase 1 [Source:NCBI gene;Acc:101797446]
MSTRG.11191	ENSAPLG00020001328	MSTRG.11191.1	0	2[+]157256715-157257703	2[-]157184700-157258781	CTDSPL	GO:0006357;GO:0008420;GO:0016791;GO:0006357;GO:0008420;GO:0016791	K15731	K	veNOG06548	CTD small phosphatase like [Source:HGNC Symbol;Acc:HGNC:16890]
MSTRG.11194	ENSAPLG00020002267	MSTRG.11194.3	83898	2[+]157813049-157824535	2[+]157908433-157926127	-	GO:0015267;GO:0016020;GO:0055085	K09864	P	veNOG05969	aquaporin 1 (Colton blood group) [Source:NCBI gene;Acc:101799723]
MSTRG.11194	ENSAPLG00020002227	MSTRG.11194.3	0	2[+]157813049-157824535	2[+]157771092-157852264	MINDY4	-	-	S	veNOG05414	MINDY lysine 48 deubiquitinase 4 [Source:HGNC Symbol;Acc:HGNC:21916]
MSTRG.11222	ENSAPLG00020003645	MSTRG.11222.1,MSTRG.11222.2	1636	2[-]160366758-160368595	2[+]160370231-160375291	JMJD4	-	-	TB	veNOG12641	jumonji domain containing 4 [Source:HGNC Symbol;Acc:HGNC:25724]
MSTRG.11222	ENSAPLG00020003637	MSTRG.11222.1,MSTRG.11222.2	3332	2[-]160366758-160368595	2[-]160344257-160363426	SNAP47	-	K18212	U	veNOG09823	synaptosome associated protein 47 [Source:HGNC Symbol;Acc:HGNC:30669]
MSTRG.11222	ENSAPLG00020003670	MSTRG.11222.1,MSTRG.11222.2	55652	2[-]160366758-160368595	2[+]160424247-160455192	-	-	-	S	veNOG19742	transmembrane inner ear [Source:NCBI gene;Acc:113842608]
MSTRG.11222	ENSAPLG00020003654	MSTRG.11222.1,MSTRG.11222.2	9958	2[-]160366758-160368595	2[-]160378553-160399740	ALS2CL	-	-	R	veNOG13610	ALS2 C-terminal like [Source:HGNC Symbol;Acc:HGNC:20605]
MSTRG.11229	ENSAPLG00020003679	MSTRG.11229.1	0	2[-]160618048-160622362	2[-]160591163-160626990	MYL3	GO:0005509	K12749	Z	veNOG00146	myosin light chain 3 [Source:NCBI gene;Acc:101804464]
MSTRG.11230	ENSAPLG00020003692	MSTRG.11230.1	0	2[-]160754429-160755996	2[+]160755806-160866248	PTH1R	GO:0004888;GO:0004930;GO:0004991;GO:0007166;GO:0007186;GO:0016020;GO:0016021	K04585	T	veNOG01752	parathyroid hormone 1 receptor [Source:NCBI gene;Acc:101804278]
MSTRG.11234	ENSAPLG00020003692	MSTRG.11234.1	0	2[+]160783312-160783875	2[+]160755806-160866248	PTH1R	GO:0004888;GO:0004930;GO:0004991;GO:0007166;GO:0007186;GO:0016020;GO:0016021	K04585	T	veNOG01752	parathyroid hormone 1 receptor [Source:NCBI gene;Acc:101804278]
MSTRG.11254	ENSAPLG00020002875	MSTRG.11254.1	49827	2[-]161285079-161286605	2[+]161225105-161235252	MYO1G	GO:0003774;GO:0005515;GO:0005524;GO:0016459;GO:0003774;GO:0005515;GO:0005524;GO:0016459;GO:0003774;GO:0005515;GO:0005524;GO:0016459	K10356	Z	veNOG02981;opiNOG00022	myosin IG [Source:HGNC Symbol;Acc:HGNC:13880]
MSTRG.11254	ENSAPLG00020007590	MSTRG.11254.1	34264	2[-]161285079-161286605	2[-]161320869-161398007	SMARCC1	GO:0003677;GO:0005515;GO:0016514;GO:0043044;GO:0003677;GO:0005515;GO:0016514;GO:0043044;GO:0003677;GO:0005515;GO:0016514;GO:0043044;GO:0003677;GO:0005515;GO:0016514;GO:0043044;GO:0003677;GO:0005515;GO:0016514;GO:0043044	K11649	B	veNOG08125	SWI/SNF related, matrix associated, actin dependent regulator of chromatin subfamily c member 1 [Source:HGNC Symbol;Acc:HGNC:11104]
MSTRG.11254	ENSAPLG00020007448	MSTRG.11254.1	0	2[-]161285079-161286605	2[-]161253950-161290502	SCAP	GO:0000139;GO:0005515;GO:0005789;GO:0032933;GO:0032934;GO:0000139;GO:0005515;GO:0005789;GO:0032933;GO:0032934	-	I	veNOG10298	SREBF chaperone [Source:HGNC Symbol;Acc:HGNC:30634]
MSTRG.11254	ENSAPLG00020002686	MSTRG.11254.1	62148	2[-]161285079-161286605	2[-]161210807-161222931	CCM2	GO:0005515;GO:0005515	-	T	veNOG12225	CCM2 scaffold protein [Source:HGNC Symbol;Acc:HGNC:21708]
MSTRG.11254	ENSAPLG00020002607	MSTRG.11254.1	83846	2[-]161285079-161286605	2[+]161194510-161201233	TBRG4	GO:0004672	-	K	veNOG09103	transforming growth factor beta regulator 4 [Source:HGNC Symbol;Acc:HGNC:17443]
MSTRG.11254	ENSAPLG00020002729	MSTRG.11254.1	65088	2[-]161285079-161286605	2[+]161218788-161219991	-	-	-	-	-	-
MSTRG.11254	ENSAPLG00020002660	MSTRG.11254.1	73626	2[-]161285079-161286605	2[+]161209071-161211453	-	GO:0005854	-	K	veNOG09020	-
MSTRG.11254	ENSAPLG00020002566	MSTRG.11254.1	95556	2[-]161285079-161286605	2[+]161186807-161189523	-	GO:0005576;GO:0006952	K13916	R	veNOG26730;veNOG22344	-
MSTRG.11254	ENSAPLG00020007484	MSTRG.11254.1	16137	2[-]161285079-161286605	2[+]161268019-161268942	-	-	-	IU	NOG00645;veNOG10298	-
MSTRG.11254	ENSAPLG00020007491	MSTRG.11254.1	7544	2[-]161285079-161286605	2[-]161294149-161303467	ELP6	GO:0002098;GO:0033588	-	S	veNOG06225	elongator acetyltransferase complex subunit 6 [Source:HGNC Symbol;Acc:HGNC:25976]
MSTRG.11254	ENSAPLG00020007404	MSTRG.11254.1	47272	2[-]161285079-161286605	2[+]161235034-161237807	-	GO:0005525	-	R	veNOG09902;veNOG12224;veNOG13342	-
MSTRG.11254	ENSAPLG00020007422	MSTRG.11254.1	32203	2[-]161285079-161286605	2[+]161241639-161252876	PTPN23	GO:0004725;GO:0005515;GO:0006470;GO:0016311;GO:0016791;GO:0004725;GO:0005515;GO:0006470;GO:0016311;GO:0016791	K18040	T	veNOG03896	protein tyrosine phosphatase non-receptor type 23 [Source:HGNC Symbol;Acc:HGNC:14406]
MSTRG.11254	ENSAPLG00020007510	MSTRG.11254.1	23246	2[-]161285079-161286605	2[-]161309851-161312760	CSPG5	GO:0007399	K08116	T	veNOG08022	chondroitin sulfate proteoglycan 5 [Source:HGNC Symbol;Acc:HGNC:2467]
MSTRG.11254	ENSAPLG00020002584	MSTRG.11254.1	92479	2[-]161285079-161286605	2[-]161190265-161192600	-	GO:0005576;GO:0006952;GO:0005576;GO:0006952	-	R	veNOG26730;veNOG22344	-
MSTRG.11261	ENSAPLG00020011601	MSTRG.11261.1	0	2[-]161530295-161531797	2[-]161461085-161599349	MAP4	GO:0008017;GO:0015631;GO:0008017;GO:0015631;GO:0008017;GO:0015631;GO:0008017;GO:0015631;GO:0008017;GO:0015631;GO:0008017;GO:0015631	K10431	Z	veNOG34986;veNOG13087	microtubule associated protein 4 [Source:HGNC Symbol;Acc:HGNC:6862]
MSTRG.11261	ENSAPLG00020009825	MSTRG.11261.1	76248	2[-]161530295-161531797	2[+]161430315-161454047	DHX30	GO:0003676;GO:0004386;GO:0005524;GO:0003676;GO:0004386;GO:0005524;GO:0003676;GO:0004386;GO:0005524;GO:0003676;GO:0004386;GO:0005524	K13185	A	opiNOG01630;veNOG04842	DExH-box helicase 30 [Source:HGNC Symbol;Acc:HGNC:16716]
MSTRG.11261	ENSAPLG00020011641	MSTRG.11261.1	86229	2[-]161530295-161531797	2[-]161618026-161631109	CDC25A	GO:0004725;GO:0006470;GO:1902751;GO:0004725;GO:0006470;GO:1902751	K06645	D	veNOG01475	cell division cycle 25A [Source:HGNC Symbol;Acc:HGNC:1725]
MSTRG.1128	ENSAPLG00020000046	MSTRG.1128.1	48448	1[+]61249759-61250530	1[-]61298978-61299865	-	-	-	-	-	-
MSTRG.1128	ENSAPLG00020000008	MSTRG.1128.1	34775	1[+]61249759-61250530	1[-]61212922-61214984	MRPS33	-	K17411	J	veNOG23220	mitochondrial ribosomal protein S33 [Source:NCBI gene;Acc:101794208]
MSTRG.1128	ENSAPLG00020000005	MSTRG.1128.1	51084	1[+]61249759-61250530	1[-]61124523-61198675	BRAF	GO:0004672;GO:0005524;GO:0006468;GO:0007165;GO:0035556	K04365	T	veNOG09094	B-Raf proto-oncogene, serine/threonine kinase [Source:HGNC Symbol;Acc:HGNC:1097]
MSTRG.1128	ENSAPLG00020000040	MSTRG.1128.1	0	1[+]61249759-61250530	1[+]61232204-61424917	TMEM178B	GO:0016021	-	S	veNOG13486	transmembrane protein 178B [Source:NCBI gene;Acc:110353069]
MSTRG.11290	ENSAPLG00020011719	MSTRG.11290.1	97696	2[-]161896228-161897738	2[+]161797067-161798532	-	GO:0005525	-	R	veNOG09902;veNOG12224;veNOG13342	-
MSTRG.11290	ENSAPLG00020011717	MSTRG.11290.1	83350	2[-]161896228-161897738	2[-]161788133-161812878	-	GO:0005525;GO:0005525	-	R	veNOG09902;veNOG08857	-
MSTRG.11290	ENSAPLG00020011737	MSTRG.11290.1	10830	2[-]161896228-161897738	2[-]161878824-161885398	-	GO:0003676	K09228	K	KOG1721;veNOG18081;veNOG00329	-
MSTRG.11290	ENSAPLG00020011753	MSTRG.11290.1	0	2[-]161896228-161897738	2[-]161894694-161937995	-	GO:0003676	-	-	-	-
MSTRG.11290	ENSAPLG00020011739	MSTRG.11290.1	14275	2[-]161896228-161897738	2[+]161881150-161881953	-	-	K09228	-	-	-
MSTRG.11290	ENSAPLG00020011743	MSTRG.11290.1	5199	2[-]161896228-161897738	2[+]161888721-161891029	-	GO:0005102;GO:0006954;GO:0050994	K10044	T	veNOG19284	-
MSTRG.11290	ENSAPLG00020011669	MSTRG.11290.1	19969	2[-]161896228-161897738	2[-]161690422-161876259	-	GO:0003676;GO:0003676;GO:0003676	K09228	K	KOG1721;veNOG00329	-
MSTRG.11290	ENSAPLG00020011750	MSTRG.11290.1	800	2[-]161896228-161897738	2[+]161893562-161895428	-	-	-	-	-	-
MSTRG.11290	ENSAPLG00020011735	MSTRG.11290.1	24928	2[-]161896228-161897738	2[-]161868075-161871300	-	GO:0005525	-	R	veNOG09902;veNOG12224	-
MSTRG.11290	ENSAPLG00020011733	MSTRG.11290.1	31896	2[-]161896228-161897738	2[-]161862793-161864332	-	GO:0005525	-	R	veNOG09902;veNOG08857	-
MSTRG.11290	ENSAPLG00020011697	MSTRG.11290.1	44195	2[-]161896228-161897738	2[+]161735320-161852033	-	GO:0005525;GO:0005525;GO:0005525	-	R	veNOG09902;veNOG12224	-
MSTRG.11290	ENSAPLG00020011829	MSTRG.11290.1	71580	2[-]161896228-161897738	2[+]161969318-162030365	-	GO:0003924;GO:0005525;GO:0007165;GO:0016020	K12491	T	veNOG05502	-
MSTRG.11290	ENSAPLG00020011726	MSTRG.11290.1	69509	2[-]161896228-161897738	2[+]161825537-161826719	-	GO:0005525	-	R	veNOG09902;veNOG12224;veNOG13342;veNOG14866	-
MSTRG.11290	ENSAPLG00020011747	MSTRG.11290.1	2554	2[-]161896228-161897738	2[-]161890437-161893674	-	GO:0005515	-	T	veNOG10699	-
MSTRG.11290	ENSAPLG00020011825	MSTRG.11290.1	40747	2[-]161896228-161897738	2[-]161938485-161953024	-	GO:0003676;GO:0006355;GO:0003676;GO:0006355	K09228	K	veNOG15970;opiNOG02139	-
MSTRG.11290	ENSAPLG00020011728	MSTRG.11290.1	37585	2[-]161896228-161897738	2[-]161856705-161858643	-	GO:0005525	-	R	veNOG09902;veNOG12224;veNOG13342;veNOG14866	-
MSTRG.11293	ENSAPLG00020011737	MSTRG.11293.1	59859	2[-]161945257-161948066	2[-]161878824-161885398	-	GO:0003676	K09228	K	KOG1721;veNOG18081;veNOG00329	-
MSTRG.11293	ENSAPLG00020011753	MSTRG.11293.1	7262	2[-]161945257-161948066	2[-]161894694-161937995	-	GO:0003676	-	-	-	-
MSTRG.11293	ENSAPLG00020011739	MSTRG.11293.1	63304	2[-]161945257-161948066	2[+]161881150-161881953	-	-	K09228	-	-	-
MSTRG.11293	ENSAPLG00020011743	MSTRG.11293.1	54228	2[-]161945257-161948066	2[+]161888721-161891029	-	GO:0005102;GO:0006954;GO:0050994	K10044	T	veNOG19284	-
MSTRG.11293	ENSAPLG00020011669	MSTRG.11293.1	68998	2[-]161945257-161948066	2[-]161690422-161876259	-	GO:0003676;GO:0003676;GO:0003676	K09228	K	KOG1721;veNOG00329	-
MSTRG.11293	ENSAPLG00020011750	MSTRG.11293.1	49829	2[-]161945257-161948066	2[+]161893562-161895428	-	-	-	-	-	-
MSTRG.11293	ENSAPLG00020011735	MSTRG.11293.1	73957	2[-]161945257-161948066	2[-]161868075-161871300	-	GO:0005525	-	R	veNOG09902;veNOG12224	-
MSTRG.11293	ENSAPLG00020011733	MSTRG.11293.1	80925	2[-]161945257-161948066	2[-]161862793-161864332	-	GO:0005525	-	R	veNOG09902;veNOG08857	-
MSTRG.11293	ENSAPLG00020011697	MSTRG.11293.1	93224	2[-]161945257-161948066	2[+]161735320-161852033	-	GO:0005525;GO:0005525;GO:0005525	-	R	veNOG09902;veNOG12224	-
MSTRG.11293	ENSAPLG00020011829	MSTRG.11293.1	21252	2[-]161945257-161948066	2[+]161969318-162030365	-	GO:0003924;GO:0005525;GO:0007165;GO:0016020	K12491	T	veNOG05502	-
MSTRG.11293	ENSAPLG00020011747	MSTRG.11293.1	51583	2[-]161945257-161948066	2[-]161890437-161893674	-	GO:0005515	-	T	veNOG10699	-
MSTRG.11293	ENSAPLG00020011825	MSTRG.11293.1	0	2[-]161945257-161948066	2[-]161938485-161953024	-	GO:0003676;GO:0006355;GO:0003676;GO:0006355	K09228	K	veNOG15970;opiNOG02139	-
MSTRG.11293	ENSAPLG00020011728	MSTRG.11293.1	86614	2[-]161945257-161948066	2[-]161856705-161858643	-	GO:0005525	-	R	veNOG09902;veNOG12224;veNOG13342;veNOG14866	-
MSTRG.11295	ENSAPLG00020011737	MSTRG.11295.1	90965	2[+]161976363-161979488	2[-]161878824-161885398	-	GO:0003676	K09228	K	KOG1721;veNOG18081;veNOG00329	-
MSTRG.11295	ENSAPLG00020011753	MSTRG.11295.1	38368	2[+]161976363-161979488	2[-]161894694-161937995	-	GO:0003676	-	-	-	-
MSTRG.11295	ENSAPLG00020011739	MSTRG.11295.1	94410	2[+]161976363-161979488	2[+]161881150-161881953	-	-	K09228	-	-	-
MSTRG.11295	ENSAPLG00020011743	MSTRG.11295.1	85334	2[+]161976363-161979488	2[+]161888721-161891029	-	GO:0005102;GO:0006954;GO:0050994	K10044	T	veNOG19284	-
MSTRG.11295	ENSAPLG00020011750	MSTRG.11295.1	80935	2[+]161976363-161979488	2[+]161893562-161895428	-	-	-	-	-	-
MSTRG.11295	ENSAPLG00020011829	MSTRG.11295.1	0	2[+]161976363-161979488	2[+]161969318-162030365	-	GO:0003924;GO:0005525;GO:0007165;GO:0016020	K12491	T	veNOG05502	-
MSTRG.11295	ENSAPLG00020011747	MSTRG.11295.1	82689	2[+]161976363-161979488	2[-]161890437-161893674	-	GO:0005515	-	T	veNOG10699	-
MSTRG.11295	ENSAPLG00020011825	MSTRG.11295.1	23339	2[+]161976363-161979488	2[-]161938485-161953024	-	GO:0003676;GO:0006355;GO:0003676;GO:0006355	K09228	K	veNOG15970;opiNOG02139	-
MSTRG.11296	ENSAPLG00020011753	MSTRG.11296.1	59088	2[+]161997083-161998788	2[-]161894694-161937995	-	GO:0003676	-	-	-	-
MSTRG.11296	ENSAPLG00020011838	MSTRG.11296.1	98367	2[+]161997083-161998788	2[-]162097155-162103253	GBX1	GO:0003677;GO:0006355;GO:0043565	K09321	K	veNOG05719	gastrulation brain homeobox 1 [Source:HGNC Symbol;Acc:HGNC:4185]
MSTRG.11296	ENSAPLG00020011833	MSTRG.11296.1	85603	2[+]161997083-161998788	2[+]162084391-162088565	AGAP3	GO:0005096;GO:0005515	K12491	T	veNOG05502	ArfGAP with GTPase domain, ankyrin repeat and PH domain 3 [Source:HGNC Symbol;Acc:HGNC:16923]
MSTRG.11296	ENSAPLG00020011829	MSTRG.11296.1	0	2[+]161997083-161998788	2[+]161969318-162030365	-	GO:0003924;GO:0005525;GO:0007165;GO:0016020	K12491	T	veNOG05502	-
MSTRG.11296	ENSAPLG00020011825	MSTRG.11296.1	44059	2[+]161997083-161998788	2[-]161938485-161953024	-	GO:0003676;GO:0006355;GO:0003676;GO:0006355	K09228	K	veNOG15970;opiNOG02139	-
MSTRG.11297	ENSAPLG00020011753	MSTRG.11297.1	60467	2[-]161998462-161999094	2[-]161894694-161937995	-	GO:0003676	-	-	-	-
MSTRG.11297	ENSAPLG00020011838	MSTRG.11297.1	98061	2[-]161998462-161999094	2[-]162097155-162103253	GBX1	GO:0003677;GO:0006355;GO:0043565	K09321	K	veNOG05719	gastrulation brain homeobox 1 [Source:HGNC Symbol;Acc:HGNC:4185]
MSTRG.11297	ENSAPLG00020011833	MSTRG.11297.1	85297	2[-]161998462-161999094	2[+]162084391-162088565	AGAP3	GO:0005096;GO:0005515	K12491	T	veNOG05502	ArfGAP with GTPase domain, ankyrin repeat and PH domain 3 [Source:HGNC Symbol;Acc:HGNC:16923]
MSTRG.11297	ENSAPLG00020011829	MSTRG.11297.1	0	2[-]161998462-161999094	2[+]161969318-162030365	-	GO:0003924;GO:0005525;GO:0007165;GO:0016020	K12491	T	veNOG05502	-
MSTRG.11297	ENSAPLG00020011825	MSTRG.11297.1	45438	2[-]161998462-161999094	2[-]161938485-161953024	-	GO:0003676;GO:0006355;GO:0003676;GO:0006355	K09228	K	veNOG15970;opiNOG02139	-
MSTRG.11298	ENSAPLG00020011842	MSTRG.11298.1,MSTRG.11298.2	92277	2[+]162022533-162028769	2[-]162121046-162128045	-	GO:0005515	K10332	R	veNOG00282	-
MSTRG.11298	ENSAPLG00020011753	MSTRG.11298.1,MSTRG.11298.2	84538	2[+]162022533-162028769	2[-]161894694-161937995	-	GO:0003676	-	-	-	-
MSTRG.11298	ENSAPLG00020011838	MSTRG.11298.1,MSTRG.11298.2	68386	2[+]162022533-162028769	2[-]162097155-162103253	GBX1	GO:0003677;GO:0006355;GO:0043565	K09321	K	veNOG05719	gastrulation brain homeobox 1 [Source:HGNC Symbol;Acc:HGNC:4185]
MSTRG.11298	ENSAPLG00020011833	MSTRG.11298.1,MSTRG.11298.2	55622	2[+]162022533-162028769	2[+]162084391-162088565	AGAP3	GO:0005096;GO:0005515	K12491	T	veNOG05502	ArfGAP with GTPase domain, ankyrin repeat and PH domain 3 [Source:HGNC Symbol;Acc:HGNC:16923]
MSTRG.11298	ENSAPLG00020011829	MSTRG.11298.1,MSTRG.11298.2	0	2[+]162022533-162028769	2[+]161969318-162030365	-	GO:0003924;GO:0005525;GO:0007165;GO:0016020	K12491	T	veNOG05502	-
MSTRG.11298	ENSAPLG00020011825	MSTRG.11298.1,MSTRG.11298.2	69509	2[+]162022533-162028769	2[-]161938485-161953024	-	GO:0003676;GO:0006355;GO:0003676;GO:0006355	K09228	K	veNOG15970;opiNOG02139	-
MSTRG.11299	ENSAPLG00020011842	MSTRG.11299.1	76391	2[+]162043958-162044655	2[-]162121046-162128045	-	GO:0005515	K10332	R	veNOG00282	-
MSTRG.11299	ENSAPLG00020011838	MSTRG.11299.1	52500	2[+]162043958-162044655	2[-]162097155-162103253	GBX1	GO:0003677;GO:0006355;GO:0043565	K09321	K	veNOG05719	gastrulation brain homeobox 1 [Source:HGNC Symbol;Acc:HGNC:4185]
MSTRG.11299	ENSAPLG00020011833	MSTRG.11299.1	39736	2[+]162043958-162044655	2[+]162084391-162088565	AGAP3	GO:0005096;GO:0005515	K12491	T	veNOG05502	ArfGAP with GTPase domain, ankyrin repeat and PH domain 3 [Source:HGNC Symbol;Acc:HGNC:16923]
MSTRG.11299	ENSAPLG00020011829	MSTRG.11299.1	13593	2[+]162043958-162044655	2[+]161969318-162030365	-	GO:0003924;GO:0005525;GO:0007165;GO:0016020	K12491	T	veNOG05502	-
MSTRG.11299	ENSAPLG00020011845	MSTRG.11299.1	92079	2[+]162043958-162044655	2[-]162136734-162137860	H2BE1	GO:0000786;GO:0003677;GO:0046982	K11252	B	veNOG21727;opiNOG33758	H2B.E variant histone 1 [Source:HGNC Symbol;Acc:HGNC:53833]
MSTRG.11299	ENSAPLG00020011847	MSTRG.11299.1	98576	2[+]162043958-162044655	2[-]162143231-162153457	-	GO:0005524;GO:0016887	K06185	R	veNOG01252	ATP binding cassette subfamily F member 2 [Source:NCBI gene;Acc:101793055]
MSTRG.11299	ENSAPLG00020011825	MSTRG.11299.1	90934	2[+]162043958-162044655	2[-]161938485-161953024	-	GO:0003676;GO:0006355;GO:0003676;GO:0006355	K09228	K	veNOG15970;opiNOG02139	-
MSTRG.1130	ENSAPLG00020000200	MSTRG.1130.3	80779	1[+]61425374-61433937	1[+]61514716-61519294	SSBP1	GO:0003697;GO:0006260	K03111	L	veNOG05199	single stranded DNA binding protein 1 [Source:NCBI gene;Acc:101801333]
MSTRG.1130	ENSAPLG00020000215	MSTRG.1130.3	91384	1[+]61425374-61433937	1[+]61525321-61596527	CREB3L2	GO:0003700;GO:0006355;GO:0030968;GO:0035497;GO:0045944	K09048	K	veNOG02501	cAMP responsive element binding protein 3 like 2 [Source:HGNC Symbol;Acc:HGNC:23720]
MSTRG.1130	ENSAPLG00020000078	MSTRG.1130.3	55628	1[+]61425374-61433937	1[-]61489565-61499508	DENND11	-	-	S	veNOG09007	DENN domain containing 11 [Source:HGNC Symbol;Acc:HGNC:29472]
MSTRG.1130	ENSAPLG00020000060	MSTRG.1130.3	19436	1[+]61425374-61433937	1[+]61453373-61483239	AGK	GO:0003951;GO:0016301	K09881	TI	veNOG10652	acylglycerol kinase [Source:HGNC Symbol;Acc:HGNC:21869]
MSTRG.1130	ENSAPLG00020000126	MSTRG.1130.3	66911	1[+]61425374-61433937	1[+]61500848-61514570	WEE2	GO:0000278;GO:0000287;GO:0004672;GO:0004715;GO:0005524;GO:0005634;GO:0006468;GO:0000278;GO:0000287;GO:0004672;GO:0004715;GO:0005524;GO:0005634;GO:0006468;GO:0004672;GO:0005524;GO:0006468	K06632	D	veNOG01504	WEE2 oocyte meiosis inhibiting kinase [Source:NCBI gene;Acc:101801524]
MSTRG.1130	ENSAPLG00020000040	MSTRG.1130.3	457	1[+]61425374-61433937	1[+]61232204-61424917	TMEM178B	GO:0016021	-	S	veNOG13486	transmembrane protein 178B [Source:NCBI gene;Acc:110353069]
MSTRG.11307	ENSAPLG00020011842	MSTRG.11307.1	56102	2[-]162184147-162184906	2[-]162121046-162128045	-	GO:0005515	K10332	R	veNOG00282	-
MSTRG.11307	ENSAPLG00020011838	MSTRG.11307.1	80894	2[-]162184147-162184906	2[-]162097155-162103253	GBX1	GO:0003677;GO:0006355;GO:0043565	K09321	K	veNOG05719	gastrulation brain homeobox 1 [Source:HGNC Symbol;Acc:HGNC:4185]
MSTRG.11307	ENSAPLG00020011856	MSTRG.11307.1	26705	2[-]162184147-162184906	2[+]162154919-162157442	CHPF2	GO:0008376;GO:0032580	K03419	S	veNOG15329	chondroitin polymerizing factor 2 [Source:HGNC Symbol;Acc:HGNC:29270]
MSTRG.11307	ENSAPLG00020011833	MSTRG.11307.1	95582	2[-]162184147-162184906	2[+]162084391-162088565	AGAP3	GO:0005096;GO:0005515	K12491	T	veNOG05502	ArfGAP with GTPase domain, ankyrin repeat and PH domain 3 [Source:HGNC Symbol;Acc:HGNC:16923]
MSTRG.11307	ENSAPLG00020011845	MSTRG.11307.1	46287	2[-]162184147-162184906	2[-]162136734-162137860	H2BE1	GO:0000786;GO:0003677;GO:0046982	K11252	B	veNOG21727;opiNOG33758	H2B.E variant histone 1 [Source:HGNC Symbol;Acc:HGNC:53833]
MSTRG.11307	ENSAPLG00020011847	MSTRG.11307.1	30690	2[-]162184147-162184906	2[-]162143231-162153457	-	GO:0005524;GO:0016887	K06185	R	veNOG01252	ATP binding cassette subfamily F member 2 [Source:NCBI gene;Acc:101793055]
MSTRG.11307	ENSAPLG00020011863	MSTRG.11307.1	0	2[-]162184147-162184906	2[+]162166117-162251717	SMARCD3	GO:0005515;GO:0016514;GO:0071564;GO:0071565;GO:0005515;GO:0016514;GO:0071564;GO:0071565;GO:0005515;GO:0016514;GO:0071564;GO:0071565	K11650	B	veNOG03640	SWI/SNF related, matrix associated, actin dependent regulator of chromatin, subfamily d, member 3 [Source:HGNC Symbol;Acc:HGNC:11108]
MSTRG.11308	ENSAPLG00020011842	MSTRG.11308.1	59896	2[-]162187941-162192989	2[-]162121046-162128045	-	GO:0005515	K10332	R	veNOG00282	-
MSTRG.11308	ENSAPLG00020011838	MSTRG.11308.1	84688	2[-]162187941-162192989	2[-]162097155-162103253	GBX1	GO:0003677;GO:0006355;GO:0043565	K09321	K	veNOG05719	gastrulation brain homeobox 1 [Source:HGNC Symbol;Acc:HGNC:4185]
MSTRG.11308	ENSAPLG00020011856	MSTRG.11308.1	30499	2[-]162187941-162192989	2[+]162154919-162157442	CHPF2	GO:0008376;GO:0032580	K03419	S	veNOG15329	chondroitin polymerizing factor 2 [Source:HGNC Symbol;Acc:HGNC:29270]
MSTRG.11308	ENSAPLG00020011833	MSTRG.11308.1	99376	2[-]162187941-162192989	2[+]162084391-162088565	AGAP3	GO:0005096;GO:0005515	K12491	T	veNOG05502	ArfGAP with GTPase domain, ankyrin repeat and PH domain 3 [Source:HGNC Symbol;Acc:HGNC:16923]
MSTRG.11308	ENSAPLG00020011845	MSTRG.11308.1	50081	2[-]162187941-162192989	2[-]162136734-162137860	H2BE1	GO:0000786;GO:0003677;GO:0046982	K11252	B	veNOG21727;opiNOG33758	H2B.E variant histone 1 [Source:HGNC Symbol;Acc:HGNC:53833]
MSTRG.11308	ENSAPLG00020011847	MSTRG.11308.1	34484	2[-]162187941-162192989	2[-]162143231-162153457	-	GO:0005524;GO:0016887	K06185	R	veNOG01252	ATP binding cassette subfamily F member 2 [Source:NCBI gene;Acc:101793055]
MSTRG.11308	ENSAPLG00020011863	MSTRG.11308.1	0	2[-]162187941-162192989	2[+]162166117-162251717	SMARCD3	GO:0005515;GO:0016514;GO:0071564;GO:0071565;GO:0005515;GO:0016514;GO:0071564;GO:0071565;GO:0005515;GO:0016514;GO:0071564;GO:0071565	K11650	B	veNOG03640	SWI/SNF related, matrix associated, actin dependent regulator of chromatin, subfamily d, member 3 [Source:HGNC Symbol;Acc:HGNC:11108]
MSTRG.11309	ENSAPLG00020011856	MSTRG.11309.1	86910	2[+]162244352-162245701	2[+]162154919-162157442	CHPF2	GO:0008376;GO:0032580	K03419	S	veNOG15329	chondroitin polymerizing factor 2 [Source:HGNC Symbol;Acc:HGNC:29270]
MSTRG.11309	ENSAPLG00020011847	MSTRG.11309.1	90895	2[+]162244352-162245701	2[-]162143231-162153457	-	GO:0005524;GO:0016887	K06185	R	veNOG01252	ATP binding cassette subfamily F member 2 [Source:NCBI gene;Acc:101793055]
MSTRG.11309	ENSAPLG00020011863	MSTRG.11309.1	0	2[+]162244352-162245701	2[+]162166117-162251717	SMARCD3	GO:0005515;GO:0016514;GO:0071564;GO:0071565;GO:0005515;GO:0016514;GO:0071564;GO:0071565;GO:0005515;GO:0016514;GO:0071564;GO:0071565	K11650	B	veNOG03640	SWI/SNF related, matrix associated, actin dependent regulator of chromatin, subfamily d, member 3 [Source:HGNC Symbol;Acc:HGNC:11108]
MSTRG.11314	ENSAPLG00020011882	MSTRG.11314.1	46408	2[-]162294365-162314001	2[+]162360409-162395043	-	GO:0008080	K17972	R	COG0456;veNOG00133	-
MSTRG.11314	ENSAPLG00020011883	MSTRG.11314.1	49224	2[-]162294365-162314001	2[-]162363225-162398381	-	GO:0008080	K17972	R	COG0456;veNOG00133	-
MSTRG.11314	ENSAPLG00020011863	MSTRG.11314.1	42648	2[-]162294365-162314001	2[+]162166117-162251717	SMARCD3	GO:0005515;GO:0016514;GO:0071564;GO:0071565;GO:0005515;GO:0016514;GO:0071564;GO:0071565;GO:0005515;GO:0016514;GO:0071564;GO:0071565	K11650	B	veNOG03640	SWI/SNF related, matrix associated, actin dependent regulator of chromatin, subfamily d, member 3 [Source:HGNC Symbol;Acc:HGNC:11108]
MSTRG.11319	ENSAPLG00020011882	MSTRG.11319.1,MSTRG.11319.2	14348	2[-]162338326-162346061	2[+]162360409-162395043	-	GO:0008080	K17972	R	COG0456;veNOG00133	-
MSTRG.11319	ENSAPLG00020011883	MSTRG.11319.1,MSTRG.11319.2	17164	2[-]162338326-162346061	2[-]162363225-162398381	-	GO:0008080	K17972	R	COG0456;veNOG00133	-
MSTRG.11319	ENSAPLG00020011863	MSTRG.11319.1,MSTRG.11319.2	86609	2[-]162338326-162346061	2[+]162166117-162251717	SMARCD3	GO:0005515;GO:0016514;GO:0071564;GO:0071565;GO:0005515;GO:0016514;GO:0071564;GO:0071565;GO:0005515;GO:0016514;GO:0071564;GO:0071565	K11650	B	veNOG03640	SWI/SNF related, matrix associated, actin dependent regulator of chromatin, subfamily d, member 3 [Source:HGNC Symbol;Acc:HGNC:11108]
MSTRG.1132	ENSAPLG00020000200	MSTRG.1132.1	18302	1[+]61493039-61496414	1[+]61514716-61519294	SSBP1	GO:0003697;GO:0006260	K03111	L	veNOG05199	single stranded DNA binding protein 1 [Source:NCBI gene;Acc:101801333]
MSTRG.1132	ENSAPLG00020000215	MSTRG.1132.1	28907	1[+]61493039-61496414	1[+]61525321-61596527	CREB3L2	GO:0003700;GO:0006355;GO:0030968;GO:0035497;GO:0045944	K09048	K	veNOG02501	cAMP responsive element binding protein 3 like 2 [Source:HGNC Symbol;Acc:HGNC:23720]
MSTRG.1132	ENSAPLG00020000078	MSTRG.1132.1	0	1[+]61493039-61496414	1[-]61489565-61499508	DENND11	-	-	S	veNOG09007	DENN domain containing 11 [Source:HGNC Symbol;Acc:HGNC:29472]
MSTRG.1132	ENSAPLG00020000060	MSTRG.1132.1	9800	1[+]61493039-61496414	1[+]61453373-61483239	AGK	GO:0003951;GO:0016301	K09881	TI	veNOG10652	acylglycerol kinase [Source:HGNC Symbol;Acc:HGNC:21869]
MSTRG.1132	ENSAPLG00020000126	MSTRG.1132.1	4434	1[+]61493039-61496414	1[+]61500848-61514570	WEE2	GO:0000278;GO:0000287;GO:0004672;GO:0004715;GO:0005524;GO:0005634;GO:0006468;GO:0000278;GO:0000287;GO:0004672;GO:0004715;GO:0005524;GO:0005634;GO:0006468;GO:0004672;GO:0005524;GO:0006468	K06632	D	veNOG01504	WEE2 oocyte meiosis inhibiting kinase [Source:NCBI gene;Acc:101801524]
MSTRG.1132	ENSAPLG00020000040	MSTRG.1132.1	68122	1[+]61493039-61496414	1[+]61232204-61424917	TMEM178B	GO:0016021	-	S	veNOG13486	transmembrane protein 178B [Source:NCBI gene;Acc:110353069]
MSTRG.11326	ENSAPLG00020011882	MSTRG.11326.1	0	2[-]162387647-162391531	2[+]162360409-162395043	-	GO:0008080	K17972	R	COG0456;veNOG00133	-
MSTRG.11326	ENSAPLG00020011883	MSTRG.11326.1	0	2[-]162387647-162391531	2[-]162363225-162398381	-	GO:0008080	K17972	R	COG0456;veNOG00133	-
MSTRG.11326	ENSAPLG00020011897	MSTRG.11326.1	93181	2[-]162387647-162391531	2[-]162484712-162561387	-	GO:0005525;GO:0005525;GO:0005525;GO:0005525	-	R	veNOG09902;veNOG12224;veNOG13342	-
MSTRG.11330	ENSAPLG00020011882	MSTRG.11330.1	32380	2[+]162427423-162449398	2[+]162360409-162395043	-	GO:0008080	K17972	R	COG0456;veNOG00133	-
MSTRG.11330	ENSAPLG00020011883	MSTRG.11330.1	29042	2[+]162427423-162449398	2[-]162363225-162398381	-	GO:0008080	K17972	R	COG0456;veNOG00133	-
MSTRG.11330	ENSAPLG00020011910	MSTRG.11330.1	85357	2[+]162427423-162449398	2[-]162534755-162565668	-	GO:0005525	-	-	-	-
MSTRG.11330	ENSAPLG00020011906	MSTRG.11330.1	52341	2[+]162427423-162449398	2[+]162501739-162502921	-	GO:0005525	-	R	veNOG09902;veNOG12224;veNOG13342;veNOG14866	-
MSTRG.11330	ENSAPLG00020011897	MSTRG.11330.1	35314	2[+]162427423-162449398	2[-]162484712-162561387	-	GO:0005525;GO:0005525;GO:0005525;GO:0005525	-	R	veNOG09902;veNOG12224;veNOG13342	-
MSTRG.11330	ENSAPLG00020011901	MSTRG.11330.1	47171	2[+]162427423-162449398	2[+]162496569-162530805	-	GO:0005525;GO:0005525;GO:0005525;GO:0005525	-	R	veNOG09902;veNOG12224	-
MSTRG.11346	ENSAPLG00020000178	MSTRG.11346.1	39808	2[-]162716724-162717913	2[-]162675385-162676916	-	GO:0005515;GO:0030433	-	SO	veNOG03784;veNOG08543	-
MSTRG.11346	ENSAPLG00020000056	MSTRG.11346.1	64963	2[-]162716724-162717913	2[-]162647393-162651761	-	GO:0004672;GO:0005524;GO:0006468	K02090	TD	veNOG10685;NOG01965	-
MSTRG.11346	ENSAPLG00020000148	MSTRG.11346.1	41924	2[-]162716724-162717913	2[-]162666978-162674800	-	GO:0004672;GO:0004672	K08290	R	veNOG06621	-
MSTRG.11346	ENSAPLG00020000089	MSTRG.11346.1	49743	2[-]162716724-162717913	2[+]162652861-162666981	-	GO:0005452;GO:0006820;GO:0008509;GO:0016020;GO:0016021;GO:0005452;GO:0006820;GO:0008509;GO:0016020;GO:0016021	K13855	P	veNOG06529	-
MSTRG.11346	ENSAPLG00020011941	MSTRG.11346.1	83284	2[-]162716724-162717913	2[-]162629212-162633440	ATG9B	GO:0006914	K17907	RU	veNOG05251;opiNOG06231	autophagy related 9B [Source:HGNC Symbol;Acc:HGNC:21899]
MSTRG.11346	ENSAPLG00020011944	MSTRG.11346.1	68178	2[-]162716724-162717913	2[+]162642350-162648546	-	GO:0005272;GO:0006814;GO:0015280;GO:0016020;GO:0016021;GO:0005272;GO:0006814;GO:0015280;GO:0016020;GO:0016021	K04829	P	veNOG06923	-
MSTRG.11346	ENSAPLG00020011939	MSTRG.11346.1	87543	2[-]162716724-162717913	2[+]162614996-162629181	NOS3	GO:0004517;GO:0005516;GO:0006809;GO:0010181;GO:0016491;GO:0020037;GO:0050660;GO:0050661;GO:0055114	K13242	C	veNOG00439	nitric oxide synthase 3 [Source:HGNC Symbol;Acc:HGNC:7876]
MSTRG.11347	ENSAPLG00020000178	MSTRG.11347.1	41937	2[-]162718853-162720008	2[-]162675385-162676916	-	GO:0005515;GO:0030433	-	SO	veNOG03784;veNOG08543	-
MSTRG.11347	ENSAPLG00020000056	MSTRG.11347.1	67092	2[-]162718853-162720008	2[-]162647393-162651761	-	GO:0004672;GO:0005524;GO:0006468	K02090	TD	veNOG10685;NOG01965	-
MSTRG.11347	ENSAPLG00020000148	MSTRG.11347.1	44053	2[-]162718853-162720008	2[-]162666978-162674800	-	GO:0004672;GO:0004672	K08290	R	veNOG06621	-
MSTRG.11347	ENSAPLG00020000089	MSTRG.11347.1	51872	2[-]162718853-162720008	2[+]162652861-162666981	-	GO:0005452;GO:0006820;GO:0008509;GO:0016020;GO:0016021;GO:0005452;GO:0006820;GO:0008509;GO:0016020;GO:0016021	K13855	P	veNOG06529	-
MSTRG.11347	ENSAPLG00020011941	MSTRG.11347.1	85413	2[-]162718853-162720008	2[-]162629212-162633440	ATG9B	GO:0006914	K17907	RU	veNOG05251;opiNOG06231	autophagy related 9B [Source:HGNC Symbol;Acc:HGNC:21899]
MSTRG.11347	ENSAPLG00020011944	MSTRG.11347.1	70307	2[-]162718853-162720008	2[+]162642350-162648546	-	GO:0005272;GO:0006814;GO:0015280;GO:0016020;GO:0016021;GO:0005272;GO:0006814;GO:0015280;GO:0016020;GO:0016021	K04829	P	veNOG06923	-
MSTRG.11347	ENSAPLG00020011939	MSTRG.11347.1	89672	2[-]162718853-162720008	2[+]162614996-162629181	NOS3	GO:0004517;GO:0005516;GO:0006809;GO:0010181;GO:0016491;GO:0020037;GO:0050660;GO:0050661;GO:0055114	K13242	C	veNOG00439	nitric oxide synthase 3 [Source:HGNC Symbol;Acc:HGNC:7876]
MSTRG.11348	ENSAPLG00020000178	MSTRG.11348.1	43326	2[-]162720242-162727452	2[-]162675385-162676916	-	GO:0005515;GO:0030433	-	SO	veNOG03784;veNOG08543	-
MSTRG.11348	ENSAPLG00020000056	MSTRG.11348.1	68481	2[-]162720242-162727452	2[-]162647393-162651761	-	GO:0004672;GO:0005524;GO:0006468	K02090	TD	veNOG10685;NOG01965	-
MSTRG.11348	ENSAPLG00020000148	MSTRG.11348.1	45442	2[-]162720242-162727452	2[-]162666978-162674800	-	GO:0004672;GO:0004672	K08290	R	veNOG06621	-
MSTRG.11348	ENSAPLG00020000089	MSTRG.11348.1	53261	2[-]162720242-162727452	2[+]162652861-162666981	-	GO:0005452;GO:0006820;GO:0008509;GO:0016020;GO:0016021;GO:0005452;GO:0006820;GO:0008509;GO:0016020;GO:0016021	K13855	P	veNOG06529	-
MSTRG.11348	ENSAPLG00020011941	MSTRG.11348.1	86802	2[-]162720242-162727452	2[-]162629212-162633440	ATG9B	GO:0006914	K17907	RU	veNOG05251;opiNOG06231	autophagy related 9B [Source:HGNC Symbol;Acc:HGNC:21899]
MSTRG.11348	ENSAPLG00020011944	MSTRG.11348.1	71696	2[-]162720242-162727452	2[+]162642350-162648546	-	GO:0005272;GO:0006814;GO:0015280;GO:0016020;GO:0016021;GO:0005272;GO:0006814;GO:0015280;GO:0016020;GO:0016021	K04829	P	veNOG06923	-
MSTRG.11348	ENSAPLG00020011939	MSTRG.11348.1	91061	2[-]162720242-162727452	2[+]162614996-162629181	NOS3	GO:0004517;GO:0005516;GO:0006809;GO:0010181;GO:0016491;GO:0020037;GO:0050660;GO:0050661;GO:0055114	K13242	C	veNOG00439	nitric oxide synthase 3 [Source:HGNC Symbol;Acc:HGNC:7876]
MSTRG.11349	ENSAPLG00020000178	MSTRG.11349.1	50697	2[-]162727613-162728735	2[-]162675385-162676916	-	GO:0005515;GO:0030433	-	SO	veNOG03784;veNOG08543	-
MSTRG.11349	ENSAPLG00020000056	MSTRG.11349.1	75852	2[-]162727613-162728735	2[-]162647393-162651761	-	GO:0004672;GO:0005524;GO:0006468	K02090	TD	veNOG10685;NOG01965	-
MSTRG.11349	ENSAPLG00020000148	MSTRG.11349.1	52813	2[-]162727613-162728735	2[-]162666978-162674800	-	GO:0004672;GO:0004672	K08290	R	veNOG06621	-
MSTRG.11349	ENSAPLG00020000089	MSTRG.11349.1	60632	2[-]162727613-162728735	2[+]162652861-162666981	-	GO:0005452;GO:0006820;GO:0008509;GO:0016020;GO:0016021;GO:0005452;GO:0006820;GO:0008509;GO:0016020;GO:0016021	K13855	P	veNOG06529	-
MSTRG.11349	ENSAPLG00020011941	MSTRG.11349.1	94173	2[-]162727613-162728735	2[-]162629212-162633440	ATG9B	GO:0006914	K17907	RU	veNOG05251;opiNOG06231	autophagy related 9B [Source:HGNC Symbol;Acc:HGNC:21899]
MSTRG.11349	ENSAPLG00020011944	MSTRG.11349.1	79067	2[-]162727613-162728735	2[+]162642350-162648546	-	GO:0005272;GO:0006814;GO:0015280;GO:0016020;GO:0016021;GO:0005272;GO:0006814;GO:0015280;GO:0016020;GO:0016021	K04829	P	veNOG06923	-
MSTRG.11349	ENSAPLG00020011939	MSTRG.11349.1	98432	2[-]162727613-162728735	2[+]162614996-162629181	NOS3	GO:0004517;GO:0005516;GO:0006809;GO:0010181;GO:0016491;GO:0020037;GO:0050660;GO:0050661;GO:0055114	K13242	C	veNOG00439	nitric oxide synthase 3 [Source:HGNC Symbol;Acc:HGNC:7876]
MSTRG.11350	ENSAPLG00020000178	MSTRG.11350.1	72290	2[+]162749206-162751004	2[-]162675385-162676916	-	GO:0005515;GO:0030433	-	SO	veNOG03784;veNOG08543	-
MSTRG.11350	ENSAPLG00020000056	MSTRG.11350.1	97445	2[+]162749206-162751004	2[-]162647393-162651761	-	GO:0004672;GO:0005524;GO:0006468	K02090	TD	veNOG10685;NOG01965	-
MSTRG.11350	ENSAPLG00020000148	MSTRG.11350.1	74406	2[+]162749206-162751004	2[-]162666978-162674800	-	GO:0004672;GO:0004672	K08290	R	veNOG06621	-
MSTRG.11350	ENSAPLG00020000089	MSTRG.11350.1	82225	2[+]162749206-162751004	2[+]162652861-162666981	-	GO:0005452;GO:0006820;GO:0008509;GO:0016020;GO:0016021;GO:0005452;GO:0006820;GO:0008509;GO:0016020;GO:0016021	K13855	P	veNOG06529	-
MSTRG.11375	ENSAPLG00020012239	MSTRG.11375.2	49140	20[+]894911-924736	20[-]842573-845771	TMEM97	-	-	S	veNOG07466	transmembrane protein 97 [Source:NCBI gene;Acc:101794312]
MSTRG.11375	ENSAPLG00020012235	MSTRG.11375.2	56260	20[+]894911-924736	20[-]831754-838651	TNFAIP1	GO:0005515;GO:0051260	K15074	P	veNOG02879	TNF alpha induced protein 1 [Source:NCBI gene;Acc:101805075]
MSTRG.11375	ENSAPLG00020012255	MSTRG.11375.2	47263	20[+]894911-924736	20[-]971999-1033341	KSR1	GO:0004672;GO:0005524;GO:0006468;GO:0035556;GO:0004672;GO:0005524;GO:0006468;GO:0035556	K14958	T	veNOG05707	kinase suppressor of ras 1 [Source:HGNC Symbol;Acc:HGNC:6465]
MSTRG.11375	ENSAPLG00020012244	MSTRG.11375.2	302	20[+]894911-924736	20[+]925038-927319	-	-	-	S	veNOG24621	LYR motif containing 9 [Source:NCBI gene;Acc:101803631]
MSTRG.11375	ENSAPLG00020012247	MSTRG.11375.2	22111	20[+]894911-924736	20[+]946847-965396	NOS2	GO:0004517;GO:0005516;GO:0006809;GO:0010181;GO:0016491;GO:0020037;GO:0050660;GO:0050661;GO:0055114	K13241	C	veNOG00439	Anas platyrhynchos nitric oxide synthase 2 (NOS2), mRNA. [Source:RefSeq mRNA;Acc:NM_001310393]
MSTRG.11375	ENSAPLG00020012241	MSTRG.11375.2	852	20[+]894911-924736	20[-]848819-894059	NLK	GO:0004672;GO:0004707;GO:0005524;GO:0006468	K04468	T	veNOG01718;NOG05178	nemo like kinase [Source:HGNC Symbol;Acc:HGNC:29858]
MSTRG.11375	ENSAPLG00020012225	MSTRG.11375.2	68771	20[+]894911-924736	20[-]781454-826140	SGSM2	GO:0005096;GO:0005096;GO:0005096	-	T	veNOG07372	small G protein signaling modulator 2 [Source:HGNC Symbol;Acc:HGNC:29026]
MSTRG.11375	ENSAPLG00020012237	MSTRG.11375.2	53080	20[+]894911-924736	20[+]839639-841831	-	-	K16473	U	veNOG19255	intraflagellar transport 20 [Source:NCBI gene;Acc:110352986]
MSTRG.11383	ENSAPLG00020014110	MSTRG.11383.1,MSTRG.11383.2	83913	20[-]1148191-1150300	20[+]1234213-1459020	MSI2	GO:0003676;GO:0003723;GO:0003676;GO:0003723;GO:0003676;GO:0003723;GO:0003676;GO:0003723;GO:0003676;GO:0003723;GO:0003676;GO:0003723	K14411	A	veNOG00229	musashi RNA binding protein 2 [Source:HGNC Symbol;Acc:HGNC:18585]
MSTRG.11383	ENSAPLG00020014099	MSTRG.11383.1,MSTRG.11383.2	2889	20[-]1148191-1150300	20[-]1153189-1153950	-	GO:0016021	-	S	veNOG10477	-
MSTRG.11383	ENSAPLG00020012257	MSTRG.11383.1,MSTRG.11383.2	74224	20[-]1148191-1150300	20[-]1065093-1073967	WSB1	GO:0005515;GO:0035556	K10341	R	veNOG02239	WD repeat and SOCS box containing 1 [Source:HGNC Symbol;Acc:HGNC:19221]
MSTRG.11383	ENSAPLG00020014097	MSTRG.11383.1,MSTRG.11383.2	2803	20[-]1148191-1150300	20[-]1144069-1145388	OMG	GO:0005515	K16666	R	veNOG14233	oligodendrocyte myelin glycoprotein [Source:HGNC Symbol;Acc:HGNC:8135]
MSTRG.11383	ENSAPLG00020012282	MSTRG.11383.1,MSTRG.11383.2	0	20[-]1148191-1150300	20[+]1102359-1182903	NF1	GO:0007165;GO:0043087;GO:0007165;GO:0043087;GO:0007165;GO:0043087	K08052	T	veNOG07516	neurofibromin 1 [Source:HGNC Symbol;Acc:HGNC:7765]
MSTRG.11383	ENSAPLG00020014107	MSTRG.11383.1,MSTRG.11383.2	64884	20[-]1148191-1150300	20[+]1215184-1215921	-	GO:0003723;GO:0005739;GO:0010738;GO:0034237	K16518	T	veNOG02785	-
MSTRG.11383	ENSAPLG00020014103	MSTRG.11383.1,MSTRG.11383.2	41573	20[-]1148191-1150300	20[+]1191873-1213731	AKAP1	GO:0003676;GO:0003723;GO:0005739;GO:0010738;GO:0034237;GO:0003676;GO:0003723;GO:0005739;GO:0010738;GO:0034237	K16518	T	veNOG02785	A-kinase anchoring protein 1 [Source:HGNC Symbol;Acc:HGNC:367]
MSTRG.11385	ENSAPLG00020014110	MSTRG.11385.1	42488	20[-]1190397-1191725	20[+]1234213-1459020	MSI2	GO:0003676;GO:0003723;GO:0003676;GO:0003723;GO:0003676;GO:0003723;GO:0003676;GO:0003723;GO:0003676;GO:0003723;GO:0003676;GO:0003723	K14411	A	veNOG00229	musashi RNA binding protein 2 [Source:HGNC Symbol;Acc:HGNC:18585]
MSTRG.11385	ENSAPLG00020014099	MSTRG.11385.1	36447	20[-]1190397-1191725	20[-]1153189-1153950	-	GO:0016021	-	S	veNOG10477	-
MSTRG.11385	ENSAPLG00020014097	MSTRG.11385.1	45009	20[-]1190397-1191725	20[-]1144069-1145388	OMG	GO:0005515	K16666	R	veNOG14233	oligodendrocyte myelin glycoprotein [Source:HGNC Symbol;Acc:HGNC:8135]
MSTRG.11385	ENSAPLG00020012282	MSTRG.11385.1	7494	20[-]1190397-1191725	20[+]1102359-1182903	NF1	GO:0007165;GO:0043087;GO:0007165;GO:0043087;GO:0007165;GO:0043087	K08052	T	veNOG07516	neurofibromin 1 [Source:HGNC Symbol;Acc:HGNC:7765]
MSTRG.11385	ENSAPLG00020014107	MSTRG.11385.1	23459	20[-]1190397-1191725	20[+]1215184-1215921	-	GO:0003723;GO:0005739;GO:0010738;GO:0034237	K16518	T	veNOG02785	-
MSTRG.11385	ENSAPLG00020014103	MSTRG.11385.1	148	20[-]1190397-1191725	20[+]1191873-1213731	AKAP1	GO:0003676;GO:0003723;GO:0005739;GO:0010738;GO:0034237;GO:0003676;GO:0003723;GO:0005739;GO:0010738;GO:0034237	K16518	T	veNOG02785	A-kinase anchoring protein 1 [Source:HGNC Symbol;Acc:HGNC:367]
MSTRG.11391	ENSAPLG00020014146	MSTRG.11391.4	90282	20[-]1506687-1507305	20[+]1597587-1614236	HNF1B	GO:0001889;GO:0003677;GO:0005634;GO:0006357;GO:0030073;GO:0031016;GO:0045893	K08034	K	veNOG01263	HNF1 homeobox B [Source:HGNC Symbol;Acc:HGNC:11630]
MSTRG.11391	ENSAPLG00020014110	MSTRG.11391.4	47667	20[-]1506687-1507305	20[+]1234213-1459020	MSI2	GO:0003676;GO:0003723;GO:0003676;GO:0003723;GO:0003676;GO:0003723;GO:0003676;GO:0003723;GO:0003676;GO:0003723;GO:0003676;GO:0003723	K14411	A	veNOG00229	musashi RNA binding protein 2 [Source:HGNC Symbol;Acc:HGNC:18585]
MSTRG.11391	ENSAPLG00020014138	MSTRG.11391.4	68265	20[-]1506687-1507305	20[+]1575570-1588585	HEATR6	-	-	S	veNOG04385	HEAT repeat containing 6 [Source:HGNC Symbol;Acc:HGNC:24076]
MSTRG.11391	ENSAPLG00020014132	MSTRG.11391.4	50388	20[-]1506687-1507305	20[-]1557693-1563934	-	GO:0007017;GO:0030286	K10418	Z	homNOG16478;opiNOG33782;veNOG23001	-
MSTRG.11391	ENSAPLG00020014129	MSTRG.11391.4	37266	20[-]1506687-1507305	20[-]1544571-1547007	-	GO:0003676;GO:0003723	K12890	A	homNOG06718;veNOG08284	-
MSTRG.11391	ENSAPLG00020014126	MSTRG.11391.4	14393	20[-]1506687-1507305	20[-]1521698-1533519	VEZF1	GO:0003676;GO:0003676	-	R	veNOG04656	vascular endothelial zinc finger 1 [Source:HGNC Symbol;Acc:HGNC:12949]
MSTRG.11391	ENSAPLG00020014122	MSTRG.11391.4	0	20[-]1506687-1507305	20[-]1496354-1515635	CUEDC1	GO:0005515	-	O	veNOG02874	CUE domain containing 1 [Source:NCBI gene;Acc:101796593]
MSTRG.11391	ENSAPLG00020014135	MSTRG.11391.4	51684	20[-]1506687-1507305	20[+]1558989-1564137	DYNLL2	GO:0005875;GO:0007017;GO:0030286	K10418	Z	homNOG16478;opiNOG33782;veNOG23001	dynein light chain LC8-type 2 [Source:NCBI gene;Acc:101792423]
MSTRG.11391	ENSAPLG00020014118	MSTRG.11391.4	15875	20[-]1506687-1507305	20[-]1487707-1490812	MRPS23	GO:0003735;GO:0005739;GO:0005840;GO:0006412	K17402	J	veNOG00422	mitochondrial ribosomal protein S23 [Source:HGNC Symbol;Acc:HGNC:14509]
MSTRG.11392	ENSAPLG00020014146	MSTRG.11392.1	80700	20[+]1516291-1516887	20[+]1597587-1614236	HNF1B	GO:0001889;GO:0003677;GO:0005634;GO:0006357;GO:0030073;GO:0031016;GO:0045893	K08034	K	veNOG01263	HNF1 homeobox B [Source:HGNC Symbol;Acc:HGNC:11630]
MSTRG.11392	ENSAPLG00020014110	MSTRG.11392.1	57271	20[+]1516291-1516887	20[+]1234213-1459020	MSI2	GO:0003676;GO:0003723;GO:0003676;GO:0003723;GO:0003676;GO:0003723;GO:0003676;GO:0003723;GO:0003676;GO:0003723;GO:0003676;GO:0003723	K14411	A	veNOG00229	musashi RNA binding protein 2 [Source:HGNC Symbol;Acc:HGNC:18585]
MSTRG.11392	ENSAPLG00020014138	MSTRG.11392.1	58683	20[+]1516291-1516887	20[+]1575570-1588585	HEATR6	-	-	S	veNOG04385	HEAT repeat containing 6 [Source:HGNC Symbol;Acc:HGNC:24076]
MSTRG.11392	ENSAPLG00020014132	MSTRG.11392.1	40806	20[+]1516291-1516887	20[-]1557693-1563934	-	GO:0007017;GO:0030286	K10418	Z	homNOG16478;opiNOG33782;veNOG23001	-
MSTRG.11392	ENSAPLG00020014129	MSTRG.11392.1	27684	20[+]1516291-1516887	20[-]1544571-1547007	-	GO:0003676;GO:0003723	K12890	A	homNOG06718;veNOG08284	-
MSTRG.11392	ENSAPLG00020014126	MSTRG.11392.1	4811	20[+]1516291-1516887	20[-]1521698-1533519	VEZF1	GO:0003676;GO:0003676	-	R	veNOG04656	vascular endothelial zinc finger 1 [Source:HGNC Symbol;Acc:HGNC:12949]
MSTRG.11392	ENSAPLG00020014122	MSTRG.11392.1	656	20[+]1516291-1516887	20[-]1496354-1515635	CUEDC1	GO:0005515	-	O	veNOG02874	CUE domain containing 1 [Source:NCBI gene;Acc:101796593]
MSTRG.11392	ENSAPLG00020014135	MSTRG.11392.1	42102	20[+]1516291-1516887	20[+]1558989-1564137	DYNLL2	GO:0005875;GO:0007017;GO:0030286	K10418	Z	homNOG16478;opiNOG33782;veNOG23001	dynein light chain LC8-type 2 [Source:NCBI gene;Acc:101792423]
MSTRG.11392	ENSAPLG00020014118	MSTRG.11392.1	25479	20[+]1516291-1516887	20[-]1487707-1490812	MRPS23	GO:0003735;GO:0005739;GO:0005840;GO:0006412	K17402	J	veNOG00422	mitochondrial ribosomal protein S23 [Source:HGNC Symbol;Acc:HGNC:14509]
MSTRG.11400	ENSAPLG00020014146	MSTRG.11400.1	45690	20[+]1659926-1662472	20[+]1597587-1614236	HNF1B	GO:0001889;GO:0003677;GO:0005634;GO:0006357;GO:0030073;GO:0031016;GO:0045893	K08034	K	veNOG01263	HNF1 homeobox B [Source:HGNC Symbol;Acc:HGNC:11630]
MSTRG.11400	ENSAPLG00020014186	MSTRG.11400.1	0	20[+]1659926-1662472	20[+]1637726-1677751	SYNRG	GO:0005515;GO:0005515;GO:0005515;GO:0005515;GO:0005515	-	U	veNOG04302	synergin gamma [Source:HGNC Symbol;Acc:HGNC:557]
MSTRG.11400	ENSAPLG00020014152	MSTRG.11400.1	29859	20[+]1659926-1662472	20[+]1624320-1630067	DDX52	GO:0003676;GO:0005524	K14779	A	veNOG13794	DExD-box helicase 52 [Source:HGNC Symbol;Acc:HGNC:20038]
MSTRG.11400	ENSAPLG00020014138	MSTRG.11400.1	71341	20[+]1659926-1662472	20[+]1575570-1588585	HEATR6	-	-	S	veNOG04385	HEAT repeat containing 6 [Source:HGNC Symbol;Acc:HGNC:24076]
MSTRG.11400	ENSAPLG00020016031	MSTRG.11400.1	68017	20[+]1659926-1662472	20[+]1730489-1846075	ACACA	GO:0003989;GO:0005524;GO:0006633;GO:0016874;GO:0046872;GO:0003989;GO:0005524;GO:0006633;GO:0016874;GO:0046872;GO:0003989;GO:0005524;GO:0006633;GO:0016874;GO:0046872;GO:0003989;GO:0005524;GO:0006633;GO:0016874;GO:0046872;GO:0003989;GO:0005524;GO:0006633;GO:0016874;GO:0046872;GO:0003989;GO:0005524;GO:0006633;GO:0016874;GO:0046872;GO:0003989;GO:0005524;GO:0006633;GO:0016874;GO:0046872;GO:0003989;GO:…	K11262	I	veNOG03006	acetyl-CoA carboxylase alpha [Source:HGNC Symbol;Acc:HGNC:84]
MSTRG.11400	ENSAPLG00020014132	MSTRG.11400.1	95992	20[+]1659926-1662472	20[-]1557693-1563934	-	GO:0007017;GO:0030286	K10418	Z	homNOG16478;opiNOG33782;veNOG23001	-
MSTRG.11400	ENSAPLG00020015930	MSTRG.11400.1	15525	20[+]1659926-1662472	20[-]1677997-1678593	DUSP14	GO:0004725;GO:0006470;GO:0008138;GO:0016311;GO:0016791;GO:0017017	K14165	V	veNOG03109	dual specificity phosphatase 14 [Source:NCBI gene;Acc:101791029]
MSTRG.11400	ENSAPLG00020015932	MSTRG.11400.1	34951	20[+]1659926-1662472	20[-]1697423-1720347	TADA2A	GO:0003677;GO:0003713;GO:0005515;GO:0006357;GO:0035065	K11314	B	veNOG08139	transcriptional adaptor 2A [Source:NCBI gene;Acc:101790846]
MSTRG.11400	ENSAPLG00020014135	MSTRG.11400.1	95789	20[+]1659926-1662472	20[+]1558989-1564137	DYNLL2	GO:0005875;GO:0007017;GO:0030286	K10418	Z	homNOG16478;opiNOG33782;veNOG23001	dynein light chain LC8-type 2 [Source:NCBI gene;Acc:101792423]
MSTRG.11403	ENSAPLG00020016031	MSTRG.11403.19	0	20[+]1823831-1824842	20[+]1730489-1846075	ACACA	GO:0003989;GO:0005524;GO:0006633;GO:0016874;GO:0046872;GO:0003989;GO:0005524;GO:0006633;GO:0016874;GO:0046872;GO:0003989;GO:0005524;GO:0006633;GO:0016874;GO:0046872;GO:0003989;GO:0005524;GO:0006633;GO:0016874;GO:0046872;GO:0003989;GO:0005524;GO:0006633;GO:0016874;GO:0046872;GO:0003989;GO:0005524;GO:0006633;GO:0016874;GO:0046872;GO:0003989;GO:0005524;GO:0006633;GO:0016874;GO:0046872;GO:0003989;GO:…	K11262	I	veNOG03006	acetyl-CoA carboxylase alpha [Source:HGNC Symbol;Acc:HGNC:84]
MSTRG.11403	ENSAPLG00020016411	MSTRG.11403.19	39493	20[+]1823831-1824842	20[-]1864335-1898275	AATF	GO:0005634;GO:0005634	K14782	K	veNOG10578	apoptosis antagonizing transcription factor [Source:HGNC Symbol;Acc:HGNC:19235]
MSTRG.11404	ENSAPLG00020016031	MSTRG.11404.1	0	20[+]1812331-1814810	20[+]1730489-1846075	ACACA	GO:0003989;GO:0005524;GO:0006633;GO:0016874;GO:0046872;GO:0003989;GO:0005524;GO:0006633;GO:0016874;GO:0046872;GO:0003989;GO:0005524;GO:0006633;GO:0016874;GO:0046872;GO:0003989;GO:0005524;GO:0006633;GO:0016874;GO:0046872;GO:0003989;GO:0005524;GO:0006633;GO:0016874;GO:0046872;GO:0003989;GO:0005524;GO:0006633;GO:0016874;GO:0046872;GO:0003989;GO:0005524;GO:0006633;GO:0016874;GO:0046872;GO:0003989;GO:…	K11262	I	veNOG03006	acetyl-CoA carboxylase alpha [Source:HGNC Symbol;Acc:HGNC:84]
MSTRG.11404	ENSAPLG00020016411	MSTRG.11404.1	49525	20[+]1812331-1814810	20[-]1864335-1898275	AATF	GO:0005634;GO:0005634	K14782	K	veNOG10578	apoptosis antagonizing transcription factor [Source:HGNC Symbol;Acc:HGNC:19235]
MSTRG.11404	ENSAPLG00020015932	MSTRG.11404.1	91984	20[+]1812331-1814810	20[-]1697423-1720347	TADA2A	GO:0003677;GO:0003713;GO:0005515;GO:0006357;GO:0035065	K11314	B	veNOG08139	transcriptional adaptor 2A [Source:NCBI gene;Acc:101790846]
MSTRG.11432	ENSAPLG00020008074	MSTRG.11432.1	79015	20[-]2976360-2978121	20[-]3057136-3072898	INTS2	GO:0016180;GO:0032039;GO:0016180;GO:0032039;GO:0016180;GO:0032039;GO:0016180;GO:0032039;GO:0016180;GO:0032039	K13139	S	veNOG12548	integrator complex subunit 2 [Source:NCBI gene;Acc:101792036]
MSTRG.11432	ENSAPLG00020007519	MSTRG.11432.1	58480	20[-]2976360-2978121	20[+]2887080-2917880	TBX4	GO:0003700;GO:0005634;GO:0006355;GO:0003700;GO:0005634;GO:0006355	K10178	K	veNOG05601	T-box transcription factor 4 [Source:HGNC Symbol;Acc:HGNC:11603]
MSTRG.11432	ENSAPLG00020008436	MSTRG.11432.1	98284	20[-]2976360-2978121	20[-]3076405-3128813	MED13	GO:0003712;GO:0006357;GO:0016592;GO:0003712;GO:0006357;GO:0016592;GO:0003712;GO:0006357;GO:0016592	K15164	K	veNOG03231	mediator complex subunit 13 [Source:HGNC Symbol;Acc:HGNC:22474]
MSTRG.11432	ENSAPLG00020007478	MSTRG.11432.1	92305	20[-]2976360-2978121	20[+]2853070-2884055	TBX2	GO:0003700;GO:0005634;GO:0006355;GO:0003700;GO:0005634;GO:0006355;GO:0003700;GO:0005634;GO:0006355	K10176	K	veNOG02839	T-box transcription factor 2 [Source:HGNC Symbol;Acc:HGNC:11597]
MSTRG.11432	ENSAPLG00020007567	MSTRG.11432.1	4711	20[-]2976360-2978121	20[-]2982832-3054168	BRIP1	GO:0003676;GO:0003677;GO:0003678;GO:0004386;GO:0005524;GO:0006139;GO:0016818;GO:0003676;GO:0003677;GO:0003678;GO:0004386;GO:0005524;GO:0006139;GO:0016818	K15362	L	veNOG03327	BRCA1 interacting protein C-terminal helicase 1 [Source:HGNC Symbol;Acc:HGNC:20473]
MSTRG.11435	ENSAPLG00020008074	MSTRG.11435.1	60332	20[-]3133230-3143848	20[-]3057136-3072898	INTS2	GO:0016180;GO:0032039;GO:0016180;GO:0032039;GO:0016180;GO:0032039;GO:0016180;GO:0032039;GO:0016180;GO:0032039	K13139	S	veNOG12548	integrator complex subunit 2 [Source:NCBI gene;Acc:101792036]
MSTRG.11435	ENSAPLG00020012032	MSTRG.11435.1	64717	20[-]3133230-3143848	20[-]3208565-3266134	VMP1	-	-	S	veNOG01626	vacuole membrane protein 1 [Source:HGNC Symbol;Acc:HGNC:29559]
MSTRG.11435	ENSAPLG00020011401	MSTRG.11435.1	45713	20[-]3133230-3143848	20[+]3189561-3195602	TUBD1	GO:0003924;GO:0005200;GO:0005525;GO:0005874;GO:0007017;GO:0003924;GO:0005200;GO:0005525;GO:0005874;GO:0007017;GO:0003924;GO:0005200;GO:0005525;GO:0005874;GO:0007017;GO:0005200;GO:0005525;GO:0005874;GO:0007017	K10390	Z	veNOG13518	tubulin delta 1 [Source:HGNC Symbol;Acc:HGNC:16811]
MSTRG.11435	ENSAPLG00020008436	MSTRG.11435.1	4417	20[-]3133230-3143848	20[-]3076405-3128813	MED13	GO:0003712;GO:0006357;GO:0016592;GO:0003712;GO:0006357;GO:0016592;GO:0003712;GO:0006357;GO:0016592	K15164	K	veNOG03231	mediator complex subunit 13 [Source:HGNC Symbol;Acc:HGNC:22474]
MSTRG.11435	ENSAPLG00020009849	MSTRG.11435.1	18765	20[-]3133230-3143848	20[+]3162613-3168734	RNFT1	-	-	O	veNOG02737	ring finger protein, transmembrane 1 [Source:HGNC Symbol;Acc:HGNC:30206]
MSTRG.11435	ENSAPLG00020007567	MSTRG.11435.1	79062	20[-]3133230-3143848	20[-]2982832-3054168	BRIP1	GO:0003676;GO:0003677;GO:0003678;GO:0004386;GO:0005524;GO:0006139;GO:0016818;GO:0003676;GO:0003677;GO:0003678;GO:0004386;GO:0005524;GO:0006139;GO:0016818	K15362	L	veNOG03327	BRCA1 interacting protein C-terminal helicase 1 [Source:HGNC Symbol;Acc:HGNC:20473]
MSTRG.11435	ENSAPLG00020009880	MSTRG.11435.1	31410	20[-]3133230-3143848	20[-]3175258-3188618	-	GO:0004435;GO:0004672;GO:0004674;GO:0005524;GO:0006468;GO:0006629;GO:0007165;GO:0035556;GO:0004435;GO:0004672;GO:0004674;GO:0005524;GO:0006468;GO:0006629;GO:0007165;GO:0035556;GO:0004435;GO:0004672;GO:0004674;GO:0005524;GO:0006468;GO:0006629;GO:0007165;GO:0035556;GO:0004435;GO:0004672;GO:0004674;GO:0005524;GO:0006468;GO:0006629;GO:0007165;GO:0035556	K04688	T	veNOG10879	-
MSTRG.1145	ENSAPLG00020001856	MSTRG.1145.1	14452	1[+]61936507-61940461	1[+]61851557-61922055	PTN	GO:0008083	K16642	T	veNOG20055	pleiotrophin [Source:NCBI gene;Acc:101792457]
MSTRG.1145	ENSAPLG00020001860	MSTRG.1145.1	53357	1[+]61936507-61940461	1[-]61993818-61995173	CHRM2	GO:0004930;GO:0005887;GO:0007186;GO:0008016;GO:0016021;GO:0016907	K04130	T	veNOG05150;KOG4220	cholinergic receptor muscarinic 2 [Source:HGNC Symbol;Acc:HGNC:1951]
MSTRG.11470	ENSAPLG00020017031	MSTRG.11470.1	54445	20[+]3766230-3766685	20[-]3821130-3825061	-	GO:0006081;GO:0016491;GO:0016620;GO:0055114	K00128	C	veNOG00321	-
MSTRG.11470	ENSAPLG00020017034	MSTRG.11470.1	60082	20[+]3766230-3766685	20[-]3826767-3831254	-	GO:0006081;GO:0016491;GO:0016620;GO:0055114	K00128	C	veNOG00321	-
MSTRG.11470	ENSAPLG00020017036	MSTRG.11470.1	69599	20[+]3766230-3766685	20[-]3836284-3873632	ULK2	GO:0004672;GO:0004674;GO:0005524;GO:0006468	K08269	T	veNOG06791	unc-51 like autophagy activating kinase 2 [Source:HGNC Symbol;Acc:HGNC:13480]
MSTRG.11470	ENSAPLG00020017029	MSTRG.11470.1	39859	20[+]3766230-3766685	20[+]3806544-3811486	-	GO:0015297;GO:0016020;GO:0042910;GO:0055085;GO:0015297;GO:0016020;GO:0042910;GO:0055085	K03327	P	veNOG06688	-
MSTRG.11470	ENSAPLG00020017025	MSTRG.11470.1	31591	20[+]3766230-3766685	20[-]3730998-3734639	GLOD4	-	-	G	veNOG00077	glyoxalase domain containing 4 [Source:HGNC Symbol;Acc:HGNC:14111]
MSTRG.11470	ENSAPLG00020017030	MSTRG.11470.1	45348	20[+]3766230-3766685	20[-]3812033-3817137	-	GO:0006081;GO:0016491;GO:0016620;GO:0055114	K00128	C	veNOG00321	-
MSTRG.11470	ENSAPLG00020017023	MSTRG.11470.1	41555	20[+]3766230-3766685	20[+]3722789-3724675	TLCD3A	GO:0016021	-	T	veNOG15223	TLC domain containing 3A [Source:HGNC Symbol;Acc:HGNC:29646]
MSTRG.11470	ENSAPLG00020017022	MSTRG.11470.1	44445	20[+]3766230-3766685	20[+]3721265-3721785	-	-	-	T	veNOG15223	-
MSTRG.11470	ENSAPLG00020017027	MSTRG.11470.1	0	20[+]3766230-3766685	20[-]3739564-3790247	NXN	GO:0045454	K17609	O	veNOG03224	nucleoredoxin [Source:HGNC Symbol;Acc:HGNC:18008]
MSTRG.11470	ENSAPLG00020017026	MSTRG.11470.1	28748	20[+]3766230-3766685	20[+]3734673-3737482	-	GO:0003723;GO:0006396;GO:0008168;GO:0008173;GO:0003723;GO:0006396;GO:0008173	K20095	A	veNOG02915	-
MSTRG.11470	ENSAPLG00020017028	MSTRG.11470.1	28033	20[+]3766230-3766685	20[+]3794718-3804794	-	GO:0015297;GO:0016020;GO:0042910;GO:0055085	K03327	P	veNOG06688	-
MSTRG.11470	ENSAPLG00020017016	MSTRG.11470.1	45145	20[+]3766230-3766685	20[-]3661489-3721085	VPS53	GO:0000938;GO:0042147;GO:0000938;GO:0042147;GO:0000938;GO:0042147;GO:0000938;GO:0042147;GO:0000938;GO:0042147	K20299	U	veNOG07962	VPS53 subunit of GARP complex [Source:HGNC Symbol;Acc:HGNC:25608]
MSTRG.11495	ENSAPLG00020017202	MSTRG.11495.1	3699	20[-]4318193-4319317	20[-]4303183-4314494	ADORA2B	GO:0001609;GO:0001973;GO:0004930;GO:0007186;GO:0016021	K04267	T	veNOG03735	adenosine A2b receptor [Source:HGNC Symbol;Acc:HGNC:264]
MSTRG.11495	ENSAPLG00020017204	MSTRG.11495.1	10671	20[-]4318193-4319317	20[-]4329988-4409264	SPECC1	GO:0005515;GO:0005515	-	Z	veNOG01756	sperm antigen with calponin homology and coiled- coil domains 1 [Source:HGNC Symbol;Acc:HGNC:30615]
MSTRG.11495	ENSAPLG00020017201	MSTRG.11495.1	18442	20[-]4318193-4319317	20[+]4289177-4299751	ZSWIM7	GO:0008270	-	S	veNOG19720	zinc finger SWIM-type containing 7 [Source:HGNC Symbol;Acc:HGNC:26993]
MSTRG.11495	ENSAPLG00020017192	MSTRG.11495.1	37164	20[-]4318193-4319317	20[+]4230352-4281029	NCOR1	GO:0003677;GO:0003677	K04650	K	veNOG03686	nuclear receptor corepressor 1 [Source:HGNC Symbol;Acc:HGNC:7672]
MSTRG.11495	ENSAPLG00020017200	MSTRG.11495.1	29346	20[-]4318193-4319317	20[-]4285104-4288847	TTC19	GO:0005515;GO:0034551	K18169	Z	veNOG04502	tetratricopeptide repeat domain 19 [Source:HGNC Symbol;Acc:HGNC:26006]
MSTRG.11504	ENSAPLG00020017217	MSTRG.11504.1	96076	20[+]4566810-4568635	20[+]4465966-4470734	TRARG1	GO:0016021;GO:0016021	-	R	veNOG21634	trafficking regulator of GLUT4 (SLC2A4) 1 [Source:NCBI gene;Acc:106018216]
MSTRG.11504	ENSAPLG00020017224	MSTRG.11504.1	17409	20[+]4566810-4568635	20[+]4546185-4549401	TMIGD1	-	-	T	veNOG12360	transmembrane and immunoglobulin domain containing 1 [Source:HGNC Symbol;Acc:HGNC:32431]
MSTRG.11504	ENSAPLG00020017225	MSTRG.11504.1	0	20[+]4566810-4568635	20[+]4550637-4572131	BLMH	GO:0004197;GO:0006508	K01372	E	veNOG00997	bleomycin hydrolase [Source:HGNC Symbol;Acc:HGNC:1059]
MSTRG.11504	ENSAPLG00020017229	MSTRG.11504.1	17325	20[+]4566810-4568635	20[+]4585960-4599795	SLC6A4	GO:0005328;GO:0016021	K05037	P	opiNOG00915;veNOG05626	solute carrier family 6 member 4 [Source:HGNC Symbol;Acc:HGNC:11050]
MSTRG.11504	ENSAPLG00020017233	MSTRG.11504.1	53378	20[+]4566810-4568635	20[-]4622013-4654053	EFCAB5	GO:0005509	-	R	veNOG13723	EF-hand calcium binding domain 5 [Source:HGNC Symbol;Acc:HGNC:24801]
MSTRG.11504	ENSAPLG00020017219	MSTRG.11504.1	51227	20[+]4566810-4568635	20[-]4486035-4515583	GOSR1	GO:0000139;GO:0005801;GO:0006888;GO:0016021	K08495	U	veNOG03488	golgi SNAP receptor complex member 1 [Source:HGNC Symbol;Acc:HGNC:4430]
MSTRG.11504	ENSAPLG00020017231	MSTRG.11504.1	34806	20[+]4566810-4568635	20[-]4603441-4619227	NSRP1	-	K13206	A	veNOG12779	nuclear speckle splicing regulatory protein 1 [Source:HGNC Symbol;Acc:HGNC:25305]
MSTRG.1151	ENSAPLG00020001884	MSTRG.1151.1	10053	1[-]62639047-62646421	1[+]62609250-62628994	SLC13A4	GO:0016020;GO:0022857;GO:0055085;GO:0016020;GO:0022857;GO:0055085	K14444	P	veNOG04706	solute carrier family 13 member 4 [Source:HGNC Symbol;Acc:HGNC:15827]
MSTRG.1151	ENSAPLG00020001875	MSTRG.1151.1	89347	1[-]62639047-62646421	1[-]62547510-62549700	-	GO:0003700;GO:0005634;GO:0006355;GO:0043565	-	K	veNOG14823	-
MSTRG.1151	ENSAPLG00020001878	MSTRG.1151.1	37596	1[-]62639047-62646421	1[+]62576056-62601451	FAM180A	-	-	S	veNOG11550	family with sequence similarity 180 member A [Source:NCBI gene;Acc:101795459]
MSTRG.11520	ENSAPLG00020017250	MSTRG.11520.1	13064	20[+]4907958-4910577	20[-]4890938-4894894	CRYBA1	-	-	R	veNOG08885	crystallin beta A1 [Source:HGNC Symbol;Acc:HGNC:2394]
MSTRG.11520	ENSAPLG00020017245	MSTRG.11520.1	58682	20[+]4907958-4910577	20[-]4786521-4849276	TAOK1	GO:0004672;GO:0005524;GO:0006468	K04429	T	veNOG08145;opiNOG01419	TAO kinase 1 [Source:NCBI gene;Acc:101803578]
MSTRG.11520	ENSAPLG00020002131	MSTRG.11520.1	76913	20[+]4907958-4910577	20[+]4987490-4990469	DHRS13	-	K11169	Q	veNOG05739	dehydrogenase/reductase 13 [Source:HGNC Symbol;Acc:HGNC:28326]
MSTRG.11520	ENSAPLG00020002144	MSTRG.11520.1	94236	20[+]4907958-4910577	20[+]5004813-5007923	FLOT2	-	K07192	ZU	opiNOG10589;veNOG09779	flotillin 2 [Source:HGNC Symbol;Acc:HGNC:3758]
MSTRG.11520	ENSAPLG00020017346	MSTRG.11520.1	25741	20[+]4907958-4910577	20[-]4936318-4938618	PIPOX	GO:0016491;GO:0055114	K00306	E	veNOG13380	pipecolic acid and sarcosine oxidase [Source:HGNC Symbol;Acc:HGNC:17804]
MSTRG.11520	ENSAPLG00020017347	MSTRG.11520.1	37582	20[+]4907958-4910577	20[+]4948159-4955623	SEZ6	-	-	R	veNOG04003	seizure related 6 homolog [Source:HGNC Symbol;Acc:HGNC:15955]
MSTRG.11520	ENSAPLG00020017248	MSTRG.11520.1	26387	20[+]4907958-4910577	20[+]4870320-4881571	NUFIP2	GO:0003723	-	R	veNOG07992	nuclear FMR1 interacting protein 2 [Source:NCBI gene;Acc:101790604]
MSTRG.11520	ENSAPLG00020002080	MSTRG.11520.1	45624	20[+]4907958-4910577	20[+]4956201-4987256	PHF12	GO:0003714;GO:0005515;GO:0045892;GO:0003714;GO:0005515;GO:0045892	-	R	veNOG09846	PHD finger protein 12 [Source:NCBI gene;Acc:101793448]
MSTRG.11526	ENSAPLG00020002131	MSTRG.11526.4	39681	20[+]5030150-5040466	20[+]4987490-4990469	DHRS13	-	K11169	Q	veNOG05739	dehydrogenase/reductase 13 [Source:HGNC Symbol;Acc:HGNC:28326]
MSTRG.11526	ENSAPLG00020002144	MSTRG.11526.4	22227	20[+]5030150-5040466	20[+]5004813-5007923	FLOT2	-	K07192	ZU	opiNOG10589;veNOG09779	flotillin 2 [Source:HGNC Symbol;Acc:HGNC:3758]
MSTRG.11526	ENSAPLG00020003475	MSTRG.11526.4	17315	20[+]5030150-5040466	20[-]5057781-5062974	TRAF4	GO:0005515;GO:0007165;GO:0007250;GO:0008270;GO:0042981;GO:0046330;GO:0046872	K09848	T	veNOG02397	TNF receptor associated factor 4 [Source:HGNC Symbol;Acc:HGNC:12034]
MSTRG.11526	ENSAPLG00020003817	MSTRG.11526.4	97098	20[+]5030150-5040466	20[+]5137564-5141631	RSKR	GO:0004672;GO:0005524;GO:0006468	K17529	T	veNOG01355	ribosomal protein S6 kinase related [Source:HGNC Symbol;Acc:HGNC:26314]
MSTRG.11526	ENSAPLG00020002264	MSTRG.11526.4	12921	20[+]5030150-5040466	20[+]5012771-5017229	ERAL1	GO:0003723;GO:0005525;GO:0003723;GO:0003723;GO:0003723;GO:0005525;GO:0003723;GO:0005525;GO:0003723;GO:0005525	-	TD	veNOG02640	Era like 12S mitochondrial rRNA chaperone 1 [Source:HGNC Symbol;Acc:HGNC:3424]
MSTRG.11526	ENSAPLG00020003534	MSTRG.11526.4	45561	20[+]5030150-5040466	20[+]5086027-5089059	RAB34	GO:0003924;GO:0005525	K07921	U	veNOG00838	RAB34, member RAS oncogene family [Source:HGNC Symbol;Acc:HGNC:16519]
MSTRG.11526	ENSAPLG00020003466	MSTRG.11526.4	3436	20[+]5030150-5040466	20[+]5043902-5050187	FAM222B	-	-	S	veNOG14022	family with sequence similarity 222 member B [Source:HGNC Symbol;Acc:HGNC:25563]
MSTRG.11526	ENSAPLG00020003551	MSTRG.11526.4	46823	20[+]5030150-5040466	20[-]5087289-5090194	-	GO:0009116;GO:0009116	-	F	veNOG18225	-
MSTRG.11526	ENSAPLG00020003518	MSTRG.11526.4	43231	20[+]5030150-5040466	20[-]5083697-5085868	RPL23A	GO:0003735;GO:0005840;GO:0006412	K02893	J	veNOG15321	ribosomal protein L23a [Source:NCBI gene;Acc:101796209]
MSTRG.11526	ENSAPLG00020017346	MSTRG.11526.4	91532	20[+]5030150-5040466	20[-]4936318-4938618	PIPOX	GO:0016491;GO:0055114	K00306	E	veNOG13380	pipecolic acid and sarcosine oxidase [Source:HGNC Symbol;Acc:HGNC:17804]
MSTRG.11526	ENSAPLG00020017347	MSTRG.11526.4	74527	20[+]5030150-5040466	20[+]4948159-4955623	SEZ6	-	-	R	veNOG04003	seizure related 6 homolog [Source:HGNC Symbol;Acc:HGNC:15955]
MSTRG.11526	ENSAPLG00020003562	MSTRG.11526.4	55368	20[+]5030150-5040466	20[-]5095834-5117430	SUPT6H	GO:0003676;GO:0003677;GO:0006139;GO:0032968	K11292	A	veNOG07130	SPT6 homolog, histone chaperone and transcription elongation factor [Source:HGNC Symbol;Acc:HGNC:11470]
MSTRG.11526	ENSAPLG00020003594	MSTRG.11526.4	80250	20[+]5030150-5040466	20[+]5120716-5122870	SDF2	GO:0016020	-	R	veNOG01671	stromal cell derived factor 2 [Source:HGNC Symbol;Acc:HGNC:10675]
MSTRG.11526	ENSAPLG00020002080	MSTRG.11526.4	42894	20[+]5030150-5040466	20[+]4956201-4987256	PHF12	GO:0003714;GO:0005515;GO:0045892;GO:0003714;GO:0005515;GO:0045892	-	R	veNOG09846	PHD finger protein 12 [Source:NCBI gene;Acc:101793448]
MSTRG.11526	ENSAPLG00020003506	MSTRG.11526.4	38347	20[+]5030150-5040466	20[+]5078813-5080980	TLCD1	GO:0016021	-	S	veNOG08644	TLC domain containing 1 [Source:HGNC Symbol;Acc:HGNC:25177]
MSTRG.11526	ENSAPLG00020003487	MSTRG.11526.4	25634	20[+]5030150-5040466	20[-]5066100-5077693	NEK8	GO:0004672;GO:0005524;GO:0006468	K08857	T	veNOG01603	NIMA related kinase 8 [Source:HGNC Symbol;Acc:HGNC:13387]
MSTRG.11528	ENSAPLG00020002131	MSTRG.11528.1	43240	20[-]5033709-5035490	20[+]4987490-4990469	DHRS13	-	K11169	Q	veNOG05739	dehydrogenase/reductase 13 [Source:HGNC Symbol;Acc:HGNC:28326]
MSTRG.11528	ENSAPLG00020002144	MSTRG.11528.1	25786	20[-]5033709-5035490	20[+]5004813-5007923	FLOT2	-	K07192	ZU	opiNOG10589;veNOG09779	flotillin 2 [Source:HGNC Symbol;Acc:HGNC:3758]
MSTRG.11528	ENSAPLG00020003475	MSTRG.11528.1	22291	20[-]5033709-5035490	20[-]5057781-5062974	TRAF4	GO:0005515;GO:0007165;GO:0007250;GO:0008270;GO:0042981;GO:0046330;GO:0046872	K09848	T	veNOG02397	TNF receptor associated factor 4 [Source:HGNC Symbol;Acc:HGNC:12034]
MSTRG.11528	ENSAPLG00020002264	MSTRG.11528.1	16480	20[-]5033709-5035490	20[+]5012771-5017229	ERAL1	GO:0003723;GO:0005525;GO:0003723;GO:0003723;GO:0003723;GO:0005525;GO:0003723;GO:0005525;GO:0003723;GO:0005525	-	TD	veNOG02640	Era like 12S mitochondrial rRNA chaperone 1 [Source:HGNC Symbol;Acc:HGNC:3424]
MSTRG.11528	ENSAPLG00020003534	MSTRG.11528.1	50537	20[-]5033709-5035490	20[+]5086027-5089059	RAB34	GO:0003924;GO:0005525	K07921	U	veNOG00838	RAB34, member RAS oncogene family [Source:HGNC Symbol;Acc:HGNC:16519]
MSTRG.11528	ENSAPLG00020003466	MSTRG.11528.1	8412	20[-]5033709-5035490	20[+]5043902-5050187	FAM222B	-	-	S	veNOG14022	family with sequence similarity 222 member B [Source:HGNC Symbol;Acc:HGNC:25563]
MSTRG.11528	ENSAPLG00020003551	MSTRG.11528.1	51799	20[-]5033709-5035490	20[-]5087289-5090194	-	GO:0009116;GO:0009116	-	F	veNOG18225	-
MSTRG.11528	ENSAPLG00020003518	MSTRG.11528.1	48207	20[-]5033709-5035490	20[-]5083697-5085868	RPL23A	GO:0003735;GO:0005840;GO:0006412	K02893	J	veNOG15321	ribosomal protein L23a [Source:NCBI gene;Acc:101796209]
MSTRG.11528	ENSAPLG00020017346	MSTRG.11528.1	95091	20[-]5033709-5035490	20[-]4936318-4938618	PIPOX	GO:0016491;GO:0055114	K00306	E	veNOG13380	pipecolic acid and sarcosine oxidase [Source:HGNC Symbol;Acc:HGNC:17804]
MSTRG.11528	ENSAPLG00020017347	MSTRG.11528.1	78086	20[-]5033709-5035490	20[+]4948159-4955623	SEZ6	-	-	R	veNOG04003	seizure related 6 homolog [Source:HGNC Symbol;Acc:HGNC:15955]
MSTRG.11528	ENSAPLG00020003562	MSTRG.11528.1	60344	20[-]5033709-5035490	20[-]5095834-5117430	SUPT6H	GO:0003676;GO:0003677;GO:0006139;GO:0032968	K11292	A	veNOG07130	SPT6 homolog, histone chaperone and transcription elongation factor [Source:HGNC Symbol;Acc:HGNC:11470]
MSTRG.11528	ENSAPLG00020003594	MSTRG.11528.1	85226	20[-]5033709-5035490	20[+]5120716-5122870	SDF2	GO:0016020	-	R	veNOG01671	stromal cell derived factor 2 [Source:HGNC Symbol;Acc:HGNC:10675]
MSTRG.11528	ENSAPLG00020002080	MSTRG.11528.1	46453	20[-]5033709-5035490	20[+]4956201-4987256	PHF12	GO:0003714;GO:0005515;GO:0045892;GO:0003714;GO:0005515;GO:0045892	-	R	veNOG09846	PHD finger protein 12 [Source:NCBI gene;Acc:101793448]
MSTRG.11528	ENSAPLG00020003506	MSTRG.11528.1	43323	20[-]5033709-5035490	20[+]5078813-5080980	TLCD1	GO:0016021	-	S	veNOG08644	TLC domain containing 1 [Source:HGNC Symbol;Acc:HGNC:25177]
MSTRG.11528	ENSAPLG00020003487	MSTRG.11528.1	30610	20[-]5033709-5035490	20[-]5066100-5077693	NEK8	GO:0004672;GO:0005524;GO:0006468	K08857	T	veNOG01603	NIMA related kinase 8 [Source:HGNC Symbol;Acc:HGNC:13387]
MSTRG.11554	ENSAPLG00020003963	MSTRG.11554.1	49294	20[+]5339597-5339839	20[-]5287693-5290303	TMEM199	GO:0070072	-	S	veNOG14596	transmembrane protein 199 [Source:HGNC Symbol;Acc:HGNC:18085]
MSTRG.11554	ENSAPLG00020003923	MSTRG.11554.1	73247	20[+]5339597-5339839	20[+]5262751-5266350	SLC46A1	GO:0055085	K14613	P	veNOG11922	solute carrier family 46 member 1 [Source:HGNC Symbol;Acc:HGNC:30521]
MSTRG.11554	ENSAPLG00020003916	MSTRG.11554.1	82377	20[+]5339597-5339839	20[-]5255243-5257220	-	GO:0016020;GO:0022857;GO:0055085	K14445	P	veNOG01106	-
MSTRG.11554	ENSAPLG00020004061	MSTRG.11554.1	74006	20[+]5339597-5339839	20[-]5413845-5415516	HIC1	GO:0000122;GO:0003676;GO:0003700;GO:0008630	-	K	KOG1721;veNOG01330	HIC ZBTB transcriptional repressor 1 [Source:HGNC Symbol;Acc:HGNC:4909]
MSTRG.11554	ENSAPLG00020004013	MSTRG.11554.1	0	20[+]5339597-5339839	20[+]5331862-5410180	SMG6	GO:0005515	K11124	A	veNOG01277	SMG6 nonsense mediated mRNA decay factor [Source:HGNC Symbol;Acc:HGNC:17809]
MSTRG.11554	ENSAPLG00020003983	MSTRG.11554.1	32881	20[+]5339597-5339839	20[+]5300444-5306716	TSR1	GO:0005634;GO:0042254	K14799	S	veNOG11909	TSR1 ribosome maturation factor [Source:HGNC Symbol;Acc:HGNC:25542]
MSTRG.11554	ENSAPLG00020003954	MSTRG.11554.1	54559	20[+]5339597-5339839	20[-]5281918-5285038	-	GO:0003777;GO:0005524;GO:0007018;GO:0008017	K10399	Z	veNOG07095	-
MSTRG.11554	ENSAPLG00020003942	MSTRG.11554.1	58455	20[+]5339597-5339839	20[+]5278780-5281142	VTN	GO:0005044;GO:0006955;GO:0030247	K06251	W	veNOG05061	vitronectin [Source:HGNC Symbol;Acc:HGNC:12724]
MSTRG.11554	ENSAPLG00020004091	MSTRG.11554.1	88202	20[+]5339597-5339839	20[-]5428041-5444826	DPH1	GO:0017183;GO:0017183;GO:0017183;GO:0017183	K07561	J	veNOG03031	diphthamide biosynthesis 1 [Source:HGNC Symbol;Acc:HGNC:3003]
MSTRG.11554	ENSAPLG00020003971	MSTRG.11554.1	42579	20[+]5339597-5339839	20[+]5291408-5297018	POLDIP2	GO:0003677	K17809	P	opiNOG09605;veNOG14892	DNA polymerase delta interacting protein 2 [Source:HGNC Symbol;Acc:HGNC:23781]
MSTRG.11563	ENSAPLG00020004226	MSTRG.11563.2,MSTRG.11563.1	89768	20[+]5563853-5566431	20[+]5472829-5474085	RTN4RL1	GO:0005515	K16660	T	veNOG00050	reticulon 4 receptor like 1 [Source:HGNC Symbol;Acc:HGNC:21329]
MSTRG.11563	ENSAPLG00020004560	MSTRG.11563.2,MSTRG.11563.1	2288	20[+]5563853-5566431	20[-]5568719-5572561	-	GO:0016491;GO:0050660;GO:0055114	-	R	veNOG14443	-
MSTRG.11563	ENSAPLG00020004546	MSTRG.11563.2,MSTRG.11563.1	6506	20[+]5563853-5566431	20[-]5549150-5557347	WDR81	GO:0005515	K17601	R	veNOG09210	WD repeat domain 81 [Source:HGNC Symbol;Acc:HGNC:26600]
MSTRG.11563	ENSAPLG00020004579	MSTRG.11563.2,MSTRG.11563.1	22276	20[+]5563853-5566431	20[+]5588707-5597343	PRPF8	GO:0000398;GO:0003723;GO:0005681	K12856	A	veNOG13969	pre-mRNA processing factor 8 [Source:HGNC Symbol;Acc:HGNC:17340]
MSTRG.11563	ENSAPLG00020004591	MSTRG.11563.2,MSTRG.11563.1	42512	20[+]5563853-5566431	20[+]5608943-5612343	RILP	-	K13883	Z	veNOG10469	Rab interacting lysosomal protein [Source:HGNC Symbol;Acc:HGNC:30266]
MSTRG.11563	ENSAPLG00020004238	MSTRG.11563.2,MSTRG.11563.1	41102	20[+]5563853-5566431	20[-]5500803-5522751	RPA1	GO:0003676;GO:0003677;GO:0005634;GO:0006260;GO:0006281;GO:0006310;GO:0003676;GO:0003677;GO:0005634;GO:0006260;GO:0006281;GO:0006310;GO:0003677;GO:0005634;GO:0006260;GO:0006281;GO:0006310	K07466	L	veNOG08439	replication protein A1 [Source:HGNC Symbol;Acc:HGNC:10289]
MSTRG.11563	ENSAPLG00020004667	MSTRG.11563.2,MSTRG.11563.1	57970	20[+]5563853-5566431	20[+]5624401-5648695	SLC43A2	GO:0015179;GO:0015807;GO:0055085;GO:0015179;GO:0015807;GO:0055085;GO:0015179;GO:0015807;GO:0055085;GO:0015179;GO:0015807;GO:0055085;GO:0015179;GO:0015807;GO:0055085	K08229	P	veNOG05640	solute carrier family 43 member 2 [Source:HGNC Symbol;Acc:HGNC:23087]
MSTRG.11563	ENSAPLG00020004310	MSTRG.11563.2,MSTRG.11563.1	29598	20[+]5563853-5566431	20[-]5531375-5534255	-	GO:0005615	K19614	V	veNOG01374	-
MSTRG.11563	ENSAPLG00020004344	MSTRG.11563.2,MSTRG.11563.1	16934	20[+]5563853-5566431	20[-]5540412-5546919	SERPINF2	GO:0004867;GO:0005615;GO:0051918;GO:0004867;GO:0005615;GO:0051918	K03983	V	veNOG10657	serpin family F member 2 [Source:HGNC Symbol;Acc:HGNC:9075]
MSTRG.11563	ENSAPLG00020004567	MSTRG.11563.2,MSTRG.11563.1	11882	20[+]5563853-5566431	20[+]5578313-5587332	TLCD2	GO:0016021	-	S	veNOG09763	TLC domain containing 2 [Source:NCBI gene;Acc:101795608]
MSTRG.11567	ENSAPLG00020004560	MSTRG.11567.1	40148	20[+]5612709-5613365	20[-]5568719-5572561	-	GO:0016491;GO:0050660;GO:0055114	-	R	veNOG14443	-
MSTRG.11567	ENSAPLG00020009150	MSTRG.11567.1	70622	20[+]5612709-5613365	20[+]5683987-5696510	INPP5K	GO:0046856	K01106	U	veNOG03545	inositol polyphosphate-5-phosphatase K [Source:HGNC Symbol;Acc:HGNC:33882]
MSTRG.11567	ENSAPLG00020009139	MSTRG.11567.1	53073	20[+]5612709-5613365	20[+]5666438-5677525	PITPNA	GO:0005548;GO:0015914	-	TI	veNOG05149	phosphatidylinositol transfer protein alpha [Source:HGNC Symbol;Acc:HGNC:9001]
MSTRG.11567	ENSAPLG00020004546	MSTRG.11567.1	55362	20[+]5612709-5613365	20[-]5549150-5557347	WDR81	GO:0005515	K17601	R	veNOG09210	WD repeat domain 81 [Source:HGNC Symbol;Acc:HGNC:26600]
MSTRG.11567	ENSAPLG00020004579	MSTRG.11567.1	15366	20[+]5612709-5613365	20[+]5588707-5597343	PRPF8	GO:0000398;GO:0003723;GO:0005681	K12856	A	veNOG13969	pre-mRNA processing factor 8 [Source:HGNC Symbol;Acc:HGNC:17340]
MSTRG.11567	ENSAPLG00020004591	MSTRG.11567.1	366	20[+]5612709-5613365	20[+]5608943-5612343	RILP	-	K13883	Z	veNOG10469	Rab interacting lysosomal protein [Source:HGNC Symbol;Acc:HGNC:30266]
MSTRG.11567	ENSAPLG00020004238	MSTRG.11567.1	89958	20[+]5612709-5613365	20[-]5500803-5522751	RPA1	GO:0003676;GO:0003677;GO:0005634;GO:0006260;GO:0006281;GO:0006310;GO:0003676;GO:0003677;GO:0005634;GO:0006260;GO:0006281;GO:0006310;GO:0003677;GO:0005634;GO:0006260;GO:0006281;GO:0006310	K07466	L	veNOG08439	replication protein A1 [Source:HGNC Symbol;Acc:HGNC:10289]
MSTRG.11567	ENSAPLG00020009361	MSTRG.11567.1	92331	20[+]5612709-5613365	20[+]5705696-5759961	MYO1C	GO:0003774;GO:0005515;GO:0005524;GO:0016459;GO:0003774;GO:0005515;GO:0005524;GO:0016459;GO:0003774;GO:0005515;GO:0005524;GO:0016459;GO:0003774;GO:0005515;GO:0005524;GO:0016459;GO:0003774;GO:0005515;GO:0005524;GO:0016459;GO:0003774;GO:0005515;GO:0005524;GO:0016459;GO:0003774;GO:0005515;GO:0005524;GO:0016459	K10356	Z	veNOG08836;opiNOG00022	myosin IC [Source:HGNC Symbol;Acc:HGNC:7597]
MSTRG.11567	ENSAPLG00020004667	MSTRG.11567.1	11036	20[+]5612709-5613365	20[+]5624401-5648695	SLC43A2	GO:0015179;GO:0015807;GO:0055085;GO:0015179;GO:0015807;GO:0055085;GO:0015179;GO:0015807;GO:0055085;GO:0015179;GO:0015807;GO:0055085;GO:0015179;GO:0015807;GO:0055085	K08229	P	veNOG05640	solute carrier family 43 member 2 [Source:HGNC Symbol;Acc:HGNC:23087]
MSTRG.11567	ENSAPLG00020004310	MSTRG.11567.1	78454	20[+]5612709-5613365	20[-]5531375-5534255	-	GO:0005615	K19614	V	veNOG01374	-
MSTRG.11567	ENSAPLG00020004344	MSTRG.11567.1	65790	20[+]5612709-5613365	20[-]5540412-5546919	SERPINF2	GO:0004867;GO:0005615;GO:0051918;GO:0004867;GO:0005615;GO:0051918	K03983	V	veNOG10657	serpin family F member 2 [Source:HGNC Symbol;Acc:HGNC:9075]
MSTRG.11567	ENSAPLG00020004567	MSTRG.11567.1	25377	20[+]5612709-5613365	20[+]5578313-5587332	TLCD2	GO:0016021	-	S	veNOG09763	TLC domain containing 2 [Source:NCBI gene;Acc:101795608]
MSTRG.11606	ENSAPLG00020016417	MSTRG.11606.1	71726	20[-]6200443-6207320	20[+]6126302-6128717	CHCHD2	-	-	S	veNOG21177	coiled-coil-helix-coiled-coil-helix domain containing 2 [Source:HGNC Symbol;Acc:HGNC:21645]
MSTRG.11606	ENSAPLG00020016449	MSTRG.11606.1	23915	20[-]6200443-6207320	20[-]6231235-6231973	-	GO:0005576;GO:0006955;GO:0008009	K12499	R	veNOG26986	-
MSTRG.11606	ENSAPLG00020016455	MSTRG.11606.1	48808	20[-]6200443-6207320	20[+]6256128-6276655	TMEM132E	-	K17599	S	veNOG04428	transmembrane protein 132E [Source:HGNC Symbol;Acc:HGNC:26991]
MSTRG.11606	ENSAPLG00020016440	MSTRG.11606.1	19632	20[-]6200443-6207320	20[+]6226952-6228192	-	GO:0005576;GO:0006955;GO:0008009	K12499	R	veNOG26986	-
MSTRG.11606	ENSAPLG00020016413	MSTRG.11606.1	95467	20[-]6200443-6207320	20[+]6092994-6104976	GUSB	GO:0004553;GO:0005975	K01195	G	veNOG03625	glucuronidase beta [Source:NCBI gene;Acc:101793510]
MSTRG.11606	ENSAPLG00020016421	MSTRG.11606.1	58620	20[-]6200443-6207320	20[-]6137663-6141823	SUMF2	-	-	R	veNOG08586	sulfatase modifying factor 2 [Source:HGNC Symbol;Acc:HGNC:20415]
MSTRG.11606	ENSAPLG00020016435	MSTRG.11606.1	10428	20[-]6200443-6207320	20[-]6187294-6190015	-	GO:0003735;GO:0005763;GO:0005840;GO:0006412	K02961	J	veNOG20020	mitochondrial ribosomal protein S17 [Source:NCBI gene;Acc:101792093]
MSTRG.11606	ENSAPLG00020016426	MSTRG.11606.1	50374	20[-]6200443-6207320	20[-]6143361-6150069	CCT6B	GO:0005524;GO:0006457;GO:0051082	K09498	O	veNOG00858	chaperonin containing TCP1 subunit 6B [Source:HGNC Symbol;Acc:HGNC:1621]
MSTRG.11606	ENSAPLG00020016418	MSTRG.11606.1	63996	20[-]6200443-6207320	20[+]6131292-6136447	PHKG1	GO:0004672;GO:0004689;GO:0005516;GO:0005524;GO:0005964;GO:0005978;GO:0006468	K00871	G	veNOG06849	phosphorylase kinase catalytic subunit gamma 1 [Source:HGNC Symbol;Acc:HGNC:8930]
MSTRG.11606	ENSAPLG00020016436	MSTRG.11606.1	0	20[-]6200443-6207320	20[+]6194186-6214917	-	GO:0003779;GO:0005856;GO:0008092;GO:0003779;GO:0005856;GO:0008092	K16684	R	veNOG13275	merlin [Source:NCBI gene;Acc:101791895]
MSTRG.11606	ENSAPLG00020016451	MSTRG.11606.1	25639	20[-]6200443-6207320	20[-]6232959-6234130	-	GO:0005576;GO:0006955;GO:0008009	K05514	WR	veNOG26167;opiNOG47132	-
MSTRG.11606	ENSAPLG00020016432	MSTRG.11606.1	34726	20[-]6200443-6207320	20[+]6160503-6165717	PSPH	GO:0004647;GO:0006564	K01079	E	veNOG11111	phosphoserine phosphatase [Source:HGNC Symbol;Acc:HGNC:9577]
MSTRG.11606	ENSAPLG00020016425	MSTRG.11606.1	57394	20[-]6200443-6207320	20[-]6141664-6143049	-	-	-	-	-	-
MSTRG.11606	ENSAPLG00020016434	MSTRG.11606.1	16043	20[-]6200443-6207320	20[-]6170921-6184400	NIPSNAP2	-	-	S	veNOG08753	nipsnap homolog 2 [Source:NCBI gene;Acc:101798422]
MSTRG.11606	ENSAPLG00020016453	MSTRG.11606.1	27678	20[-]6200443-6207320	20[-]6234998-6236386	-	GO:0005576;GO:0006955;GO:0008009	-	OTR	veNOG30439;NOG154095;veNOG23180;veNOG30938	-
MSTRG.11606	ENSAPLG00020016415	MSTRG.11606.1	77486	20[-]6200443-6207320	20[-]6111175-6122957	VKORC1L1	GO:0042373;GO:0047057	K05357	S	veNOG06715	vitamin K epoxide reductase complex subunit 1 like 1 [Source:NCBI gene;Acc:101798787]
MSTRG.11606	ENSAPLG00020016444	MSTRG.11606.1	21421	20[-]6200443-6207320	20[-]6228741-6230499	-	-	-	K	veNOG11361;opiNOG15806	-
MSTRG.11645	ENSAPLG00020006224	MSTRG.11645.1	0	20[+]7284005-7286090	20[-]7016016-7284025	CUX1	GO:0006891;GO:0030173;GO:0003677;GO:0006355;GO:0043565;GO:0003677;GO:0006355;GO:0043565	K09313	K	veNOG05580	cut like homeobox 1 [Source:HGNC Symbol;Acc:HGNC:2557]
MSTRG.11667	ENSAPLG00020016115	MSTRG.11667.8	43784	20[+]8512657-8513760	20[+]8557544-8606798	GTF2IRD1	-	K03121	K	veNOG03292	GTF2I repeat domain containing 1 [Source:HGNC Symbol;Acc:HGNC:4661]
MSTRG.11667	ENSAPLG00020016093	MSTRG.11667.8	84506	20[+]8512657-8513760	20[+]8422594-8428151	-	GO:0002764;GO:0042113	-	TW	opiNOG43014;veNOG19745	-
MSTRG.11667	ENSAPLG00020016097	MSTRG.11667.8	74516	20[+]8512657-8513760	20[-]8431316-8438141	RFC2	GO:0003677;GO:0005524;GO:0006260	K10755	L	veNOG05047	replication factor C subunit 2 [Source:NCBI gene;Acc:101790369]
MSTRG.11667	ENSAPLG00020016102	MSTRG.11667.8	0	20[+]8512657-8513760	20[+]8477900-8537878	CLIP2	-	K10422	Z	veNOG01132	CAP-Gly domain containing linker protein 2 [Source:HGNC Symbol;Acc:HGNC:2586]
MSTRG.11717	ENSAPLG00020016468	MSTRG.11717.1	63359	20[-]11406696-11408006	20[-]11471365-11475585	TRIM50	GO:0005515;GO:0008270	K12024	O	veNOG00211	tripartite motif containing 50 [Source:HGNC Symbol;Acc:HGNC:19017]
MSTRG.11717	ENSAPLG00020016462	MSTRG.11717.1	47986	20[-]11406696-11408006	20[+]11455992-11464364	-	-	K14316	S	veNOG06107	-
MSTRG.11717	ENSAPLG00020016401	MSTRG.11717.1	15700	20[-]11406696-11408006	20[-]11384556-11390996	-	GO:0005515;GO:0008270;GO:0005515;GO:0008270;GO:0005515;GO:0005515;GO:0005515;GO:0008270;GO:0005515;GO:0008270	K12015	O	veNOG08563;veNOG01728;KOG2177	-
MSTRG.11717	ENSAPLG00020016387	MSTRG.11717.1	25581	20[-]11406696-11408006	20[+]11353578-11381115	-	GO:0005576;GO:0006955;GO:0008009;GO:0005576;GO:0006955;GO:0008009;GO:0005576;GO:0006955;GO:0008009	K12964	TR	veNOG24912;veNOG23180	-
MSTRG.11717	ENSAPLG00020016465	MSTRG.11717.1	57945	20[-]11406696-11408006	20[-]11465951-11471082	NSUN5	GO:0008168	K15264	D	veNOG01282	NOP2/Sun RNA methyltransferase 5 [Source:HGNC Symbol;Acc:HGNC:16385]
MSTRG.11717	ENSAPLG00020016374	MSTRG.11717.1	70085	20[-]11406696-11408006	20[+]11335044-11336611	CCL5	GO:0005576;GO:0006955;GO:0008009	K12499	T	veNOG24688	C-C motif chemokine ligand 5 [Source:HGNC Symbol;Acc:HGNC:10632]
MSTRG.11717	ENSAPLG00020016471	MSTRG.11717.1	70184	20[-]11406696-11408006	20[+]11478190-11483688	FKBP6	GO:0003755;GO:0005515;GO:0034587	K09572	O	veNOG03672	FKBP prolyl isomerase 6 [Source:HGNC Symbol;Acc:HGNC:3722]
MSTRG.11717	ENSAPLG00020016376	MSTRG.11717.1	34145	20[-]11406696-11408006	20[-]11344121-11372551	-	GO:0005576;GO:0006955;GO:0008009;GO:0005576;GO:0006955;GO:0008009;GO:0005576;GO:0006955;GO:0008009	K12964	TR	chorNOG24197;veNOG24845;veNOG24912;veNOG23180	-
MSTRG.11717	ENSAPLG00020016372	MSTRG.11717.1	85109	20[-]11406696-11408006	20[-]11309143-11321587	-	GO:0002149;GO:0004601;GO:0006952;GO:0006979;GO:0020037;GO:0055114	K10789	R	veNOG03540	-
MSTRG.11717	ENSAPLG00020016442	MSTRG.11717.1	0	20[-]11406696-11408006	20[+]11400953-11450252	HIP1	GO:0003779;GO:0005543;GO:0006897;GO:0006915;GO:0030136;GO:0030276;GO:0035091;GO:0048268;GO:0072583;GO:0003779;GO:0005543;GO:0006897;GO:0006915;GO:0030136;GO:0030276;GO:0035091;GO:0048268;GO:0072583;GO:0003779;GO:0005543;GO:0006897;GO:0006915;GO:0030136;GO:0030276;GO:0035091;GO:0048268;GO:0072583;GO:0003779;GO:0005543;GO:0006897;GO:0006915;GO:0030136;GO:0030276;GO:0035091;GO:0048268;GO:0072583	K04559	Z	veNOG06482	huntingtin interacting protein 1 [Source:NCBI gene;Acc:101799967]
MSTRG.11717	ENSAPLG00020016438	MSTRG.11717.1	14544	20[-]11406696-11408006	20[-]11390509-11392152	-	GO:0005576;GO:0006955;GO:0008009;GO:0005576;GO:0006955;GO:0008009;GO:0005576;GO:0006955;GO:0008009	K05408	TR	veNOG24845;veNOG23630	C-C motif chemokine 3 [Source:NCBI gene;Acc:101800424]
MSTRG.1172	ENSAPLG00020002937	MSTRG.1172.8	29481	1[+]64090984-64092081	1[+]64121562-64265357	TMTC1	GO:0005515	-	S	veNOG00593	transmembrane O-mannosyltransferase targeting cadherins 1 [Source:HGNC Symbol;Acc:HGNC:24099]
MSTRG.1172	ENSAPLG00020002845	MSTRG.1172.8	11291	1[+]64090984-64092081	1[+]64034782-64079693	IPO8	GO:0006886;GO:0008536;GO:0006886;GO:0008536;GO:0006886;GO:0008536	K18755	U	veNOG05384	importin 8 [Source:HGNC Symbol;Acc:HGNC:9853]
MSTRG.1172	ENSAPLG00020002634	MSTRG.1172.8	63374	1[+]64090984-64092081	1[+]63990261-64027610	CAPRIN2	GO:0005515;GO:0005515;GO:0005515	K18744	T	veNOG06252	caprin family member 2 [Source:NCBI gene;Acc:101802009]
MSTRG.11722	ENSAPLG00020016468	MSTRG.11722.1	32695	20[-]11508280-11508725	20[-]11471365-11475585	TRIM50	GO:0005515;GO:0008270	K12024	O	veNOG00211	tripartite motif containing 50 [Source:HGNC Symbol;Acc:HGNC:19017]
MSTRG.11722	ENSAPLG00020016462	MSTRG.11722.1	43916	20[-]11508280-11508725	20[+]11455992-11464364	-	-	K14316	S	veNOG06107	-
MSTRG.11722	ENSAPLG00020016465	MSTRG.11722.1	37198	20[-]11508280-11508725	20[-]11465951-11471082	NSUN5	GO:0008168	K15264	D	veNOG01282	NOP2/Sun RNA methyltransferase 5 [Source:HGNC Symbol;Acc:HGNC:16385]
MSTRG.11722	ENSAPLG00020016471	MSTRG.11722.1	24592	20[-]11508280-11508725	20[+]11478190-11483688	FKBP6	GO:0003755;GO:0005515;GO:0034587	K09572	O	veNOG03672	FKBP prolyl isomerase 6 [Source:HGNC Symbol;Acc:HGNC:3722]
MSTRG.11722	ENSAPLG00020007442	MSTRG.11722.1	14615	20[-]11508280-11508725	20[-]11523340-11574879	-	GO:0005515;GO:0005515	K11658	B	veNOG09912	-
MSTRG.11722	ENSAPLG00020016442	MSTRG.11722.1	58028	20[-]11508280-11508725	20[+]11400953-11450252	HIP1	GO:0003779;GO:0005543;GO:0006897;GO:0006915;GO:0030136;GO:0030276;GO:0035091;GO:0048268;GO:0072583;GO:0003779;GO:0005543;GO:0006897;GO:0006915;GO:0030136;GO:0030276;GO:0035091;GO:0048268;GO:0072583;GO:0003779;GO:0005543;GO:0006897;GO:0006915;GO:0030136;GO:0030276;GO:0035091;GO:0048268;GO:0072583;GO:0003779;GO:0005543;GO:0006897;GO:0006915;GO:0030136;GO:0030276;GO:0035091;GO:0048268;GO:0072583	K04559	Z	veNOG06482	huntingtin interacting protein 1 [Source:NCBI gene;Acc:101799967]
MSTRG.11722	ENSAPLG00020016473	MSTRG.11722.1	7500	20[-]11508280-11508725	20[+]11516225-11517844	FZD9	GO:0004888;GO:0005515;GO:0007166;GO:0016020;GO:0016021	K02842	T	veNOG01854	frizzled class receptor 9 [Source:HGNC Symbol;Acc:HGNC:4047]
MSTRG.11722	ENSAPLG00020007624	MSTRG.11722.1	89824	20[-]11508280-11508725	20[+]11598549-11618593	MLXIPL	GO:0046983;GO:0046983	K09113	K	veNOG34758;veNOG03450	MLX interacting protein like [Source:HGNC Symbol;Acc:HGNC:12744]
MSTRG.11729	ENSAPLG00020008927	MSTRG.11729.1	6152	20[+]11638260-11641385	20[+]11647537-11651147	-	-	K19332	S	veNOG00207	-
MSTRG.11729	ENSAPLG00020008918	MSTRG.11729.1	6379	20[+]11638260-11641385	20[+]11625276-11631881	BCL7B	-	-	R	veNOG06514;opiNOG15696	BAF chromatin remodeling complex subunit BCL7B [Source:HGNC Symbol;Acc:HGNC:1005]
MSTRG.11729	ENSAPLG00020007442	MSTRG.11729.1	63381	20[+]11638260-11641385	20[-]11523340-11574879	-	GO:0005515;GO:0005515	K11658	B	veNOG09912	-
MSTRG.11729	ENSAPLG00020007819	MSTRG.11729.1	13519	20[+]11638260-11641385	20[+]11619919-11624741	TBL2	GO:0005515;GO:0005515;GO:0005515	-	R	veNOG09758	transducin beta like 2 [Source:NCBI gene;Acc:101799426]
MSTRG.11729	ENSAPLG00020008936	MSTRG.11729.1	13583	20[+]11638260-11641385	20[+]11654968-11660835	-	-	K19332	S	veNOG00207;veNOG08382	-
MSTRG.11729	ENSAPLG00020007624	MSTRG.11729.1	19667	20[+]11638260-11641385	20[+]11598549-11618593	MLXIPL	GO:0046983;GO:0046983	K09113	K	veNOG34758;veNOG03450	MLX interacting protein like [Source:HGNC Symbol;Acc:HGNC:12744]
MSTRG.11729	ENSAPLG00020008941	MSTRG.11729.1	36784	20[+]11638260-11641385	20[+]11678169-11785496	STX1A	GO:0000149;GO:0005484;GO:0006886;GO:0016020;GO:0016021;GO:0016192;GO:0017157	K04560	U	veNOG11004	syntaxin 1A [Source:HGNC Symbol;Acc:HGNC:11433]
MSTRG.1173	ENSAPLG00020002937	MSTRG.1173.1	12798	1[+]64106317-64108764	1[+]64121562-64265357	TMTC1	GO:0005515	-	S	veNOG00593	transmembrane O-mannosyltransferase targeting cadherins 1 [Source:HGNC Symbol;Acc:HGNC:24099]
MSTRG.1173	ENSAPLG00020002845	MSTRG.1173.1	26624	1[+]64106317-64108764	1[+]64034782-64079693	IPO8	GO:0006886;GO:0008536;GO:0006886;GO:0008536;GO:0006886;GO:0008536	K18755	U	veNOG05384	importin 8 [Source:HGNC Symbol;Acc:HGNC:9853]
MSTRG.1173	ENSAPLG00020002634	MSTRG.1173.1	78707	1[+]64106317-64108764	1[+]63990261-64027610	CAPRIN2	GO:0005515;GO:0005515;GO:0005515	K18744	T	veNOG06252	caprin family member 2 [Source:NCBI gene;Acc:101802009]
MSTRG.11741	ENSAPLG00020009068	MSTRG.11741.1	25998	20[+]12030050-12031554	20[-]12057552-12079740	-	-	K15601	K	veNOG02308	-
MSTRG.11741	ENSAPLG00020009029	MSTRG.11741.1	57909	20[+]12030050-12031554	20[-]11935473-11972141	-	-	K11658	B	veNOG09912	-
MSTRG.11741	ENSAPLG00020009046	MSTRG.11741.1	11116	20[+]12030050-12031554	20[+]12042670-12043941	-	GO:0004842;GO:0016567	K15695	O	veNOG10554	-
MSTRG.11741	ENSAPLG00020009056	MSTRG.11741.1	15080	20[+]12030050-12031554	20[+]12046634-12054564	-	GO:0007034	K12193	U	veNOG13566	charged multivesicular body protein 3 [Source:NCBI gene;Acc:101797326]
MSTRG.11742	ENSAPLG00020009068	MSTRG.11742.1	20406	20[-]12033980-12037146	20[-]12057552-12079740	-	-	K15601	K	veNOG02308	-
MSTRG.11742	ENSAPLG00020009029	MSTRG.11742.1	61839	20[-]12033980-12037146	20[-]11935473-11972141	-	-	K11658	B	veNOG09912	-
MSTRG.11742	ENSAPLG00020009046	MSTRG.11742.1	5524	20[-]12033980-12037146	20[+]12042670-12043941	-	GO:0004842;GO:0016567	K15695	O	veNOG10554	-
MSTRG.11742	ENSAPLG00020009056	MSTRG.11742.1	9488	20[-]12033980-12037146	20[+]12046634-12054564	-	GO:0007034	K12193	U	veNOG13566	charged multivesicular body protein 3 [Source:NCBI gene;Acc:101797326]
MSTRG.11755	ENSAPLG00020009133	MSTRG.11755.1	26741	21[-]452436-454533	21[+]481274-483505	CLDN19	GO:0005198;GO:0005923;GO:0016021	K06087	S	veNOG12916	claudin 19 [Source:HGNC Symbol;Acc:HGNC:2040]
MSTRG.11755	ENSAPLG00020009136	MSTRG.11755.1	35284	21[-]452436-454533	21[+]489817-491998	-	GO:0005198;GO:0005923;GO:0016021	K06087	R	veNOG20504	claudin-16 [Source:NCBI gene;Acc:101793937]
MSTRG.11755	ENSAPLG00020009158	MSTRG.11755.1	74337	21[-]452436-454533	21[-]528870-568345	-	-	-	S	veNOG05453	-
MSTRG.11755	ENSAPLG00020009110	MSTRG.11755.1	15919	21[-]452436-454533	21[+]435590-436517	-	-	-	-	-	-
MSTRG.11755	ENSAPLG00020009143	MSTRG.11755.1	40576	21[-]452436-454533	21[-]495109-505274	YBX1	GO:0003676	K09276	JK	KOG3070;veNOG03891	Y-box binding protein 1 [Source:NCBI gene;Acc:101794118]
MSTRG.11755	ENSAPLG00020009106	MSTRG.11755.1	45338	21[-]452436-454533	21[+]392402-407098	WNT4	GO:0005102;GO:0005576;GO:0007275;GO:0016055	K00408	T	veNOG04605	Wnt family member 4 [Source:NCBI gene;Acc:101791711]
MSTRG.11755	ENSAPLG00020009116	MSTRG.11755.1	14250	21[-]452436-454533	21[-]468783-472936	C1orf50	-	-	S	veNOG12137	chromosome 1 open reading frame 50 [Source:HGNC Symbol;Acc:HGNC:28795]
MSTRG.11755	ENSAPLG00020009149	MSTRG.11755.1	53950	21[-]452436-454533	21[-]508483-520595	PPIH	GO:0000413;GO:0003755;GO:0006457	K09567	O	veNOG03422;COG0652	peptidylprolyl isomerase H [Source:HGNC Symbol;Acc:HGNC:14651]
MSTRG.11755	ENSAPLG00020009093	MSTRG.11755.1	918	21[-]452436-454533	21[-]292062-451518	CDC42	GO:0003924;GO:0005525;GO:0007264;GO:0003924;GO:0005525;GO:0007264;GO:0003924;GO:0005525;GO:0007264;GO:0003924;GO:0005525;GO:0007264	K04393	R	veNOG01493	cell division cycle 42 [Source:HGNC Symbol;Acc:HGNC:1736]
MSTRG.11755	ENSAPLG00020009124	MSTRG.11755.1	17625	21[-]452436-454533	21[+]472158-479807	P3H1	GO:0005506;GO:0005515;GO:0016491;GO:0016705;GO:0019797;GO:0031418;GO:0032963;GO:0055114	K08134	S	veNOG15273	prolyl 3-hydroxylase 1 [Source:NCBI gene;Acc:101793572]
MSTRG.11777	ENSAPLG00020013988	MSTRG.11777.1	25558	21[+]806804-853653	21[+]879211-958194	EIF4G3	GO:0000339;GO:0003723;GO:0003743;GO:0005515;GO:0000339;GO:0003723;GO:0003743;GO:0005515;GO:0000339;GO:0003723;GO:0003743;GO:0005515;GO:0000339;GO:0003723;GO:0003743;GO:0005515;GO:0000339;GO:0003723;GO:0003743;GO:0005515;GO:0000339;GO:0003723;GO:0003743;GO:0005515;GO:0000339;GO:0003723;GO:0003743;GO:0005515	K03260	J	veNOG05667	eukaryotic translation initiation factor 4 gamma 3 [Source:HGNC Symbol;Acc:HGNC:3298]
MSTRG.11777	ENSAPLG00020013933	MSTRG.11777.1	7223	21[+]806804-853653	21[+]790792-799581	ECE1	GO:0004222;GO:0006508;GO:0008237	K01415	E	veNOG05810	endothelin converting enzyme 1 [Source:HGNC Symbol;Acc:HGNC:3146]
MSTRG.11777	ENSAPLG00020013929	MSTRG.11777.1	28920	21[+]806804-853653	21[+]770487-777884	RAP1GAP	GO:0005096;GO:0051056	K17700	T	veNOG02547;KOG3686	RAP1 GTPase activating protein [Source:HGNC Symbol;Acc:HGNC:9858]
MSTRG.11777	ENSAPLG00020009514	MSTRG.11777.1	40812	21[+]806804-853653	21[+]735444-765992	USP48	GO:0004843;GO:0005515;GO:0006511;GO:0016579;GO:0036459;GO:0004843;GO:0005515;GO:0006511;GO:0016579;GO:0036459;GO:0004843;GO:0005515;GO:0006511;GO:0016579;GO:0036459;GO:0004843;GO:0006511;GO:0016579;GO:0036459;GO:0004843;GO:0005515;GO:0006511;GO:0016579;GO:0036459;GO:0004843;GO:0005515;GO:0006511;GO:0016579;GO:0036459;GO:0004843	K11858	O	veNOG12297	ubiquitin specific peptidase 48 [Source:HGNC Symbol;Acc:HGNC:18533]
MSTRG.11777	ENSAPLG00020013930	MSTRG.11777.1	21883	21[+]806804-853653	21[-]780041-784921	ALPL	GO:0003824;GO:0016791	K01077	P	veNOG12080	alkaline phosphatase, biomineralization associated [Source:HGNC Symbol;Acc:HGNC:438]
MSTRG.118	ENSAPLG00020000906	MSTRG.118.1	0	1[+]6569847-6577936	1[+]6542616-6915571	-	GO:0003676;GO:0003723;GO:1990904;GO:0003676;GO:0003676;GO:0003723;GO:1990904	K13207	A	veNOG01979	CUGBP Elav-like family member 2 [Source:NCBI gene;Acc:101796007]
MSTRG.11801	ENSAPLG00020016437	MSTRG.11801.1	62502	21[-]1325181-1326413	21[+]1388915-1413735	ARHGEF10L	GO:0005085;GO:0005089;GO:0005515;GO:0005085;GO:0005089;GO:0005515;GO:0005085;GO:0005089;GO:0005515	K16727	T	veNOG00912	Rho guanine nucleotide exchange factor 10 like [Source:HGNC Symbol;Acc:HGNC:25540]
MSTRG.11801	ENSAPLG00020016420	MSTRG.11801.1	2810	21[-]1325181-1326413	21[-]1329223-1339386	SDHB	GO:0006099;GO:0009055;GO:0016491;GO:0051536;GO:0051537;GO:0055114	K00235	C	veNOG12073	succinate dehydrogenase complex iron sulfur subunit B [Source:NCBI gene;Acc:101793933]
MSTRG.11801	ENSAPLG00020016433	MSTRG.11801.1	49489	21[-]1325181-1326413	21[-]1375902-1384465	RCC2	-	-	S	veNOG14105	regulator of chromosome condensation 2 [Source:HGNC Symbol;Acc:HGNC:30297]
MSTRG.11801	ENSAPLG00020016409	MSTRG.11801.1	45333	21[-]1325181-1326413	21[+]1269490-1279848	SZRD1	-	-	A	veNOG16157	SUZ RNA binding domain containing 1 [Source:NCBI gene;Acc:101798975]
MSTRG.11801	ENSAPLG00020016431	MSTRG.11801.1	41559	21[-]1325181-1326413	21[+]1367972-1373391	-	GO:0004668;GO:0005509;GO:0005737;GO:0018101	K01481	R	veNOG11610	-
MSTRG.11801	ENSAPLG00020016410	MSTRG.11801.1	37253	21[-]1325181-1326413	21[+]1281862-1287928	NECAP2	GO:0006897;GO:0016020	K20069	S	veNOG10302	NECAP endocytosis associated 2 [Source:HGNC Symbol;Acc:HGNC:25528]
MSTRG.11801	ENSAPLG00020016412	MSTRG.11801.1	21990	21[-]1325181-1326413	21[+]1294277-1303191	-	GO:0007098;GO:0035253	-	-	-	-
MSTRG.11801	ENSAPLG00020016414	MSTRG.11801.1	12098	21[-]1325181-1326413	21[-]1304663-1313083	MFAP2	GO:0001527;GO:0001527	-	R	veNOG08058	microfibril associated protein 2 [Source:HGNC Symbol;Acc:HGNC:7033]
MSTRG.11801	ENSAPLG00020016427	MSTRG.11801.1	29901	21[-]1325181-1326413	21[+]1356314-1366760	-	GO:0004668;GO:0005509;GO:0005737;GO:0018101	K01481	R	veNOG11610	-
MSTRG.11801	ENSAPLG00020016424	MSTRG.11801.1	13306	21[-]1325181-1326413	21[-]1339719-1350154	PADI2	GO:0004668;GO:0005509;GO:0005737;GO:0018101	K01481	R	veNOG11610	peptidyl arginine deiminase 2 [Source:HGNC Symbol;Acc:HGNC:18341]
MSTRG.11801	ENSAPLG00020016408	MSTRG.11801.1	67582	21[-]1325181-1326413	21[-]1219527-1257599	FBXO42	GO:0005515;GO:0005515	K10317	R	veNOG01700	F-box protein 42 [Source:HGNC Symbol;Acc:HGNC:29249]
MSTRG.11807	ENSAPLG00020016441	MSTRG.11807.1	53589	21[+]1573806-1576066	21[+]1517861-1520217	KLHDC7A	GO:0005515	-	R	veNOG15868	kelch domain containing 7A [Source:HGNC Symbol;Acc:HGNC:26791]
MSTRG.11807	ENSAPLG00020016443	MSTRG.11807.1	0	21[+]1573806-1576066	21[+]1561641-1660931	PAX7	GO:0003677;GO:0006355;GO:0043565	K09381	K	veNOG02333	paired box 7 [Source:NCBI gene;Acc:101797547]
MSTRG.11807	ENSAPLG00020016439	MSTRG.11807.1	61132	21[+]1573806-1576066	21[+]1497756-1512674	IGSF21	-	-	R	veNOG00702	immunoglobin superfamily member 21 [Source:HGNC Symbol;Acc:HGNC:28246]
MSTRG.11821	ENSAPLG00020016518	MSTRG.11821.1	85902	21[-]2080154-2082171	21[-]2168073-2170538	C1QA	GO:0005515;GO:0006958;GO:0005515;GO:0006958	K03986	W	veNOG18245	complement C1q A chain [Source:HGNC Symbol;Acc:HGNC:1241]
MSTRG.11821	ENSAPLG00020016516	MSTRG.11821.1	82411	21[-]2080154-2082171	21[-]2164582-2167399	C1QC	GO:0005515	K03988	W	veNOG10612	complement C1q C chain [Source:HGNC Symbol;Acc:HGNC:1245]
MSTRG.11821	ENSAPLG00020016514	MSTRG.11821.1	76342	21[-]2080154-2082171	21[-]2158513-2162895	C1QB	GO:0005515;GO:0006958	K03987	W	veNOG18245;veNOG02335	complement C1q B chain [Source:HGNC Symbol;Acc:HGNC:1242]
MSTRG.11821	ENSAPLG00020016503	MSTRG.11821.1	95053	21[-]2080154-2082171	21[-]1969512-1985101	LACTBL1	-	-	S	veNOG03440	lactamase beta like 1 [Source:HGNC Symbol;Acc:HGNC:35445]
MSTRG.11821	ENSAPLG00020016505	MSTRG.11821.1	0	21[-]2080154-2082171	21[-]2023327-2097903	EPHB2	GO:0004672;GO:0004713;GO:0005003;GO:0005515;GO:0005524;GO:0005887;GO:0006468;GO:0007169;GO:0016021;GO:0004672;GO:0004713;GO:0005003;GO:0005515;GO:0005524;GO:0005887;GO:0006468;GO:0007169;GO:0016021	K05111	T	veNOG02728	EPH receptor B2 [Source:HGNC Symbol;Acc:HGNC:3393]
MSTRG.1183	ENSAPLG00020003689	MSTRG.1183.1,MSTRG.1183.2	20296	1[-]64416840-64450388	1[-]64359877-64396544	WASHC1	GO:0005769;GO:0034314;GO:0043014;GO:0071203	K18461	Z	veNOG03245	WASH complex subunit 1 [Source:HGNC Symbol;Acc:HGNC:24361]
MSTRG.1183	ENSAPLG00020003361	MSTRG.1183.1,MSTRG.1183.2	58131	1[-]64416840-64450388	1[+]64340904-64358709	DDX11	GO:0003676;GO:0003677;GO:0003678;GO:0004386;GO:0005524;GO:0006139;GO:0016818;GO:0003676;GO:0003677;GO:0003678;GO:0004386;GO:0005524;GO:0006139;GO:0016818;GO:0003676;GO:0003677;GO:0003678;GO:0004386;GO:0005524;GO:0006139;GO:0016818	K11273	L	veNOG06678	DEAD/H-box helicase 11 [Source:HGNC Symbol;Acc:HGNC:2736]
MSTRG.1183	ENSAPLG00020003294	MSTRG.1183.1,MSTRG.1183.2	76600	1[-]64416840-64450388	1[+]64338419-64340240	-	GO:0003676	-	-	-	-
MSTRG.1183	ENSAPLG00020003708	MSTRG.1183.1,MSTRG.1183.2	0	1[-]64416840-64450388	1[+]64415988-64508255	IQSEC3	GO:0005086;GO:0005515;GO:0032012	K12495	U	veNOG07032	IQ motif and Sec7 domain ArfGEF 3 [Source:HGNC Symbol;Acc:HGNC:29193]
MSTRG.1183	ENSAPLG00020003766	MSTRG.1183.1,MSTRG.1183.2	73091	1[-]64416840-64450388	1[-]64523479-64541081	-	GO:0005328;GO:0005332;GO:0005887;GO:0006836;GO:0016020;GO:0016021;GO:0005328;GO:0005332;GO:0005887;GO:0006836;GO:0016020;GO:0016021;GO:0005328;GO:0005332;GO:0005887;GO:0006836;GO:0016020;GO:0016021;GO:0005328;GO:0005332;GO:0005887;GO:0006836;GO:0016020;GO:0016021;GO:0005328;GO:0016021;GO:0005328;GO:0016021	K05034	P	veNOG01044	-
MSTRG.1183	ENSAPLG00020003287	MSTRG.1183.1,MSTRG.1183.2	82258	1[-]64416840-64450388	1[-]64333392-64334582	-	-	-	R	meNOG49560;veNOG10360	-
MSTRG.1184	ENSAPLG00020003689	MSTRG.1184.1	42792	1[+]64439336-64441879	1[-]64359877-64396544	WASHC1	GO:0005769;GO:0034314;GO:0043014;GO:0071203	K18461	Z	veNOG03245	WASH complex subunit 1 [Source:HGNC Symbol;Acc:HGNC:24361]
MSTRG.1184	ENSAPLG00020003361	MSTRG.1184.1	80627	1[+]64439336-64441879	1[+]64340904-64358709	DDX11	GO:0003676;GO:0003677;GO:0003678;GO:0004386;GO:0005524;GO:0006139;GO:0016818;GO:0003676;GO:0003677;GO:0003678;GO:0004386;GO:0005524;GO:0006139;GO:0016818;GO:0003676;GO:0003677;GO:0003678;GO:0004386;GO:0005524;GO:0006139;GO:0016818	K11273	L	veNOG06678	DEAD/H-box helicase 11 [Source:HGNC Symbol;Acc:HGNC:2736]
MSTRG.1184	ENSAPLG00020003294	MSTRG.1184.1	99096	1[+]64439336-64441879	1[+]64338419-64340240	-	GO:0003676	-	-	-	-
MSTRG.1184	ENSAPLG00020003708	MSTRG.1184.1	0	1[+]64439336-64441879	1[+]64415988-64508255	IQSEC3	GO:0005086;GO:0005515;GO:0032012	K12495	U	veNOG07032	IQ motif and Sec7 domain ArfGEF 3 [Source:HGNC Symbol;Acc:HGNC:29193]
MSTRG.1184	ENSAPLG00020003766	MSTRG.1184.1	81600	1[+]64439336-64441879	1[-]64523479-64541081	-	GO:0005328;GO:0005332;GO:0005887;GO:0006836;GO:0016020;GO:0016021;GO:0005328;GO:0005332;GO:0005887;GO:0006836;GO:0016020;GO:0016021;GO:0005328;GO:0005332;GO:0005887;GO:0006836;GO:0016020;GO:0016021;GO:0005328;GO:0005332;GO:0005887;GO:0006836;GO:0016020;GO:0016021;GO:0005328;GO:0016021;GO:0005328;GO:0016021	K05034	P	veNOG01044	-
MSTRG.11840	ENSAPLG00020008458	MSTRG.11840.1	82746	21[-]2594420-2603791	21[+]2504387-2511674	CASP9	GO:0004197;GO:0006508;GO:0006915;GO:0008234;GO:0042981;GO:0004197;GO:0006508;GO:0006915;GO:0008234;GO:0042981	K04399	D	veNOG03572	caspase 9 [Source:HGNC Symbol;Acc:HGNC:1511]
MSTRG.11840	ENSAPLG00020008486	MSTRG.11840.1	78150	21[-]2594420-2603791	21[-]2514070-2516270	-	GO:0004252;GO:0006508;GO:0004252;GO:0006508;GO:0004252;GO:0006508	K01311	O	veNOG02532	-
MSTRG.11840	ENSAPLG00020008781	MSTRG.11840.1	44041	21[-]2594420-2603791	21[-]2548252-2550379	TMEM51	-	-	S	veNOG11471	transmembrane protein 51 [Source:HGNC Symbol;Acc:HGNC:25488]
MSTRG.11840	ENSAPLG00020008788	MSTRG.11840.1	0	21[-]2594420-2603791	21[-]2562892-2742018	KAZN	-	-	R	veNOG00689	kazrin, periplakin interacting protein [Source:HGNC Symbol;Acc:HGNC:29173]
MSTRG.11840	ENSAPLG00020008449	MSTRG.11840.1	89523	21[-]2594420-2603791	21[-]2494284-2504897	DNAJC16	GO:0045454	K09536	O	veNOG11454	DnaJ heat shock protein family (Hsp40) member C16 [Source:HGNC Symbol;Acc:HGNC:29157]
MSTRG.11840	ENSAPLG00020008740	MSTRG.11840.1	52656	21[-]2594420-2603791	21[-]2516848-2541764	FHAD1	-	-	R	veNOG02289	forkhead associated phosphopeptide binding domain 1 [Source:HGNC Symbol;Acc:HGNC:29408]
MSTRG.11841	ENSAPLG00020008825	MSTRG.11841.1	51950	21[+]2814117-2815015	21[+]2866965-2880129	LRRC38	GO:0005515	-	R	veNOG01257	leucine rich repeat containing 38 [Source:NCBI gene;Acc:101795535]
MSTRG.11841	ENSAPLG00020008834	MSTRG.11841.1	93822	21[+]2814117-2815015	21[-]2908837-2910998	-	GO:0016021;GO:0016787;GO:0052689	K14351	V	veNOG04614	-
MSTRG.11841	ENSAPLG00020008842	MSTRG.11841.1	99384	21[+]2814117-2815015	21[-]2914399-2917623	-	GO:0016021;GO:0016787;GO:0052689;GO:0016021;GO:0016787;GO:0052689	K14351	V	veNOG04614	-
MSTRG.11841	ENSAPLG00020008788	MSTRG.11841.1	72099	21[+]2814117-2815015	21[-]2562892-2742018	KAZN	-	-	R	veNOG00689	kazrin, periplakin interacting protein [Source:HGNC Symbol;Acc:HGNC:29173]
MSTRG.11841	ENSAPLG00020008807	MSTRG.11841.1	0	21[+]2814117-2815015	21[-]2752139-2820008	PRDM2	GO:0003676;GO:0003677;GO:0005515;GO:0005634;GO:0006355;GO:0046872;GO:0003676;GO:0003677;GO:0005515;GO:0005634;GO:0006355;GO:0046872;GO:0003676;GO:0003677;GO:0005515;GO:0005634;GO:0006355;GO:0046872;GO:0005515	K11432	K	veNOG33994;veNOG05106	PR/SET domain 2 [Source:HGNC Symbol;Acc:HGNC:9347]
MSTRG.11841	ENSAPLG00020008830	MSTRG.11841.1	88759	21[+]2814117-2815015	21[-]2903774-2908163	C1orf158	-	K14351	S	veNOG13166	chromosome 1 open reading frame 158 [Source:HGNC Symbol;Acc:HGNC:28567]
MSTRG.11842	ENSAPLG00020008825	MSTRG.11842.1	50173	21[-]2815477-2816792	21[+]2866965-2880129	LRRC38	GO:0005515	-	R	veNOG01257	leucine rich repeat containing 38 [Source:NCBI gene;Acc:101795535]
MSTRG.11842	ENSAPLG00020008834	MSTRG.11842.1	92045	21[-]2815477-2816792	21[-]2908837-2910998	-	GO:0016021;GO:0016787;GO:0052689	K14351	V	veNOG04614	-
MSTRG.11842	ENSAPLG00020008842	MSTRG.11842.1	97607	21[-]2815477-2816792	21[-]2914399-2917623	-	GO:0016021;GO:0016787;GO:0052689;GO:0016021;GO:0016787;GO:0052689	K14351	V	veNOG04614	-
MSTRG.11842	ENSAPLG00020008788	MSTRG.11842.1	73459	21[-]2815477-2816792	21[-]2562892-2742018	KAZN	-	-	R	veNOG00689	kazrin, periplakin interacting protein [Source:HGNC Symbol;Acc:HGNC:29173]
MSTRG.11842	ENSAPLG00020008807	MSTRG.11842.1	0	21[-]2815477-2816792	21[-]2752139-2820008	PRDM2	GO:0003676;GO:0003677;GO:0005515;GO:0005634;GO:0006355;GO:0046872;GO:0003676;GO:0003677;GO:0005515;GO:0005634;GO:0006355;GO:0046872;GO:0003676;GO:0003677;GO:0005515;GO:0005634;GO:0006355;GO:0046872;GO:0005515	K11432	K	veNOG33994;veNOG05106	PR/SET domain 2 [Source:HGNC Symbol;Acc:HGNC:9347]
MSTRG.11842	ENSAPLG00020008830	MSTRG.11842.1	86982	21[-]2815477-2816792	21[-]2903774-2908163	C1orf158	-	K14351	S	veNOG13166	chromosome 1 open reading frame 158 [Source:HGNC Symbol;Acc:HGNC:28567]
MSTRG.11847	ENSAPLG00020008825	MSTRG.11847.3	19388	21[-]2840201-2847577	21[+]2866965-2880129	LRRC38	GO:0005515	-	R	veNOG01257	leucine rich repeat containing 38 [Source:NCBI gene;Acc:101795535]
MSTRG.11847	ENSAPLG00020008895	MSTRG.11847.3	79082	21[-]2840201-2847577	21[-]2926659-2930926	-	GO:0016021;GO:0016787;GO:0052689;GO:0016787	K14351	V	veNOG04614;veNOG27412	-
MSTRG.11847	ENSAPLG00020008834	MSTRG.11847.3	61260	21[-]2840201-2847577	21[-]2908837-2910998	-	GO:0016021;GO:0016787;GO:0052689	K14351	V	veNOG04614	-
MSTRG.11847	ENSAPLG00020008842	MSTRG.11847.3	66822	21[-]2840201-2847577	21[-]2914399-2917623	-	GO:0016021;GO:0016787;GO:0052689;GO:0016021;GO:0016787;GO:0052689	K14351	V	veNOG04614	-
MSTRG.11847	ENSAPLG00020008886	MSTRG.11847.3	71167	21[-]2840201-2847577	21[-]2918744-2921142	-	GO:0016021;GO:0016787;GO:0052689	K14351	V	veNOG04614	-
MSTRG.11847	ENSAPLG00020008788	MSTRG.11847.3	98183	21[-]2840201-2847577	21[-]2562892-2742018	KAZN	-	-	R	veNOG00689	kazrin, periplakin interacting protein [Source:HGNC Symbol;Acc:HGNC:29173]
MSTRG.11847	ENSAPLG00020008807	MSTRG.11847.3	20193	21[-]2840201-2847577	21[-]2752139-2820008	PRDM2	GO:0003676;GO:0003677;GO:0005515;GO:0005634;GO:0006355;GO:0046872;GO:0003676;GO:0003677;GO:0005515;GO:0005634;GO:0006355;GO:0046872;GO:0003676;GO:0003677;GO:0005515;GO:0005634;GO:0006355;GO:0046872;GO:0005515	K11432	K	veNOG33994;veNOG05106	PR/SET domain 2 [Source:HGNC Symbol;Acc:HGNC:9347]
MSTRG.11847	ENSAPLG00020008830	MSTRG.11847.3	56197	21[-]2840201-2847577	21[-]2903774-2908163	C1orf158	-	K14351	S	veNOG13166	chromosome 1 open reading frame 158 [Source:HGNC Symbol;Acc:HGNC:28567]
MSTRG.11847	ENSAPLG00020008904	MSTRG.11847.3	92478	21[-]2840201-2847577	21[-]2940055-2943322	-	GO:0016787	K14351	IV	veNOG04614;COG0657;opiNOG66089	-
MSTRG.11848	ENSAPLG00020008825	MSTRG.11848.1	22957	21[+]2841989-2844008	21[+]2866965-2880129	LRRC38	GO:0005515	-	R	veNOG01257	leucine rich repeat containing 38 [Source:NCBI gene;Acc:101795535]
MSTRG.11848	ENSAPLG00020008895	MSTRG.11848.1	82651	21[+]2841989-2844008	21[-]2926659-2930926	-	GO:0016021;GO:0016787;GO:0052689;GO:0016787	K14351	V	veNOG04614;veNOG27412	-
MSTRG.11848	ENSAPLG00020008834	MSTRG.11848.1	64829	21[+]2841989-2844008	21[-]2908837-2910998	-	GO:0016021;GO:0016787;GO:0052689	K14351	V	veNOG04614	-
MSTRG.11848	ENSAPLG00020008842	MSTRG.11848.1	70391	21[+]2841989-2844008	21[-]2914399-2917623	-	GO:0016021;GO:0016787;GO:0052689;GO:0016021;GO:0016787;GO:0052689	K14351	V	veNOG04614	-
MSTRG.11848	ENSAPLG00020008886	MSTRG.11848.1	74736	21[+]2841989-2844008	21[-]2918744-2921142	-	GO:0016021;GO:0016787;GO:0052689	K14351	V	veNOG04614	-
MSTRG.11848	ENSAPLG00020008788	MSTRG.11848.1	99971	21[+]2841989-2844008	21[-]2562892-2742018	KAZN	-	-	R	veNOG00689	kazrin, periplakin interacting protein [Source:HGNC Symbol;Acc:HGNC:29173]
MSTRG.11848	ENSAPLG00020008807	MSTRG.11848.1	21981	21[+]2841989-2844008	21[-]2752139-2820008	PRDM2	GO:0003676;GO:0003677;GO:0005515;GO:0005634;GO:0006355;GO:0046872;GO:0003676;GO:0003677;GO:0005515;GO:0005634;GO:0006355;GO:0046872;GO:0003676;GO:0003677;GO:0005515;GO:0005634;GO:0006355;GO:0046872;GO:0005515	K11432	K	veNOG33994;veNOG05106	PR/SET domain 2 [Source:HGNC Symbol;Acc:HGNC:9347]
MSTRG.11848	ENSAPLG00020008830	MSTRG.11848.1	59766	21[+]2841989-2844008	21[-]2903774-2908163	C1orf158	-	K14351	S	veNOG13166	chromosome 1 open reading frame 158 [Source:HGNC Symbol;Acc:HGNC:28567]
MSTRG.11848	ENSAPLG00020008904	MSTRG.11848.1	96047	21[+]2841989-2844008	21[-]2940055-2943322	-	GO:0016787	K14351	IV	veNOG04614;COG0657;opiNOG66089	-
MSTRG.11851	ENSAPLG00020008825	MSTRG.11851.1	12285	21[+]2892414-2893951	21[+]2866965-2880129	LRRC38	GO:0005515	-	R	veNOG01257	leucine rich repeat containing 38 [Source:NCBI gene;Acc:101795535]
MSTRG.11851	ENSAPLG00020008895	MSTRG.11851.1	32708	21[+]2892414-2893951	21[-]2926659-2930926	-	GO:0016021;GO:0016787;GO:0052689;GO:0016787	K14351	V	veNOG04614;veNOG27412	-
MSTRG.11851	ENSAPLG00020008834	MSTRG.11851.1	14886	21[+]2892414-2893951	21[-]2908837-2910998	-	GO:0016021;GO:0016787;GO:0052689	K14351	V	veNOG04614	-
MSTRG.11851	ENSAPLG00020008842	MSTRG.11851.1	20448	21[+]2892414-2893951	21[-]2914399-2917623	-	GO:0016021;GO:0016787;GO:0052689;GO:0016021;GO:0016787;GO:0052689	K14351	V	veNOG04614	-
MSTRG.11851	ENSAPLG00020008886	MSTRG.11851.1	24793	21[+]2892414-2893951	21[-]2918744-2921142	-	GO:0016021;GO:0016787;GO:0052689	K14351	V	veNOG04614	-
MSTRG.11851	ENSAPLG00020008807	MSTRG.11851.1	72406	21[+]2892414-2893951	21[-]2752139-2820008	PRDM2	GO:0003676;GO:0003677;GO:0005515;GO:0005634;GO:0006355;GO:0046872;GO:0003676;GO:0003677;GO:0005515;GO:0005634;GO:0006355;GO:0046872;GO:0003676;GO:0003677;GO:0005515;GO:0005634;GO:0006355;GO:0046872;GO:0005515	K11432	K	veNOG33994;veNOG05106	PR/SET domain 2 [Source:HGNC Symbol;Acc:HGNC:9347]
MSTRG.11851	ENSAPLG00020008908	MSTRG.11851.1	60839	21[+]2892414-2893951	21[-]2954790-2955857	-	GO:0016787	K14351	RV	veNOG04614;opiNOG27440	-
MSTRG.11851	ENSAPLG00020008830	MSTRG.11851.1	9823	21[+]2892414-2893951	21[-]2903774-2908163	C1orf158	-	K14351	S	veNOG13166	chromosome 1 open reading frame 158 [Source:HGNC Symbol;Acc:HGNC:28567]
MSTRG.11851	ENSAPLG00020008904	MSTRG.11851.1	46104	21[+]2892414-2893951	21[-]2940055-2943322	-	GO:0016787	K14351	IV	veNOG04614;COG0657;opiNOG66089	-
MSTRG.11851	ENSAPLG00020008913	MSTRG.11851.1	79178	21[+]2892414-2893951	21[+]2973129-2997780	DHRS3	GO:0004745;GO:0042572	K11146	Q	veNOG03880	dehydrogenase/reductase 3 [Source:NCBI gene;Acc:101792259]
MSTRG.11859	ENSAPLG00020008895	MSTRG.11859.1	87754	21[+]3018680-3021142	21[-]2926659-2930926	-	GO:0016021;GO:0016787;GO:0052689;GO:0016787	K14351	V	veNOG04614;veNOG27412	-
MSTRG.11859	ENSAPLG00020008886	MSTRG.11859.1	97538	21[+]3018680-3021142	21[-]2918744-2921142	-	GO:0016021;GO:0016787;GO:0052689	K14351	V	veNOG04614	-
MSTRG.11859	ENSAPLG00020008908	MSTRG.11859.1	62823	21[+]3018680-3021142	21[-]2954790-2955857	-	GO:0016787	K14351	RV	veNOG04614;opiNOG27440	-
MSTRG.11859	ENSAPLG00020009011	MSTRG.11859.1	1474	21[+]3018680-3021142	21[-]3022616-3121753	VPS13D	GO:0005515;GO:0005515;GO:0005515	K19527	U	veNOG02066	vacuolar protein sorting 13 homolog D [Source:HGNC Symbol;Acc:HGNC:23595]
MSTRG.11859	ENSAPLG00020008904	MSTRG.11859.1	75358	21[+]3018680-3021142	21[-]2940055-2943322	-	GO:0016787	K14351	IV	veNOG04614;COG0657;opiNOG66089	-
MSTRG.11859	ENSAPLG00020008913	MSTRG.11859.1	20900	21[+]3018680-3021142	21[+]2973129-2997780	DHRS3	GO:0004745;GO:0042572	K11146	Q	veNOG03880	dehydrogenase/reductase 3 [Source:NCBI gene;Acc:101792259]
MSTRG.119	ENSAPLG00020000906	MSTRG.119.1,MSTRG.119.2	0	1[+]6653358-6658931	1[+]6542616-6915571	-	GO:0003676;GO:0003723;GO:1990904;GO:0003676;GO:0003676;GO:0003723;GO:1990904	K13207	A	veNOG01979	CUGBP Elav-like family member 2 [Source:NCBI gene;Acc:101796007]
MSTRG.11901	ENSAPLG00020018091	MSTRG.11901.3,MSTRG.11901.2	26626	21[+]4586617-4594592	21[-]4552456-4559991	H6PD	GO:0004345;GO:0005975;GO:0006006;GO:0006098;GO:0016614;GO:0017057;GO:0050661;GO:0055114	K13937	G	veNOG06733	hexose-6-phosphate dehydrogenase/glucose 1- dehydrogenase [Source:HGNC Symbol;Acc:HGNC:4795]
MSTRG.11901	ENSAPLG00020018094	MSTRG.11901.3,MSTRG.11901.2	7475	21[+]4586617-4594592	21[+]4602067-4614203	GPR157	GO:0004888;GO:0004930;GO:0007166;GO:0007186;GO:0016021	K08467	T	veNOG13139	G protein-coupled receptor 157 [Source:NCBI gene;Acc:101789648]
MSTRG.11901	ENSAPLG00020018096	MSTRG.11901.3,MSTRG.11901.2	26545	21[+]4586617-4594592	21[+]4621137-4631850	SLC2A5	GO:0016020;GO:0016021;GO:0022857;GO:0055085	K08143	P	veNOG00892	solute carrier family 2, facilitated glucose transporter member 5 [Source:NCBI gene;Acc:101804741]
MSTRG.11901	ENSAPLG00020018088	MSTRG.11901.3,MSTRG.11901.2	44351	21[+]4586617-4594592	21[-]4505628-4542266	SPSB1	GO:0005515;GO:0035556	K10343	R	veNOG03368	splA/ryanodine receptor domain and SOCS box containing 1 [Source:NCBI gene;Acc:101803621]
MSTRG.11901	ENSAPLG00020018100	MSTRG.11901.3,MSTRG.11901.2	97971	21[+]4586617-4594592	21[+]4692563-4704414	-	GO:0000139	-	SU	veNOG07056;veNOG12701	-
MSTRG.11905	ENSAPLG00020018091	MSTRG.11905.1	74854	21[+]4634845-4635719	21[-]4552456-4559991	H6PD	GO:0004345;GO:0005975;GO:0006006;GO:0006098;GO:0016614;GO:0017057;GO:0050661;GO:0055114	K13937	G	veNOG06733	hexose-6-phosphate dehydrogenase/glucose 1- dehydrogenase [Source:HGNC Symbol;Acc:HGNC:4795]
MSTRG.11905	ENSAPLG00020018103	MSTRG.11905.1	96155	21[+]4634845-4635719	21[+]4731874-4757398	-	GO:0004721;GO:0005634;GO:0006397;GO:0004721;GO:0005634;GO:0006397	K15544	K	veNOG12439	-
MSTRG.11905	ENSAPLG00020018094	MSTRG.11905.1	20642	21[+]4634845-4635719	21[+]4602067-4614203	GPR157	GO:0004888;GO:0004930;GO:0007166;GO:0007186;GO:0016021	K08467	T	veNOG13139	G protein-coupled receptor 157 [Source:NCBI gene;Acc:101789648]
MSTRG.11905	ENSAPLG00020018101	MSTRG.11905.1	89018	21[+]4634845-4635719	21[+]4724737-4725804	FNDC10	GO:0005515	-	S	veNOG18753	fibronectin type III domain containing 10 [Source:HGNC Symbol;Acc:HGNC:42951]
MSTRG.11905	ENSAPLG00020018096	MSTRG.11905.1	2995	21[+]4634845-4635719	21[+]4621137-4631850	SLC2A5	GO:0016020;GO:0016021;GO:0022857;GO:0055085	K08143	P	veNOG00892	solute carrier family 2, facilitated glucose transporter member 5 [Source:NCBI gene;Acc:101804741]
MSTRG.11905	ENSAPLG00020018088	MSTRG.11905.1	92579	21[+]4634845-4635719	21[-]4505628-4542266	SPSB1	GO:0005515;GO:0035556	K10343	R	veNOG03368	splA/ryanodine receptor domain and SOCS box containing 1 [Source:NCBI gene;Acc:101803621]
MSTRG.11905	ENSAPLG00020018100	MSTRG.11905.1	56844	21[+]4634845-4635719	21[+]4692563-4704414	-	GO:0000139	-	SU	veNOG07056;veNOG12701	-
MSTRG.11922	ENSAPLG00020018185	MSTRG.11922.1	8641	21[+]5033542-5036890	21[-]5023840-5024901	-	GO:0004930;GO:0007186;GO:0016021	K04273	R	veNOG17945	-
MSTRG.11922	ENSAPLG00020018189	MSTRG.11922.1	18973	21[+]5033542-5036890	21[-]5055863-5057025	-	-	-	-	-	-
MSTRG.11922	ENSAPLG00020007377	MSTRG.11922.1	19387	21[+]5033542-5036890	21[+]5056277-5137092	ACAP3	GO:0005096;GO:0005515;GO:0005096;GO:0005515;GO:0005096;GO:0005515	K12489	T	veNOG10230	ArfGAP with coiled-coil, ankyrin repeat and PH domains 3 [Source:HGNC Symbol;Acc:HGNC:16754]
MSTRG.11922	ENSAPLG00020007432	MSTRG.11922.1	90115	21[+]5033542-5036890	21[-]5127005-5143981	SCNN1D	GO:0005272;GO:0006814;GO:0015280;GO:0016020;GO:0016021	K04826	P	veNOG00570	sodium channel epithelial 1 subunit delta [Source:HGNC Symbol;Acc:HGNC:10601]
MSTRG.11922	ENSAPLG00020018133	MSTRG.11922.1	34819	21[+]5033542-5036890	21[+]4924636-4998723	DVL1	GO:0005515;GO:0016055;GO:0035556;GO:0005515;GO:0016055;GO:0035556	K02353	T	veNOG02624	dishevelled segment polarity protein 1 [Source:NCBI gene;Acc:101795365]
MSTRG.11922	ENSAPLG00020018138	MSTRG.11922.1	19987	21[+]5033542-5036890	21[-]5004390-5013555	TAS1R3	GO:0004930;GO:0007186;GO:0016021;GO:0004930;GO:0007186;GO:0016021;GO:0005737;GO:0120009;GO:0120013	K04626	T	veNOG02726	taste 1 receptor member 3 [Source:HGNC Symbol;Acc:HGNC:15661]
MSTRG.11922	ENSAPLG00020018144	MSTRG.11922.1	12017	21[+]5033542-5036890	21[+]5013126-5021525	INTS11	-	K13148	A	veNOG13329	integrator complex subunit 11 [Source:HGNC Symbol;Acc:HGNC:26052]
MSTRG.11922	ENSAPLG00020018186	MSTRG.11922.1	0	21[+]5033542-5036890	21[-]5032401-5053508	PUSL1	GO:0001522;GO:0003723;GO:0009451;GO:0009982	-	J	veNOG11106	pseudouridine synthase like 1 [Source:HGNC Symbol;Acc:HGNC:26914]
MSTRG.11947	ENSAPLG00020010048	MSTRG.11947.1	0	21[+]5777310-5777659	21[-]5741870-5844553	SAMD11	GO:0005515;GO:0005515;GO:0005515	-	R	veNOG09201	sterile alpha motif domain containing 11 [Source:HGNC Symbol;Acc:HGNC:28706]
MSTRG.11947	ENSAPLG00020009802	MSTRG.11947.1	83306	21[+]5777310-5777659	21[-]5693082-5694004	-	GO:0005515	K10454	T	veNOG08166	-
MSTRG.11947	ENSAPLG00020009805	MSTRG.11947.1	80104	21[+]5777310-5777659	21[-]5694048-5697206	-	GO:0005515	K10454	T	veNOG08166	-
MSTRG.11947	ENSAPLG00020009810	MSTRG.11947.1	70806	21[+]5777310-5777659	21[-]5697921-5706504	-	GO:0005515	K10454	T	veNOG08166	-
MSTRG.11947	ENSAPLG00020009838	MSTRG.11947.1	37260	21[+]5777310-5777659	21[+]5707028-5740050	NOC2L	-	K14833	J	veNOG01962	NOC2 like nucleolar associated transcriptional repressor [Source:HGNC Symbol;Acc:HGNC:24517]
MSTRG.11948	ENSAPLG00020010048	MSTRG.11948.1	0	21[-]5788885-5791143	21[-]5741870-5844553	SAMD11	GO:0005515;GO:0005515;GO:0005515	-	R	veNOG09201	sterile alpha motif domain containing 11 [Source:HGNC Symbol;Acc:HGNC:28706]
MSTRG.11948	ENSAPLG00020009802	MSTRG.11948.1	94881	21[-]5788885-5791143	21[-]5693082-5694004	-	GO:0005515	K10454	T	veNOG08166	-
MSTRG.11948	ENSAPLG00020009805	MSTRG.11948.1	91679	21[-]5788885-5791143	21[-]5694048-5697206	-	GO:0005515	K10454	T	veNOG08166	-
MSTRG.11948	ENSAPLG00020009810	MSTRG.11948.1	82381	21[-]5788885-5791143	21[-]5697921-5706504	-	GO:0005515	K10454	T	veNOG08166	-
MSTRG.11948	ENSAPLG00020009838	MSTRG.11948.1	48835	21[-]5788885-5791143	21[+]5707028-5740050	NOC2L	-	K14833	J	veNOG01962	NOC2 like nucleolar associated transcriptional repressor [Source:HGNC Symbol;Acc:HGNC:24517]
MSTRG.11949	ENSAPLG00020010048	MSTRG.11949.1	0	21[-]5800581-5802589	21[-]5741870-5844553	SAMD11	GO:0005515;GO:0005515;GO:0005515	-	R	veNOG09201	sterile alpha motif domain containing 11 [Source:HGNC Symbol;Acc:HGNC:28706]
MSTRG.11949	ENSAPLG00020009810	MSTRG.11949.1	94077	21[-]5800581-5802589	21[-]5697921-5706504	-	GO:0005515	K10454	T	veNOG08166	-
MSTRG.11949	ENSAPLG00020009838	MSTRG.11949.1	60531	21[-]5800581-5802589	21[+]5707028-5740050	NOC2L	-	K14833	J	veNOG01962	NOC2 like nucleolar associated transcriptional repressor [Source:HGNC Symbol;Acc:HGNC:24517]
MSTRG.11957	ENSAPLG00020010048	MSTRG.11957.1	82327	21[-]5926880-5928187	21[-]5741870-5844553	SAMD11	GO:0005515;GO:0005515;GO:0005515	-	R	veNOG09201	sterile alpha motif domain containing 11 [Source:HGNC Symbol;Acc:HGNC:28706]
MSTRG.11957	ENSAPLG00020010065	MSTRG.11957.1	21994	21[-]5926880-5928187	21[-]5950181-6168884	RERE	GO:0003677;GO:0003682;GO:0006355;GO:0008270;GO:0043565;GO:0003677;GO:0003682;GO:0006355;GO:0008270;GO:0043565;GO:0003677;GO:0003682;GO:0006355;GO:0008270;GO:0043565	K05628	K	veNOG00458	arginine-glutamic acid dipeptide repeats [Source:HGNC Symbol;Acc:HGNC:9965]
MSTRG.11960	ENSAPLG00020010065	MSTRG.11960.1	0	21[+]6000288-6001877	21[-]5950181-6168884	RERE	GO:0003677;GO:0003682;GO:0006355;GO:0008270;GO:0043565;GO:0003677;GO:0003682;GO:0006355;GO:0008270;GO:0043565;GO:0003677;GO:0003682;GO:0006355;GO:0008270;GO:0043565	K05628	K	veNOG00458	arginine-glutamic acid dipeptide repeats [Source:HGNC Symbol;Acc:HGNC:9965]
MSTRG.11978	ENSAPLG00020010211	MSTRG.11978.1	82474	21[-]6576707-6578717	21[-]6661191-6663603	PHF13	-	-	R	veNOG10689	PHD finger protein 13 [Source:NCBI gene;Acc:101789932]
MSTRG.11978	ENSAPLG00020010206	MSTRG.11978.1	58499	21[-]6576707-6578717	21[+]6637216-6655000	DNAJC11	-	K09531	O	veNOG09417	DnaJ heat shock protein family (Hsp40) member C11 [Source:NCBI gene;Acc:101790116]
MSTRG.11978	ENSAPLG00020010214	MSTRG.11978.1	85013	21[-]6576707-6578717	21[+]6663730-6670815	KLHL21	GO:0005515	K10458	T	veNOG01251	kelch like family member 21 [Source:HGNC Symbol;Acc:HGNC:29041]
MSTRG.11978	ENSAPLG00020010128	MSTRG.11978.1	0	21[-]6576707-6578717	21[-]6314725-6611530	CAMTA1	GO:0000981;GO:0005515;GO:0000981;GO:0003677;GO:0005515;GO:0000981;GO:0003677;GO:0005515	-	K	veNOG03469	calmodulin binding transcription activator 1 [Source:NCBI gene;Acc:101793842]
MSTRG.1202	ENSAPLG00020005521	MSTRG.1202.1	47922	1[-]65366169-65373782	1[+]65421704-65429668	LRTM2	GO:0005515	-	T	veNOG10930	leucine rich repeats and transmembrane domains 2 [Source:NCBI gene;Acc:101790391]
MSTRG.1202	ENSAPLG00020005167	MSTRG.1202.1	17282	1[-]65366169-65373782	1[-]65391064-65498882	CACNA2D4	-	K04861	TP	veNOG01688	calcium voltage-gated channel auxiliary subunit alpha2delta 4 [Source:HGNC Symbol;Acc:HGNC:20202]
MSTRG.1202	ENSAPLG00020005093	MSTRG.1202.1	0	1[-]65366169-65373782	1[+]65353354-65385106	ADIPOR2	GO:0016021	K07297	T	veNOG04576	Anas platyrhynchos adiponectin receptor 2 (ADIPOR2), mRNA. [Source:RefSeq mRNA;Acc:NM_001310371]
MSTRG.1202	ENSAPLG00020005076	MSTRG.1202.1	64734	1[-]65366169-65373782	1[-]65300242-65301435	FBXL14	GO:0005515	K10280	R	veNOG00775	F-box and leucine rich repeat protein 14 [Source:HGNC Symbol;Acc:HGNC:28624]
MSTRG.1202	ENSAPLG00020005061	MSTRG.1202.1	31458	1[-]65366169-65373782	1[+]65265850-65334711	WNT5B	GO:0005102;GO:0005576;GO:0007275;GO:0016055	K00444	T	veNOG08444	Wnt family member 5B [Source:HGNC Symbol;Acc:HGNC:16265]
MSTRG.12033	ENSAPLG00020015075	MSTRG.12033.1	61697	21[-]8005436-8007941	21[-]7862482-7943739	PLCH2	GO:0004435;GO:0004629;GO:0005509;GO:0006629;GO:0007165;GO:0008081;GO:0035556;GO:0004435;GO:0004629;GO:0005509;GO:0006629;GO:0007165;GO:0008081;GO:0035556	K19006	I	veNOG02160	phospholipase C eta 2 [Source:HGNC Symbol;Acc:HGNC:29037]
MSTRG.12033	ENSAPLG00020015090	MSTRG.12033.1	99259	21[-]8005436-8007941	21[-]8107200-8210709	SKI	GO:0006351;GO:0046332	-	K	veNOG10772	SKI proto-oncogene [Source:NCBI gene;Acc:101800741]
MSTRG.12033	ENSAPLG00020015086	MSTRG.12033.1	45148	21[-]8005436-8007941	21[-]7955341-7960288	RER1	GO:0016021	-	U	veNOG03550	retention in endoplasmic reticulum sorting receptor 1 [Source:NCBI gene;Acc:101800351]
MSTRG.12033	ENSAPLG00020015083	MSTRG.12033.1	53363	21[-]8005436-8007941	21[+]7946498-7952073	PEX10	-	K13346	O	veNOG10985	peroxisomal biogenesis factor 10 [Source:NCBI gene;Acc:101792686]
MSTRG.12035	ENSAPLG00020015075	MSTRG.12035.1	69731	21[-]8013470-8015156	21[-]7862482-7943739	PLCH2	GO:0004435;GO:0004629;GO:0005509;GO:0006629;GO:0007165;GO:0008081;GO:0035556;GO:0004435;GO:0004629;GO:0005509;GO:0006629;GO:0007165;GO:0008081;GO:0035556	K19006	I	veNOG02160	phospholipase C eta 2 [Source:HGNC Symbol;Acc:HGNC:29037]
MSTRG.12035	ENSAPLG00020015090	MSTRG.12035.1	92044	21[-]8013470-8015156	21[-]8107200-8210709	SKI	GO:0006351;GO:0046332	-	K	veNOG10772	SKI proto-oncogene [Source:NCBI gene;Acc:101800741]
MSTRG.12035	ENSAPLG00020015086	MSTRG.12035.1	53182	21[-]8013470-8015156	21[-]7955341-7960288	RER1	GO:0016021	-	U	veNOG03550	retention in endoplasmic reticulum sorting receptor 1 [Source:NCBI gene;Acc:101800351]
MSTRG.12035	ENSAPLG00020015083	MSTRG.12035.1	61397	21[-]8013470-8015156	21[+]7946498-7952073	PEX10	-	K13346	O	veNOG10985	peroxisomal biogenesis factor 10 [Source:NCBI gene;Acc:101792686]
MSTRG.12037	ENSAPLG00020015090	MSTRG.12037.1	303	21[+]8073551-8106897	21[-]8107200-8210709	SKI	GO:0006351;GO:0046332	-	K	veNOG10772	SKI proto-oncogene [Source:NCBI gene;Acc:101800741]
MSTRG.12042	ENSAPLG00020015098	MSTRG.12042.1	51460	21[+]8249582-8251653	21[-]8303113-8309928	GABRD	GO:0004888;GO:0004890;GO:0005216;GO:0005230;GO:0006811;GO:0016020;GO:0016021;GO:0034220	K05184	T	veNOG10751	gamma-aminobutyric acid type A receptor subunit delta [Source:HGNC Symbol;Acc:HGNC:4084]
MSTRG.12042	ENSAPLG00020015102	MSTRG.12042.1	81131	21[+]8249582-8251653	21[+]8332784-8363264	CFAP74	-	-	S	veNOG33726;veNOG33712;veNOG32082	cilia and flagella associated protein 74 [Source:HGNC Symbol;Acc:HGNC:29368]
MSTRG.12042	ENSAPLG00020015093	MSTRG.12042.1	6220	21[+]8249582-8251653	21[+]8237777-8243362	-	GO:0043130	-	L	veNOG23929;opiNOG47288	FA core complex associated protein 20 [Source:NCBI gene;Acc:106014374]
MSTRG.12042	ENSAPLG00020015096	MSTRG.12042.1	0	21[+]8249582-8251653	21[-]8247026-8290040	PRKCZ	GO:0004672;GO:0004674;GO:0005515;GO:0005524;GO:0006468;GO:0035556	K18952	T	veNOG02807	protein kinase C zeta [Source:NCBI gene;Acc:101801184]
MSTRG.12042	ENSAPLG00020015090	MSTRG.12042.1	38873	21[+]8249582-8251653	21[-]8107200-8210709	SKI	GO:0006351;GO:0046332	-	K	veNOG10772	SKI proto-oncogene [Source:NCBI gene;Acc:101800741]
MSTRG.12050	ENSAPLG00020015098	MSTRG.12050.1	56993	21[+]8366921-8369086	21[-]8303113-8309928	GABRD	GO:0004888;GO:0004890;GO:0005216;GO:0005230;GO:0006811;GO:0016020;GO:0016021;GO:0034220	K05184	T	veNOG10751	gamma-aminobutyric acid type A receptor subunit delta [Source:HGNC Symbol;Acc:HGNC:4084]
MSTRG.12050	ENSAPLG00020015102	MSTRG.12050.1	3657	21[+]8366921-8369086	21[+]8332784-8363264	CFAP74	-	-	S	veNOG33726;veNOG33712;veNOG32082	cilia and flagella associated protein 74 [Source:HGNC Symbol;Acc:HGNC:29368]
MSTRG.12050	ENSAPLG00020015107	MSTRG.12050.1	27080	21[+]8366921-8369086	21[+]8396166-8439961	GNB1	GO:0005515;GO:0007165	K04536	R	veNOG01770	G protein subunit beta 1 [Source:NCBI gene;Acc:101803096]
MSTRG.12050	ENSAPLG00020015111	MSTRG.12050.1	95069	21[+]8366921-8369086	21[+]8464155-8478292	NADK	GO:0003951;GO:0006741;GO:0019674	K00858	G	veNOG08632	NAD kinase [Source:NCBI gene;Acc:101803284]
MSTRG.12050	ENSAPLG00020015096	MSTRG.12050.1	76881	21[+]8366921-8369086	21[-]8247026-8290040	PRKCZ	GO:0004672;GO:0004674;GO:0005515;GO:0005524;GO:0006468;GO:0035556	K18952	T	veNOG02807	protein kinase C zeta [Source:NCBI gene;Acc:101801184]
MSTRG.12050	ENSAPLG00020015105	MSTRG.12050.1	1788	21[+]8366921-8369086	21[+]8370874-8373816	TMEM52	-	-	S	veNOG21364	transmembrane protein 52 [Source:HGNC Symbol;Acc:HGNC:27916]
MSTRG.12052	ENSAPLG00020015098	MSTRG.12052.1	82758	21[+]8392686-8394705	21[-]8303113-8309928	GABRD	GO:0004888;GO:0004890;GO:0005216;GO:0005230;GO:0006811;GO:0016020;GO:0016021;GO:0034220	K05184	T	veNOG10751	gamma-aminobutyric acid type A receptor subunit delta [Source:HGNC Symbol;Acc:HGNC:4084]
MSTRG.12052	ENSAPLG00020015102	MSTRG.12052.1	29422	21[+]8392686-8394705	21[+]8332784-8363264	CFAP74	-	-	S	veNOG33726;veNOG33712;veNOG32082	cilia and flagella associated protein 74 [Source:HGNC Symbol;Acc:HGNC:29368]
MSTRG.12052	ENSAPLG00020015107	MSTRG.12052.1	1461	21[+]8392686-8394705	21[+]8396166-8439961	GNB1	GO:0005515;GO:0007165	K04536	R	veNOG01770	G protein subunit beta 1 [Source:NCBI gene;Acc:101803096]
MSTRG.12052	ENSAPLG00020015111	MSTRG.12052.1	69450	21[+]8392686-8394705	21[+]8464155-8478292	NADK	GO:0003951;GO:0006741;GO:0019674	K00858	G	veNOG08632	NAD kinase [Source:NCBI gene;Acc:101803284]
MSTRG.12052	ENSAPLG00020015105	MSTRG.12052.1	18870	21[+]8392686-8394705	21[+]8370874-8373816	TMEM52	-	-	S	veNOG21364	transmembrane protein 52 [Source:HGNC Symbol;Acc:HGNC:27916]
MSTRG.12052	ENSAPLG00020015115	MSTRG.12052.1	97464	21[+]8392686-8394705	21[+]8492169-8503310	SLC35E2A	-	K15284	G	veNOG12366	solute carrier family 35 member E2A [Source:NCBI gene;Acc:101803608]
MSTRG.12055	ENSAPLG00020015121	MSTRG.12055.3	937	21[-]8521689-8523523	21[-]8524460-8535912	MMP23B	GO:0004222;GO:0006508;GO:0008237;GO:0008270;GO:0031012	K08001	O	veNOG01111	matrix metallopeptidase 23B [Source:NCBI gene;Acc:101804308]
MSTRG.12055	ENSAPLG00020015107	MSTRG.12055.3	81728	21[-]8521689-8523523	21[+]8396166-8439961	GNB1	GO:0005515;GO:0007165	K04536	R	veNOG01770	G protein subunit beta 1 [Source:NCBI gene;Acc:101803096]
MSTRG.12055	ENSAPLG00020015111	MSTRG.12055.3	43397	21[-]8521689-8523523	21[+]8464155-8478292	NADK	GO:0003951;GO:0006741;GO:0019674	K00858	G	veNOG08632	NAD kinase [Source:NCBI gene;Acc:101803284]
MSTRG.12055	ENSAPLG00020015119	MSTRG.12055.3	1405	21[-]8521689-8523523	21[+]8506270-8520284	-	GO:0004672;GO:0005524;GO:0006468	K08818	R	veNOG00913	cyclin dependent kinase 11A [Source:NCBI gene;Acc:101804863]
MSTRG.12055	ENSAPLG00020015115	MSTRG.12055.3	18379	21[-]8521689-8523523	21[+]8492169-8503310	SLC35E2A	-	K15284	G	veNOG12366	solute carrier family 35 member E2A [Source:NCBI gene;Acc:101803608]
MSTRG.12060	ENSAPLG00020002174	MSTRG.12060.1	48794	22[+]511631-562405	22[-]389621-462837	-	GO:0000981;GO:0003676;GO:0005515;GO:0005634;GO:0006357;GO:0000981;GO:0003676;GO:0005515;GO:0005634;GO:0006357;GO:0000981;GO:0003676;GO:0005515;GO:0005634;GO:0006357	-	R	veNOG07903	-
MSTRG.12065	ENSAPLG00020002557	MSTRG.12065.1	15165	22[+]812656-812897	22[-]715994-797491	-	GO:0005524;GO:0005524;GO:0005524	K11367	K	veNOG07645	chromodomain-helicase-DNA-binding protein 1 [Source:NCBI gene;Acc:101804420]
MSTRG.12066	ENSAPLG00020002557	MSTRG.12066.1	37975	22[-]835466-842600	22[-]715994-797491	-	GO:0005524;GO:0005524;GO:0005524	K11367	K	veNOG07645	chromodomain-helicase-DNA-binding protein 1 [Source:NCBI gene;Acc:101804420]
MSTRG.12067	ENSAPLG00020002557	MSTRG.12067.1	38028	22[+]835519-882240	22[-]715994-797491	-	GO:0005524;GO:0005524;GO:0005524	K11367	K	veNOG07645	chromodomain-helicase-DNA-binding protein 1 [Source:NCBI gene;Acc:101804420]
MSTRG.12077	ENSAPLG00020010711	MSTRG.12077.2,MSTRG.12077.1	59750	22[-]1690864-1783314	22[+]1605248-1631114	-	GO:0000381;GO:0003676	K13165	A	veNOG07931	-
MSTRG.12077	ENSAPLG00020010706	MSTRG.12077.2,MSTRG.12077.1	98856	22[-]1690864-1783314	22[-]1394802-1592008	-	-	-	SR	veNOG05285;veNOG24065	-
MSTRG.12077	ENSAPLG00020010717	MSTRG.12077.2,MSTRG.12077.1	14847	22[-]1690864-1783314	22[-]1798161-2060657	-	-	K15010	T	veNOG04799;veNOG00837	-
MSTRG.12080	ENSAPLG00020010730	MSTRG.12080.1	18416	22[+]2008504-2062535	22[+]2080951-2081511	-	-	-	S	veNOG12481	-
MSTRG.12080	ENSAPLG00020010723	MSTRG.12080.1	76113	22[+]2008504-2062535	22[-]1931441-1932391	-	-	-	SRL	COG2801;opiNOG23164;veNOG29795;NOG72006	-
MSTRG.12080	ENSAPLG00020010727	MSTRG.12080.1	16360	22[+]2008504-2062535	22[-]2078895-2163886	-	-	-	S	veNOG12481	-
MSTRG.12080	ENSAPLG00020010734	MSTRG.12080.1	53108	22[+]2008504-2062535	22[+]2115643-2239003	-	GO:0015031;GO:0016021	K19995	U	veNOG08354	-
MSTRG.12080	ENSAPLG00020010732	MSTRG.12080.1	29745	22[+]2008504-2062535	22[+]2092280-2095390	-	GO:0003964;GO:0006278	-	R	KOG0017;veNOG15274	-
MSTRG.12080	ENSAPLG00020010717	MSTRG.12080.1	0	22[+]2008504-2062535	22[-]1798161-2060657	-	-	K15010	T	veNOG04799;veNOG00837	-
MSTRG.12088	ENSAPLG00020010737	MSTRG.12088.1	0	22[-]2402031-2461272	22[+]2365886-2470316	-	GO:0005515;GO:0030229	K06233	T	opiNOG62224;meNOG40047;veNOG10593	-
MSTRG.12090	ENSAPLG00020010766	MSTRG.12090.1	96140	22[-]3300678-3308815	22[+]3404955-3529641	-	-	K08283	TV	veNOG00136	-
MSTRG.12090	ENSAPLG00020010761	MSTRG.12090.1	67705	22[-]3300678-3308815	22[-]3034395-3232973	-	GO:0008270	-	R	veNOG01855	-
MSTRG.12103	ENSAPLG00020010802	MSTRG.12103.1	82031	22[-]4308045-4308405	22[+]4390436-4392304	-	-	-	R	veNOG28938	-
MSTRG.12103	ENSAPLG00020010799	MSTRG.12103.1	38437	22[-]4308045-4308405	22[-]4269092-4269608	-	GO:0003676;GO:0008270	-	-	-	-
MSTRG.12119	ENSAPLG00020010984	MSTRG.12119.1	15236	22[-]5482005-5488896	22[+]5504132-5505577	-	-	-	R	veNOG28938	-
MSTRG.12119	ENSAPLG00020010883	MSTRG.12119.1	0	22[-]5482005-5488896	22[-]5469615-5606587	-	GO:0005096;GO:0005515;GO:0007165;GO:0043087;GO:0043547;GO:0046580;GO:0005096;GO:0005515;GO:0007165;GO:0043087;GO:0043547;GO:0046580	K04352	T	veNOG05541	-
MSTRG.12123	ENSAPLG00020010987	MSTRG.12123.1	3722	22[+]5625920-5669836	22[+]5673558-5674757	-	-	K09208	K	veNOG05838;KOG1721	-
MSTRG.12123	ENSAPLG00020010883	MSTRG.12123.1	19333	22[+]5625920-5669836	22[-]5469615-5606587	-	GO:0005096;GO:0005515;GO:0007165;GO:0043087;GO:0043547;GO:0046580;GO:0005096;GO:0005515;GO:0007165;GO:0043087;GO:0043547;GO:0046580	K04352	T	veNOG05541	-
MSTRG.12123	ENSAPLG00020010990	MSTRG.12123.1	35686	22[+]5625920-5669836	22[+]5705522-5816531	-	-	K11488	O	opiNOG02802;veNOG15480	-
MSTRG.12141	ENSAPLG00020011012	MSTRG.12141.1	0	22[-]7863359-7927599	22[+]7600297-7908817	-	GO:0003677;GO:0003677	-	K	veNOG14629	-
MSTRG.12151	ENSAPLG00020007434	MSTRG.12151.1	0	22[-]9612265-9672914	22[-]9454754-9713312	-	GO:0003677;GO:0003700;GO:0005634;GO:0006355	K09173	K	veNOG04772	-
MSTRG.12151	ENSAPLG00020007440	MSTRG.12151.1	41958	22[-]9612265-9672914	22[+]9568908-9570307	-	GO:0003676;GO:0004523;GO:0008270;GO:0015074	-	R	opiNOG47002;veNOG15274;veNOG23008	-
MSTRG.12154	ENSAPLG00020007475	MSTRG.12154.1	86019	22[+]10019774-10026097	22[+]9878157-9933755	-	GO:0003676;GO:0008270;GO:0003676;GO:0008270;GO:0003676;GO:0008270	K13203	R	veNOG08320	-
MSTRG.12154	ENSAPLG00020007603	MSTRG.12154.1	50550	22[+]10019774-10026097	22[+]10076647-10173579	-	GO:0070273	K15620	U	veNOG03756	-
MSTRG.12154	ENSAPLG00020007591	MSTRG.12154.1	28528	22[+]10019774-10026097	22[-]9990011-9991246	-	-	-	R	veNOG28938	-
MSTRG.12154	ENSAPLG00020007614	MSTRG.12154.1	98568	22[+]10019774-10026097	22[-]10124665-10126617	-	GO:0005515;GO:0030229	K20053	T	veNOG10593	-
MSTRG.12158	ENSAPLG00020014477	MSTRG.12158.12,MSTRG.12158.11,MSTRG.12158.10	0	22[-]10406851-10427552	22[+]10417036-10417853	-	-	K02126	C	veNOG16817	-
MSTRG.12158	ENSAPLG00020014463	MSTRG.12158.12,MSTRG.12158.11,MSTRG.12158.10	39005	22[-]10406851-10427552	22[+]10365222-10367846	-	GO:0004672;GO:0005524;GO:0006468;GO:0046872;GO:0004672;GO:0005524;GO:0006468;GO:0046872	K08841	R	veNOG28938	-
MSTRG.12158	ENSAPLG00020014473	MSTRG.12158.12,MSTRG.12158.11,MSTRG.12158.10	7308	22[-]10406851-10427552	22[+]10398356-10399543	-	-	-	S	veNOG24065	-
MSTRG.12158	ENSAPLG00020007664	MSTRG.12158.12,MSTRG.12158.11,MSTRG.12158.10	93124	22[-]10406851-10427552	22[-]10300041-10313727	TPM2	-	-	-	-	tropomyosin 2 [Source:HGNC Symbol;Acc:HGNC:12011]
MSTRG.12158	ENSAPLG00020014482	MSTRG.12158.12,MSTRG.12158.11,MSTRG.12158.10	337	22[-]10406851-10427552	22[-]10427889-10428131	-	-	K00412	C	veNOG11779	-
MSTRG.12158	ENSAPLG00020014479	MSTRG.12158.12,MSTRG.12158.11,MSTRG.12158.10	0	22[-]10406851-10427552	22[-]10421600-10422749	-	GO:0016020;GO:0055114	K03878	C	veNOG03758	-
MSTRG.12158	ENSAPLG00020014475	MSTRG.12158.12,MSTRG.12158.11,MSTRG.12158.10	0	22[-]10406851-10427552	22[-]10408982-10409550	-	GO:0015078;GO:0015986;GO:0045263	K02126	C	veNOG16817	-
MSTRG.12158	ENSAPLG00020014480	MSTRG.12158.12,MSTRG.12158.11,MSTRG.12158.10	0	22[-]10406851-10427552	22[-]10423095-10423169	-	-	-	-	-	-
MSTRG.12158	ENSAPLG00020014485	MSTRG.12158.12,MSTRG.12158.11,MSTRG.12158.10	35340	22[-]10406851-10427552	22[-]10462892-10484714	-	GO:0004672;GO:0005524;GO:0006468;GO:0046872;GO:0004672;GO:0005524;GO:0006468;GO:0046872;GO:0004672;GO:0005524;GO:0006468;GO:0046872	K08841	T	veNOG04846	-
MSTRG.12158	ENSAPLG00020008018	MSTRG.12158.12,MSTRG.12158.11,MSTRG.12158.10	52797	22[-]10406851-10427552	22[-]10317893-10354054	-	GO:0001726;GO:0003779;GO:0005200;GO:0005856;GO:0005925;GO:0006897;GO:0007016;GO:0007155;GO:0030276;GO:0051015;GO:0001726;GO:0003779;GO:0005200;GO:0005925;GO:0006897;GO:0007016;GO:0007155;GO:0030276;GO:0051015;GO:0001726;GO:0003779;GO:0005200;GO:0005856;GO:0005925;GO:0006897;GO:0007016;GO:0007155;GO:0030276;GO:0051015	K06271	Z	veNOG03430	-
MSTRG.12159	ENSAPLG00020007622	MSTRG.12159.1	0	22[-]10145140-10150083	22[-]10139312-10195127	-	GO:0070273	K15620	U	veNOG03756	-
MSTRG.12159	ENSAPLG00020007631	MSTRG.12159.1	36450	22[-]10145140-10150083	22[+]10186533-10188450	-	GO:0005515;GO:0030229	K20053	T	veNOG10593	-
MSTRG.12159	ENSAPLG00020007603	MSTRG.12159.1	0	22[-]10145140-10150083	22[+]10076647-10173579	-	GO:0070273	K15620	U	veNOG03756	-
MSTRG.12159	ENSAPLG00020007614	MSTRG.12159.1	18523	22[-]10145140-10150083	22[-]10124665-10126617	-	GO:0005515;GO:0030229	K20053	T	veNOG10593	-
MSTRG.12183	ENSAPLG00020014507	MSTRG.12183.1	72964	22[+]11622462-11623028	22[-]11695992-11701283	-	GO:0019789	K16063	K	veNOG04785	-
MSTRG.12183	ENSAPLG00020014506	MSTRG.12183.1	5478	22[+]11622462-11623028	22[+]11628506-11631388	-	GO:0008270;GO:0019789	K16063	K	veNOG04785;opiNOG01091	-
MSTRG.12184	ENSAPLG00020014507	MSTRG.12184.1	72364	22[-]11622804-11623628	22[-]11695992-11701283	-	GO:0019789	K16063	K	veNOG04785	-
MSTRG.12184	ENSAPLG00020014506	MSTRG.12184.1	4878	22[-]11622804-11623628	22[+]11628506-11631388	-	GO:0008270;GO:0019789	K16063	K	veNOG04785;opiNOG01091	-
MSTRG.1220	ENSAPLG00020013883	MSTRG.1220.4	81096	1[+]66669978-66726574	1[+]66574080-66588882	BPGM	GO:0003824;GO:0004619;GO:0006096;GO:0016868	K01837	G	veNOG01090	bisphosphoglycerate mutase [Source:NCBI gene;Acc:101803151]
MSTRG.1220	ENSAPLG00020013884	MSTRG.1220.4	42531	1[+]66669978-66726574	1[+]66769105-66859942	CALD1	GO:0003779;GO:0005516;GO:0006936;GO:0017022;GO:0003779;GO:0005516;GO:0006936;GO:0017022;GO:0003779;GO:0005516;GO:0006936;GO:0017022	K12327	Z	veNOG15242;veNOG34829	caldesmon 1 [Source:NCBI gene;Acc:101804696]
MSTRG.12208	ENSAPLG00020014525	MSTRG.12208.2	13755	22[-]12289790-12290345	22[-]12226515-12276035	-	GO:0003700;GO:0005515;GO:0005667;GO:0006355;GO:0007179;GO:0003700;GO:0005515;GO:0005667;GO:0006355;GO:0007179	K04500	K	veNOG05033	SMAD family member 2 [Source:NCBI gene;Acc:101805334]
MSTRG.1221	ENSAPLG00020013887	MSTRG.1221.1	97442	1[-]66765429-66766312	1[-]66863754-66871755	-	GO:0016491;GO:0055114	K00011	C	opiNOG01590;veNOG02368	aldo-keto reductase family 1 member B10 [Source:NCBI gene;Acc:101804508]
MSTRG.1221	ENSAPLG00020013884	MSTRG.1221.1	2793	1[-]66765429-66766312	1[+]66769105-66859942	CALD1	GO:0003779;GO:0005516;GO:0006936;GO:0017022;GO:0003779;GO:0005516;GO:0006936;GO:0017022;GO:0003779;GO:0005516;GO:0006936;GO:0017022	K12327	Z	veNOG15242;veNOG34829	caldesmon 1 [Source:NCBI gene;Acc:101804696]
MSTRG.12259	ENSAPLG00020014581	MSTRG.12259.1	0	22[+]15274840-15275885	22[-]15269096-15279422	-	GO:0003677	-	K	fiNOG19042;opiNOG21368;veNOG02252	-
MSTRG.12259	ENSAPLG00020014579	MSTRG.12259.1	12390	22[+]15274840-15275885	22[-]15259718-15262450	-	GO:0003676;GO:0004523	-	RL	veNOG18423;COG2801;veNOG29795;veNOG26761	-
MSTRG.12259	ENSAPLG00020014576	MSTRG.12259.1	45507	22[+]15274840-15275885	22[-]15225104-15229333	-	GO:0005869;GO:0061640	K10425	Z	veNOG13648	-
MSTRG.12259	ENSAPLG00020014582	MSTRG.12259.1	20718	22[+]15274840-15275885	22[-]15296603-15299024	-	-	-	T	veNOG02811	-
MSTRG.12261	ENSAPLG00020014588	MSTRG.12261.1	41430	22[-]15486647-15487365	22[-]15528795-15606185	-	-	-	S	opiNOG10816;veNOG04240	-
MSTRG.12261	ENSAPLG00020014585	MSTRG.12261.1	64029	22[-]15486647-15487365	22[-]15421700-15422618	-	-	-	-	-	-
MSTRG.12261	ENSAPLG00020014584	MSTRG.12261.1	80956	22[-]15486647-15487365	22[+]15402478-15405691	-	-	-	S	veNOG05127	-
MSTRG.12261	ENSAPLG00020014587	MSTRG.12261.1	6514	22[-]15486647-15487365	22[-]15443253-15480133	-	GO:0005524;GO:0016787	K13525	O	veNOG12076;prNOG00408	transitional endoplasmic reticulum ATPase [Source:NCBI gene;Acc:101793310]
MSTRG.12261	ENSAPLG00020014586	MSTRG.12261.1	46711	22[-]15486647-15487365	22[+]15423278-15439936	-	GO:0006457;GO:0051082	K09511	O	veNOG03692	dnaJ homolog subfamily B member 5-like [Source:NCBI gene;Acc:101800405]
MSTRG.12262	ENSAPLG00020014588	MSTRG.12262.1	40645	22[+]15487548-15488150	22[-]15528795-15606185	-	-	-	S	opiNOG10816;veNOG04240	-
MSTRG.12262	ENSAPLG00020014585	MSTRG.12262.1	64930	22[+]15487548-15488150	22[-]15421700-15422618	-	-	-	-	-	-
MSTRG.12262	ENSAPLG00020014584	MSTRG.12262.1	81857	22[+]15487548-15488150	22[+]15402478-15405691	-	-	-	S	veNOG05127	-
MSTRG.12262	ENSAPLG00020014587	MSTRG.12262.1	7415	22[+]15487548-15488150	22[-]15443253-15480133	-	GO:0005524;GO:0016787	K13525	O	veNOG12076;prNOG00408	transitional endoplasmic reticulum ATPase [Source:NCBI gene;Acc:101793310]
MSTRG.12262	ENSAPLG00020014586	MSTRG.12262.1	47612	22[+]15487548-15488150	22[+]15423278-15439936	-	GO:0006457;GO:0051082	K09511	O	veNOG03692	dnaJ homolog subfamily B member 5-like [Source:NCBI gene;Acc:101800405]
MSTRG.12269	ENSAPLG00020014595	MSTRG.12269.1	0	22[+]15615277-16102405	22[+]15769032-15996131	-	GO:0031929;GO:0031932;GO:0031929;GO:0031932;GO:0031929;GO:0031932	K08267	D	veNOG01552	-
MSTRG.12269	ENSAPLG00020014588	MSTRG.12269.1	9092	22[+]15615277-16102405	22[-]15528795-15606185	-	-	-	S	opiNOG10816;veNOG04240	-
MSTRG.12269	ENSAPLG00020014612	MSTRG.12269.1	0	22[+]15615277-16102405	22[-]15772077-15774497	-	-	-	R	veNOG28938	-
MSTRG.12269	ENSAPLG00020014591	MSTRG.12269.1	0	22[+]15615277-16102405	22[+]15693386-15747301	-	GO:0005515;GO:0005515	-	T	veNOG05530	-
MSTRG.12269	ENSAPLG00020002132	MSTRG.12269.1	1233	22[+]15615277-16102405	22[+]16103638-16106370	-	GO:0003676;GO:0004523	-	RL	veNOG18423;COG2801;veNOG29795;veNOG26761	-
MSTRG.12269	ENSAPLG00020002112	MSTRG.12269.1	0	22[+]15615277-16102405	22[-]16043246-16155690	-	GO:0003677;GO:0008270	-	R	veNOG10730	AN1-type zinc finger protein 5 [Source:NCBI gene;Acc:101801464]
MSTRG.12269	ENSAPLG00020014590	MSTRG.12269.1	0	22[+]15615277-16102405	22[-]15673095-15675272	-	-	-	S	veNOG27947;veNOG28365	-
MSTRG.12269	ENSAPLG00020002101	MSTRG.12269.1	0	22[+]15615277-16102405	22[-]16028176-16031921	-	GO:0003735;GO:0005840;GO:0006412	K02922	J	veNOG22966	ribosomal protein L37 [Source:NCBI gene;Acc:106020377]
MSTRG.12297	ENSAPLG00020002808	MSTRG.12297.1	63277	23[-]406372-408960	23[-]339804-343095	CRYAB	GO:0005212	K09542	O	veNOG11649	Anas platyrhynchos crystallin alpha B (CRYAB), mRNA. [Source:RefSeq mRNA;Acc:NM_001310366]
MSTRG.12297	ENSAPLG00020002844	MSTRG.12297.1	12231	23[-]406372-408960	23[+]360793-394141	DIXDC1	GO:0005515;GO:0016055;GO:0005515;GO:0016055;GO:0016055	-	Z	veNOG06674	DIX domain containing 1 [Source:NCBI gene;Acc:101801366]
MSTRG.12297	ENSAPLG00020003200	MSTRG.12297.1	53991	23[-]406372-408960	23[+]462951-466250	PTS	GO:0003874;GO:0006729;GO:0003874;GO:0006729	K01737	H	veNOG19169	6-pyruvoyltetrahydropterin synthase [Source:HGNC Symbol;Acc:HGNC:9689]
MSTRG.12297	ENSAPLG00020002948	MSTRG.12297.1	1907	23[-]406372-408960	23[+]397516-404465	DLAT	GO:0004742;GO:0006090;GO:0016746;GO:0045254	K00627	C	veNOG07360	dihydrolipoamide S-acetyltransferase [Source:HGNC Symbol;Acc:HGNC:2896]
MSTRG.12297	ENSAPLG00020002975	MSTRG.12297.1	520	23[-]406372-408960	23[+]409480-413696	-	-	-	S	veNOG01398	NKAP domain containing 1 [Source:NCBI gene;Acc:101801750]
MSTRG.12297	ENSAPLG00020002991	MSTRG.12297.1	5860	23[-]406372-408960	23[+]414820-419309	-	GO:0005740;GO:0016020;GO:0016021	K00237	C	veNOG23496	-
MSTRG.12297	ENSAPLG00020002502	MSTRG.12297.1	94008	23[-]406372-408960	23[-]309395-312364	-	GO:0005515	-	W	veNOG10670	-
MSTRG.12297	ENSAPLG00020002707	MSTRG.12297.1	46599	23[-]406372-408960	23[+]321772-359773	-	GO:0005212	K09543	O	veNOG13981	heat shock protein family B (small) member 2 [Source:NCBI gene;Acc:101800986]
MSTRG.12297	ENSAPLG00020003165	MSTRG.12297.1	24729	23[-]406372-408960	23[+]433689-434330	-	-	K19537	S	veNOG21150	-
MSTRG.12297	ENSAPLG00020002772	MSTRG.12297.1	69819	23[-]406372-408960	23[-]333119-336553	FDXACB1	-	-	J	veNOG01081	ferredoxin-fold anticodon binding domain containing 1 [Source:NCBI gene;Acc:101800472]
MSTRG.12297	ENSAPLG00020002530	MSTRG.12297.1	73350	23[-]406372-408960	23[-]316833-333022	-	GO:0000030;GO:0016757;GO:0000030;GO:0016757	K03846	MU	veNOG00334	-
MSTRG.12297	ENSAPLG00020003019	MSTRG.12297.1	14750	23[-]406372-408960	23[-]423710-426147	IL18	GO:0005125;GO:0005615;GO:0006954;GO:0006955;GO:0005125;GO:0005615;GO:0006954;GO:0006955;GO:0005125;GO:0005615;GO:0006954;GO:0006955	K05482	T	veNOG17600;opiNOG41946	interleukin 18 [Source:NCBI gene;Acc:101802715]
MSTRG.12297	ENSAPLG00020002796	MSTRG.12297.1	66506	23[-]406372-408960	23[+]337258-339866	C11orf1	GO:0005634	-	S	veNOG19161	chromosome 11 open reading frame 1 [Source:HGNC Symbol;Acc:HGNC:1163]
MSTRG.12297	ENSAPLG00020003177	MSTRG.12297.1	28963	23[-]406372-408960	23[+]437923-459642	BCO2	GO:0016702;GO:0055114	K10252	Q	veNOG09079	beta-carotene oxygenase 2 [Source:HGNC Symbol;Acc:HGNC:18503]
MSTRG.123	ENSAPLG00020000952	MSTRG.123.1	72869	1[-]7043352-7046176	1[+]7119045-7126592	ECHDC3	GO:0003824	-	I	veNOG04470	enoyl-CoA hydratase domain containing 3 [Source:HGNC Symbol;Acc:HGNC:23489]
MSTRG.123	ENSAPLG00020000939	MSTRG.123.1	0	1[-]7043352-7046176	1[-]6980447-7092379	USP6NL	-	K20133	R	veNOG10862	USP6 N-terminal like [Source:HGNC Symbol;Acc:HGNC:16858]
MSTRG.12304	ENSAPLG00020015311	MSTRG.12304.1,MSTRG.12304.3	96314	23[+]964463-984069	23[-]1080383-1087830	-	GO:0004252;GO:0006508	K09635	O	veNOG08960	-
MSTRG.12304	ENSAPLG00020015301	MSTRG.12304.1,MSTRG.12304.3	6607	23[+]964463-984069	23[-]930634-957856	DRD2	GO:0004930;GO:0004952;GO:0007186;GO:0007195;GO:0016021;GO:0004930;GO:0004952;GO:0007186;GO:0007195;GO:0016021	K04145	T	veNOG05024	dopamine receptor D2 [Source:NCBI gene;Acc:101804061]
MSTRG.12304	ENSAPLG00020015310	MSTRG.12304.1,MSTRG.12304.3	89996	23[+]964463-984069	23[+]1074065-1079279	SCN4B	GO:0016020	K04848	P	veNOG06453	sodium voltage-gated channel beta subunit 4 [Source:NCBI gene;Acc:101795249]
MSTRG.12304	ENSAPLG00020015308	MSTRG.12304.1,MSTRG.12304.3	72589	23[+]964463-984069	23[+]1056658-1063339	-	GO:0016020;GO:0016021;GO:0046629;GO:0050900	-	T	veNOG13874	junction adhesion molecule like [Source:NCBI gene;Acc:101793446]
MSTRG.12304	ENSAPLG00020015300	MSTRG.12304.1,MSTRG.12304.3	53812	23[+]964463-984069	23[+]902765-910651	ANKK1	GO:0004672;GO:0005515;GO:0005524;GO:0006468	K16289	T	veNOG08375	ankyrin repeat and kinase domain containing 1 [Source:HGNC Symbol;Acc:HGNC:21027]
MSTRG.12304	ENSAPLG00020015305	MSTRG.12304.1,MSTRG.12304.3	48980	23[+]964463-984069	23[-]1033049-1037947	CD3E	GO:0004888;GO:0007166;GO:0016020;GO:0004888;GO:0007166;GO:0016020	K06451	T	veNOG20390	CD3e molecule [Source:HGNC Symbol;Acc:HGNC:1674]
MSTRG.12304	ENSAPLG00020015299	MSTRG.12304.1,MSTRG.12304.3	75933	23[+]964463-984069	23[+]871260-888530	-	GO:0005515	-	O	veNOG03358	-
MSTRG.12304	ENSAPLG00020015309	MSTRG.12304.1,MSTRG.12304.3	81265	23[+]964463-984069	23[+]1065334-1069647	-	GO:0001518;GO:0016020;GO:0017080	K04846	P	veNOG12044	-
MSTRG.12304	ENSAPLG00020015303	MSTRG.12304.1,MSTRG.12304.3	30575	23[+]964463-984069	23[-]1014644-1025960	ZW10	GO:0000278;GO:0000775;GO:0005634	K11578	D	veNOG03708	zw10 kinetochore protein [Source:HGNC Symbol;Acc:HGNC:13194]
MSTRG.12304	ENSAPLG00020015304	MSTRG.12304.1,MSTRG.12304.3	42359	23[+]964463-984069	23[+]1026428-1029494	-	-	K06450	T	veNOG20017	-
MSTRG.12304	ENSAPLG00020015306	MSTRG.12304.1,MSTRG.12304.3	58229	23[+]964463-984069	23[+]1042298-1048053	MPZL2	GO:0016020;GO:0098609	-	T	veNOG04859	myelin protein zero like 2 [Source:NCBI gene;Acc:101793261]
MSTRG.12304	ENSAPLG00020015307	MSTRG.12304.1,MSTRG.12304.3	64362	23[+]964463-984069	23[+]1048431-1055637	MPZL3	GO:0016020;GO:0016020;GO:0016020;GO:0016020;GO:0016020	-	R	veNOG09006	myelin protein zero like 3 [Source:HGNC Symbol;Acc:HGNC:27279]
MSTRG.12304	ENSAPLG00020015302	MSTRG.12304.1,MSTRG.12304.3	27554	23[+]964463-984069	23[+]1011623-1012703	-	GO:0004252;GO:0006508	K09636	O	veNOG01209	-
MSTRG.12340	ENSAPLG00020016728	MSTRG.12340.2	67331	23[+]2244142-2244598	23[+]2173797-2176811	-	GO:0005242;GO:0006813;GO:0016021;GO:0005242;GO:0006813;GO:0016021;GO:0005242;GO:0006813;GO:0016021;GO:0005242;GO:0006813;GO:0016021;GO:0005242;GO:0006813;GO:0016021	-	P	veNOG12708	-
MSTRG.12340	ENSAPLG00020016959	MSTRG.12340.2	17596	23[+]2244142-2244598	23[+]2262194-2282798	PHLDB1	GO:0005515;GO:0005515;GO:0005515	-	Z	veNOG02630	pleckstrin homology like domain family B member 1 [Source:HGNC Symbol;Acc:HGNC:23697]
MSTRG.12340	ENSAPLG00020017032	MSTRG.12340.2	38620	23[+]2244142-2244598	23[+]2283218-2296532	HYOU1	-	K09486	O	veNOG02903	hypoxia up-regulated 1 [Source:HGNC Symbol;Acc:HGNC:16931]
MSTRG.12340	ENSAPLG00020016936	MSTRG.12340.2	51309	23[+]2244142-2244598	23[+]2189686-2192833	-	GO:0000276;GO:0015078;GO:0015986	K02140	C	veNOG23236	ATP synthase membrane subunit g [Source:NCBI gene;Acc:101802519]
MSTRG.12340	ENSAPLG00020017048	MSTRG.12340.2	53861	23[+]2244142-2244598	23[+]2298459-2306124	SLC37A4	GO:0016021;GO:0022857;GO:0055085;GO:0016021;GO:0022857;GO:0055085	K08171	G	veNOG00917;COG2271	solute carrier family 37 member 4 [Source:HGNC Symbol;Acc:HGNC:4061]
MSTRG.12340	ENSAPLG00020017061	MSTRG.12340.2	63340	23[+]2244142-2244598	23[-]2307938-2309659	TRAPPC4	GO:0016192;GO:0030008	K20303	U	veNOG09122;opiNOG11739	trafficking protein particle complex 4 [Source:HGNC Symbol;Acc:HGNC:19943]
MSTRG.12340	ENSAPLG00020016729	MSTRG.12340.2	55271	23[+]2244142-2244598	23[+]2176240-2188871	UBE4A	GO:0000151;GO:0004842;GO:0006511;GO:0016567;GO:0034450;GO:0000151;GO:0004842;GO:0006511;GO:0016567;GO:0034450;GO:0000151;GO:0004842;GO:0006511;GO:0016567;GO:0034450;GO:0000151;GO:0004842;GO:0006511;GO:0016567;GO:0034450	K10596	O	veNOG10466	ubiquitination factor E4A [Source:HGNC Symbol;Acc:HGNC:12499]
MSTRG.12340	ENSAPLG00020016264	MSTRG.12340.2	81480	23[+]2244142-2244598	23[+]2140870-2162662	USP28	GO:0005515;GO:0006511;GO:0016579;GO:0036459;GO:0005515;GO:0006511;GO:0016579;GO:0036459;GO:0005515;GO:0006511;GO:0016579;GO:0036459;GO:0005515;GO:0006511;GO:0016579;GO:0036459;GO:0006511;GO:0016579;GO:0036459;GO:0006511;GO:0016579;GO:0036459	K11849	O	veNOG02056	ubiquitin specific peptidase 28 [Source:HGNC Symbol;Acc:HGNC:12625]
MSTRG.12340	ENSAPLG00020016949	MSTRG.12340.2	5497	23[+]2244142-2244598	23[+]2250095-2257085	ARCN1	GO:0006890;GO:0030126;GO:0006890;GO:0030126;GO:0006890;GO:0030126	K20471	U	veNOG02282	archain 1 [Source:HGNC Symbol;Acc:HGNC:649]
MSTRG.12340	ENSAPLG00020016945	MSTRG.12340.2	0	23[+]2244142-2244598	23[+]2242288-2244855	TMEM25	-	-	S	veNOG14574	transmembrane protein 25 [Source:HGNC Symbol;Acc:HGNC:25890]
MSTRG.12340	ENSAPLG00020017062	MSTRG.12340.2	65203	23[+]2244142-2244598	23[+]2309801-2311475	RPS25	-	K02975	J	COG4901;veNOG23244	ribosomal protein S25 [Source:HGNC Symbol;Acc:HGNC:10413]
MSTRG.12340	ENSAPLG00020016942	MSTRG.12340.2	2066	23[+]2244142-2244598	23[+]2241162-2242076	TTC36	GO:0005515	-	S	veNOG13821	tetratricopeptide repeat domain 36 [Source:HGNC Symbol;Acc:HGNC:33708]
MSTRG.12340	ENSAPLG00020017064	MSTRG.12340.2	69892	23[+]2244142-2244598	23[-]2314490-2315919	-	-	-	S	veNOG09676	-
MSTRG.12340	ENSAPLG00020016947	MSTRG.12340.2	1608	23[+]2244142-2244598	23[-]2246206-2249414	IFT46	GO:0042073	K19682	U	veNOG10356	intraflagellar transport 46 [Source:HGNC Symbol;Acc:HGNC:26146]
MSTRG.12340	ENSAPLG00020016727	MSTRG.12340.2	75659	23[+]2244142-2244598	23[-]2166779-2168483	-	GO:0005198;GO:0005923;GO:0016021	K06087	S	veNOG11262	-
MSTRG.12348	ENSAPLG00020017065	MSTRG.12348.1	28685	23[-]2333717-2334680	23[+]2363365-2374265	BCL9L	GO:0003713;GO:0008013;GO:0060070	-	K	veNOG00348	BCL9 like [Source:HGNC Symbol;Acc:HGNC:23688]
MSTRG.12348	ENSAPLG00020017078	MSTRG.12348.1	96924	23[-]2333717-2334680	23[+]2431604-2440601	C2CD2L	-	-	S	veNOG12401	C2CD2 like [Source:HGNC Symbol;Acc:HGNC:29000]
MSTRG.12348	ENSAPLG00020016959	MSTRG.12348.1	50919	23[-]2333717-2334680	23[+]2262194-2282798	PHLDB1	GO:0005515;GO:0005515;GO:0005515	-	Z	veNOG02630	pleckstrin homology like domain family B member 1 [Source:HGNC Symbol;Acc:HGNC:23697]
MSTRG.12348	ENSAPLG00020017032	MSTRG.12348.1	37185	23[-]2333717-2334680	23[+]2283218-2296532	HYOU1	-	K09486	O	veNOG02903	hypoxia up-regulated 1 [Source:HGNC Symbol;Acc:HGNC:16931]
MSTRG.12348	ENSAPLG00020017048	MSTRG.12348.1	27593	23[-]2333717-2334680	23[+]2298459-2306124	SLC37A4	GO:0016021;GO:0022857;GO:0055085;GO:0016021;GO:0022857;GO:0055085	K08171	G	veNOG00917;COG2271	solute carrier family 37 member 4 [Source:HGNC Symbol;Acc:HGNC:4061]
MSTRG.12348	ENSAPLG00020017061	MSTRG.12348.1	24058	23[-]2333717-2334680	23[-]2307938-2309659	TRAPPC4	GO:0016192;GO:0030008	K20303	U	veNOG09122;opiNOG11739	trafficking protein particle complex 4 [Source:HGNC Symbol;Acc:HGNC:19943]
MSTRG.12348	ENSAPLG00020016949	MSTRG.12348.1	76632	23[-]2333717-2334680	23[+]2250095-2257085	ARCN1	GO:0006890;GO:0030126;GO:0006890;GO:0030126;GO:0006890;GO:0030126	K20471	U	veNOG02282	archain 1 [Source:HGNC Symbol;Acc:HGNC:649]
MSTRG.12348	ENSAPLG00020016945	MSTRG.12348.1	88862	23[-]2333717-2334680	23[+]2242288-2244855	TMEM25	-	-	S	veNOG14574	transmembrane protein 25 [Source:HGNC Symbol;Acc:HGNC:25890]
MSTRG.12348	ENSAPLG00020017066	MSTRG.12348.1	45970	23[-]2333717-2334680	23[-]2380650-2382111	CXCR5	GO:0004930;GO:0004950;GO:0006935;GO:0006955;GO:0007186;GO:0016021;GO:0016494;GO:0042113;GO:0048535	K04190	T	veNOG03407	C-X-C motif chemokine receptor 5 [Source:HGNC Symbol;Acc:HGNC:1060]
MSTRG.12348	ENSAPLG00020017067	MSTRG.12348.1	57814	23[-]2333717-2334680	23[+]2392494-2401176	DDX6	GO:0003676;GO:0005524;GO:0003676;GO:0005524	K12614	A	veNOG05625	DEAD-box helicase 6 [Source:NCBI gene;Acc:101798881]
MSTRG.12348	ENSAPLG00020017074	MSTRG.12348.1	90192	23[-]2333717-2334680	23[-]2424872-2425644	-	GO:0000786;GO:0003677;GO:0046982	K11251	B	veNOG20304	-
MSTRG.12348	ENSAPLG00020017062	MSTRG.12348.1	22242	23[-]2333717-2334680	23[+]2309801-2311475	RPS25	-	K02975	J	COG4901;veNOG23244	ribosomal protein S25 [Source:HGNC Symbol;Acc:HGNC:10413]
MSTRG.12348	ENSAPLG00020017073	MSTRG.12348.1	82819	23[-]2333717-2334680	23[+]2417499-2424077	HMBS	GO:0004418;GO:0018160;GO:0033014	K01749	H	veNOG04770	hydroxymethylbilane synthase [Source:HGNC Symbol;Acc:HGNC:4982]
MSTRG.12348	ENSAPLG00020016942	MSTRG.12348.1	91641	23[-]2333717-2334680	23[+]2241162-2242076	TTC36	GO:0005515	-	S	veNOG13821	tetratricopeptide repeat domain 36 [Source:HGNC Symbol;Acc:HGNC:33708]
MSTRG.12348	ENSAPLG00020017064	MSTRG.12348.1	17798	23[-]2333717-2334680	23[-]2314490-2315919	-	-	-	S	veNOG09676	-
MSTRG.12348	ENSAPLG00020016947	MSTRG.12348.1	84303	23[-]2333717-2334680	23[-]2246206-2249414	IFT46	GO:0042073	K19682	U	veNOG10356	intraflagellar transport 46 [Source:HGNC Symbol;Acc:HGNC:26146]
MSTRG.12348	ENSAPLG00020017076	MSTRG.12348.1	92093	23[-]2333717-2334680	23[-]2426773-2430449	DPAGT1	GO:0003975;GO:0006487;GO:0006488;GO:0008963;GO:0016021	K01001	G	veNOG01061	dolichyl-phosphate N- acetylglucosaminephosphotransferase 1 [Source:NCBI gene;Acc:101799620]
MSTRG.12354	ENSAPLG00020017065	MSTRG.12354.1	94930	23[+]2469195-2471008	23[+]2363365-2374265	BCL9L	GO:0003713;GO:0008013;GO:0060070	-	K	veNOG00348	BCL9 like [Source:HGNC Symbol;Acc:HGNC:23688]
MSTRG.12354	ENSAPLG00020017078	MSTRG.12354.1	28594	23[+]2469195-2471008	23[+]2431604-2440601	C2CD2L	-	-	S	veNOG12401	C2CD2 like [Source:HGNC Symbol;Acc:HGNC:29000]
MSTRG.12354	ENSAPLG00020017099	MSTRG.12354.1	94609	23[+]2469195-2471008	23[-]2565617-2669228	GRAMD1B	-	-	S	veNOG00971	GRAM domain containing 1B [Source:HGNC Symbol;Acc:HGNC:29214]
MSTRG.12354	ENSAPLG00020017066	MSTRG.12354.1	87084	23[+]2469195-2471008	23[-]2380650-2382111	CXCR5	GO:0004930;GO:0004950;GO:0006935;GO:0006955;GO:0007186;GO:0016021;GO:0016494;GO:0042113;GO:0048535	K04190	T	veNOG03407	C-X-C motif chemokine receptor 5 [Source:HGNC Symbol;Acc:HGNC:1060]
MSTRG.12354	ENSAPLG00020017094	MSTRG.12354.1	74188	23[+]2469195-2471008	23[+]2545196-2556039	SCN3B	GO:0001518;GO:0006814;GO:0017080	K04847	P	veNOG06400	sodium voltage-gated channel beta subunit 3 [Source:NCBI gene;Acc:101801031]
MSTRG.12354	ENSAPLG00020017067	MSTRG.12354.1	68019	23[+]2469195-2471008	23[+]2392494-2401176	DDX6	GO:0003676;GO:0005524;GO:0003676;GO:0005524	K12614	A	veNOG05625	DEAD-box helicase 6 [Source:NCBI gene;Acc:101798881]
MSTRG.12354	ENSAPLG00020017074	MSTRG.12354.1	43551	23[+]2469195-2471008	23[-]2424872-2425644	-	GO:0000786;GO:0003677;GO:0046982	K11251	B	veNOG20304	-
MSTRG.12354	ENSAPLG00020017086	MSTRG.12354.1	33033	23[+]2469195-2471008	23[-]2504041-2523881	ATP12A	GO:0000166;GO:0005524;GO:0006813;GO:0008556;GO:0016021;GO:0019829	K01544	P	veNOG02887	ATPase H+/K+ transporting non-gastric alpha2 subunit [Source:NCBI gene;Acc:101800708]
MSTRG.12354	ENSAPLG00020017073	MSTRG.12354.1	45118	23[+]2469195-2471008	23[+]2417499-2424077	HMBS	GO:0004418;GO:0018160;GO:0033014	K01749	H	veNOG04770	hydroxymethylbilane synthase [Source:HGNC Symbol;Acc:HGNC:4982]
MSTRG.12354	ENSAPLG00020017076	MSTRG.12354.1	38746	23[+]2469195-2471008	23[-]2426773-2430449	DPAGT1	GO:0003975;GO:0006487;GO:0006488;GO:0008963;GO:0016021	K01001	G	veNOG01061	dolichyl-phosphate N- acetylglucosaminephosphotransferase 1 [Source:NCBI gene;Acc:101799620]
MSTRG.12359	ENSAPLG00020017099	MSTRG.12359.1	0	23[+]2565707-2566275	23[-]2565617-2669228	GRAMD1B	-	-	S	veNOG00971	GRAM domain containing 1B [Source:HGNC Symbol;Acc:HGNC:29214]
MSTRG.12359	ENSAPLG00020017094	MSTRG.12359.1	9668	23[+]2565707-2566275	23[+]2545196-2556039	SCN3B	GO:0001518;GO:0006814;GO:0017080	K04847	P	veNOG06400	sodium voltage-gated channel beta subunit 3 [Source:NCBI gene;Acc:101801031]
MSTRG.12359	ENSAPLG00020017086	MSTRG.12359.1	41826	23[+]2565707-2566275	23[-]2504041-2523881	ATP12A	GO:0000166;GO:0005524;GO:0006813;GO:0008556;GO:0016021;GO:0019829	K01544	P	veNOG02887	ATPase H+/K+ transporting non-gastric alpha2 subunit [Source:NCBI gene;Acc:101800708]
MSTRG.12365	ENSAPLG00020017117	MSTRG.12365.1	97572	23[-]2891309-2894732	23[+]2791947-2793737	BSX	GO:0003677	-	K	opiNOG38307;veNOG03491	brain specific homeobox [Source:HGNC Symbol;Acc:HGNC:20450]
MSTRG.12365	ENSAPLG00020002187	MSTRG.12365.1	60978	23[-]2891309-2894732	23[-]2819367-2830331	CRTAM	-	K16361	T	veNOG09167	cytotoxic and regulatory T cell molecule [Source:HGNC Symbol;Acc:HGNC:24313]
MSTRG.12365	ENSAPLG00020002217	MSTRG.12365.1	0	23[-]2891309-2894732	23[-]2839798-2901232	UBASH3B	GO:0005515	K18993	G	veNOG08394	ubiquitin associated and SH3 domain containing B [Source:HGNC Symbol;Acc:HGNC:29884]
MSTRG.12366	ENSAPLG00020002217	MSTRG.12366.3	41020	23[+]2942252-3005491	23[-]2839798-2901232	UBASH3B	GO:0005515	K18993	G	veNOG08394	ubiquitin associated and SH3 domain containing B [Source:HGNC Symbol;Acc:HGNC:29884]
MSTRG.12377	ENSAPLG00020002559	MSTRG.12377.4	61957	23[-]3322870-3324138	23[-]3230169-3260913	SORL1	GO:0005515;GO:0016021;GO:0005515;GO:0016021;GO:0005515;GO:0016021;GO:0005515;GO:0016021	-	T	veNOG04641	sortilin related receptor 1 [Source:HGNC Symbol;Acc:HGNC:11185]
MSTRG.12377	ENSAPLG00020007141	MSTRG.12377.4	45888	23[-]3322870-3324138	23[-]3271294-3276982	SC5D	GO:0005506;GO:0008610;GO:0016491;GO:0055114	K00227	I	veNOG08529	sterol-C5-desaturase [Source:HGNC Symbol;Acc:HGNC:10547]
MSTRG.12377	ENSAPLG00020007201	MSTRG.12377.4	10429	23[-]3322870-3324138	23[-]3334567-3395800	GRIK4	GO:0004970;GO:0005216;GO:0006811;GO:0015276;GO:0016020;GO:0038023;GO:0004970;GO:0005216;GO:0006811;GO:0015276;GO:0016020;GO:0038023;GO:0004970;GO:0015276;GO:0016020	K05204	T	veNOG00278	glutamate ionotropic receptor kainate type subunit 4 [Source:HGNC Symbol;Acc:HGNC:4582]
MSTRG.12377	ENSAPLG00020007175	MSTRG.12377.4	0	23[-]3322870-3324138	23[-]3304303-3324781	-	GO:0005515;GO:0005515	-	O	veNOG05436	tubulin folding cofactor E like [Source:NCBI gene;Acc:101800776]
MSTRG.12379	ENSAPLG00020007608	MSTRG.12379.2,MSTRG.12379.3	6589	23[-]3556044-3556636	23[-]3511098-3549455	ARHGEF12	GO:0005085;GO:0005089;GO:0005515;GO:0005737;GO:0007186;GO:0007266;GO:0035556;GO:0005085;GO:0005089;GO:0005515;GO:0005737;GO:0007186;GO:0007266;GO:0035556;GO:0005085;GO:0005089;GO:0005515;GO:0005737;GO:0007186;GO:0007266;GO:0035556;GO:0005085;GO:0005089;GO:0005515;GO:0005737;GO:0007186;GO:0007266;GO:0035556	K07532	T	veNOG11998	Rho guanine nucleotide exchange factor 12 [Source:HGNC Symbol;Acc:HGNC:14193]
MSTRG.12379	ENSAPLG00020010192	MSTRG.12379.2,MSTRG.12379.3	89812	23[-]3556044-3556636	23[-]3646448-3657133	OAF	-	-	R	veNOG07410	out at first homolog [Source:HGNC Symbol;Acc:HGNC:28752]
MSTRG.12379	ENSAPLG00020010186	MSTRG.12379.2,MSTRG.12379.3	46167	23[-]3556044-3556636	23[-]3602803-3608836	POU2F3	GO:0003677;GO:0003700;GO:0006355;GO:0043565	K09364	K	veNOG04835;KOG3802	POU class 2 homeobox 3 [Source:HGNC Symbol;Acc:HGNC:19864]
MSTRG.12379	ENSAPLG00020010182	MSTRG.12379.2,MSTRG.12379.3	37794	23[-]3556044-3556636	23[-]3594430-3597855	-	GO:0016021	-	S	veNOG11177	transmembrane protein 136-like [Source:NCBI gene;Acc:101802115]
MSTRG.12379	ENSAPLG00020010178	MSTRG.12379.2,MSTRG.12379.3	29263	23[-]3556044-3556636	23[-]3585899-3593006	-	GO:0016021	-	S	veNOG11177	transmembrane protein 136 [Source:NCBI gene;Acc:101801660]
MSTRG.12393	ENSAPLG00020010354	MSTRG.12393.2	412	23[+]4071302-4072493	23[+]4064055-4070890	-	-	K06534	T	veNOG01980	-
MSTRG.12393	ENSAPLG00020010416	MSTRG.12393.2	52015	23[+]4071302-4072493	23[-]4124508-4132578	-	GO:0005524;GO:0016020;GO:0016887;GO:0005524;GO:0016020;GO:0016887;GO:0005524;GO:0016020;GO:0016887	K05680	Q	veNOG01884	-
MSTRG.12393	ENSAPLG00020010327	MSTRG.12393.2	21185	23[+]4071302-4072493	23[+]4047336-4050117	MFRP	GO:0005515	-	HT	veNOG02434	membrane frizzled-related protein [Source:HGNC Symbol;Acc:HGNC:18121]
MSTRG.12393	ENSAPLG00020010619	MSTRG.12393.2	80146	23[+]4071302-4072493	23[+]4152639-4158564	COLCA2	-	-	S	veNOG05604	colorectal cancer associated 2 [Source:HGNC Symbol;Acc:HGNC:26978]
MSTRG.12393	ENSAPLG00020010236	MSTRG.12393.2	25741	23[+]4071302-4072493	23[+]4036815-4045561	USP2	GO:0006511;GO:0016579;GO:0036459;GO:0006511;GO:0016579;GO:0036459;GO:0006511;GO:0016579;GO:0036459;GO:0006511;GO:0016579;GO:0036459;GO:0006511;GO:0016579;GO:0036459	K11833	O	veNOG12371	ubiquitin specific peptidase 2 [Source:HGNC Symbol;Acc:HGNC:12618]
MSTRG.12393	ENSAPLG00020010372	MSTRG.12393.2	4875	23[+]4071302-4072493	23[-]4077368-4109449	-	GO:0001784;GO:0004842;GO:0005509;GO:0005515;GO:0007166;GO:0023051	K04707	V	veNOG10474	-
MSTRG.12393	ENSAPLG00020010609	MSTRG.12393.2	62508	23[+]4071302-4072493	23[-]4135001-4138660	-	GO:0003676	-	K	veNOG01077	histone H4 transcription factor [Source:NCBI gene;Acc:101791676]
MSTRG.12393	ENSAPLG00020010615	MSTRG.12393.2	68919	23[+]4071302-4072493	23[+]4141412-4149924	C11orf53	-	-	S	veNOG05697	chromosome 11 open reading frame 53 [Source:HGNC Symbol;Acc:HGNC:30527]
MSTRG.12393	ENSAPLG00020010392	MSTRG.12393.2	44777	23[+]4071302-4072493	23[-]4117270-4122477	-	-	K12653	S	veNOG12798	-
MSTRG.12393	ENSAPLG00020010385	MSTRG.12393.2	40161	23[+]4071302-4072493	23[-]4112654-4116161	-	GO:0005515;GO:0006811;GO:0007168;GO:0030251	-	S	veNOG10174	-
MSTRG.12393	ENSAPLG00020010350	MSTRG.12393.2	11962	23[+]4071302-4072493	23[-]4058030-4059340	-	-	K15693	O	veNOG15685	-
MSTRG.12393	ENSAPLG00020010345	MSTRG.12393.2	17750	23[+]4071302-4072493	23[+]4050892-4053552	-	GO:0005515	-	W	veNOG10670	C1q and TNF related 5 [Source:NCBI gene;Acc:101791565]
MSTRG.12393	ENSAPLG00020010399	MSTRG.12393.2	46242	23[+]4071302-4072493	23[+]4118735-4120258	-	-	K12653	S	veNOG12798	-
MSTRG.12393	ENSAPLG00020010379	MSTRG.12393.2	38759	23[+]4071302-4072493	23[+]4111252-4114409	-	-	-	S	veNOG15002	-
MSTRG.12393	ENSAPLG00020010625	MSTRG.12393.2	94086	23[+]4071302-4072493	23[-]4166579-4196429	POU2AF1	GO:0005515	-	K	veNOG08647	POU class 2 homeobox associating factor 1 [Source:NCBI gene;Acc:101790939]
MSTRG.12416	ENSAPLG00020010677	MSTRG.12416.1	57388	23[+]4732772-4733627	23[-]4648566-4675384	-	GO:0004553;GO:0004565;GO:0005975	-	G	veNOG08537	-
MSTRG.12416	ENSAPLG00020010776	MSTRG.12416.1	4675	23[+]4732772-4733627	23[+]4700116-4728097	NCAPD3	GO:0000799;GO:0007076;GO:0000799;GO:0007076;GO:0000799;GO:0007076;GO:0000799;GO:0007076;GO:0000799;GO:0007076;GO:0007076	K11491	S	veNOG02936	non-SMC condensin II complex subunit D3 [Source:HGNC Symbol;Acc:HGNC:28952]
MSTRG.12416	ENSAPLG00020010710	MSTRG.12416.1	33494	23[+]4732772-4733627	23[-]4692032-4699278	VPS26B	GO:0006886	K18466	U	veNOG01034	VPS26, retromer complex component B [Source:NCBI gene;Acc:101791968]
MSTRG.12416	ENSAPLG00020013043	MSTRG.12416.1	294	23[+]4732772-4733627	23[-]4733921-4738086	JAM3	GO:0007155;GO:0042803;GO:0046982	K06785	T	veNOG03892	junctional adhesion molecule 3 [Source:HGNC Symbol;Acc:HGNC:15532]
MSTRG.12416	ENSAPLG00020013055	MSTRG.12416.1	65651	23[+]4732772-4733627	23[+]4799278-4824573	IGSF9B	GO:0005515;GO:0005515	-	T	veNOG02545;KOG3510	immunoglobulin superfamily member 9B [Source:HGNC Symbol;Acc:HGNC:32326]
MSTRG.12416	ENSAPLG00020010671	MSTRG.12416.1	89411	23[+]4732772-4733627	23[+]4611180-4643361	B3GAT1	GO:0015018;GO:0016020	K00735	O	veNOG11765	beta-1,3-glucuronyltransferase 1 [Source:NCBI gene;Acc:101803867]
MSTRG.12416	ENSAPLG00020010704	MSTRG.12416.1	44104	23[+]4732772-4733627	23[+]4683591-4688668	THYN1	-	-	S	veNOG09476	thymocyte nuclear protein 1 [Source:NCBI gene;Acc:101792165]
MSTRG.12416	ENSAPLG00020010698	MSTRG.12416.1	49202	23[+]4732772-4733627	23[-]4676266-4683570	ACAD8	GO:0003995;GO:0006629;GO:0016627;GO:0050660;GO:0055114	K11538	I	NOG00045;veNOG01750	acyl-CoA dehydrogenase family member 8 [Source:NCBI gene;Acc:101792869]
MSTRG.12431	ENSAPLG00020013109	MSTRG.12431.1	54442	23[+]5861916-5862945	23[-]5917387-5951553	PRDM10	GO:0003676;GO:0005515;GO:0003676;GO:0005515;GO:0003676;GO:0005515	-	K	veNOG06524	PR/SET domain 10 [Source:HGNC Symbol;Acc:HGNC:13995]
MSTRG.12431	ENSAPLG00020013091	MSTRG.12431.1	0	23[+]5861916-5862945	23[-]5862316-5886722	ST14	GO:0004252;GO:0005515;GO:0006508;GO:0004252;GO:0005515;GO:0006508;GO:0016020	K08670	E	veNOG01704	suppression of tumorigenicity 14 [Source:HGNC Symbol;Acc:HGNC:11344]
MSTRG.12431	ENSAPLG00020013090	MSTRG.12431.1	40801	23[+]5861916-5862945	23[+]5784942-5821115	ZBTB44	GO:0003676;GO:0005515	K10515	K	KOG1721;veNOG02044	zinc finger and BTB domain containing 44 [Source:HGNC Symbol;Acc:HGNC:25001]
MSTRG.12431	ENSAPLG00020013095	MSTRG.12431.1	35952	23[+]5861916-5862945	23[-]5898897-5916436	NFRKB	GO:0031011;GO:0031011	K11671	K	veNOG04258	nuclear factor related to kappaB binding protein [Source:HGNC Symbol;Acc:HGNC:7802]
MSTRG.12431	ENSAPLG00020013088	MSTRG.12431.1	86332	23[+]5861916-5862945	23[+]5761057-5775584	ADAMTS8	GO:0004222;GO:0006508;GO:0008237;GO:0008270;GO:0062023	K08623	O	veNOG12813	ADAM metallopeptidase with thrombospondin type 1 motif 8 [Source:HGNC Symbol;Acc:HGNC:224]
MSTRG.12439	ENSAPLG00020013156	MSTRG.12439.4	53698	23[+]6210478-6292437	23[-]6121069-6156780	BARX2	GO:0003677;GO:0006355;GO:0043565	K09361	K	veNOG12199	BARX homeobox 2 [Source:NCBI gene;Acc:101799373]
MSTRG.12439	ENSAPLG00020013163	MSTRG.12439.4	7215	23[+]6210478-6292437	23[+]6299652-6455071	ARHGAP32	GO:0007165;GO:0035091;GO:0007165;GO:0035091;GO:0007165	-	T	veNOG34021;veNOG06148	Rho GTPase activating protein 32 [Source:HGNC Symbol;Acc:HGNC:17399]
MSTRG.12445	ENSAPLG00020013248	MSTRG.12445.1	82986	23[-]7318714-7320092	23[+]7403078-7406048	FOXRED1	GO:0016491;GO:0055114;GO:0016491;GO:0055114	K18166	R	veNOG05508	FAD dependent oxidoreductase domain containing 1 [Source:HGNC Symbol;Acc:HGNC:26927]
MSTRG.12445	ENSAPLG00020013339	MSTRG.12445.1	98721	23[-]7318714-7320092	23[+]7418813-7427516	STT3A	GO:0004576;GO:0006486;GO:0016020	K07151	OR	COG1287;veNOG05057	STT3 oligosaccharyltransferase complex catalytic subunit A [Source:HGNC Symbol;Acc:HGNC:6172]
MSTRG.12445	ENSAPLG00020013245	MSTRG.12445.1	74972	23[-]7318714-7320092	23[-]7395064-7402919	SRPRA	GO:0003924;GO:0005047;GO:0005525;GO:0005785;GO:0006614;GO:0006886	K13431	U	veNOG14516	SRP receptor subunit alpha [Source:HGNC Symbol;Acc:HGNC:11307]
MSTRG.12445	ENSAPLG00020013330	MSTRG.12445.1	89042	23[-]7318714-7320092	23[+]7409134-7417912	EI24	-	K10134	TV	veNOG11325	EI24 autophagy associated transmembrane protein [Source:NCBI gene;Acc:101791927]
MSTRG.12445	ENSAPLG00020013230	MSTRG.12445.1	30346	23[-]7318714-7320092	23[-]7350438-7375061	DCPS	GO:0000290;GO:0016787	K12584	S	veNOG07905	decapping enzyme, scavenger [Source:NCBI gene;Acc:101792448]
MSTRG.12445	ENSAPLG00020013218	MSTRG.12445.1	1927	23[-]7318714-7320092	23[-]7322019-7337670	ST3GAL4	GO:0006486;GO:0008373;GO:0006486;GO:0008373	K03494	G	veNOG01985	ST3 beta-galactoside alpha-2,3-sialyltransferase 4 [Source:HGNC Symbol;Acc:HGNC:10864]
MSTRG.12445	ENSAPLG00020013226	MSTRG.12445.1	15889	23[-]7318714-7320092	23[+]7335981-7336559	-	-	-	-	-	-
MSTRG.12445	ENSAPLG00020013242	MSTRG.12445.1	60955	23[-]7318714-7320092	23[+]7381047-7393197	FAM118B	GO:0030576;GO:0030576	-	S	veNOG04357	family with sequence similarity 118 member B [Source:NCBI gene;Acc:101792121]
MSTRG.12445	ENSAPLG00020013209	MSTRG.12445.1	0	23[-]7318714-7320092	23[+]7213105-7319924	KIRREL3	-	-	T	veNOG00501	kirre like nephrin family adhesion molecule 3 [Source:HGNC Symbol;Acc:HGNC:23204]
MSTRG.12445	ENSAPLG00020013239	MSTRG.12445.1	55399	23[-]7318714-7320092	23[-]7375491-7378996	TIRAP	GO:0005515;GO:0007165	K05403	T	veNOG12892	TIR domain containing adaptor protein [Source:HGNC Symbol;Acc:HGNC:17192]
MSTRG.12460	ENSAPLG00020013403	MSTRG.12460.5	44810	23[-]7623599-7625286	23[+]7670096-7675690	HEPACAM	-	-	T	veNOG04237	hepatic and glial cell adhesion molecule [Source:NCBI gene;Acc:101800885]
MSTRG.12460	ENSAPLG00020013372	MSTRG.12460.5	85424	23[-]7623599-7625286	23[+]7523408-7538175	FEZ1	-	-	U	veNOG04819	fasciculation and elongation protein zeta 1 [Source:HGNC Symbol;Acc:HGNC:3659]
MSTRG.12460	ENSAPLG00020013385	MSTRG.12460.5	61005	23[-]7623599-7625286	23[-]7540666-7562594	PKNOX2	GO:0003677;GO:0006355	-	K	veNOG09805	PBX/knotted 1 homeobox 2 [Source:HGNC Symbol;Acc:HGNC:16714]
MSTRG.12460	ENSAPLG00020013389	MSTRG.12460.5	15311	23[-]7623599-7625286	23[-]7640597-7648942	SLC37A2	GO:0016021;GO:0022857;GO:0055085;GO:0016021;GO:0022857;GO:0055085;GO:0016021;GO:0022857;GO:0055085;GO:0016021;GO:0022857;GO:0055085	K13783	P	veNOG02263	solute carrier family 37 member 2 [Source:NCBI gene;Acc:101797606]
MSTRG.12460	ENSAPLG00020013405	MSTRG.12460.5	50654	23[-]7623599-7625286	23[+]7675940-7682380	-	GO:0005515	K06784	T	KOG4222;veNOG12299	-
MSTRG.12460	ENSAPLG00020013401	MSTRG.12460.5	26372	23[-]7623599-7625286	23[-]7651658-7669134	-	-	K16752	S	opiNOG78890;veNOG02254;veNOG34968	coiled-coil domain containing 15 [Source:NCBI gene;Acc:101798452]
MSTRG.12460	ENSAPLG00020013410	MSTRG.12460.5	73344	23[-]7623599-7625286	23[+]7698630-7727854	MSANTD2	-	-	S	veNOG10713	Myb/SANT DNA binding domain containing 2 [Source:NCBI gene;Acc:101799061]
MSTRG.12463	ENSAPLG00020013412	MSTRG.12463.2	96710	23[+]7634289-7636089	23[+]7732799-7738456	ESAM	GO:0098609	K06787	T	veNOG12046	endothelial cell adhesion molecule [Source:HGNC Symbol;Acc:HGNC:17474]
MSTRG.12463	ENSAPLG00020013403	MSTRG.12463.2	34007	23[+]7634289-7636089	23[+]7670096-7675690	HEPACAM	-	-	T	veNOG04237	hepatic and glial cell adhesion molecule [Source:NCBI gene;Acc:101800885]
MSTRG.12463	ENSAPLG00020013372	MSTRG.12463.2	96114	23[+]7634289-7636089	23[+]7523408-7538175	FEZ1	-	-	U	veNOG04819	fasciculation and elongation protein zeta 1 [Source:HGNC Symbol;Acc:HGNC:3659]
MSTRG.12463	ENSAPLG00020013385	MSTRG.12463.2	71695	23[+]7634289-7636089	23[-]7540666-7562594	PKNOX2	GO:0003677;GO:0006355	-	K	veNOG09805	PBX/knotted 1 homeobox 2 [Source:HGNC Symbol;Acc:HGNC:16714]
MSTRG.12463	ENSAPLG00020013389	MSTRG.12463.2	4508	23[+]7634289-7636089	23[-]7640597-7648942	SLC37A2	GO:0016021;GO:0022857;GO:0055085;GO:0016021;GO:0022857;GO:0055085;GO:0016021;GO:0022857;GO:0055085;GO:0016021;GO:0022857;GO:0055085	K13783	P	veNOG02263	solute carrier family 37 member 2 [Source:NCBI gene;Acc:101797606]
MSTRG.12463	ENSAPLG00020013405	MSTRG.12463.2	39851	23[+]7634289-7636089	23[+]7675940-7682380	-	GO:0005515	K06784	T	KOG4222;veNOG12299	-
MSTRG.12463	ENSAPLG00020013401	MSTRG.12463.2	15569	23[+]7634289-7636089	23[-]7651658-7669134	-	-	K16752	S	opiNOG78890;veNOG02254;veNOG34968	coiled-coil domain containing 15 [Source:NCBI gene;Acc:101798452]
MSTRG.12463	ENSAPLG00020013410	MSTRG.12463.2	62541	23[+]7634289-7636089	23[+]7698630-7727854	MSANTD2	-	-	S	veNOG10713	Myb/SANT DNA binding domain containing 2 [Source:NCBI gene;Acc:101799061]
MSTRG.12478	ENSAPLG00020003079	MSTRG.12478.17,MSTRG.12478.18	48545	24[-]262238-263498	24[-]201662-213693	-	-	K19874	S	veNOG10201	-
MSTRG.12478	ENSAPLG00020003215	MSTRG.12478.17,MSTRG.12478.18	68789	24[-]262238-263498	24[+]332287-336933	RSRP1	-	-	S	veNOG19937;opiNOG34405	arginine and serine rich protein 1 [Source:HGNC Symbol;Acc:HGNC:25234]
MSTRG.12478	ENSAPLG00020003149	MSTRG.12478.17,MSTRG.12478.18	25687	24[-]262238-263498	24[-]289185-316690	MACO1	GO:0023041;GO:0030867	-	S	veNOG08112	macoilin 1 [Source:HGNC Symbol;Acc:HGNC:25572]
MSTRG.12478	ENSAPLG00020003107	MSTRG.12478.17,MSTRG.12478.18	180	24[-]262238-263498	24[-]219952-262058	MAN1C1	GO:0003824;GO:0004571;GO:0005509;GO:0016020	K01230	G	veNOG02475	mannosidase alpha class 1C member 1 [Source:HGNC Symbol;Acc:HGNC:19080]
MSTRG.12478	ENSAPLG00020002415	MSTRG.12478.17,MSTRG.12478.18	92598	24[-]262238-263498	24[-]152054-169640	-	GO:0005096;GO:0005515;GO:0005925;GO:0016477;GO:0043547;GO:0005096;GO:0005515;GO:0005925;GO:0016477;GO:0043547;GO:0005096;GO:0005515;GO:0005925;GO:0016477;GO:0043547;GO:0005096;GO:0005515;GO:0005925;GO:0016477;GO:0043547;GO:0005096;GO:0005515;GO:0005925;GO:0016477;GO:0043547;GO:0005096;GO:0005515;GO:0005925;GO:0016477;GO:0043547;GO:0005096;GO:0005515;GO:0005925;GO:0016477;GO:0043547	K12488	T	veNOG08413	-
MSTRG.12478	ENSAPLG00020003128	MSTRG.12478.17,MSTRG.12478.18	1973	24[-]262238-263498	24[-]265471-284235	LDLRAP1	GO:0005515	K12474	T	veNOG07204	low density lipoprotein receptor adaptor protein 1 [Source:HGNC Symbol;Acc:HGNC:18640]
MSTRG.12478	ENSAPLG00020003171	MSTRG.12478.17,MSTRG.12478.18	54937	24[-]262238-263498	24[+]318435-325852	-	GO:0008519;GO:0015696;GO:0016020;GO:0008519;GO:0015696;GO:0016020	K06579	P	veNOG03930	-
MSTRG.12478	ENSAPLG00020003227	MSTRG.12478.17,MSTRG.12478.18	74617	24[-]262238-263498	24[-]338115-340404	SYF2	-	K12868	A	veNOG03254	SYF2 pre-mRNA splicing factor [Source:HGNC Symbol;Acc:HGNC:19824]
MSTRG.12478	ENSAPLG00020003069	MSTRG.12478.17,MSTRG.12478.18	63058	24[-]262238-263498	24[-]190208-199180	MTFR1L	-	-	S	veNOG00649	mitochondrial fission regulator 1-like [Source:NCBI gene;Acc:113840682]
MSTRG.12478	ENSAPLG00020003056	MSTRG.12478.17,MSTRG.12478.18	82409	24[-]262238-263498	24[-]171094-179829	-	GO:0003700;GO:0005667;GO:0006355;GO:0046983	K09389	K	veNOG11773	-
MSTRG.12478	ENSAPLG00020003203	MSTRG.12478.17,MSTRG.12478.18	64976	24[-]262238-263498	24[-]328474-332957	TMEM50A	-	-	S	veNOG13924	transmembrane protein 50A [Source:HGNC Symbol;Acc:HGNC:30590]
MSTRG.12486	ENSAPLG00020003351	MSTRG.12486.1	69006	24[+]460154-461454	24[-]530460-531124	-	-	-	-	-	-
MSTRG.12486	ENSAPLG00020003386	MSTRG.12486.1	93373	24[+]460154-461454	24[-]554827-562468	RCAN3	GO:0003676;GO:0019722	K17905	T	veNOG10353	RCAN family member 3 [Source:HGNC Symbol;Acc:HGNC:3042]
MSTRG.12486	ENSAPLG00020003373	MSTRG.12486.1	78212	24[+]460154-461454	24[-]539666-552120	NCMAP	GO:0005887;GO:0019911;GO:0031641;GO:0033270;GO:0043220	-	S	aveNOG16292;euNOG21055;veNOG24249	non-compact myelin associated protein [Source:HGNC Symbol;Acc:HGNC:29332]
MSTRG.12486	ENSAPLG00020003307	MSTRG.12486.1	16080	24[+]460154-461454	24[-]477534-504294	CLIC4	GO:0005515;GO:0005515	K05024	P	veNOG03458;opiNOG12311	chloride intracellular channel 4 [Source:HGNC Symbol;Acc:HGNC:13518]
MSTRG.12486	ENSAPLG00020003363	MSTRG.12486.1	71752	24[+]460154-461454	24[-]533206-537826	-	GO:0006397	K13171	A	veNOG04264	-
MSTRG.12486	ENSAPLG00020003324	MSTRG.12486.1	59020	24[+]460154-461454	24[-]520474-529923	SRRM1	-	-	-	-	serine and arginine repetitive matrix 1 [Source:HGNC Symbol;Acc:HGNC:16638]
MSTRG.12486	ENSAPLG00020003250	MSTRG.12486.1	18379	24[+]460154-461454	24[+]382293-441775	RUNX3	GO:0003677;GO:0003700;GO:0005524;GO:0005634;GO:0006355;GO:0003677;GO:0003700;GO:0005524;GO:0005634;GO:0006355	K09279	K	veNOG12825	RUNX family transcription factor 3 [Source:HGNC Symbol;Acc:HGNC:10473]
MSTRG.1250	ENSAPLG00020004841	MSTRG.1250.1	85352	1[-]69084635-69087380	1[+]68830476-68999283	PLEKHA5	GO:0005515;GO:0005515;GO:0005515;GO:0005515;GO:0005515;GO:0005515	-	O	veNOG09603	pleckstrin homology domain containing A5 [Source:NCBI gene;Acc:101801446]
MSTRG.1250	ENSAPLG00020005201	MSTRG.1250.1	13764	1[-]69084635-69087380	1[+]69017357-69070871	AEBP2	GO:0003676;GO:0003676	K17452	K	veNOG05678	AE binding protein 2 [Source:NCBI gene;Acc:101801010]
MSTRG.12517	ENSAPLG00020006878	MSTRG.12517.1,MSTRG.12517.2	45102	24[+]928410-931191	24[-]874108-883308	-	GO:0008083;GO:0008083	K16622	T	veNOG00443	-
MSTRG.12517	ENSAPLG00020006833	MSTRG.12517.1,MSTRG.12517.2	60976	24[+]928410-931191	24[+]855567-867434	PABPC4	GO:0003676;GO:0003723;GO:0003676;GO:0003723;GO:0003676;GO:0003723;GO:0003676;GO:0003723	K13126	A	veNOG04091	poly(A) binding protein cytoplasmic 4 [Source:HGNC Symbol;Acc:HGNC:8557]
MSTRG.12517	ENSAPLG00020010450	MSTRG.12517.1,MSTRG.12517.2	96208	24[+]928410-931191	24[-]1027399-1031504	AZIN2	GO:0003824;GO:0006596;GO:0042978;GO:1902269;GO:0003824;GO:0006596;GO:0042978;GO:1902269	K01583	E	veNOG02770	antizyme inhibitor 2 [Source:HGNC Symbol;Acc:HGNC:29957]
MSTRG.12517	ENSAPLG00020006816	MSTRG.12517.1,MSTRG.12517.2	75481	24[+]928410-931191	24[+]844568-852929	HEYL	GO:0003677;GO:0006355;GO:0046983	K09091	K	veNOG01569	hes related family bHLH transcription factor with YRPW motif like [Source:NCBI gene;Acc:101804919]
MSTRG.12517	ENSAPLG00020010441	MSTRG.12517.1,MSTRG.12517.2	94945	24[+]928410-931191	24[-]1026136-1026815	NDUFS5	-	K03938	C	veNOG23041	NADH:ubiquinone oxidoreductase subunit S5 [Source:HGNC Symbol;Acc:HGNC:7712]
MSTRG.12517	ENSAPLG00020006866	MSTRG.12517.1,MSTRG.12517.2	55827	24[+]928410-931191	24[+]869171-872583	-	GO:0000413;GO:0003676;GO:0003755;GO:0006457	K09564	O	veNOG00506	-
MSTRG.12517	ENSAPLG00020006811	MSTRG.12517.1,MSTRG.12517.2	94859	24[+]928410-931191	24[+]822538-833551	NT5C1A	GO:0000166;GO:0000287;GO:0005737;GO:0008253;GO:0009117	K01081	F	veNOG02166	5'-nucleotidase, cytosolic IA [Source:HGNC Symbol;Acc:HGNC:17819]
MSTRG.12531	ENSAPLG00020010583	MSTRG.12531.1	29525	24[+]1190444-1191082	24[+]1220607-1227400	TXLNA	GO:0019905	-	Z	veNOG01350	taxilin alpha [Source:HGNC Symbol;Acc:HGNC:30685]
MSTRG.12531	ENSAPLG00020010544	MSTRG.12531.1	0	24[+]1190444-1191082	24[-]1186892-1191176	-	GO:0003676;GO:0005515	K10495	R	veNOG06711	-
MSTRG.12531	ENSAPLG00020010552	MSTRG.12531.1	9825	24[+]1190444-1191082	24[+]1200907-1201222	-	-	-	S	veNOG23774	-
MSTRG.12531	ENSAPLG00020011691	MSTRG.12531.1	85193	24[+]1190444-1191082	24[-]1276275-1279243	MARCKSL1	GO:0005516	K13536	T	veNOG12346	MARCKS like 1 [Source:HGNC Symbol;Acc:HGNC:7142]
MSTRG.12531	ENSAPLG00020010586	MSTRG.12531.1	38445	24[+]1190444-1191082	24[+]1229527-1230435	CCDC28B	-	-	S	veNOG13110	coiled-coil domain containing 28B [Source:HGNC Symbol;Acc:HGNC:28163]
MSTRG.12531	ENSAPLG00020010600	MSTRG.12531.1	58759	24[+]1190444-1191082	24[+]1249841-1250845	FAM167B	-	-	S	veNOG06934;veNOG19961	family with sequence similarity 167 member B [Source:HGNC Symbol;Acc:HGNC:28133]
MSTRG.12531	ENSAPLG00020010533	MSTRG.12531.1	35575	24[+]1190444-1191082	24[-]1150688-1154869	-	GO:0005515	K10752	B	KOG0264;veNOG04375	-
MSTRG.12531	ENSAPLG00020010588	MSTRG.12531.1	42756	24[+]1190444-1191082	24[+]1233838-1236580	DCDC2B	GO:0035556	-	ZD	veNOG05075;veNOG18187	doublecortin domain containing 2B [Source:HGNC Symbol;Acc:HGNC:32576]
MSTRG.12531	ENSAPLG00020010534	MSTRG.12531.1	30548	24[+]1190444-1191082	24[+]1156191-1159896	ZBTB8OS	-	-	S	veNOG08182	zinc finger and BTB domain containing 8 opposite strand [Source:HGNC Symbol;Acc:HGNC:24094]
MSTRG.12531	ENSAPLG00020010595	MSTRG.12531.1	54178	24[+]1190444-1191082	24[-]1245260-1248632	-	-	K18084	R	veNOG07494	-
MSTRG.12531	ENSAPLG00020010590	MSTRG.12531.1	46948	24[+]1190444-1191082	24[-]1238030-1239474	TMEM234	-	-	S	veNOG21570	transmembrane protein 234 [Source:HGNC Symbol;Acc:HGNC:28837]
MSTRG.12531	ENSAPLG00020010532	MSTRG.12531.1	39302	24[+]1190444-1191082	24[-]1146621-1151142	RBBP4	GO:0005515;GO:0005515	K10752	B	veNOG04375	RB binding protein 4, chromatin remodeling factor [Source:HGNC Symbol;Acc:HGNC:9887]
MSTRG.12531	ENSAPLG00020010494	MSTRG.12531.1	97886	24[+]1190444-1191082	24[+]1078032-1092558	FNDC5	GO:0005515;GO:0005515	-	S	veNOG01764	fibronectin type III domain containing 5 [Source:NCBI gene;Acc:101801897]
MSTRG.12531	ENSAPLG00020011688	MSTRG.12531.1	69399	24[+]1190444-1191082	24[+]1260481-1274306	HDAC1	GO:0004407;GO:0016575	K06067	B	opiNOG03031;veNOG03138	histone deacetylase 1 [Source:HGNC Symbol;Acc:HGNC:4852]
MSTRG.12531	ENSAPLG00020010592	MSTRG.12531.1	48726	24[+]1190444-1191082	24[+]1239808-1244305	EIF3I	GO:0003743;GO:0005515;GO:0005737;GO:0005852	K03246	J	opiNOG05955;veNOG12878	eukaryotic translation initiation factor 3 subunit I [Source:HGNC Symbol;Acc:HGNC:3272]
MSTRG.12531	ENSAPLG00020010518	MSTRG.12531.1	54515	24[+]1190444-1191082	24[-]1114852-1135929	KIAA1522	-	-	S	veNOG08570	KIAA1522 [Source:HGNC Symbol;Acc:HGNC:29301]
MSTRG.12531	ENSAPLG00020010527	MSTRG.12531.1	44731	24[+]1190444-1191082	24[+]1139398-1145713	SYNC	GO:0005882;GO:0005882;GO:0005882	K10377	Z	veNOG13666	syncoilin, intermediate filament protein [Source:HGNC Symbol;Acc:HGNC:28897]
MSTRG.12531	ENSAPLG00020010535	MSTRG.12531.1	23717	24[+]1190444-1191082	24[-]1158246-1166727	-	GO:0003676;GO:0005515	K10495	K	veNOG03409;opiNOG20323	-
MSTRG.12531	ENSAPLG00020010539	MSTRG.12531.1	14493	24[+]1190444-1191082	24[-]1172887-1175951	ZBTB8A	GO:0003676;GO:0005515;GO:0003676;GO:0005515	K10495	K	veNOG03409	zinc finger and BTB domain containing 8A [Source:HGNC Symbol;Acc:HGNC:24172]
MSTRG.12531	ENSAPLG00020010555	MSTRG.12531.1	18655	24[+]1190444-1191082	24[+]1209737-1219706	KPNA6	GO:0005515;GO:0005634;GO:0005737;GO:0006606;GO:0061608;GO:0140142;GO:0005515;GO:0005634;GO:0005737;GO:0006606;GO:0061608;GO:0140142	-	U	veNOG27839;COG5064;veNOG03465	karyopherin subunit alpha 6 [Source:HGNC Symbol;Acc:HGNC:6399]
MSTRG.12531	ENSAPLG00020010503	MSTRG.12531.1	78357	24[+]1190444-1191082	24[+]1107664-1112087	YARS1	GO:0000049;GO:0000166;GO:0004812;GO:0004831;GO:0005524;GO:0006418;GO:0006437	K01866	J	veNOG06022	tyrosyl-tRNA synthetase 1 [Source:HGNC Symbol;Acc:HGNC:12840]
MSTRG.12531	ENSAPLG00020010616	MSTRG.12531.1	59500	24[+]1190444-1191082	24[+]1250582-1260342	LCK	GO:0004672;GO:0004713;GO:0005515;GO:0005524;GO:0006468;GO:0004672;GO:0004713;GO:0005515;GO:0005524;GO:0006468;GO:0004672;GO:0004713;GO:0005515;GO:0005524;GO:0006468;GO:0004672;GO:0004713;GO:0005515;GO:0005524;GO:0006468	K05856	T	veNOG00721	LCK proto-oncogene, Src family tyrosine kinase [Source:HGNC Symbol;Acc:HGNC:6524]
MSTRG.12531	ENSAPLG00020010549	MSTRG.12531.1	7870	24[+]1190444-1191082	24[-]1198952-1200159	TSSK3	GO:0004672;GO:0005524;GO:0006468	K08811	T	veNOG10797	testis specific serine kinase 3 [Source:HGNC Symbol;Acc:HGNC:15473]
MSTRG.12531	ENSAPLG00020010545	MSTRG.12531.1	795	24[+]1190444-1191082	24[+]1191877-1196505	BSDC1	-	-	S	veNOG06027	BSD domain containing 1 [Source:HGNC Symbol;Acc:HGNC:25501]
MSTRG.12552	ENSAPLG00020012278	MSTRG.12552.1	75609	24[+]1534256-1540873	24[+]1455998-1458647	PEF1	GO:0005509	-	T	veNOG01429	penta-EF-hand domain containing 1 [Source:HGNC Symbol;Acc:HGNC:30009]
MSTRG.12552	ENSAPLG00020002254	MSTRG.12552.1	23751	24[+]1534256-1540873	24[-]1492096-1510505	NFYC	GO:0046982	K08066	K	veNOG08014	nuclear transcription factor Y subunit gamma [Source:NCBI gene;Acc:101794143]
MSTRG.12552	ENSAPLG00020002388	MSTRG.12552.1	682	24[+]1534256-1540873	24[-]1541555-1559867	SMAP2	GO:0005096	K12486	T	veNOG13377	small ArfGAP2 [Source:HGNC Symbol;Acc:HGNC:25082]
MSTRG.12552	ENSAPLG00020002130	MSTRG.12552.1	45701	24[+]1534256-1540873	24[-]1472823-1488555	KCNQ4	GO:0005216;GO:0005249;GO:0006811;GO:0006813;GO:0008076;GO:0016020;GO:0055085	K04929	P	veNOG03885	potassium voltage-gated channel subfamily Q member 4 [Source:HGNC Symbol;Acc:HGNC:6298]
MSTRG.12552	ENSAPLG00020012280	MSTRG.12552.1	64455	24[+]1534256-1540873	24[-]1457985-1469801	TINAGL1	GO:0006508;GO:0008234;GO:0030414	-	R	veNOG08170	tubulointerstitial nephritis antigen like 1 [Source:HGNC Symbol;Acc:HGNC:19168]
MSTRG.12552	ENSAPLG00020002370	MSTRG.12552.1	285	24[+]1534256-1540873	24[+]1528239-1533971	RIMS3	GO:0006887;GO:0016020;GO:0017137	K15298	U	veNOG15646	regulating synaptic membrane exocytosis 3 [Source:NCBI gene;Acc:101795289]
MSTRG.12552	ENSAPLG00020002078	MSTRG.12552.1	55186	24[+]1534256-1540873	24[-]1472604-1479070	-	-	K04929	P	KOG1419;veNOG03885;veNOG27495	-
MSTRG.12552	ENSAPLG00020002416	MSTRG.12552.1	24119	24[+]1534256-1540873	24[+]1564992-1572470	COL9A2	-	K08131	W	veNOG06147	collagen type IX alpha 2 chain [Source:HGNC Symbol;Acc:HGNC:2218]
MSTRG.12553	ENSAPLG00020012278	MSTRG.12553.1	79120	24[-]1537767-1539085	24[+]1455998-1458647	PEF1	GO:0005509	-	T	veNOG01429	penta-EF-hand domain containing 1 [Source:HGNC Symbol;Acc:HGNC:30009]
MSTRG.12553	ENSAPLG00020002254	MSTRG.12553.1	27262	24[-]1537767-1539085	24[-]1492096-1510505	NFYC	GO:0046982	K08066	K	veNOG08014	nuclear transcription factor Y subunit gamma [Source:NCBI gene;Acc:101794143]
MSTRG.12553	ENSAPLG00020002388	MSTRG.12553.1	2470	24[-]1537767-1539085	24[-]1541555-1559867	SMAP2	GO:0005096	K12486	T	veNOG13377	small ArfGAP2 [Source:HGNC Symbol;Acc:HGNC:25082]
MSTRG.12553	ENSAPLG00020002130	MSTRG.12553.1	49212	24[-]1537767-1539085	24[-]1472823-1488555	KCNQ4	GO:0005216;GO:0005249;GO:0006811;GO:0006813;GO:0008076;GO:0016020;GO:0055085	K04929	P	veNOG03885	potassium voltage-gated channel subfamily Q member 4 [Source:HGNC Symbol;Acc:HGNC:6298]
MSTRG.12553	ENSAPLG00020012280	MSTRG.12553.1	67966	24[-]1537767-1539085	24[-]1457985-1469801	TINAGL1	GO:0006508;GO:0008234;GO:0030414	-	R	veNOG08170	tubulointerstitial nephritis antigen like 1 [Source:HGNC Symbol;Acc:HGNC:19168]
MSTRG.12553	ENSAPLG00020002370	MSTRG.12553.1	3796	24[-]1537767-1539085	24[+]1528239-1533971	RIMS3	GO:0006887;GO:0016020;GO:0017137	K15298	U	veNOG15646	regulating synaptic membrane exocytosis 3 [Source:NCBI gene;Acc:101795289]
MSTRG.12553	ENSAPLG00020002078	MSTRG.12553.1	58697	24[-]1537767-1539085	24[-]1472604-1479070	-	-	K04929	P	KOG1419;veNOG03885;veNOG27495	-
MSTRG.12553	ENSAPLG00020002416	MSTRG.12553.1	25907	24[-]1537767-1539085	24[+]1564992-1572470	COL9A2	-	K08131	W	veNOG06147	collagen type IX alpha 2 chain [Source:HGNC Symbol;Acc:HGNC:2218]
MSTRG.12612	ENSAPLG00020010923	MSTRG.12612.1	18718	24[-]3282269-3283861	24[-]3260688-3263551	YRDC	GO:0003725;GO:0003725	-	J	veNOG13533	yrdC N6-threonylcarbamoyltransferase domain containing [Source:HGNC Symbol;Acc:HGNC:28905]
MSTRG.12612	ENSAPLG00020013342	MSTRG.12612.1	95921	24[-]3282269-3283861	24[-]3379782-3380972	-	GO:0003677;GO:0003700;GO:0005634;GO:0006355;GO:0006357;GO:0007420;GO:0043565	K09365	K	veNOG10339;NOG29118	-
MSTRG.12612	ENSAPLG00020011013	MSTRG.12612.1	0	24[-]3282269-3283861	24[-]3270873-3286341	MTF1	GO:0003676	-	K	veNOG10868	metal regulatory transcription factor 1 [Source:NCBI gene;Acc:101803265]
MSTRG.12612	ENSAPLG00020013333	MSTRG.12612.1	28585	24[-]3282269-3283861	24[-]3312446-3320542	SF3A3	GO:0000398;GO:0003676;GO:0003723;GO:0005634;GO:0005681;GO:0008270	K12827	A	veNOG01812	splicing factor 3a subunit 3 [Source:NCBI gene;Acc:101802134]
MSTRG.12612	ENSAPLG00020010913	MSTRG.12612.1	58292	24[-]3282269-3283861	24[-]3191156-3223977	-	GO:0004672;GO:0005003;GO:0005515;GO:0005524;GO:0005887;GO:0006468;GO:0007169;GO:0016021	K08897	T	veNOG01955	-
MSTRG.12612	ENSAPLG00020011035	MSTRG.12612.1	3814	24[-]3282269-3283861	24[-]3287675-3304059	INPP5B	GO:0007165;GO:0046856;GO:0052745;GO:0007165;GO:0046856;GO:0052745;GO:0007165;GO:0046856;GO:0052745;GO:0007165;GO:0046856;GO:0052745;GO:0007165;GO:0046856;GO:0052745;GO:0007165;GO:0046856;GO:0052745	K01099	T	veNOG00922	inositol polyphosphate-5-phosphatase B [Source:HGNC Symbol;Acc:HGNC:6077]
MSTRG.12612	ENSAPLG00020013337	MSTRG.12612.1	40940	24[-]3282269-3283861	24[-]3324801-3351777	FHL3	-	-	ZT	veNOG03447	four and a half LIM domains 3 [Source:NCBI gene;Acc:113839579]
MSTRG.12612	ENSAPLG00020010919	MSTRG.12612.1	22859	24[-]3282269-3283861	24[+]3256177-3259410	MANEAL	GO:0016798	-	S	veNOG02359	mannosidase endo-alpha like [Source:NCBI gene;Acc:101804479]
MSTRG.12612	ENSAPLG00020013340	MSTRG.12612.1	67923	24[-]3282269-3283861	24[+]3351784-3356839	UTP11	GO:0006364;GO:0032040	K14769	A	veNOG05760	UTP11 small subunit processome component [Source:NCBI gene;Acc:101804117]
MSTRG.12657	ENSAPLG00020006709	MSTRG.12657.1	5140	24[-]4248166-4262789	24[-]4238088-4243026	AHDC1	-	-	L	veNOG08763	AT-hook DNA binding motif containing 1 [Source:HGNC Symbol;Acc:HGNC:25230]
MSTRG.12657	ENSAPLG00020006694	MSTRG.12657.1	62441	24[-]4248166-4262789	24[+]4184742-4185725	GPR3	GO:0004930;GO:0007186;GO:0016021	K04311	T	veNOG05116	G protein-coupled receptor 3 [Source:HGNC Symbol;Acc:HGNC:4484]
MSTRG.12657	ENSAPLG00020006680	MSTRG.12657.1	62404	24[-]4248166-4262789	24[-]4176824-4185762	CD164L2	-	-	R	veNOG16360	CD164 molecule like 2 [Source:HGNC Symbol;Acc:HGNC:32043]
MSTRG.12657	ENSAPLG00020006570	MSTRG.12657.1	91584	24[-]4248166-4262789	24[+]4148725-4156582	TMEM222	-	-	S	veNOG10706	transmembrane protein 222 [Source:NCBI gene;Acc:101802110]
MSTRG.12657	ENSAPLG00020006617	MSTRG.12657.1	74127	24[-]4248166-4262789	24[-]4164182-4174039	MAP3K6	GO:0004672;GO:0005524;GO:0006468;GO:0004672;GO:0005524;GO:0006468	K04425	T	veNOG01777	mitogen-activated protein kinase kinase kinase 6 [Source:HGNC Symbol;Acc:HGNC:6858]
MSTRG.12657	ENSAPLG00020006799	MSTRG.12657.1	30913	24[-]4248166-4262789	24[-]4293702-4299785	FGR	GO:0004672;GO:0004713;GO:0005515;GO:0005524;GO:0006468;GO:0004672;GO:0004713;GO:0005515;GO:0005524;GO:0006468;GO:0004672;GO:0004713;GO:0005515;GO:0005524;GO:0006468;GO:0004672;GO:0004713;GO:0005515;GO:0005524;GO:0006468	K17511	T	opiNOG00484;veNOG11297;opiNOG04477;veNOG11147	FGR proto-oncogene, Src family tyrosine kinase [Source:HGNC Symbol;Acc:HGNC:3697]
MSTRG.12657	ENSAPLG00020006584	MSTRG.12657.1	79633	24[-]4248166-4262789	24[+]4159060-4168533	SYTL1	GO:0006886;GO:0006887;GO:0017137	K17598	TU	veNOG10429	synaptotagmin like 1 [Source:HGNC Symbol;Acc:HGNC:15584]
MSTRG.12657	ENSAPLG00020012538	MSTRG.12657.1	56626	24[-]4248166-4262789	24[+]4319415-4332979	FAM76A	-	K20394	S	veNOG05645	family with sequence similarity 76 member A [Source:NCBI gene;Acc:101800062]
MSTRG.12657	ENSAPLG00020006701	MSTRG.12657.1	24165	24[-]4248166-4262789	24[-]4195784-4224001	WASF2	GO:0003779;GO:0005856;GO:0030036	K05748	Z	veNOG11160	WASP family member 2 [Source:HGNC Symbol;Acc:HGNC:12733]
MSTRG.12657	ENSAPLG00020012529	MSTRG.12657.1	40839	24[-]4248166-4262789	24[+]4303628-4313541	-	GO:0006508;GO:0008234;GO:0006508;GO:0008234;GO:0006508;GO:0008234;GO:0006508;GO:0008234	-	O	veNOG13900	-
MSTRG.12657	ENSAPLG00020012541	MSTRG.12657.1	77997	24[-]4248166-4262789	24[+]4340786-4350867	SESN2	GO:0005634;GO:1901031;GO:0005634;GO:1901031	K20394	S	veNOG07171	sestrin 2 [Source:HGNC Symbol;Acc:HGNC:20746]
MSTRG.12679	ENSAPLG00020012593	MSTRG.12679.20	29933	24[-]4570819-4573272	24[+]4540057-4540886	-	-	-	R	veNOG00841	-
MSTRG.12679	ENSAPLG00020012596	MSTRG.12679.20	17522	24[-]4570819-4573272	24[+]4547353-4553297	TAF12	GO:0000124;GO:0005669;GO:0006352;GO:0046695;GO:0046982	K03126	K	veNOG05123	TATA-box binding protein associated factor 12 [Source:HGNC Symbol;Acc:HGNC:11545]
MSTRG.12679	ENSAPLG00020012659	MSTRG.12679.20	0	24[-]4570819-4573272	24[-]4565759-4581233	TRNAU1AP	GO:0003676	-	R	COG0724;veNOG05034	tRNA selenocysteine 1 associated protein 1 [Source:NCBI gene;Acc:101789501]
MSTRG.12679	ENSAPLG00020012585	MSTRG.12679.20	50500	24[-]4570819-4573272	24[-]4517721-4520319	YTHDF2	GO:0003723	K20102	R	veNOG08200	YTH N6-methyladenosine RNA binding protein 2 [Source:HGNC Symbol;Acc:HGNC:31675]
MSTRG.12679	ENSAPLG00020012668	MSTRG.12679.20	86687	24[-]4570819-4573272	24[+]4659959-4661228	-	-	K06107	R	veNOG00683	-
MSTRG.12679	ENSAPLG00020012602	MSTRG.12679.20	13046	24[-]4570819-4573272	24[-]4554244-4557773	RAB42	GO:0003924;GO:0005525;GO:0003924;GO:0005525;GO:0003924;GO:0005525;GO:0003924;GO:0005525;GO:0003924;GO:0005525	K07929	U	veNOG07045	RAB42, member RAS oncogene family [Source:HGNC Symbol;Acc:HGNC:28702]
MSTRG.12679	ENSAPLG00020012579	MSTRG.12679.20	82019	24[-]4570819-4573272	24[-]4480595-4488800	-	GO:0003700;GO:0005667;GO:0006355;GO:0046983	K09389	K	veNOG11773	-
MSTRG.12679	ENSAPLG00020012582	MSTRG.12679.20	73226	24[-]4570819-4573272	24[-]4495658-4497593	ID3	GO:0005634;GO:0005737;GO:0045892;GO:0046983	K17694	K	veNOG21265	inhibitor of DNA binding 3, HLH protein [Source:HGNC Symbol;Acc:HGNC:5362]
MSTRG.12679	ENSAPLG00020012672	MSTRG.12679.20	90317	24[-]4570819-4573272	24[+]4663589-4707091	EPB41	GO:0003779;GO:0005198;GO:0005856;GO:0008092;GO:0030866	K06107	R	veNOG00683	erythrocyte membrane protein band 4.1 [Source:HGNC Symbol;Acc:HGNC:3377]
MSTRG.12679	ENSAPLG00020012587	MSTRG.12679.20	32417	24[-]4570819-4573272	24[-]4527560-4538402	GMEB1	GO:0003677;GO:0003713;GO:0005634	-	K	veNOG08824	glucocorticoid modulatory element binding protein 1 [Source:NCBI gene;Acc:101790945]
MSTRG.12679	ENSAPLG00020012574	MSTRG.12679.20	92228	24[-]4570819-4573272	24[-]4460735-4478591	ASAP3	GO:0005096;GO:0005925;GO:0016477;GO:0043547	K12488	T	veNOG08413	ArfGAP with SH3 domain, ankyrin repeat and PH domain 3 [Source:HGNC Symbol;Acc:HGNC:14987]
MSTRG.12679	ENSAPLG00020012665	MSTRG.12679.20	44391	24[-]4570819-4573272	24[+]4617663-4624268	-	GO:0005515;GO:0005520;GO:0005576	K06827	O	veNOG16833	-
MSTRG.12681	ENSAPLG00020012593	MSTRG.12681.1	40555	24[+]4581441-4592763	24[+]4540057-4540886	-	-	-	R	veNOG00841	-
MSTRG.12681	ENSAPLG00020012596	MSTRG.12681.1	28144	24[+]4581441-4592763	24[+]4547353-4553297	TAF12	GO:0000124;GO:0005669;GO:0006352;GO:0046695;GO:0046982	K03126	K	veNOG05123	TATA-box binding protein associated factor 12 [Source:HGNC Symbol;Acc:HGNC:11545]
MSTRG.12681	ENSAPLG00020012659	MSTRG.12681.1	208	24[+]4581441-4592763	24[-]4565759-4581233	TRNAU1AP	GO:0003676	-	R	COG0724;veNOG05034	tRNA selenocysteine 1 associated protein 1 [Source:NCBI gene;Acc:101789501]
MSTRG.12681	ENSAPLG00020012585	MSTRG.12681.1	61122	24[+]4581441-4592763	24[-]4517721-4520319	YTHDF2	GO:0003723	K20102	R	veNOG08200	YTH N6-methyladenosine RNA binding protein 2 [Source:HGNC Symbol;Acc:HGNC:31675]
MSTRG.12681	ENSAPLG00020012668	MSTRG.12681.1	67196	24[+]4581441-4592763	24[+]4659959-4661228	-	-	K06107	R	veNOG00683	-
MSTRG.12681	ENSAPLG00020012602	MSTRG.12681.1	23668	24[+]4581441-4592763	24[-]4554244-4557773	RAB42	GO:0003924;GO:0005525;GO:0003924;GO:0005525;GO:0003924;GO:0005525;GO:0003924;GO:0005525;GO:0003924;GO:0005525	K07929	U	veNOG07045	RAB42, member RAS oncogene family [Source:HGNC Symbol;Acc:HGNC:28702]
MSTRG.12681	ENSAPLG00020012579	MSTRG.12681.1	92641	24[+]4581441-4592763	24[-]4480595-4488800	-	GO:0003700;GO:0005667;GO:0006355;GO:0046983	K09389	K	veNOG11773	-
MSTRG.12681	ENSAPLG00020012582	MSTRG.12681.1	83848	24[+]4581441-4592763	24[-]4495658-4497593	ID3	GO:0005634;GO:0005737;GO:0045892;GO:0046983	K17694	K	veNOG21265	inhibitor of DNA binding 3, HLH protein [Source:HGNC Symbol;Acc:HGNC:5362]
MSTRG.12681	ENSAPLG00020012672	MSTRG.12681.1	70826	24[+]4581441-4592763	24[+]4663589-4707091	EPB41	GO:0003779;GO:0005198;GO:0005856;GO:0008092;GO:0030866	K06107	R	veNOG00683	erythrocyte membrane protein band 4.1 [Source:HGNC Symbol;Acc:HGNC:3377]
MSTRG.12681	ENSAPLG00020012587	MSTRG.12681.1	43039	24[+]4581441-4592763	24[-]4527560-4538402	GMEB1	GO:0003677;GO:0003713;GO:0005634	-	K	veNOG08824	glucocorticoid modulatory element binding protein 1 [Source:NCBI gene;Acc:101790945]
MSTRG.12681	ENSAPLG00020012665	MSTRG.12681.1	24900	24[+]4581441-4592763	24[+]4617663-4624268	-	GO:0005515;GO:0005520;GO:0005576	K06827	O	veNOG16833	-
MSTRG.12686	ENSAPLG00020012668	MSTRG.12686.2,MSTRG.12686.1	36389	24[-]4697617-4715243	24[+]4659959-4661228	-	-	K06107	R	veNOG00683	-
MSTRG.12686	ENSAPLG00020012685	MSTRG.12686.2,MSTRG.12686.1	83219	24[-]4697617-4715243	24[-]4798462-4811509	-	GO:0003676;GO:0003676	K12893	A	veNOG01171	-
MSTRG.12686	ENSAPLG00020012672	MSTRG.12686.2,MSTRG.12686.1	0	24[-]4697617-4715243	24[+]4663589-4707091	EPB41	GO:0003779;GO:0005198;GO:0005856;GO:0008092;GO:0030866	K06107	R	veNOG00683	erythrocyte membrane protein band 4.1 [Source:HGNC Symbol;Acc:HGNC:3377]
MSTRG.12686	ENSAPLG00020012722	MSTRG.12686.2,MSTRG.12686.1	98342	24[-]4697617-4715243	24[-]4813585-4817094	MECR	GO:0055114	K07512	Q	veNOG05908	mitochondrial trans-2-enoyl-CoA reductase [Source:HGNC Symbol;Acc:HGNC:19691]
MSTRG.12686	ENSAPLG00020012674	MSTRG.12686.2,MSTRG.12686.1	3262	24[-]4697617-4715243	24[-]4718505-4720386	TMEM200B	-	-	S	veNOG05533	transmembrane protein 200B [Source:HGNC Symbol;Acc:HGNC:33785]
MSTRG.12686	ENSAPLG00020012678	MSTRG.12686.2,MSTRG.12686.1	28891	24[-]4697617-4715243	24[-]4744134-4776645	-	GO:0003700;GO:0005515;GO:0005634;GO:0006355;GO:0008270	-	SK	NOG11512;veNOG03739	lethal(3)malignant brain tumor-like protein 4 [Source:NCBI gene;Acc:101804293]
MSTRG.12686	ENSAPLG00020012665	MSTRG.12686.2,MSTRG.12686.1	73349	24[-]4697617-4715243	24[+]4617663-4624268	-	GO:0005515;GO:0005520;GO:0005576	K06827	O	veNOG16833	-
MSTRG.12699	ENSAPLG00020014540	MSTRG.12699.1	90492	24[+]5750433-5750778	24[-]5841270-5843340	-	GO:0004862;GO:0006469	-	TG	opiNOG63388;fiNOG20848;veNOG25195	-
MSTRG.12699	ENSAPLG00020014530	MSTRG.12699.1	17822	24[+]5750433-5750778	24[-]5768600-5797209	NKAIN1	-	-	S	veNOG09909	sodium/potassium transporting ATPase interacting 1 [Source:NCBI gene;Acc:101794993]
MSTRG.12699	ENSAPLG00020014522	MSTRG.12699.1	0	24[+]5750433-5750778	24[-]5681562-5751814	PUM1	GO:0003723;GO:0003723;GO:0003723	K17943	J	veNOG11229	pumilio RNA binding family member 1 [Source:NCBI gene;Acc:101792623]
MSTRG.12699	ENSAPLG00020014533	MSTRG.12699.1	56707	24[+]5750433-5750778	24[-]5807485-5819118	SNRNP40	GO:0005515	K12857	A	veNOG11623	small nuclear ribonucleoprotein U5 subunit 40 [Source:HGNC Symbol;Acc:HGNC:30857]
MSTRG.12699	ENSAPLG00020014520	MSTRG.12699.1	74484	24[+]5750433-5750778	24[-]5645927-5675949	SDC3	GO:0016020	K16337	T	veNOG11603	syndecan 3 [Source:HGNC Symbol;Acc:HGNC:10660]
MSTRG.12699	ENSAPLG00020014536	MSTRG.12699.1	68442	24[+]5750433-5750778	24[+]5819220-5834915	ZCCHC17	GO:0003676;GO:0008270	-	A	veNOG13091	zinc finger CCHC-type containing 17 [Source:HGNC Symbol;Acc:HGNC:30246]
MSTRG.12699	ENSAPLG00020014538	MSTRG.12699.1	85297	24[+]5750433-5750778	24[-]5836075-5839596	FABP3	GO:0008289	K08752	I	veNOG19638	fatty acid binding protein 3 [Source:NCBI gene;Acc:101795388]
MSTRG.12717	ENSAPLG00020014545	MSTRG.12717.9	83141	24[+]6179027-6191146	24[+]6274287-6279865	EDN2	GO:0005576;GO:0019229;GO:0042310	K16367	T	veNOG19209	endothelin 2 [Source:NCBI gene;Acc:101795578]
MSTRG.12717	ENSAPLG00020014544	MSTRG.12717.9	0	24[+]6179027-6191146	24[+]6168930-6232899	HIVEP3	GO:0003676;GO:0008270	K09239	K	veNOG04076	HIVEP zinc finger 3 [Source:HGNC Symbol;Acc:HGNC:13561]
MSTRG.1273	ENSAPLG00020005607	MSTRG.1273.1	0	1[-]70211100-70215047	1[-]70099622-70423263	CCDC91	GO:0048193;GO:0048193;GO:0048193;GO:0048193;GO:0048193	-	U	veNOG03517	coiled-coil domain containing 91 [Source:NCBI gene;Acc:101799174]
MSTRG.12736	ENSAPLG00020014580	MSTRG.12736.1	60978	24[-]7313675-7344056	24[+]7405034-7445680	LUZP1	-	-	S	veNOG06119	leucine zipper protein 1 [Source:NCBI gene;Acc:101803340]
MSTRG.12736	ENSAPLG00020014578	MSTRG.12736.1	45435	24[-]7313675-7344056	24[+]7389491-7390627	-	GO:0004930;GO:0004993;GO:0005887;GO:0006939;GO:0007186;GO:0007268;GO:0016021;GO:0040012;GO:0042310;GO:0050795	K04153	T	veNOG04059	5-hydroxytryptamine receptor 1D [Source:NCBI gene;Acc:101802138]
MSTRG.12736	ENSAPLG00020014572	MSTRG.12736.1	79484	24[-]7313675-7344056	24[-]7218445-7234191	DNAJC8	-	K09528	O	veNOG07961	DnaJ heat shock protein family (Hsp40) member C8 [Source:NCBI gene;Acc:101795020]
MSTRG.12736	ENSAPLG00020014574	MSTRG.12736.1	41622	24[-]7313675-7344056	24[+]7242967-7272053	HNRNPR	GO:0003676;GO:0003676;GO:0003676	K13161	A	veNOG09483	heterogeneous nuclear ribonucleoprotein R [Source:NCBI gene;Acc:101793491]
MSTRG.12736	ENSAPLG00020014573	MSTRG.12736.1	79154	24[-]7313675-7344056	24[+]7233522-7234521	-	GO:0005739;GO:0032780;GO:0042030	-	-	-	ATP synthase inhibitory factor subunit 1 [Source:NCBI gene;Acc:113839774]
MSTRG.12744	ENSAPLG00020014580	MSTRG.12744.1	771	24[-]7446451-7446938	24[+]7405034-7445680	LUZP1	-	-	S	veNOG06119	leucine zipper protein 1 [Source:NCBI gene;Acc:101803340]
MSTRG.12744	ENSAPLG00020014589	MSTRG.12744.1	74306	24[-]7446451-7446938	24[-]7521244-7542286	ZMPSTE24	GO:0004222;GO:0006508;GO:0008233;GO:0071586	K06013	R	veNOG02154	zinc metallopeptidase STE24 [Source:NCBI gene;Acc:101804121]
MSTRG.12744	ENSAPLG00020014578	MSTRG.12744.1	55824	24[-]7446451-7446938	24[+]7389491-7390627	-	GO:0004930;GO:0004993;GO:0005887;GO:0006939;GO:0007186;GO:0007268;GO:0016021;GO:0040012;GO:0042310;GO:0050795	K04153	T	veNOG04059	5-hydroxytryptamine receptor 1D [Source:NCBI gene;Acc:101802138]
MSTRG.12744	ENSAPLG00020014583	MSTRG.12744.1	15308	24[-]7446451-7446938	24[-]7462246-7515830	KDM1A	GO:0003677;GO:0005515;GO:0005634;GO:0006355;GO:0016491;GO:0034720;GO:0050660;GO:0055114;GO:0003677;GO:0005515;GO:0005634;GO:0006355;GO:0016491;GO:0034720;GO:0050660;GO:0055114	K11450	B	veNOG09320	lysine demethylase 1A [Source:HGNC Symbol;Acc:HGNC:29079]
MSTRG.12747	ENSAPLG00020014580	MSTRG.12747.1	77066	24[-]7522746-7524380	24[+]7405034-7445680	LUZP1	-	-	S	veNOG06119	leucine zipper protein 1 [Source:NCBI gene;Acc:101803340]
MSTRG.12747	ENSAPLG00020014589	MSTRG.12747.1	0	24[-]7522746-7524380	24[-]7521244-7542286	ZMPSTE24	GO:0004222;GO:0006508;GO:0008233;GO:0071586	K06013	R	veNOG02154	zinc metallopeptidase STE24 [Source:NCBI gene;Acc:101804121]
MSTRG.12747	ENSAPLG00020014592	MSTRG.12747.1	25868	24[-]7522746-7524380	24[-]7550248-7602770	RLF	GO:0003676	-	R	veNOG08949	RLF zinc finger [Source:NCBI gene;Acc:101804410]
MSTRG.12747	ENSAPLG00020014583	MSTRG.12747.1	6916	24[-]7522746-7524380	24[-]7462246-7515830	KDM1A	GO:0003677;GO:0005515;GO:0005634;GO:0006355;GO:0016491;GO:0034720;GO:0050660;GO:0055114;GO:0003677;GO:0005515;GO:0005634;GO:0006355;GO:0016491;GO:0034720;GO:0050660;GO:0055114	K11450	B	veNOG09320	lysine demethylase 1A [Source:HGNC Symbol;Acc:HGNC:29079]
MSTRG.12748	ENSAPLG00020014589	MSTRG.12748.6,MSTRG.12748.1,MSTRG.12748.3,MSTRG.12748.7,MSTRG.12748.5,MSTRG.12748.4,MSTRG.12748.2	60528	24[+]7602814-7610498	24[-]7521244-7542286	ZMPSTE24	GO:0004222;GO:0006508;GO:0008233;GO:0071586	K06013	R	veNOG02154	zinc metallopeptidase STE24 [Source:NCBI gene;Acc:101804121]
MSTRG.12748	ENSAPLG00020014592	MSTRG.12748.6,MSTRG.12748.1,MSTRG.12748.3,MSTRG.12748.7,MSTRG.12748.5,MSTRG.12748.4,MSTRG.12748.2	44	24[+]7602814-7610498	24[-]7550248-7602770	RLF	GO:0003676	-	R	veNOG08949	RLF zinc finger [Source:NCBI gene;Acc:101804410]
MSTRG.12748	ENSAPLG00020014583	MSTRG.12748.6,MSTRG.12748.1,MSTRG.12748.3,MSTRG.12748.7,MSTRG.12748.5,MSTRG.12748.4,MSTRG.12748.2	86984	24[+]7602814-7610498	24[-]7462246-7515830	KDM1A	GO:0003677;GO:0005515;GO:0005634;GO:0006355;GO:0016491;GO:0034720;GO:0050660;GO:0055114;GO:0003677;GO:0005515;GO:0005634;GO:0006355;GO:0016491;GO:0034720;GO:0050660;GO:0055114	K11450	B	veNOG09320	lysine demethylase 1A [Source:HGNC Symbol;Acc:HGNC:29079]
MSTRG.12755	ENSAPLG00020002342	MSTRG.12755.2	48718	25[-]57777-58239	25[-]106957-113131	-	GO:0016491;GO:0055114;GO:0016491;GO:0055114	K09516	H	veNOG03746	-
MSTRG.12755	ENSAPLG00020014610	MSTRG.12755.2	10031	25[-]57777-58239	25[+]40506-47746	-	GO:0004672	K00898	T	veNOG05927	-
MSTRG.12755	ENSAPLG00020014615	MSTRG.12755.2	3776	25[-]57777-58239	25[-]48346-54001	-	GO:0005515	K17551	T	veNOG00550;veNOG04623	-
MSTRG.12755	ENSAPLG00020002677	MSTRG.12755.2	89433	25[-]57777-58239	25[+]147672-159953	ZNF652	GO:0003676	-	K	veNOG02539	zinc finger protein 652 [Source:NCBI gene;Acc:101794887]
MSTRG.12755	ENSAPLG00020014593	MSTRG.12755.2	56866	25[-]57777-58239	25[-]116-911	-	GO:0005901;GO:0006363	K19387	K	veNOG06161	-
MSTRG.12755	ENSAPLG00020014597	MSTRG.12755.2	23211	25[-]57777-58239	25[+]4713-34566	-	GO:0000220;GO:0015078;GO:0033179;GO:1902600;GO:0000220;GO:0015078;GO:0033179;GO:1902600;GO:0000220;GO:0015078;GO:0033179;GO:1902600	K02154	C	veNOG05532	ATPase H+ transporting V0 subunit a1 [Source:NCBI gene;Acc:101805176]
MSTRG.12755	ENSAPLG00020014617	MSTRG.12755.2	0	25[-]57777-58239	25[-]56257-65324	-	GO:0003779;GO:0005515;GO:0008157;GO:0042127;GO:0050804	K17551	T	veNOG00550;veNOG34805	-
MSTRG.12755	ENSAPLG00020002653	MSTRG.12755.2	63028	25[-]57777-58239	25[+]121267-126680	PHB	GO:0016020	K17080	O	veNOG03709	prohibitin [Source:NCBI gene;Acc:101794699]
MSTRG.12755	ENSAPLG00020002120	MSTRG.12755.2	8121	25[-]57777-58239	25[+]66360-70836	-	GO:0005509;GO:0016012;GO:0016020;GO:0005509;GO:0016012;GO:0016020	K12565	S	veNOG14945	-
MSTRG.12758	ENSAPLG00020002342	MSTRG.12758.3	15797	25[+]128928-131131	25[-]106957-113131	-	GO:0016491;GO:0055114;GO:0016491;GO:0055114	K09516	H	veNOG03746	-
MSTRG.12758	ENSAPLG00020002741	MSTRG.12758.3	54606	25[+]128928-131131	25[+]185737-187317	GNGT2	GO:0003924;GO:0005834;GO:0007186	K04549	T	veNOG24877	G protein subunit gamma transducin 2 [Source:NCBI gene;Acc:101795862]
MSTRG.12758	ENSAPLG00020014610	MSTRG.12758.3	81182	25[+]128928-131131	25[+]40506-47746	-	GO:0004672	K00898	T	veNOG05927	-
MSTRG.12758	ENSAPLG00020002766	MSTRG.12758.3	67526	25[+]128928-131131	25[-]198657-226643	IGF2BP1	GO:0003676;GO:0003723;GO:0003676;GO:0003723	K17391	A	veNOG05452	insulin like growth factor 2 mRNA binding protein 1 [Source:NCBI gene;Acc:101800326]
MSTRG.12758	ENSAPLG00020014615	MSTRG.12758.3	74927	25[+]128928-131131	25[-]48346-54001	-	GO:0005515	K17551	T	veNOG00550;veNOG04623	-
MSTRG.12758	ENSAPLG00020002677	MSTRG.12758.3	16541	25[+]128928-131131	25[+]147672-159953	ZNF652	GO:0003676	-	K	veNOG02539	zinc finger protein 652 [Source:NCBI gene;Acc:101794887]
MSTRG.12758	ENSAPLG00020002695	MSTRG.12758.3	41241	25[+]128928-131131	25[+]172372-177106	PHOSPHO1	GO:0016791;GO:0016791	K06124	R	veNOG10717	phosphoethanolamine/phosphocholine phosphatase 1 [Source:NCBI gene;Acc:101795093]
MSTRG.12758	ENSAPLG00020002712	MSTRG.12758.3	48578	25[+]128928-131131	25[-]179709-184520	ABI3	GO:0005515	-	T	veNOG15220	ABI family member 3 [Source:HGNC Symbol;Acc:HGNC:29859]
MSTRG.12758	ENSAPLG00020014597	MSTRG.12758.3	94362	25[+]128928-131131	25[+]4713-34566	-	GO:0000220;GO:0015078;GO:0033179;GO:1902600;GO:0000220;GO:0015078;GO:0033179;GO:1902600;GO:0000220;GO:0015078;GO:0033179;GO:1902600	K02154	C	veNOG05532	ATPase H+ transporting V0 subunit a1 [Source:NCBI gene;Acc:101805176]
MSTRG.12758	ENSAPLG00020014617	MSTRG.12758.3	63604	25[+]128928-131131	25[-]56257-65324	-	GO:0003779;GO:0005515;GO:0008157;GO:0042127;GO:0050804	K17551	T	veNOG00550;veNOG34805	-
MSTRG.12758	ENSAPLG00020002653	MSTRG.12758.3	2248	25[+]128928-131131	25[+]121267-126680	PHB	GO:0016020	K17080	O	veNOG03709	prohibitin [Source:NCBI gene;Acc:101794699]
MSTRG.12758	ENSAPLG00020002120	MSTRG.12758.3	58092	25[+]128928-131131	25[+]66360-70836	-	GO:0005509;GO:0016012;GO:0016020;GO:0005509;GO:0016012;GO:0016020	K12565	S	veNOG14945	-
MSTRG.12775	ENSAPLG00020002993	MSTRG.12775.1	69529	25[-]379943-381178	25[+]450707-452720	HOXB1	GO:0003677;GO:0006355;GO:0043565	K09301	K	veNOG02018	homeobox B1 [Source:HGNC Symbol;Acc:HGNC:5111]
MSTRG.12775	ENSAPLG00020002939	MSTRG.12775.1	9499	25[-]379943-381178	25[+]367789-370444	HOXB8	GO:0003677;GO:0003700;GO:0006355;GO:0043565	K09308	K	veNOG03650	homeobox B8 [Source:NCBI gene;Acc:101797800]
MSTRG.12775	ENSAPLG00020002980	MSTRG.12775.1	31491	25[-]379943-381178	25[+]412669-436604	HOXB3	GO:0003677;GO:0003700;GO:0006355;GO:0043565	K09303	K	veNOG02275	homeobox B3 [Source:NCBI gene;Acc:101799260]
MSTRG.12775	ENSAPLG00020002959	MSTRG.12775.1	10258	25[-]379943-381178	25[+]391436-393122	HOXB5	GO:0003677;GO:0003700;GO:0005634;GO:0006355;GO:0043565	K09305	K	veNOG01320	homeobox B5 [Source:NCBI gene;Acc:101798635]
MSTRG.12775	ENSAPLG00020002970	MSTRG.12775.1	26926	25[-]379943-381178	25[+]408104-410288	HOXB4	GO:0003677;GO:0003700;GO:0005634;GO:0006355;GO:0043565	K09304	K	veNOG01573	homeobox B4 [Source:NCBI gene;Acc:101799808]
MSTRG.12775	ENSAPLG00020002945	MSTRG.12775.1	3724	25[-]379943-381178	25[+]372421-376219	HOXB7	GO:0003677;GO:0003700;GO:0005634;GO:0006355;GO:0043565	K09307	K	veNOG02794	homeobox B7 [Source:HGNC Symbol;Acc:HGNC:5118]
MSTRG.12775	ENSAPLG00020002952	MSTRG.12775.1	5046	25[-]379943-381178	25[+]386224-389270	HOXB6	GO:0003677;GO:0003700;GO:0005634;GO:0006355;GO:0043565	K09306	K	veNOG10118	homeobox B6 [Source:NCBI gene;Acc:101798944]
MSTRG.12775	ENSAPLG00020002987	MSTRG.12775.1	58372	25[-]379943-381178	25[+]439550-442093	HOXB2	GO:0003677;GO:0003700;GO:0006355;GO:0043565	K09302	K	veNOG11013	homeobox B2 [Source:NCBI gene;Acc:101799996]
MSTRG.12775	ENSAPLG00020002908	MSTRG.12775.1	66926	25[-]379943-381178	25[+]311219-313017	HOXB13	GO:0003677;GO:0006355;GO:0043565	-	K	veNOG12588	homeobox B13 [Source:HGNC Symbol;Acc:HGNC:5112]
MSTRG.12775	ENSAPLG00020002924	MSTRG.12775.1	20884	25[-]379943-381178	25[+]354611-359059	HOXB9	GO:0003677;GO:0005634;GO:0006351;GO:0006355;GO:0043565	K09294	K	veNOG11704	homeobox B9 [Source:NCBI gene;Acc:101797496]
MSTRG.12800	ENSAPLG00020005776	MSTRG.12800.1	5428	25[+]873563-876441	25[+]881869-882924	-	GO:0007165	K20315	T	veNOG03863	-
MSTRG.12800	ENSAPLG00020005274	MSTRG.12800.1	52590	25[+]873563-876441	25[+]817999-820973	MRPL45	-	K17426	J	veNOG08028	mitochondrial ribosomal protein L45 [Source:HGNC Symbol;Acc:HGNC:16651]
MSTRG.12800	ENSAPLG00020005231	MSTRG.12800.1	59646	25[+]873563-876441	25[-]779306-813917	NPEPPS	GO:0006508;GO:0008237;GO:0008270	K08776	OE	veNOG02181	aminopeptidase puromycin sensitive [Source:HGNC Symbol;Acc:HGNC:7900]
MSTRG.12800	ENSAPLG00020005404	MSTRG.12800.1	39592	25[+]873563-876441	25[-]825678-833971	-	GO:0004930;GO:0007186;GO:0007601;GO:0016021;GO:0007601	-	T	veNOG05044	-
MSTRG.12800	ENSAPLG00020005161	MSTRG.12800.1	96922	25[+]873563-876441	25[-]754832-776641	KPNB1	GO:0005515;GO:0006606;GO:0006886;GO:0008536	K14293	YU	veNOG00947	karyopherin subunit beta 1 [Source:HGNC Symbol;Acc:HGNC:6400]
MSTRG.12800	ENSAPLG00020005807	MSTRG.12800.1	16496	25[+]873563-876441	25[-]892937-927026	SRCIN1	GO:0030334;GO:0034446;GO:0061001	K19930	T	veNOG13965	SRC kinase signaling inhibitor 1 [Source:HGNC Symbol;Acc:HGNC:29506]
MSTRG.12800	ENSAPLG00020005688	MSTRG.12800.1	24235	25[+]873563-876441	25[+]834738-849328	SOCS7	GO:0035556;GO:0035556	K04699	T	veNOG04180	suppressor of cytokine signaling 7 [Source:HGNC Symbol;Acc:HGNC:29846]
MSTRG.12806	ENSAPLG00020005942	MSTRG.12806.2	73452	25[+]983711-989406	25[+]1062858-1064095	PSMB3	GO:0004298;GO:0005839;GO:0019774;GO:0043161;GO:0051603	K02735	O	veNOG08616	proteasome 20S subunit beta 3 [Source:HGNC Symbol;Acc:HGNC:9540]
MSTRG.12806	ENSAPLG00020005923	MSTRG.12806.2	62564	25[+]983711-989406	25[-]1051970-1056959	PCGF2	-	K11460	O	veNOG06739	polycomb group ring finger 2 [Source:HGNC Symbol;Acc:HGNC:12929]
MSTRG.12806	ENSAPLG00020005867	MSTRG.12806.2	305	25[+]983711-989406	25[-]981844-983406	-	-	-	S	veNOG16528;veNOG30239	-
MSTRG.12806	ENSAPLG00020005947	MSTRG.12806.2	80849	25[+]983711-989406	25[-]1070255-1086808	PIP4K2B	GO:0016307;GO:0046488	K00920	T	veNOG04733	phosphatidylinositol-5-phosphate 4-kinase type 2 beta [Source:HGNC Symbol;Acc:HGNC:8998]
MSTRG.12806	ENSAPLG00020005915	MSTRG.12806.2	59246	25[+]983711-989406	25[+]1048652-1050135	-	GO:0043231;GO:0051537	-	S	veNOG21704	-
MSTRG.12806	ENSAPLG00020005884	MSTRG.12806.2	12746	25[+]983711-989406	25[+]1002152-1043903	MLLT6	-	-	R	veNOG05297;veNOG33727	MLLT6, PHD finger containing [Source:HGNC Symbol;Acc:HGNC:7138]
MSTRG.12806	ENSAPLG00020005807	MSTRG.12806.2	56685	25[+]983711-989406	25[-]892937-927026	SRCIN1	GO:0030334;GO:0034446;GO:0061001	K19930	T	veNOG13965	SRC kinase signaling inhibitor 1 [Source:HGNC Symbol;Acc:HGNC:29506]
MSTRG.12806	ENSAPLG00020005961	MSTRG.12806.2	97752	25[+]983711-989406	25[-]1087158-1093749	CWC25	-	-	S	veNOG11464	CWC25 spliceosome associated protein homolog [Source:HGNC Symbol;Acc:HGNC:25989]
MSTRG.12810	ENSAPLG00020006252	MSTRG.12810.1	33213	25[-]1094353-1095230	25[+]1128443-1135289	TUBG1	GO:0000930;GO:0003924;GO:0005525;GO:0005874;GO:0007017;GO:0007020;GO:0031122;GO:0000930;GO:0003924;GO:0005525;GO:0005874;GO:0007017;GO:0007020;GO:0031122;GO:0000930;GO:0003924;GO:0005525;GO:0005874;GO:0007017;GO:0007020;GO:0031122	K10389	Z	veNOG12524	tubulin gamma 1 [Source:NCBI gene;Acc:101792358]
MSTRG.12810	ENSAPLG00020006238	MSTRG.12810.1	25294	25[-]1094353-1095230	25[-]1120524-1128414	-	GO:0010976	-	S	veNOG01401	reticulophagy regulator family member 3 [Source:NCBI gene;Acc:101792554]
MSTRG.12810	ENSAPLG00020006210	MSTRG.12810.1	16585	25[-]1094353-1095230	25[-]1111815-1113536	HSD17B1	GO:0004303;GO:0005737;GO:0006703;GO:0016491;GO:0055114	K00044	Q	veNOG10682	hydroxysteroid 17-beta dehydrogenase 1 [Source:HGNC Symbol;Acc:HGNC:5210]
MSTRG.12810	ENSAPLG00020006369	MSTRG.12810.1	66059	25[-]1094353-1095230	25[-]1161289-1177292	EZH1	GO:0005515;GO:0018024;GO:0070734;GO:0005515;GO:0018024;GO:0070734;GO:0005515;GO:0018024;GO:0070734	K17451	K	veNOG02255	enhancer of zeste 1 polycomb repressive complex 2 subunit [Source:NCBI gene;Acc:101791765]
MSTRG.12810	ENSAPLG00020005942	MSTRG.12810.1	30258	25[-]1094353-1095230	25[+]1062858-1064095	PSMB3	GO:0004298;GO:0005839;GO:0019774;GO:0043161;GO:0051603	K02735	O	veNOG08616	proteasome 20S subunit beta 3 [Source:HGNC Symbol;Acc:HGNC:9540]
MSTRG.12810	ENSAPLG00020006310	MSTRG.12810.1	51027	25[-]1094353-1095230	25[-]1146257-1149999	CCR10	GO:0004930;GO:0006935;GO:0006955;GO:0007186;GO:0016021;GO:0016493;GO:0004930;GO:0006935;GO:0006955;GO:0007186;GO:0016021;GO:0016493	K04185	T	veNOG06610	C-C motif chemokine receptor 10 [Source:HGNC Symbol;Acc:HGNC:4474]
MSTRG.12810	ENSAPLG00020006062	MSTRG.12810.1	11632	25[-]1094353-1095230	25[-]1106862-1111217	COASY	GO:0004140;GO:0005524;GO:0015937;GO:0004140;GO:0005524;GO:0015937	K02318	H	veNOG08994	Coenzyme A synthase [Source:HGNC Symbol;Acc:HGNC:29932]
MSTRG.12810	ENSAPLG00020005923	MSTRG.12810.1	37394	25[-]1094353-1095230	25[-]1051970-1056959	PCGF2	-	K11460	O	veNOG06739	polycomb group ring finger 2 [Source:HGNC Symbol;Acc:HGNC:12929]
MSTRG.12810	ENSAPLG00020006636	MSTRG.12810.1	83723	25[-]1094353-1095230	25[+]1178953-1184073	-	GO:0006886;GO:0008277;GO:0015026;GO:0016021;GO:0006886;GO:0008277;GO:0015026;GO:0016021	K08448	T	veNOG20295	-
MSTRG.12810	ENSAPLG00020006009	MSTRG.12810.1	4505	25[-]1094353-1095230	25[-]1099735-1104267	MLX	GO:0006355;GO:0008134;GO:0046983	K09113	K	veNOG13408	MAX dimerization protein MLX [Source:HGNC Symbol;Acc:HGNC:11645]
MSTRG.12810	ENSAPLG00020006650	MSTRG.12810.1	88552	25[-]1094353-1095230	25[+]1183782-1186138	VPS25	GO:0000814;GO:0071985;GO:0000814;GO:0071985	K12189	U	KOG4068;veNOG10823	vacuolar protein sorting 25 homolog [Source:HGNC Symbol;Acc:HGNC:28122]
MSTRG.12810	ENSAPLG00020005987	MSTRG.12810.1	2039	25[-]1094353-1095230	25[+]1097269-1099030	PSMC3IP	GO:0007131	K06695	T	veNOG02417	PSMC3 interacting protein [Source:HGNC Symbol;Acc:HGNC:17928]
MSTRG.12810	ENSAPLG00020005947	MSTRG.12810.1	7545	25[-]1094353-1095230	25[-]1070255-1086808	PIP4K2B	GO:0016307;GO:0046488	K00920	T	veNOG04733	phosphatidylinositol-5-phosphate 4-kinase type 2 beta [Source:HGNC Symbol;Acc:HGNC:8998]
MSTRG.12810	ENSAPLG00020005915	MSTRG.12810.1	44218	25[-]1094353-1095230	25[+]1048652-1050135	-	GO:0043231;GO:0051537	-	S	veNOG21704	-
MSTRG.12810	ENSAPLG00020006661	MSTRG.12810.1	96423	25[-]1094353-1095230	25[+]1191653-1202305	WNK4	GO:0004672;GO:0004674;GO:0005524;GO:0006468	K08867	T	veNOG05391	WNK lysine deficient protein kinase 4 [Source:HGNC Symbol;Acc:HGNC:14544]
MSTRG.12810	ENSAPLG00020005884	MSTRG.12810.1	50450	25[-]1094353-1095230	25[+]1002152-1043903	MLLT6	-	-	R	veNOG05297;veNOG33727	MLLT6, PHD finger containing [Source:HGNC Symbol;Acc:HGNC:7138]
MSTRG.12810	ENSAPLG00020006293	MSTRG.12810.1	42136	25[-]1094353-1095230	25[-]1137366-1144821	PLEKHH3	GO:0005856;GO:0007165	-	N	veNOG04221	pleckstrin homology, MyTH4 and FERM domain containing H3 [Source:HGNC Symbol;Acc:HGNC:26105]
MSTRG.12810	ENSAPLG00020006025	MSTRG.12810.1	9321	25[-]1094353-1095230	25[-]1104551-1106473	-	-	K18588	I	veNOG18194;veNOG01189	-
MSTRG.12810	ENSAPLG00020005961	MSTRG.12810.1	604	25[-]1094353-1095230	25[-]1087158-1093749	CWC25	-	-	S	veNOG11464	CWC25 spliceosome associated protein homolog [Source:HGNC Symbol;Acc:HGNC:25989]
MSTRG.12811	ENSAPLG00020006252	MSTRG.12811.3	28853	25[+]1099057-1099590	25[+]1128443-1135289	TUBG1	GO:0000930;GO:0003924;GO:0005525;GO:0005874;GO:0007017;GO:0007020;GO:0031122;GO:0000930;GO:0003924;GO:0005525;GO:0005874;GO:0007017;GO:0007020;GO:0031122;GO:0000930;GO:0003924;GO:0005525;GO:0005874;GO:0007017;GO:0007020;GO:0031122	K10389	Z	veNOG12524	tubulin gamma 1 [Source:NCBI gene;Acc:101792358]
MSTRG.12811	ENSAPLG00020006238	MSTRG.12811.3	20934	25[+]1099057-1099590	25[-]1120524-1128414	-	GO:0010976	-	S	veNOG01401	reticulophagy regulator family member 3 [Source:NCBI gene;Acc:101792554]
MSTRG.12811	ENSAPLG00020006210	MSTRG.12811.3	12225	25[+]1099057-1099590	25[-]1111815-1113536	HSD17B1	GO:0004303;GO:0005737;GO:0006703;GO:0016491;GO:0055114	K00044	Q	veNOG10682	hydroxysteroid 17-beta dehydrogenase 1 [Source:HGNC Symbol;Acc:HGNC:5210]
MSTRG.12811	ENSAPLG00020006369	MSTRG.12811.3	61699	25[+]1099057-1099590	25[-]1161289-1177292	EZH1	GO:0005515;GO:0018024;GO:0070734;GO:0005515;GO:0018024;GO:0070734;GO:0005515;GO:0018024;GO:0070734	K17451	K	veNOG02255	enhancer of zeste 1 polycomb repressive complex 2 subunit [Source:NCBI gene;Acc:101791765]
MSTRG.12811	ENSAPLG00020005942	MSTRG.12811.3	34962	25[+]1099057-1099590	25[+]1062858-1064095	PSMB3	GO:0004298;GO:0005839;GO:0019774;GO:0043161;GO:0051603	K02735	O	veNOG08616	proteasome 20S subunit beta 3 [Source:HGNC Symbol;Acc:HGNC:9540]
MSTRG.12811	ENSAPLG00020006310	MSTRG.12811.3	46667	25[+]1099057-1099590	25[-]1146257-1149999	CCR10	GO:0004930;GO:0006935;GO:0006955;GO:0007186;GO:0016021;GO:0016493;GO:0004930;GO:0006935;GO:0006955;GO:0007186;GO:0016021;GO:0016493	K04185	T	veNOG06610	C-C motif chemokine receptor 10 [Source:HGNC Symbol;Acc:HGNC:4474]
MSTRG.12811	ENSAPLG00020006062	MSTRG.12811.3	7272	25[+]1099057-1099590	25[-]1106862-1111217	COASY	GO:0004140;GO:0005524;GO:0015937;GO:0004140;GO:0005524;GO:0015937	K02318	H	veNOG08994	Coenzyme A synthase [Source:HGNC Symbol;Acc:HGNC:29932]
MSTRG.12811	ENSAPLG00020005923	MSTRG.12811.3	42098	25[+]1099057-1099590	25[-]1051970-1056959	PCGF2	-	K11460	O	veNOG06739	polycomb group ring finger 2 [Source:HGNC Symbol;Acc:HGNC:12929]
MSTRG.12811	ENSAPLG00020006636	MSTRG.12811.3	79363	25[+]1099057-1099590	25[+]1178953-1184073	-	GO:0006886;GO:0008277;GO:0015026;GO:0016021;GO:0006886;GO:0008277;GO:0015026;GO:0016021	K08448	T	veNOG20295	-
MSTRG.12811	ENSAPLG00020006009	MSTRG.12811.3	145	25[+]1099057-1099590	25[-]1099735-1104267	MLX	GO:0006355;GO:0008134;GO:0046983	K09113	K	veNOG13408	MAX dimerization protein MLX [Source:HGNC Symbol;Acc:HGNC:11645]
MSTRG.12811	ENSAPLG00020006650	MSTRG.12811.3	84192	25[+]1099057-1099590	25[+]1183782-1186138	VPS25	GO:0000814;GO:0071985;GO:0000814;GO:0071985	K12189	U	KOG4068;veNOG10823	vacuolar protein sorting 25 homolog [Source:HGNC Symbol;Acc:HGNC:28122]
MSTRG.12811	ENSAPLG00020005987	MSTRG.12811.3	27	25[+]1099057-1099590	25[+]1097269-1099030	PSMC3IP	GO:0007131	K06695	T	veNOG02417	PSMC3 interacting protein [Source:HGNC Symbol;Acc:HGNC:17928]
MSTRG.12811	ENSAPLG00020005947	MSTRG.12811.3	12249	25[+]1099057-1099590	25[-]1070255-1086808	PIP4K2B	GO:0016307;GO:0046488	K00920	T	veNOG04733	phosphatidylinositol-5-phosphate 4-kinase type 2 beta [Source:HGNC Symbol;Acc:HGNC:8998]
MSTRG.12811	ENSAPLG00020005915	MSTRG.12811.3	48922	25[+]1099057-1099590	25[+]1048652-1050135	-	GO:0043231;GO:0051537	-	S	veNOG21704	-
MSTRG.12811	ENSAPLG00020006661	MSTRG.12811.3	92063	25[+]1099057-1099590	25[+]1191653-1202305	WNK4	GO:0004672;GO:0004674;GO:0005524;GO:0006468	K08867	T	veNOG05391	WNK lysine deficient protein kinase 4 [Source:HGNC Symbol;Acc:HGNC:14544]
MSTRG.12811	ENSAPLG00020005884	MSTRG.12811.3	55154	25[+]1099057-1099590	25[+]1002152-1043903	MLLT6	-	-	R	veNOG05297;veNOG33727	MLLT6, PHD finger containing [Source:HGNC Symbol;Acc:HGNC:7138]
MSTRG.12811	ENSAPLG00020006293	MSTRG.12811.3	37776	25[+]1099057-1099590	25[-]1137366-1144821	PLEKHH3	GO:0005856;GO:0007165	-	N	veNOG04221	pleckstrin homology, MyTH4 and FERM domain containing H3 [Source:HGNC Symbol;Acc:HGNC:26105]
MSTRG.12811	ENSAPLG00020006025	MSTRG.12811.3	4961	25[+]1099057-1099590	25[-]1104551-1106473	-	-	K18588	I	veNOG18194;veNOG01189	-
MSTRG.12811	ENSAPLG00020005961	MSTRG.12811.3	5308	25[+]1099057-1099590	25[-]1087158-1093749	CWC25	-	-	S	veNOG11464	CWC25 spliceosome associated protein homolog [Source:HGNC Symbol;Acc:HGNC:25989]
MSTRG.12819	ENSAPLG00020006252	MSTRG.12819.5	34531	25[-]1169820-1170193	25[+]1128443-1135289	TUBG1	GO:0000930;GO:0003924;GO:0005525;GO:0005874;GO:0007017;GO:0007020;GO:0031122;GO:0000930;GO:0003924;GO:0005525;GO:0005874;GO:0007017;GO:0007020;GO:0031122;GO:0000930;GO:0003924;GO:0005525;GO:0005874;GO:0007017;GO:0007020;GO:0031122	K10389	Z	veNOG12524	tubulin gamma 1 [Source:NCBI gene;Acc:101792358]
MSTRG.12819	ENSAPLG00020006238	MSTRG.12819.5	41406	25[-]1169820-1170193	25[-]1120524-1128414	-	GO:0010976	-	S	veNOG01401	reticulophagy regulator family member 3 [Source:NCBI gene;Acc:101792554]
MSTRG.12819	ENSAPLG00020006210	MSTRG.12819.5	56284	25[-]1169820-1170193	25[-]1111815-1113536	HSD17B1	GO:0004303;GO:0005737;GO:0006703;GO:0016491;GO:0055114	K00044	Q	veNOG10682	hydroxysteroid 17-beta dehydrogenase 1 [Source:HGNC Symbol;Acc:HGNC:5210]
MSTRG.12819	ENSAPLG00020006369	MSTRG.12819.5	0	25[-]1169820-1170193	25[-]1161289-1177292	EZH1	GO:0005515;GO:0018024;GO:0070734;GO:0005515;GO:0018024;GO:0070734;GO:0005515;GO:0018024;GO:0070734	K17451	K	veNOG02255	enhancer of zeste 1 polycomb repressive complex 2 subunit [Source:NCBI gene;Acc:101791765]
MSTRG.12819	ENSAPLG00020006310	MSTRG.12819.5	19821	25[-]1169820-1170193	25[-]1146257-1149999	CCR10	GO:0004930;GO:0006935;GO:0006955;GO:0007186;GO:0016021;GO:0016493;GO:0004930;GO:0006935;GO:0006955;GO:0007186;GO:0016021;GO:0016493	K04185	T	veNOG06610	C-C motif chemokine receptor 10 [Source:HGNC Symbol;Acc:HGNC:4474]
MSTRG.12819	ENSAPLG00020006062	MSTRG.12819.5	58603	25[-]1169820-1170193	25[-]1106862-1111217	COASY	GO:0004140;GO:0005524;GO:0015937;GO:0004140;GO:0005524;GO:0015937	K02318	H	veNOG08994	Coenzyme A synthase [Source:HGNC Symbol;Acc:HGNC:29932]
MSTRG.12819	ENSAPLG00020006740	MSTRG.12819.5	42540	25[-]1169820-1170193	25[+]1212733-1219445	PSME3	GO:0008537;GO:0008537;GO:0008537;GO:0008537	K06698	O	veNOG09127	proteasome activator subunit 3 [Source:HGNC Symbol;Acc:HGNC:9570]
MSTRG.12819	ENSAPLG00020006678	MSTRG.12819.5	34092	25[-]1169820-1170193	25[+]1204285-1207598	CNTD1	-	-	ST	veNOG12953;veNOG05391	cyclin N-terminal domain containing 1 [Source:HGNC Symbol;Acc:HGNC:26847]
MSTRG.12819	ENSAPLG00020006636	MSTRG.12819.5	8760	25[-]1169820-1170193	25[+]1178953-1184073	-	GO:0006886;GO:0008277;GO:0015026;GO:0016021;GO:0006886;GO:0008277;GO:0015026;GO:0016021	K08448	T	veNOG20295	-
MSTRG.12819	ENSAPLG00020009290	MSTRG.12819.5	77781	25[-]1169820-1170193	25[-]1247974-1251249	PTGES3L	-	K07050	OR	COG2872;veNOG08624;veNOG22441	prostaglandin E synthase 3 like [Source:HGNC Symbol;Acc:HGNC:43943]
MSTRG.12819	ENSAPLG00020009300	MSTRG.12819.5	85858	25[-]1169820-1170193	25[+]1256051-1258055	RPL27	GO:0003735;GO:0005840;GO:0006412	K02901	J	veNOG19134;COG2163	ribosomal protein L27 [Source:NCBI gene;Acc:101791295]
MSTRG.12819	ENSAPLG00020006009	MSTRG.12819.5	65553	25[-]1169820-1170193	25[-]1099735-1104267	MLX	GO:0006355;GO:0008134;GO:0046983	K09113	K	veNOG13408	MAX dimerization protein MLX [Source:HGNC Symbol;Acc:HGNC:11645]
MSTRG.12819	ENSAPLG00020009281	MSTRG.12819.5	68900	25[-]1169820-1170193	25[+]1239093-1242108	G6PC	GO:0004346	K01084	G	veNOG07511	glucose-6-phosphatase catalytic subunit [Source:HGNC Symbol;Acc:HGNC:4056]
MSTRG.12819	ENSAPLG00020009305	MSTRG.12819.5	88425	25[-]1169820-1170193	25[+]1258618-1261661	IFI35	-	-	S	veNOG01843	interferon-induced 35 kDa protein [Source:NCBI gene;Acc:101791120]
MSTRG.12819	ENSAPLG00020006650	MSTRG.12819.5	13589	25[-]1169820-1170193	25[+]1183782-1186138	VPS25	GO:0000814;GO:0071985;GO:0000814;GO:0071985	K12189	U	KOG4068;veNOG10823	vacuolar protein sorting 25 homolog [Source:HGNC Symbol;Acc:HGNC:28122]
MSTRG.12819	ENSAPLG00020006689	MSTRG.12819.5	38002	25[-]1169820-1170193	25[-]1208195-1212836	-	GO:0006897;GO:0006914;GO:0032465	K08334	T	veNOG05144	beclin 1 [Source:NCBI gene;Acc:101792844]
MSTRG.12819	ENSAPLG00020005987	MSTRG.12819.5	70790	25[-]1169820-1170193	25[+]1097269-1099030	PSMC3IP	GO:0007131	K06695	T	veNOG02417	PSMC3 interacting protein [Source:HGNC Symbol;Acc:HGNC:17928]
MSTRG.12819	ENSAPLG00020005947	MSTRG.12819.5	83012	25[-]1169820-1170193	25[-]1070255-1086808	PIP4K2B	GO:0016307;GO:0046488	K00920	T	veNOG04733	phosphatidylinositol-5-phosphate 4-kinase type 2 beta [Source:HGNC Symbol;Acc:HGNC:8998]
MSTRG.12819	ENSAPLG00020006661	MSTRG.12819.5	21460	25[-]1169820-1170193	25[+]1191653-1202305	WNK4	GO:0004672;GO:0004674;GO:0005524;GO:0006468	K08867	T	veNOG05391	WNK lysine deficient protein kinase 4 [Source:HGNC Symbol;Acc:HGNC:14544]
MSTRG.12819	ENSAPLG00020009296	MSTRG.12819.5	81170	25[-]1169820-1170193	25[+]1251363-1255135	RUNDC1	-	-	T	veNOG09762	RUN domain containing 1 [Source:HGNC Symbol;Acc:HGNC:25418]
MSTRG.12819	ENSAPLG00020009285	MSTRG.12819.5	73434	25[-]1169820-1170193	25[-]1243627-1246156	-	-	K07050	O	veNOG08624	-
MSTRG.12819	ENSAPLG00020009275	MSTRG.12819.5	58943	25[-]1169820-1170193	25[+]1229136-1231103	-	GO:0005507;GO:0007601;GO:0008131;GO:0009308;GO:0048038;GO:0055114	K00276	Q	veNOG02139	-
MSTRG.12819	ENSAPLG00020006293	MSTRG.12819.5	24999	25[-]1169820-1170193	25[-]1137366-1144821	PLEKHH3	GO:0005856;GO:0007165	-	N	veNOG04221	pleckstrin homology, MyTH4 and FERM domain containing H3 [Source:HGNC Symbol;Acc:HGNC:26105]
MSTRG.12819	ENSAPLG00020006025	MSTRG.12819.5	63347	25[-]1169820-1170193	25[-]1104551-1106473	-	-	K18588	I	veNOG18194;veNOG01189	-
MSTRG.12819	ENSAPLG00020006673	MSTRG.12819.5	33122	25[-]1169820-1170193	25[-]1203315-1204131	COA3	GO:0005751	K18175	S	veNOG23364	cytochrome c oxidase assembly factor 3 [Source:HGNC Symbol;Acc:HGNC:24990]
MSTRG.12819	ENSAPLG00020005961	MSTRG.12819.5	76071	25[-]1169820-1170193	25[-]1087158-1093749	CWC25	-	-	S	veNOG11464	CWC25 spliceosome associated protein homolog [Source:HGNC Symbol;Acc:HGNC:25989]
MSTRG.12819	ENSAPLG00020009278	MSTRG.12819.5	62052	25[-]1169820-1170193	25[+]1232245-1236142	-	GO:0005507;GO:0007601;GO:0008131;GO:0009308;GO:0048038;GO:0055114	K00276	Q	veNOG02139	-
MSTRG.12820	ENSAPLG00020006252	MSTRG.12820.1	27312	25[-]1162601-1163225	25[+]1128443-1135289	TUBG1	GO:0000930;GO:0003924;GO:0005525;GO:0005874;GO:0007017;GO:0007020;GO:0031122;GO:0000930;GO:0003924;GO:0005525;GO:0005874;GO:0007017;GO:0007020;GO:0031122;GO:0000930;GO:0003924;GO:0005525;GO:0005874;GO:0007017;GO:0007020;GO:0031122	K10389	Z	veNOG12524	tubulin gamma 1 [Source:NCBI gene;Acc:101792358]
MSTRG.12820	ENSAPLG00020006238	MSTRG.12820.1	34187	25[-]1162601-1163225	25[-]1120524-1128414	-	GO:0010976	-	S	veNOG01401	reticulophagy regulator family member 3 [Source:NCBI gene;Acc:101792554]
MSTRG.12820	ENSAPLG00020006210	MSTRG.12820.1	49065	25[-]1162601-1163225	25[-]1111815-1113536	HSD17B1	GO:0004303;GO:0005737;GO:0006703;GO:0016491;GO:0055114	K00044	Q	veNOG10682	hydroxysteroid 17-beta dehydrogenase 1 [Source:HGNC Symbol;Acc:HGNC:5210]
MSTRG.12820	ENSAPLG00020006369	MSTRG.12820.1	0	25[-]1162601-1163225	25[-]1161289-1177292	EZH1	GO:0005515;GO:0018024;GO:0070734;GO:0005515;GO:0018024;GO:0070734;GO:0005515;GO:0018024;GO:0070734	K17451	K	veNOG02255	enhancer of zeste 1 polycomb repressive complex 2 subunit [Source:NCBI gene;Acc:101791765]
MSTRG.12820	ENSAPLG00020005942	MSTRG.12820.1	98506	25[-]1162601-1163225	25[+]1062858-1064095	PSMB3	GO:0004298;GO:0005839;GO:0019774;GO:0043161;GO:0051603	K02735	O	veNOG08616	proteasome 20S subunit beta 3 [Source:HGNC Symbol;Acc:HGNC:9540]
MSTRG.12820	ENSAPLG00020006310	MSTRG.12820.1	12602	25[-]1162601-1163225	25[-]1146257-1149999	CCR10	GO:0004930;GO:0006935;GO:0006955;GO:0007186;GO:0016021;GO:0016493;GO:0004930;GO:0006935;GO:0006955;GO:0007186;GO:0016021;GO:0016493	K04185	T	veNOG06610	C-C motif chemokine receptor 10 [Source:HGNC Symbol;Acc:HGNC:4474]
MSTRG.12820	ENSAPLG00020006062	MSTRG.12820.1	51384	25[-]1162601-1163225	25[-]1106862-1111217	COASY	GO:0004140;GO:0005524;GO:0015937;GO:0004140;GO:0005524;GO:0015937	K02318	H	veNOG08994	Coenzyme A synthase [Source:HGNC Symbol;Acc:HGNC:29932]
MSTRG.12820	ENSAPLG00020006740	MSTRG.12820.1	49508	25[-]1162601-1163225	25[+]1212733-1219445	PSME3	GO:0008537;GO:0008537;GO:0008537;GO:0008537	K06698	O	veNOG09127	proteasome activator subunit 3 [Source:HGNC Symbol;Acc:HGNC:9570]
MSTRG.12820	ENSAPLG00020006678	MSTRG.12820.1	41060	25[-]1162601-1163225	25[+]1204285-1207598	CNTD1	-	-	ST	veNOG12953;veNOG05391	cyclin N-terminal domain containing 1 [Source:HGNC Symbol;Acc:HGNC:26847]
MSTRG.12820	ENSAPLG00020006636	MSTRG.12820.1	15728	25[-]1162601-1163225	25[+]1178953-1184073	-	GO:0006886;GO:0008277;GO:0015026;GO:0016021;GO:0006886;GO:0008277;GO:0015026;GO:0016021	K08448	T	veNOG20295	-
MSTRG.12820	ENSAPLG00020009290	MSTRG.12820.1	84749	25[-]1162601-1163225	25[-]1247974-1251249	PTGES3L	-	K07050	OR	COG2872;veNOG08624;veNOG22441	prostaglandin E synthase 3 like [Source:HGNC Symbol;Acc:HGNC:43943]
MSTRG.12820	ENSAPLG00020009300	MSTRG.12820.1	92826	25[-]1162601-1163225	25[+]1256051-1258055	RPL27	GO:0003735;GO:0005840;GO:0006412	K02901	J	veNOG19134;COG2163	ribosomal protein L27 [Source:NCBI gene;Acc:101791295]
MSTRG.12820	ENSAPLG00020006009	MSTRG.12820.1	58334	25[-]1162601-1163225	25[-]1099735-1104267	MLX	GO:0006355;GO:0008134;GO:0046983	K09113	K	veNOG13408	MAX dimerization protein MLX [Source:HGNC Symbol;Acc:HGNC:11645]
MSTRG.12820	ENSAPLG00020009281	MSTRG.12820.1	75868	25[-]1162601-1163225	25[+]1239093-1242108	G6PC	GO:0004346	K01084	G	veNOG07511	glucose-6-phosphatase catalytic subunit [Source:HGNC Symbol;Acc:HGNC:4056]
MSTRG.12820	ENSAPLG00020009305	MSTRG.12820.1	95393	25[-]1162601-1163225	25[+]1258618-1261661	IFI35	-	-	S	veNOG01843	interferon-induced 35 kDa protein [Source:NCBI gene;Acc:101791120]
MSTRG.12820	ENSAPLG00020006650	MSTRG.12820.1	20557	25[-]1162601-1163225	25[+]1183782-1186138	VPS25	GO:0000814;GO:0071985;GO:0000814;GO:0071985	K12189	U	KOG4068;veNOG10823	vacuolar protein sorting 25 homolog [Source:HGNC Symbol;Acc:HGNC:28122]
MSTRG.12820	ENSAPLG00020006689	MSTRG.12820.1	44970	25[-]1162601-1163225	25[-]1208195-1212836	-	GO:0006897;GO:0006914;GO:0032465	K08334	T	veNOG05144	beclin 1 [Source:NCBI gene;Acc:101792844]
MSTRG.12820	ENSAPLG00020005987	MSTRG.12820.1	63571	25[-]1162601-1163225	25[+]1097269-1099030	PSMC3IP	GO:0007131	K06695	T	veNOG02417	PSMC3 interacting protein [Source:HGNC Symbol;Acc:HGNC:17928]
MSTRG.12820	ENSAPLG00020005947	MSTRG.12820.1	75793	25[-]1162601-1163225	25[-]1070255-1086808	PIP4K2B	GO:0016307;GO:0046488	K00920	T	veNOG04733	phosphatidylinositol-5-phosphate 4-kinase type 2 beta [Source:HGNC Symbol;Acc:HGNC:8998]
MSTRG.12820	ENSAPLG00020006661	MSTRG.12820.1	28428	25[-]1162601-1163225	25[+]1191653-1202305	WNK4	GO:0004672;GO:0004674;GO:0005524;GO:0006468	K08867	T	veNOG05391	WNK lysine deficient protein kinase 4 [Source:HGNC Symbol;Acc:HGNC:14544]
MSTRG.12820	ENSAPLG00020009296	MSTRG.12820.1	88138	25[-]1162601-1163225	25[+]1251363-1255135	RUNDC1	-	-	T	veNOG09762	RUN domain containing 1 [Source:HGNC Symbol;Acc:HGNC:25418]
MSTRG.12820	ENSAPLG00020009285	MSTRG.12820.1	80402	25[-]1162601-1163225	25[-]1243627-1246156	-	-	K07050	O	veNOG08624	-
MSTRG.12820	ENSAPLG00020009275	MSTRG.12820.1	65911	25[-]1162601-1163225	25[+]1229136-1231103	-	GO:0005507;GO:0007601;GO:0008131;GO:0009308;GO:0048038;GO:0055114	K00276	Q	veNOG02139	-
MSTRG.12820	ENSAPLG00020006293	MSTRG.12820.1	17780	25[-]1162601-1163225	25[-]1137366-1144821	PLEKHH3	GO:0005856;GO:0007165	-	N	veNOG04221	pleckstrin homology, MyTH4 and FERM domain containing H3 [Source:HGNC Symbol;Acc:HGNC:26105]
MSTRG.12820	ENSAPLG00020006025	MSTRG.12820.1	56128	25[-]1162601-1163225	25[-]1104551-1106473	-	-	K18588	I	veNOG18194;veNOG01189	-
MSTRG.12820	ENSAPLG00020006673	MSTRG.12820.1	40090	25[-]1162601-1163225	25[-]1203315-1204131	COA3	GO:0005751	K18175	S	veNOG23364	cytochrome c oxidase assembly factor 3 [Source:HGNC Symbol;Acc:HGNC:24990]
MSTRG.12820	ENSAPLG00020005961	MSTRG.12820.1	68852	25[-]1162601-1163225	25[-]1087158-1093749	CWC25	-	-	S	veNOG11464	CWC25 spliceosome associated protein homolog [Source:HGNC Symbol;Acc:HGNC:25989]
MSTRG.12820	ENSAPLG00020009278	MSTRG.12820.1	69020	25[-]1162601-1163225	25[+]1232245-1236142	-	GO:0005507;GO:0007601;GO:0008131;GO:0009308;GO:0048038;GO:0055114	K00276	Q	veNOG02139	-
MSTRG.12840	ENSAPLG00020009314	MSTRG.12840.1,MSTRG.12840.3,MSTRG.12840.2	89716	25[-]1366709-1368421	25[-]1272579-1276993	VAT1	GO:0008270;GO:0016491;GO:0055114	-	C	veNOG13502	vesicle amine transport 1 [Source:HGNC Symbol;Acc:HGNC:16919]
MSTRG.12840	ENSAPLG00020009318	MSTRG.12840.1,MSTRG.12840.3,MSTRG.12840.2	68790	25[-]1366709-1368421	25[+]1283439-1297919	RND2	GO:0003924;GO:0005525;GO:0007264;GO:0003924;GO:0005525;GO:0007264	K07858	R	veNOG12286	Rho family GTPase 2 [Source:HGNC Symbol;Acc:HGNC:18315]
MSTRG.12840	ENSAPLG00020009642	MSTRG.12840.1,MSTRG.12840.3,MSTRG.12840.2	88766	25[-]1366709-1368421	25[-]1457187-1461304	SOST	GO:0005615;GO:0030279	K16834	R	veNOG07011	sclerostin [Source:NCBI gene;Acc:101804474]
MSTRG.12840	ENSAPLG00020009366	MSTRG.12840.1,MSTRG.12840.3,MSTRG.12840.2	0	25[-]1366709-1368421	25[+]1368144-1380843	DHX8	GO:0003676;GO:0004386;GO:0005524;GO:0003676;GO:0004386;GO:0005524;GO:0003676;GO:0004386;GO:0005524;GO:0003676;GO:0004386;GO:0005524	K12818	A	veNOG03190	DEAH-box helicase 8 [Source:HGNC Symbol;Acc:HGNC:2749]
MSTRG.12840	ENSAPLG00020009631	MSTRG.12840.1,MSTRG.12840.3,MSTRG.12840.2	20014	25[-]1366709-1368421	25[-]1388435-1404801	ETV4	GO:0003700;GO:0005634;GO:0006355;GO:0043565;GO:0003700;GO:0005634;GO:0006355;GO:0043565	K15592	K	veNOG06776	ETS variant transcription factor 4 [Source:NCBI gene;Acc:101804847]
MSTRG.12840	ENSAPLG00020009341	MSTRG.12840.1,MSTRG.12840.3,MSTRG.12840.2	568	25[-]1366709-1368421	25[+]1362812-1366141	TMEM106A	-	-	S	veNOG07496	transmembrane protein 106A [Source:HGNC Symbol;Acc:HGNC:28288]
MSTRG.12840	ENSAPLG00020009334	MSTRG.12840.1,MSTRG.12840.3,MSTRG.12840.2	8266	25[-]1366709-1368421	25[+]1342695-1358443	NBR1	GO:0000407;GO:0005515;GO:0016236;GO:0043130	K17987	R	veNOG06745	NBR1 autophagy cargo receptor [Source:HGNC Symbol;Acc:HGNC:6746]
MSTRG.12840	ENSAPLG00020009639	MSTRG.12840.1,MSTRG.12840.3,MSTRG.12840.2	57517	25[-]1366709-1368421	25[-]1425938-1431215	MEOX1	GO:0003677;GO:0003700;GO:0006355;GO:0043565;GO:0045944	K09322	K	veNOG10501	mesenchyme homeobox 1 [Source:NCBI gene;Acc:101804661]
MSTRG.12840	ENSAPLG00020009327	MSTRG.12840.1,MSTRG.12840.3,MSTRG.12840.2	24563	25[-]1366709-1368421	25[-]1322977-1342146	-	GO:0003677;GO:0004842;GO:0005634;GO:0006281;GO:0006974;GO:0008270;GO:0046872	K10605	L	veNOG14183	-
MSTRG.12850	ENSAPLG00020007465	MSTRG.12850.1	56309	25[-]1568180-1597225	25[-]1653534-1669262	FAM117A	-	K15275	S	veNOG01737	family with sequence similarity 117 member A [Source:HGNC Symbol;Acc:HGNC:24179]
MSTRG.12850	ENSAPLG00020007429	MSTRG.12850.1	51882	25[-]1568180-1597225	25[-]1649107-1653281	SLC35B1	GO:0055085	K15275	G	veNOG01055	solute carrier family 35 member B1 [Source:HGNC Symbol;Acc:HGNC:20798]
MSTRG.12850	ENSAPLG00020009682	MSTRG.12850.1	8966	25[-]1568180-1597225	25[+]1547873-1559214	NGFR	GO:0005515;GO:0007165;GO:0005515;GO:0007165	K02583	T	veNOG10100	nerve growth factor receptor [Source:HGNC Symbol;Acc:HGNC:7809]
MSTRG.12850	ENSAPLG00020009672	MSTRG.12850.1	46685	25[-]1568180-1597225	25[+]1512634-1521495	-	GO:0005242;GO:0006813;GO:0015467;GO:0016020;GO:0016021	K04997	P	veNOG04613;KOG3827	G protein-activated inward rectifier potassium channel 1-like [Source:NCBI gene;Acc:101803973]
MSTRG.12850	ENSAPLG00020009657	MSTRG.12850.1	80359	25[-]1568180-1597225	25[+]1486818-1487821	CFAP97D1	-	-	S	veNOG17269;meNOG62347	CFAP97 domain containing 1 [Source:HGNC Symbol;Acc:HGNC:37241]
MSTRG.12850	ENSAPLG00020009691	MSTRG.12850.1	0	25[-]1568180-1597225	25[+]1591782-1593001	NXPH3	-	K16658	SR	veNOG04599;veNOG13085	neurexophilin 3 [Source:HGNC Symbol;Acc:HGNC:8077]
MSTRG.12850	ENSAPLG00020007496	MSTRG.12850.1	81631	25[-]1568180-1597225	25[+]1678856-1690460	KAT7	GO:0003700;GO:0004402;GO:0005634;GO:0006355;GO:0008270;GO:0016573	K11307	B	veNOG07469	lysine acetyltransferase 7 [Source:NCBI gene;Acc:101803178]
MSTRG.12850	ENSAPLG00020009662	MSTRG.12850.1	57676	25[-]1568180-1597225	25[-]1490449-1510504	MPP3	GO:0005515	-	T	veNOG03392	membrane palmitoylated protein 3 [Source:HGNC Symbol;Acc:HGNC:7221]
MSTRG.12850	ENSAPLG00020007421	MSTRG.12850.1	12706	25[-]1568180-1597225	25[-]1609931-1621980	SPOP	GO:0005515	K10523	D	veNOG09934	speckle type BTB/POZ protein [Source:NCBI gene;Acc:101802625]
MSTRG.12850	ENSAPLG00020009646	MSTRG.12850.1	90374	25[-]1568180-1597225	25[-]1469587-1477806	-	GO:0004725;GO:0006470;GO:0008138;GO:0016311;GO:0016791	K17614	V	opiNOG01528;veNOG02283	dual specificity phosphatase 3 [Source:NCBI gene;Acc:101804166]
MSTRG.12850	ENSAPLG00020009652	MSTRG.12850.1	83500	25[-]1568180-1597225	25[+]1477827-1484680	RAB18	GO:0003924;GO:0005525	K07910	RU	NOG01403;veNOG12059	ras-related protein Rab-18-B-like [Source:NCBI gene;Acc:101803788]
MSTRG.12856	ENSAPLG00020007465	MSTRG.12856.5,MSTRG.12856.4	1147	25[-]1670409-1678552	25[-]1653534-1669262	FAM117A	-	K15275	S	veNOG01737	family with sequence similarity 117 member A [Source:HGNC Symbol;Acc:HGNC:24179]
MSTRG.12856	ENSAPLG00020007429	MSTRG.12856.5,MSTRG.12856.4	17128	25[-]1670409-1678552	25[-]1649107-1653281	SLC35B1	GO:0055085	K15275	G	veNOG01055	solute carrier family 35 member B1 [Source:HGNC Symbol;Acc:HGNC:20798]
MSTRG.12856	ENSAPLG00020009691	MSTRG.12856.5,MSTRG.12856.4	77408	25[-]1670409-1678552	25[+]1591782-1593001	NXPH3	-	K16658	SR	veNOG04599;veNOG13085	neurexophilin 3 [Source:HGNC Symbol;Acc:HGNC:8077]
MSTRG.12856	ENSAPLG00020007496	MSTRG.12856.5,MSTRG.12856.4	304	25[-]1670409-1678552	25[+]1678856-1690460	KAT7	GO:0003700;GO:0004402;GO:0005634;GO:0006355;GO:0008270;GO:0016573	K11307	B	veNOG07469	lysine acetyltransferase 7 [Source:NCBI gene;Acc:101803178]
MSTRG.12856	ENSAPLG00020007421	MSTRG.12856.5,MSTRG.12856.4	48429	25[-]1670409-1678552	25[-]1609931-1621980	SPOP	GO:0005515	K10523	D	veNOG09934	speckle type BTB/POZ protein [Source:NCBI gene;Acc:101802625]
MSTRG.12868	ENSAPLG00020007941	MSTRG.12868.1,MSTRG.12868.2	7404	25[+]1893502-1894313	25[-]1901717-1923147	-	GO:0005515	-	Z	veNOG13623	-
MSTRG.12868	ENSAPLG00020007540	MSTRG.12868.1,MSTRG.12868.2	84005	25[+]1893502-1894313	25[-]1805571-1809497	DLX3	GO:0003677;GO:0006355;GO:0043565	K09315	K	veNOG12131	distal-less homeobox 3 [Source:NCBI gene;Acc:101803004]
MSTRG.12868	ENSAPLG00020008013	MSTRG.12868.1,MSTRG.12868.2	44002	25[+]1893502-1894313	25[-]1938315-1952160	-	GO:0007155;GO:0008305;GO:0007155;GO:0008305;GO:0007155;GO:0008305;GO:0007155;GO:0008305	K06482	W	veNOG01542	-
MSTRG.12868	ENSAPLG00020009112	MSTRG.12868.1,MSTRG.12868.2	64277	25[+]1893502-1894313	25[+]1958590-1960083	-	-	-	R	veNOG27195;veNOG23275;veNOG25070	-
MSTRG.12868	ENSAPLG00020007891	MSTRG.12868.1,MSTRG.12868.2	28490	25[+]1893502-1894313	25[+]1842733-1865012	-	GO:0005515	-	Z	veNOG13623	-
MSTRG.12868	ENSAPLG00020007953	MSTRG.12868.1,MSTRG.12868.2	35273	25[+]1893502-1894313	25[+]1929586-1931686	-	GO:0003735;GO:0005840;GO:0006412	K02894	J	COG0093;veNOG10009	ribosomal protein L23 [Source:NCBI gene;Acc:101793494]
MSTRG.12868	ENSAPLG00020007919	MSTRG.12868.1,MSTRG.12868.2	12096	25[+]1893502-1894313	25[-]1871893-1881406	FBXO47	GO:0005515	K10321	R	veNOG06577	F-box protein 47 [Source:HGNC Symbol;Acc:HGNC:31969]
MSTRG.12868	ENSAPLG00020007524	MSTRG.12868.1,MSTRG.12868.2	93428	25[+]1893502-1894313	25[+]1796718-1800074	-	GO:0003677;GO:0006355;GO:0043565	K09314	K	veNOG13848	-
MSTRG.12868	ENSAPLG00020009144	MSTRG.12868.1,MSTRG.12868.2	93938	25[+]1893502-1894313	25[-]1988251-1990268	-	GO:0005272;GO:0006814;GO:0016020	K04829	P	veNOG06923	-
MSTRG.12868	ENSAPLG00020009117	MSTRG.12868.1,MSTRG.12868.2	79054	25[+]1893502-1894313	25[+]1973367-1974192	-	-	-	R	veNOG27195;veNOG23275;veNOG23045	-
MSTRG.12868	ENSAPLG00020007907	MSTRG.12868.1,MSTRG.12868.2	26094	25[+]1893502-1894313	25[+]1867331-1867408	LINC00672	-	-	-	-	long intergenic non-protein coding RNA 672 [Source:HGNC Symbol;Acc:HGNC:44353]
MSTRG.12868	ENSAPLG00020007573	MSTRG.12868.1,MSTRG.12868.2	65861	25[+]1893502-1894313	25[+]1813798-1827641	-	GO:0007155;GO:0008305;GO:0007155;GO:0008305;GO:0007155;GO:0008305	K06482	W	veNOG01542	-
MSTRG.12868	ENSAPLG00020009126	MSTRG.12868.1,MSTRG.12868.2	89876	25[+]1893502-1894313	25[+]1984189-1987974	-	GO:0004672;GO:0005524;GO:0006468;GO:0004672;GO:0005524;GO:0006468	K02090	TD	veNOG10685;NOG01965	-
MSTRG.12868	ENSAPLG00020007861	MSTRG.12868.1,MSTRG.12868.2	57195	25[+]1893502-1894313	25[-]1834228-1836307	-	GO:0003735;GO:0005840;GO:0006412;GO:0003735;GO:0005840;GO:0006412	K02894	J	COG0093;veNOG10009	ribosomal protein L23 [Source:NCBI gene;Acc:101793494]
MSTRG.12873	ENSAPLG00020010120	MSTRG.12873.1	88884	25[-]1982737-1983990	25[-]2072874-2073944	NEUROD2	GO:0006355;GO:0007399;GO:0045664;GO:0046983;GO:0090128	K09078	K	spriNOG07829;opiNOG15750;veNOG06311	neuronal differentiation 2 [Source:HGNC Symbol;Acc:HGNC:7763]
MSTRG.12873	ENSAPLG00020007941	MSTRG.12873.1	59590	25[-]1982737-1983990	25[-]1901717-1923147	-	GO:0005515	-	Z	veNOG13623	-
MSTRG.12873	ENSAPLG00020008013	MSTRG.12873.1	30577	25[-]1982737-1983990	25[-]1938315-1952160	-	GO:0007155;GO:0008305;GO:0007155;GO:0008305;GO:0007155;GO:0008305;GO:0007155;GO:0008305	K06482	W	veNOG01542	-
MSTRG.12873	ENSAPLG00020009112	MSTRG.12873.1	22654	25[-]1982737-1983990	25[+]1958590-1960083	-	-	-	R	veNOG27195;veNOG23275;veNOG25070	-
MSTRG.12873	ENSAPLG00020007953	MSTRG.12873.1	51051	25[-]1982737-1983990	25[+]1929586-1931686	-	GO:0003735;GO:0005840;GO:0006412	K02894	J	COG0093;veNOG10009	ribosomal protein L23 [Source:NCBI gene;Acc:101793494]
MSTRG.12873	ENSAPLG00020009144	MSTRG.12873.1	4261	25[-]1982737-1983990	25[-]1988251-1990268	-	GO:0005272;GO:0006814;GO:0016020	K04829	P	veNOG06923	-
MSTRG.12873	ENSAPLG00020009117	MSTRG.12873.1	8545	25[-]1982737-1983990	25[+]1973367-1974192	-	-	-	R	veNOG27195;veNOG23275;veNOG23045	-
MSTRG.12873	ENSAPLG00020009180	MSTRG.12873.1	31011	25[-]1982737-1983990	25[-]2015001-2030471	MED1	GO:0003712;GO:0006357;GO:0016592;GO:0003712;GO:0006357;GO:0016592;GO:0003712;GO:0006357;GO:0016592;GO:0003712;GO:0006357;GO:0016592;GO:0003712;GO:0006357;GO:0016592	K15144	K	veNOG04435	mediator complex subunit 1 [Source:HGNC Symbol;Acc:HGNC:9234]
MSTRG.12873	ENSAPLG00020009126	MSTRG.12873.1	199	25[-]1982737-1983990	25[+]1984189-1987974	-	GO:0004672;GO:0005524;GO:0006468;GO:0004672;GO:0005524;GO:0006468	K02090	TD	veNOG10685;NOG01965	-
MSTRG.12885	ENSAPLG00020018066	MSTRG.12885.1	3484	25[-]2219038-2221089	25[+]2213590-2215554	ORMDL3	GO:0005789;GO:0006672;GO:0016021;GO:0090156	-	S	veNOG04992	ORMDL sphingolipid biosynthesis regulator 3 [Source:NCBI gene;Acc:101802894]
MSTRG.12885	ENSAPLG00020018095	MSTRG.12885.1	69545	25[-]2219038-2221089	25[+]2290634-2297884	MSL1	GO:0043984;GO:0072487	K13163	R	veNOG00125	MSL complex subunit 1 [Source:HGNC Symbol;Acc:HGNC:27905]
MSTRG.12885	ENSAPLG00020018058	MSTRG.12885.1	24240	25[-]2219038-2221089	25[+]2188803-2194798	ZPBP2	GO:0005576;GO:0007339;GO:0005576;GO:0007339;GO:0005576;GO:0007339	-	R	veNOG15157	zona pellucida binding protein 2 [Source:HGNC Symbol;Acc:HGNC:20678]
MSTRG.12885	ENSAPLG00020018090	MSTRG.12885.1	56689	25[-]2219038-2221089	25[-]2277778-2284310	NR1D1	GO:0003677;GO:0003700;GO:0003707;GO:0005634;GO:0006355;GO:0008270;GO:0043565	K03728	K	opiNOG22414;veNOG07357	nuclear receptor subfamily 1 group D member 1 [Source:HGNC Symbol;Acc:HGNC:7962]
MSTRG.12885	ENSAPLG00020018076	MSTRG.12885.1	9680	25[-]2219038-2221089	25[+]2230769-2231676	-	GO:0000502;GO:0030234;GO:0042176	K03033	O	veNOG14816	-
MSTRG.12885	ENSAPLG00020018068	MSTRG.12885.1	839	25[-]2219038-2221089	25[+]2221928-2226297	-	-	-	S	veNOG14110	-
MSTRG.12885	ENSAPLG00020018040	MSTRG.12885.1	85793	25[-]2219038-2221089	25[-]2132002-2133245	MIEN1	-	K07401	T	veNOG22238	migration and invasion enhancer 1 [Source:HGNC Symbol;Acc:HGNC:28230]
MSTRG.12885	ENSAPLG00020018045	MSTRG.12885.1	75338	25[-]2219038-2221089	25[+]2141221-2143700	-	-	K11150	Q	veNOG08805	-
MSTRG.12885	ENSAPLG00020018085	MSTRG.12885.1	45135	25[-]2219038-2221089	25[+]2266224-2274314	THRA	GO:0003677;GO:0003700;GO:0003707;GO:0004879;GO:0005634;GO:0006355;GO:0008270;GO:0043565	K05547	K	veNOG04210	thyroid hormone receptor alpha [Source:HGNC Symbol;Acc:HGNC:11796]
MSTRG.12885	ENSAPLG00020018064	MSTRG.12885.1	15515	25[-]2219038-2221089	25[-]2202146-2203523	-	GO:0005515	-	WT	veNOG10026	-
MSTRG.12885	ENSAPLG00020018048	MSTRG.12885.1	34896	25[-]2219038-2221089	25[-]2149628-2184142	IKZF3	GO:0003676;GO:0003676;GO:0003676;GO:0003676	K09220	K	veNOG15098	IKAROS family zinc finger 3 [Source:HGNC Symbol;Acc:HGNC:13178]
MSTRG.12885	ENSAPLG00020018099	MSTRG.12885.1	76825	25[-]2219038-2221089	25[+]2297914-2310037	CASC3	GO:0003723;GO:0006397;GO:0035145;GO:0003723;GO:0006397;GO:0035145	K14323	A	veNOG09640	CASC3 exon junction complex subunit [Source:HGNC Symbol;Acc:HGNC:17040]
MSTRG.12885	ENSAPLG00020018078	MSTRG.12885.1	12881	25[-]2219038-2221089	25[+]2233970-2235519	CSF3	GO:0005125;GO:0005576;GO:0006955;GO:0045639	K05423	T	veNOG02568	colony stimulating factor 3 [Source:HGNC Symbol;Acc:HGNC:2438]
MSTRG.12885	ENSAPLG00020010624	MSTRG.12885.1	87527	25[-]2219038-2221089	25[+]2120333-2131511	ERBB2	GO:0004672;GO:0004713;GO:0004714;GO:0005524;GO:0006468;GO:0007169;GO:0016020;GO:0016021;GO:0004672;GO:0004713;GO:0004714;GO:0005524;GO:0006468;GO:0007169;GO:0016020;GO:0016021;GO:0004672;GO:0004713;GO:0004714;GO:0005524;GO:0006468;GO:0007169;GO:0016020;GO:0016021;GO:0004672;GO:0004713;GO:0004714;GO:0005524;GO:0006468;GO:0007169;GO:0016020;GO:0016021;GO:0004672;GO:0004713;GO:0004714;GO:0005524;GO:…	K05083	T	veNOG02909	erb-b2 receptor tyrosine kinase 2 [Source:HGNC Symbol;Acc:HGNC:3430]
MSTRG.12885	ENSAPLG00020018105	MSTRG.12885.1	93139	25[-]2219038-2221089	25[+]2314228-2319585	RAPGEFL1	GO:0005085;GO:0007264	-	T	veNOG00173	Rap guanine nucleotide exchange factor like 1 [Source:HGNC Symbol;Acc:HGNC:17428]
MSTRG.12885	ENSAPLG00020018074	MSTRG.12885.1	6534	25[-]2219038-2221089	25[+]2227623-2231928	PSMD3	GO:0030234	K03033	O	veNOG14816	proteasome 26S subunit, non-ATPase 3 [Source:HGNC Symbol;Acc:HGNC:9560]
MSTRG.12885	ENSAPLG00020018042	MSTRG.12885.1	77991	25[-]2219038-2221089	25[+]2134396-2141047	GRB7	GO:0005070;GO:0007165;GO:0005070;GO:0007165;GO:0005070;GO:0007165	-	T	veNOG05637	growth factor receptor bound protein 7 [Source:HGNC Symbol;Acc:HGNC:4567]
MSTRG.12890	ENSAPLG00020018117	MSTRG.12890.1	84498	25[+]2276383-2277253	25[-]2361751-2382158	-	GO:0003677;GO:0003918;GO:0005524;GO:0006259;GO:0006265	K03164	BL	COG0188;veNOG00012	DNA topoisomerase II alpha [Source:NCBI gene;Acc:101792282]
MSTRG.12890	ENSAPLG00020018066	MSTRG.12890.1	60829	25[+]2276383-2277253	25[+]2213590-2215554	ORMDL3	GO:0005789;GO:0006672;GO:0016021;GO:0090156	-	S	veNOG04992	ORMDL sphingolipid biosynthesis regulator 3 [Source:NCBI gene;Acc:101802894]
MSTRG.12890	ENSAPLG00020018095	MSTRG.12890.1	13381	25[+]2276383-2277253	25[+]2290634-2297884	MSL1	GO:0043984;GO:0072487	K13163	R	veNOG00125	MSL complex subunit 1 [Source:HGNC Symbol;Acc:HGNC:27905]
MSTRG.12890	ENSAPLG00020018058	MSTRG.12890.1	81585	25[+]2276383-2277253	25[+]2188803-2194798	ZPBP2	GO:0005576;GO:0007339;GO:0005576;GO:0007339;GO:0005576;GO:0007339	-	R	veNOG15157	zona pellucida binding protein 2 [Source:HGNC Symbol;Acc:HGNC:20678]
MSTRG.12890	ENSAPLG00020018090	MSTRG.12890.1	525	25[+]2276383-2277253	25[-]2277778-2284310	NR1D1	GO:0003677;GO:0003700;GO:0003707;GO:0005634;GO:0006355;GO:0008270;GO:0043565	K03728	K	opiNOG22414;veNOG07357	nuclear receptor subfamily 1 group D member 1 [Source:HGNC Symbol;Acc:HGNC:7962]
MSTRG.12890	ENSAPLG00020018076	MSTRG.12890.1	44707	25[+]2276383-2277253	25[+]2230769-2231676	-	GO:0000502;GO:0030234;GO:0042176	K03033	O	veNOG14816	-
MSTRG.12890	ENSAPLG00020018109	MSTRG.12890.1	44720	25[+]2276383-2277253	25[+]2321973-2333474	-	GO:0005524;GO:0005524;GO:0003779;GO:0005524	K02213	L	veNOG11442	-
MSTRG.12890	ENSAPLG00020018112	MSTRG.12890.1	65759	25[+]2276383-2277253	25[+]2343012-2357874	RARA	GO:0003677;GO:0003700;GO:0003707;GO:0004879;GO:0005634;GO:0006355;GO:0008270;GO:0043565;GO:0048384;GO:0003677;GO:0003700;GO:0003707;GO:0004879;GO:0005634;GO:0006355;GO:0008270;GO:0043565;GO:0048384	K08527	K	veNOG07221	retinoic acid receptor alpha [Source:HGNC Symbol;Acc:HGNC:9864]
MSTRG.12890	ENSAPLG00020018068	MSTRG.12890.1	50086	25[+]2276383-2277253	25[+]2221928-2226297	-	-	-	S	veNOG14110	-
MSTRG.12890	ENSAPLG00020018085	MSTRG.12890.1	2069	25[+]2276383-2277253	25[+]2266224-2274314	THRA	GO:0003677;GO:0003700;GO:0003707;GO:0004879;GO:0005634;GO:0006355;GO:0008270;GO:0043565	K05547	K	veNOG04210	thyroid hormone receptor alpha [Source:HGNC Symbol;Acc:HGNC:11796]
MSTRG.12890	ENSAPLG00020018114	MSTRG.12890.1	80898	25[+]2276383-2277253	25[-]2358151-2359083	GJD3	GO:0005922;GO:0007154	K07627	S	veNOG18189	gap junction protein delta 3 [Source:HGNC Symbol;Acc:HGNC:19147]
MSTRG.12890	ENSAPLG00020018064	MSTRG.12890.1	72860	25[+]2276383-2277253	25[-]2202146-2203523	-	GO:0005515	-	WT	veNOG10026	-
MSTRG.12890	ENSAPLG00020018048	MSTRG.12890.1	92241	25[+]2276383-2277253	25[-]2149628-2184142	IKZF3	GO:0003676;GO:0003676;GO:0003676;GO:0003676	K09220	K	veNOG15098	IKAROS family zinc finger 3 [Source:HGNC Symbol;Acc:HGNC:13178]
MSTRG.12890	ENSAPLG00020018099	MSTRG.12890.1	20661	25[+]2276383-2277253	25[+]2297914-2310037	CASC3	GO:0003723;GO:0006397;GO:0035145;GO:0003723;GO:0006397;GO:0035145	K14323	A	veNOG09640	CASC3 exon junction complex subunit [Source:HGNC Symbol;Acc:HGNC:17040]
MSTRG.12890	ENSAPLG00020018078	MSTRG.12890.1	40864	25[+]2276383-2277253	25[+]2233970-2235519	CSF3	GO:0005125;GO:0005576;GO:0006955;GO:0045639	K05423	T	veNOG02568	colony stimulating factor 3 [Source:HGNC Symbol;Acc:HGNC:2438]
MSTRG.12890	ENSAPLG00020018105	MSTRG.12890.1	36975	25[+]2276383-2277253	25[+]2314228-2319585	RAPGEFL1	GO:0005085;GO:0007264	-	T	veNOG00173	Rap guanine nucleotide exchange factor like 1 [Source:HGNC Symbol;Acc:HGNC:17428]
MSTRG.12890	ENSAPLG00020018074	MSTRG.12890.1	44455	25[+]2276383-2277253	25[+]2227623-2231928	PSMD3	GO:0030234	K03033	O	veNOG14816	proteasome 26S subunit, non-ATPase 3 [Source:HGNC Symbol;Acc:HGNC:9560]
MSTRG.12924	ENSAPLG00020018191	MSTRG.12924.1	0	25[-]2776506-2786091	25[+]2773919-2784384	TTC25	GO:0005515	-	R	veNOG07286	tetratricopeptide repeat domain 25 [Source:HGNC Symbol;Acc:HGNC:25280]
MSTRG.12924	ENSAPLG00020018175	MSTRG.12924.1	77038	25[-]2776506-2786091	25[-]2690921-2699468	JUP	GO:0002159;GO:0005198;GO:0005515;GO:0007155;GO:0016342;GO:0045294;GO:0045296	K10056	ZT	veNOG05305	junction plakoglobin [Source:NCBI gene;Acc:101792592]
MSTRG.12924	ENSAPLG00020018168	MSTRG.12924.1	91447	25[-]2776506-2786091	25[-]2676735-2685059	-	-	K15369	S	veNOG29099;veNOG15011;KOG4360	-
MSTRG.12924	ENSAPLG00020018180	MSTRG.12924.1	51746	25[-]2776506-2786091	25[+]2718366-2724760	FKBP10	GO:0003755;GO:0005509	K09575	O	veNOG09241	FKBP prolyl isomerase 10 [Source:HGNC Symbol;Acc:HGNC:18169]
MSTRG.12924	ENSAPLG00020018196	MSTRG.12924.1	12274	25[-]2776506-2786091	25[-]2798365-2807503	DNAJC7	GO:0005515	K09527	O	veNOG08432	DnaJ heat shock protein family (Hsp40) member C7 [Source:HGNC Symbol;Acc:HGNC:12392]
MSTRG.12924	ENSAPLG00020018197	MSTRG.12924.1	31827	25[-]2776506-2786091	25[+]2817918-2819366	NKIRAS2	GO:0003924;GO:0005525;GO:0007249	K17197	T	veNOG13766	NFKB inhibitor interacting Ras like 2 [Source:NCBI gene;Acc:101794892]
MSTRG.12924	ENSAPLG00020018201	MSTRG.12924.1	36948	25[-]2776506-2786091	25[-]2823039-2824543	-	GO:0003676;GO:0008270	-	R	veNOG06815	-
MSTRG.12924	ENSAPLG00020018182	MSTRG.12924.1	40751	25[-]2776506-2786091	25[+]2731383-2735755	KLHL10	GO:0005515	K10448	T	veNOG15135	kelch like family member 10 [Source:HGNC Symbol;Acc:HGNC:18829]
MSTRG.12924	ENSAPLG00020018203	MSTRG.12924.1	39771	25[-]2776506-2786091	25[-]2825862-2870136	-	GO:0003676;GO:0008270	-	R	veNOG06815	-
MSTRG.12924	ENSAPLG00020018184	MSTRG.12924.1	34442	25[-]2776506-2786091	25[-]2739839-2742064	KLHL11	GO:0005515	K10449	R	veNOG10575	kelch like family member 11 [Source:HGNC Symbol;Acc:HGNC:19008]
MSTRG.12924	ENSAPLG00020018205	MSTRG.12924.1	54114	25[-]2776506-2786091	25[-]2840205-2847950	-	-	-	R	veNOG09177	-
MSTRG.12924	ENSAPLG00020018194	MSTRG.12924.1	2387	25[-]2776506-2786091	25[+]2788478-2790905	CNP	GO:0004113;GO:0009214;GO:0016020	K01121	L	veNOG02269	2',3'-cyclic nucleotide 3' phosphodiesterase [Source:NCBI gene;Acc:101794702]
MSTRG.12924	ENSAPLG00020018181	MSTRG.12924.1	45871	25[-]2776506-2786091	25[-]2725843-2730635	NT5C3B	GO:0000287;GO:0005737;GO:0008253	K01081	F	veNOG08350	5'-nucleotidase, cytosolic IIIB [Source:HGNC Symbol;Acc:HGNC:28300]
MSTRG.12924	ENSAPLG00020018187	MSTRG.12924.1	11964	25[-]2776506-2786091	25[-]2742918-2764542	ACLY	GO:0003824;GO:0003878;GO:0005524;GO:0006085;GO:0006101;GO:0046912;GO:0048037;GO:0003824;GO:0003878;GO:0005524;GO:0006085;GO:0006101;GO:0046912;GO:0048037	K01648	C	veNOG03963	ATP citrate lyase [Source:NCBI gene;Acc:101793308]
MSTRG.12924	ENSAPLG00020018177	MSTRG.12924.1	58850	25[-]2776506-2786091	25[-]2714051-2717656	P3H4	GO:0005515	-	S	veNOG05862	prolyl 3-hydroxylase family member 4 (inactive) [Source:HGNC Symbol;Acc:HGNC:16946]
MSTRG.12936	ENSAPLG00020018239	MSTRG.12936.1	75326	25[-]2931635-2932553	25[-]3007879-3025321	-	GO:0005901;GO:0006363	K19387	K	veNOG06161	caveolae associated protein 1 [Source:NCBI gene;Acc:101789819]
MSTRG.12936	ENSAPLG00020018226	MSTRG.12936.1	15497	25[-]2931635-2932553	25[-]2948050-2949009	HCRT	GO:0007218;GO:0007631	K05246	T	veNOG23107	hypocretin neuropeptide precursor [Source:HGNC Symbol;Acc:HGNC:4847]
MSTRG.12936	ENSAPLG00020018216	MSTRG.12936.1	1806	25[-]2931635-2932553	25[-]2926736-2929829	-	GO:0003924;GO:0005525	K07889	U	veNOG07577	-
MSTRG.12936	ENSAPLG00020018203	MSTRG.12936.1	61499	25[-]2931635-2932553	25[-]2825862-2870136	-	GO:0003676;GO:0008270	-	R	veNOG06815	-
MSTRG.12936	ENSAPLG00020018221	MSTRG.12936.1	6710	25[-]2931635-2932553	25[-]2939263-2947148	KCNH4	GO:0005216;GO:0005249;GO:0006811;GO:0006813;GO:0016020;GO:0055085;GO:0005216;GO:0005249;GO:0006811;GO:0006813;GO:0016020;GO:0055085;GO:0005216;GO:0005249;GO:0006811;GO:0006813;GO:0016020;GO:0055085;GO:0005216;GO:0005249;GO:0006811;GO:0006813;GO:0016020;GO:0055085	K04907	P	veNOG08385;veNOG01521	potassium voltage-gated channel subfamily H member 4 [Source:HGNC Symbol;Acc:HGNC:6253]
MSTRG.12936	ENSAPLG00020018205	MSTRG.12936.1	83685	25[-]2931635-2932553	25[-]2840205-2847950	-	-	-	R	veNOG09177	-
MSTRG.12936	ENSAPLG00020018215	MSTRG.12936.1	8070	25[-]2931635-2932553	25[+]2922987-2923565	-	-	-	O	veNOG26752	-
MSTRG.12936	ENSAPLG00020018243	MSTRG.12936.1	96348	25[-]2931635-2932553	25[+]3028901-3058729	-	GO:0000220;GO:0015078;GO:0033179;GO:1902600;GO:0000220;GO:0015078;GO:0033179;GO:1902600;GO:0000220;GO:0015078;GO:0033179;GO:1902600	K02154	C	veNOG05532	ATPase H+ transporting V0 subunit a1 [Source:NCBI gene;Acc:101805176]
MSTRG.12936	ENSAPLG00020018225	MSTRG.12936.1	15321	25[-]2931635-2932553	25[-]2947874-2956368	-	GO:0004435;GO:0006629;GO:0007165;GO:0008081;GO:0035556	K15370	I	veNOG14617	-
MSTRG.12936	ENSAPLG00020018235	MSTRG.12936.1	61811	25[-]2931635-2932553	25[-]2994364-3002492	STAT3	GO:0003677;GO:0003700;GO:0005634;GO:0006355;GO:0007165	K04692	K	veNOG05093	signal transducer and activator of transcription 3 [Source:HGNC Symbol;Acc:HGNC:11364]
MSTRG.12936	ENSAPLG00020018208	MSTRG.12936.1	19253	25[-]2931635-2932553	25[-]2907159-2912382	DHX58	GO:0003677;GO:0005524;GO:0016787;GO:0003677;GO:0005524;GO:0016787	K12649	A	veNOG05877	DExH-box helicase 58 [Source:HGNC Symbol;Acc:HGNC:29517]
MSTRG.12936	ENSAPLG00020018230	MSTRG.12936.1	34516	25[-]2931635-2932553	25[-]2967069-2973324	-	GO:0003677;GO:0003700;GO:0005634;GO:0006355;GO:0007165;GO:0060397;GO:0003677;GO:0003700;GO:0005634;GO:0006355;GO:0007165;GO:0060397	K11224	K	veNOG03065	-
MSTRG.12936	ENSAPLG00020018212	MSTRG.12936.1	11052	25[-]2931635-2932553	25[-]2912630-2920583	KAT2A	GO:0004402;GO:0005515;GO:0005634;GO:0006355;GO:0008080	K06062	B	veNOG06771	lysine acetyltransferase 2A [Source:HGNC Symbol;Acc:HGNC:4201]
MSTRG.12936	ENSAPLG00020018214	MSTRG.12936.1	9739	25[-]2931635-2932553	25[-]2921288-2921896	-	-	-	O	veNOG26752	-
MSTRG.12936	ENSAPLG00020018228	MSTRG.12936.1	30479	25[-]2931635-2932553	25[-]2963032-2966652	GHDC	-	-	S	veNOG12737	GH3 domain containing [Source:HGNC Symbol;Acc:HGNC:24438]
MSTRG.12939	ENSAPLG00020018239	MSTRG.12939.6	31819	25[-]2974974-2976060	25[-]3007879-3025321	-	GO:0005901;GO:0006363	K19387	K	veNOG06161	caveolae associated protein 1 [Source:NCBI gene;Acc:101789819]
MSTRG.12939	ENSAPLG00020018226	MSTRG.12939.6	25965	25[-]2974974-2976060	25[-]2948050-2949009	HCRT	GO:0007218;GO:0007631	K05246	T	veNOG23107	hypocretin neuropeptide precursor [Source:HGNC Symbol;Acc:HGNC:4847]
MSTRG.12939	ENSAPLG00020007470	MSTRG.12939.6	88594	25[-]2974974-2976060	25[+]3064654-3072152	-	GO:0004672	K00898	T	veNOG05927	-
MSTRG.12939	ENSAPLG00020018216	MSTRG.12939.6	45145	25[-]2974974-2976060	25[-]2926736-2929829	-	GO:0003924;GO:0005525	K07889	U	veNOG07577	-
MSTRG.12939	ENSAPLG00020018221	MSTRG.12939.6	27826	25[-]2974974-2976060	25[-]2939263-2947148	KCNH4	GO:0005216;GO:0005249;GO:0006811;GO:0006813;GO:0016020;GO:0055085;GO:0005216;GO:0005249;GO:0006811;GO:0006813;GO:0016020;GO:0055085;GO:0005216;GO:0005249;GO:0006811;GO:0006813;GO:0016020;GO:0055085;GO:0005216;GO:0005249;GO:0006811;GO:0006813;GO:0016020;GO:0055085	K04907	P	veNOG08385;veNOG01521	potassium voltage-gated channel subfamily H member 4 [Source:HGNC Symbol;Acc:HGNC:6253]
MSTRG.12939	ENSAPLG00020018215	MSTRG.12939.6	51409	25[-]2974974-2976060	25[+]2922987-2923565	-	-	-	O	veNOG26752	-
MSTRG.12939	ENSAPLG00020018243	MSTRG.12939.6	52841	25[-]2974974-2976060	25[+]3028901-3058729	-	GO:0000220;GO:0015078;GO:0033179;GO:1902600;GO:0000220;GO:0015078;GO:0033179;GO:1902600;GO:0000220;GO:0015078;GO:0033179;GO:1902600	K02154	C	veNOG05532	ATPase H+ transporting V0 subunit a1 [Source:NCBI gene;Acc:101805176]
MSTRG.12939	ENSAPLG00020018225	MSTRG.12939.6	18606	25[-]2974974-2976060	25[-]2947874-2956368	-	GO:0004435;GO:0006629;GO:0007165;GO:0008081;GO:0035556	K15370	I	veNOG14617	-
MSTRG.12939	ENSAPLG00020018235	MSTRG.12939.6	18304	25[-]2974974-2976060	25[-]2994364-3002492	STAT3	GO:0003677;GO:0003700;GO:0005634;GO:0006355;GO:0007165	K04692	K	veNOG05093	signal transducer and activator of transcription 3 [Source:HGNC Symbol;Acc:HGNC:11364]
MSTRG.12939	ENSAPLG00020018208	MSTRG.12939.6	62592	25[-]2974974-2976060	25[-]2907159-2912382	DHX58	GO:0003677;GO:0005524;GO:0016787;GO:0003677;GO:0005524;GO:0016787	K12649	A	veNOG05877	DExH-box helicase 58 [Source:HGNC Symbol;Acc:HGNC:29517]
MSTRG.12939	ENSAPLG00020018230	MSTRG.12939.6	1650	25[-]2974974-2976060	25[-]2967069-2973324	-	GO:0003677;GO:0003700;GO:0005634;GO:0006355;GO:0007165;GO:0060397;GO:0003677;GO:0003700;GO:0005634;GO:0006355;GO:0007165;GO:0060397	K11224	K	veNOG03065	-
MSTRG.12939	ENSAPLG00020018212	MSTRG.12939.6	54391	25[-]2974974-2976060	25[-]2912630-2920583	KAT2A	GO:0004402;GO:0005515;GO:0005634;GO:0006355;GO:0008080	K06062	B	veNOG06771	lysine acetyltransferase 2A [Source:HGNC Symbol;Acc:HGNC:4201]
MSTRG.12939	ENSAPLG00020018214	MSTRG.12939.6	53078	25[-]2974974-2976060	25[-]2921288-2921896	-	-	-	O	veNOG26752	-
MSTRG.12939	ENSAPLG00020007500	MSTRG.12939.6	96647	25[-]2974974-2976060	25[-]3072707-3078629	-	GO:0005515	K17551	T	veNOG04623	-
MSTRG.12939	ENSAPLG00020018228	MSTRG.12939.6	8322	25[-]2974974-2976060	25[-]2963032-2966652	GHDC	-	-	S	veNOG12737	GH3 domain containing [Source:HGNC Symbol;Acc:HGNC:24438]
MSTRG.12958	ENSAPLG00020008584	MSTRG.12958.1	15926	25[-]3317008-3317909	25[-]3333835-3364163	CDC27	GO:0005515	K03350	D	veNOG09979	cell division cycle 27 [Source:NCBI gene;Acc:101799574]
MSTRG.12958	ENSAPLG00020008485	MSTRG.12958.1	85389	25[-]3317008-3317909	25[+]3191141-3231619	MAPT	GO:0008017;GO:0015631;GO:0008017;GO:0015631;GO:0008017;GO:0015631;GO:0008017;GO:0015631;GO:0008017;GO:0015631	K04380	Z	veNOG00844	microtubule associated protein tau [Source:HGNC Symbol;Acc:HGNC:6893]
MSTRG.12958	ENSAPLG00020009338	MSTRG.12958.1	95633	25[-]3317008-3317909	25[+]3413542-3422973	STRADA	GO:0004672;GO:0005524;GO:0006468;GO:0004672;GO:0005524;GO:0006468	K08271	T	NOG01940;veNOG13699	STE20 related adaptor alpha [Source:NCBI gene;Acc:101800792]
MSTRG.12958	ENSAPLG00020008537	MSTRG.12958.1	0	25[-]3317008-3317909	25[-]3237370-3319372	KANSL1	GO:0000123;GO:0000123;GO:0000123	K18400	S	veNOG10958	KAT8 regulatory NSL complex subunit 1 [Source:NCBI gene;Acc:101803529]
MSTRG.12958	ENSAPLG00020009315	MSTRG.12958.1	67300	25[-]3317008-3317909	25[-]3385209-3399448	DDX42	GO:0003676;GO:0005524;GO:0003676;GO:0005524	K12835	A	veNOG12167	DEAD-box helicase 42 [Source:HGNC Symbol;Acc:HGNC:18676]
MSTRG.12958	ENSAPLG00020009323	MSTRG.12958.1	83013	25[-]3317008-3317909	25[+]3400922-3411615	CCDC47	-	-	S	veNOG05570	coiled-coil domain containing 47 [Source:HGNC Symbol;Acc:HGNC:24856]
MSTRG.12958	ENSAPLG00020009301	MSTRG.12958.1	58608	25[-]3317008-3317909	25[+]3376517-3381408	-	GO:0004888;GO:0004930;GO:0004991;GO:0007166;GO:0007186;GO:0016020;GO:0016021	K04585	T	veNOG17258	-
MSTRG.12958	ENSAPLG00020008614	MSTRG.12958.1	51530	25[-]3317008-3317909	25[-]3369439-3371331	MYL4	GO:0005509;GO:0005509;GO:0005509;GO:0005509	K12750	Z	veNOG00146	myosin light chain 4 [Source:HGNC Symbol;Acc:HGNC:7585]
MSTRG.12973	ENSAPLG00020014300	MSTRG.12973.9	86771	25[-]3743593-3827733	25[-]3914504-3928170	MRC2	-	K06560	T	veNOG02546	mannose receptor C type 2 [Source:HGNC Symbol;Acc:HGNC:16875]
MSTRG.12973	ENSAPLG00020013885	MSTRG.12973.9	76734	25[-]3743593-3827733	25[-]3591079-3666859	TANC2	GO:0005515;GO:0005515	-	R	veNOG09524	tetratricopeptide repeat, ankyrin repeat and coiled-coil containing 2 [Source:HGNC Symbol;Acc:HGNC:30212]
MSTRG.12974	ENSAPLG00020013885	MSTRG.12974.1	82446	25[-]3749305-3750328	25[-]3591079-3666859	TANC2	GO:0005515;GO:0005515	-	R	veNOG09524	tetratricopeptide repeat, ankyrin repeat and coiled-coil containing 2 [Source:HGNC Symbol;Acc:HGNC:30212]
MSTRG.12999	ENSAPLG00020014458	MSTRG.12999.1	23896	25[+]4831785-4837524	25[+]4861420-4862013	-	GO:0005200;GO:0005882	-	S	veNOG30275	-
MSTRG.12999	ENSAPLG00020014452	MSTRG.12999.1	0	25[+]4831785-4837524	25[-]4804922-5017503	-	-	-	R	veNOG27195;veNOG23045;veNOG25070	-
MSTRG.12999	ENSAPLG00020014461	MSTRG.12999.1	55021	25[+]4831785-4837524	25[+]4892545-4892850	-	GO:0005200;GO:0005882	-	-	-	-
MSTRG.12999	ENSAPLG00020014455	MSTRG.12999.1	2754	25[+]4831785-4837524	25[-]4828402-4829031	-	-	-	R	veNOG23045;veNOG25121	-
MSTRG.12999	ENSAPLG00020014467	MSTRG.12999.1	78070	25[+]4831785-4837524	25[-]4915594-4920681	-	-	-	R	veNOG27195	-
MSTRG.12999	ENSAPLG00020014466	MSTRG.12999.1	75935	25[+]4831785-4837524	25[+]4913459-4913764	-	GO:0005200;GO:0005882	-	-	-	-
MSTRG.12999	ENSAPLG00020014436	MSTRG.12999.1	0	25[+]4831785-4837524	25[-]4518189-4916715	-	-	-	T	veNOG33192;veNOG21671	-
MSTRG.12999	ENSAPLG00020014460	MSTRG.12999.1	32360	25[+]4831785-4837524	25[+]4869884-4883840	-	GO:0005200;GO:0005882	-	S	veNOG30275	-
MSTRG.12999	ENSAPLG00020014453	MSTRG.12999.1	7313	25[+]4831785-4837524	25[-]4823207-4824472	-	-	-	R	veNOG27195;veNOG23275	-
MSTRG.12999	ENSAPLG00020014456	MSTRG.12999.1	13176	25[+]4831785-4837524	25[-]4850700-4851684	-	-	-	TR	veNOG27195;veNOG24004	-
MSTRG.12999	ENSAPLG00020014468	MSTRG.12999.1	95275	25[+]4831785-4837524	25[-]4932799-4934363	-	-	-	R	veNOG27195;veNOG23275;veNOG23045	-
MSTRG.12999	ENSAPLG00020014464	MSTRG.12999.1	66438	25[+]4831785-4837524	25[+]4903962-4904555	-	GO:0005200;GO:0005882	-	S	veNOG30275	-
MSTRG.1301	ENSAPLG00020005838	MSTRG.1301.1	97704	1[-]71119908-71120311	1[+]71218015-71219262	GPR19	GO:0004930;GO:0007186;GO:0016021	K04316	T	veNOG04212	G protein-coupled receptor 19 [Source:NCBI gene;Acc:101791506]
MSTRG.1301	ENSAPLG00020005816	MSTRG.1301.1	19448	1[-]71119908-71120311	1[-]71097863-71100460	CDKN1B	GO:0004861;GO:0005634;GO:0005737;GO:0007050;GO:0042127	K06624	T	veNOG09197	Anas platyrhynchos cyclin dependent kinase inhibitor 1B (CDKN1B), mRNA. [Source:RefSeq mRNA;Acc:NM_001310406]
MSTRG.1301	ENSAPLG00020005828	MSTRG.1301.1	36546	1[-]71119908-71120311	1[+]71156857-71161403	-	GO:0004861;GO:0005634;GO:0007050	K06625	TR	veNOG22410;veNOG19364	cyclin dependent kinase inhibitor 1A [Source:NCBI gene;Acc:101796138]
MSTRG.13032	ENSAPLG00020003593	MSTRG.13032.1	18955	25[-]5713175-5713570	25[-]5686163-5694220	DCAKD	GO:0004140;GO:0005524;GO:0015937	-	H	veNOG01105	dephospho-CoA kinase domain containing [Source:HGNC Symbol;Acc:HGNC:26238]
MSTRG.13032	ENSAPLG00020004167	MSTRG.13032.1	31195	25[-]5713175-5713570	25[-]5744765-5746479	-	-	-	-	-	-
MSTRG.13032	ENSAPLG00020003582	MSTRG.13032.1	56582	25[-]5713175-5713570	25[-]5650753-5656593	GFAP	GO:0005882	K05640	Z	veNOG06507	glial fibrillary acidic protein [Source:NCBI gene;Acc:101797424]
MSTRG.13032	ENSAPLG00020003629	MSTRG.13032.1	166	25[-]5713175-5713570	25[-]5713736-5722531	PLCD3	GO:0001525;GO:0004435;GO:0006629;GO:0007165;GO:0008081;GO:0035556;GO:0042127;GO:0001525;GO:0004435;GO:0006629;GO:0007165;GO:0008081;GO:0035556;GO:0042127	K05857	I	veNOG03875	phospholipase C delta 3 [Source:HGNC Symbol;Acc:HGNC:9061]
MSTRG.13032	ENSAPLG00020003588	MSTRG.13032.1	34618	25[-]5713175-5713570	25[-]5672545-5678557	C1QL1	GO:0005515	-	W	veNOG08178	complement C1q like 1 [Source:HGNC Symbol;Acc:HGNC:24182]
MSTRG.13032	ENSAPLG00020003599	MSTRG.13032.1	8257	25[-]5713175-5713570	25[+]5693760-5704918	-	GO:0004379;GO:0006499	K00671	I	veNOG05564	-
MSTRG.13032	ENSAPLG00020004282	MSTRG.13032.1	55323	25[-]5713175-5713570	25[+]5768893-5780634	FMNL1	GO:0003779;GO:0005884;GO:0007010;GO:0008017;GO:0008360;GO:0016043;GO:0017048;GO:0030036;GO:0045010;GO:0003779;GO:0007010;GO:0008360;GO:0016043;GO:0017048;GO:0030036;GO:0003779;GO:0007010;GO:0008360;GO:0016043;GO:0017048;GO:0030036;GO:0003779;GO:0005884;GO:0007010;GO:0008017;GO:0008360;GO:0016043;GO:0017048;GO:0030036;GO:0045010;GO:0003779;GO:0007010;GO:0008360;GO:0016043;GO:0017048;GO:0030036;GO:…	-	ZT	veNOG04177	formin like 1 [Source:HGNC Symbol;Acc:HGNC:1212]
MSTRG.13032	ENSAPLG00020003563	MSTRG.13032.1	67272	25[-]5713175-5713570	25[+]5640423-5645903	CCDC103	GO:0036157;GO:0070286	-	S	veNOG12067	coiled-coil domain containing 103 [Source:NCBI gene;Acc:101795966]
MSTRG.13032	ENSAPLG00020003441	MSTRG.13032.1	72896	25[-]5713175-5713570	25[-]5618518-5640279	EFTUD2	GO:0003924;GO:0005525;GO:0003924;GO:0005525	K12852	J	veNOG09223	elongation factor Tu GTP binding domain containing 2 [Source:NCBI gene;Acc:101797776]
MSTRG.13032	ENSAPLG00020003604	MSTRG.13032.1	2888	25[-]5713175-5713570	25[+]5707018-5710287	-	GO:0004379;GO:0006499	K00671	I	veNOG05564	-
MSTRG.13032	ENSAPLG00020004162	MSTRG.13032.1	23140	25[-]5713175-5713570	25[+]5736710-5737636	HEXIM1	GO:0000122;GO:0004861;GO:0005634;GO:0005737;GO:0017069	K15189	K	veNOG10802	HEXIM P-TEFb complex subunit 1 [Source:HGNC Symbol;Acc:HGNC:24953]
MSTRG.13032	ENSAPLG00020003573	MSTRG.13032.1	63969	25[-]5713175-5713570	25[+]5647590-5649206	FAM187A	-	-	S	veNOG00885	family with sequence similarity 187 member A [Source:HGNC Symbol;Acc:HGNC:35153]
MSTRG.13032	ENSAPLG00020004156	MSTRG.13032.1	13933	25[-]5713175-5713570	25[+]5727503-5735434	ACBD4	GO:0000062	-	I	veNOG01958	acyl-CoA binding domain containing 4 [Source:HGNC Symbol;Acc:HGNC:23337]
MSTRG.13032	ENSAPLG00020011985	MSTRG.13032.1	70218	25[-]5713175-5713570	25[-]5783788-5809656	MAP3K14	GO:0004672;GO:0004674;GO:0005524;GO:0006468	K04466	T	veNOG09914	mitogen-activated protein kinase kinase kinase 14 [Source:NCBI gene;Acc:101791236]
MSTRG.13040	ENSAPLG00020012001	MSTRG.13040.1	25475	25[-]5970906-5973358	25[-]5998833-6017865	PSMD11	GO:0005515;GO:0043248	K03036	O	veNOG07648	proteasome 26S subunit, non-ATPase 11 [Source:HGNC Symbol;Acc:HGNC:9556]
MSTRG.13040	ENSAPLG00020012009	MSTRG.13040.1	62066	25[-]5970906-5973358	25[+]6035424-6036069	-	-	-	-	-	-
MSTRG.13040	ENSAPLG00020011998	MSTRG.13040.1	19333	25[-]5970906-5973358	25[-]5992691-5994852	CDK5R1	GO:0016533;GO:0061575	K11716	D	veNOG00736	cyclin dependent kinase 5 regulatory subunit 1 [Source:HGNC Symbol;Acc:HGNC:1775]
MSTRG.13040	ENSAPLG00020012010	MSTRG.13040.1	64494	25[-]5970906-5973358	25[+]6037852-6091012	GPATCH8	GO:0003676;GO:0003676	-	R	veNOG02658	G-patch domain containing 8 [Source:HGNC Symbol;Acc:HGNC:29066]
MSTRG.13040	ENSAPLG00020012005	MSTRG.13040.1	53887	25[-]5970906-5973358	25[-]6027245-6029486	FZD2	GO:0004888;GO:0005515;GO:0007166;GO:0016020;GO:0016021;GO:0016055;GO:0042813	K02235	T	veNOG12409	frizzled class receptor 2 [Source:HGNC Symbol;Acc:HGNC:4040]
MSTRG.13040	ENSAPLG00020011991	MSTRG.13040.1	0	25[-]5970906-5973358	25[+]5834757-5990740	MYO1D	GO:0003774;GO:0005515;GO:0005524;GO:0016459	K10356	Z	veNOG02981	myosin ID [Source:NCBI gene;Acc:101791868]
MSTRG.13047	ENSAPLG00020012016	MSTRG.13047.3	2053	25[+]6103881-6104306	25[+]6093887-6101828	ITGA2B	GO:0007155;GO:0008305;GO:0007155;GO:0008305;GO:0007155;GO:0008305	K06476	W	veNOG08971	integrin subunit alpha 2b [Source:HGNC Symbol;Acc:HGNC:6138]
MSTRG.13047	ENSAPLG00020012001	MSTRG.13047.3	86016	25[+]6103881-6104306	25[-]5998833-6017865	PSMD11	GO:0005515;GO:0043248	K03036	O	veNOG07648	proteasome 26S subunit, non-ATPase 11 [Source:HGNC Symbol;Acc:HGNC:9556]
MSTRG.13047	ENSAPLG00020013123	MSTRG.13047.3	11308	25[+]6103881-6104306	25[-]6115614-6119614	TMEM98	-	-	S	veNOG16309	transmembrane protein 98 [Source:HGNC Symbol;Acc:HGNC:24529]
MSTRG.13047	ENSAPLG00020013139	MSTRG.13047.3	69100	25[+]6103881-6104306	25[-]6173406-6177901	GH1	GO:0005131;GO:0005179;GO:0005576;GO:0005615;GO:0005131;GO:0005179;GO:0005576;GO:0005615	K05438	W	veNOG06917;opiNOG04775	Anas platyrhynchos growth hormone 1 (GH1), mRNA. [Source:RefSeq mRNA;Acc:NM_001310345]
MSTRG.13047	ENSAPLG00020013127	MSTRG.13047.3	27702	25[+]6103881-6104306	25[-]6132008-6146429	PLEKHM1	-	-	T	veNOG12326	pleckstrin homology and RUN domain containing M1 [Source:HGNC Symbol;Acc:HGNC:29017]
MSTRG.13047	ENSAPLG00020013136	MSTRG.13047.3	61354	25[+]6103881-6104306	25[-]6165660-6173218	RDM1	GO:0003676;GO:0003723;GO:0003676;GO:0003723	K10874	R	veNOG13854	RAD52 motif containing 1 [Source:HGNC Symbol;Acc:HGNC:19950]
MSTRG.13047	ENSAPLG00020012009	MSTRG.13047.3	67812	25[+]6103881-6104306	25[+]6035424-6036069	-	-	-	-	-	-
MSTRG.13047	ENSAPLG00020013130	MSTRG.13047.3	47602	25[+]6103881-6104306	25[-]6151908-6161173	-	-	K10874	R	veNOG06026	leucine rich repeat containing 37B [Source:NCBI gene;Acc:101793105]
MSTRG.13047	ENSAPLG00020013124	MSTRG.13047.3	16198	25[+]6103881-6104306	25[-]6120504-6130337	ARHGAP27	GO:0007165;GO:0007165	-	T	veNOG11960	Rho GTPase activating protein 27 [Source:HGNC Symbol;Acc:HGNC:31813]
MSTRG.13047	ENSAPLG00020012094	MSTRG.13047.3	4461	25[+]6103881-6104306	25[-]6108767-6114389	GRN	-	-	T	veNOG03380	granulin precursor [Source:HGNC Symbol;Acc:HGNC:4601]
MSTRG.13047	ENSAPLG00020012067	MSTRG.13047.3	0	25[+]6103881-6104306	25[+]6102281-6109688	FAM171A2	-	-	S	veNOG10074	family with sequence similarity 171 member A2 [Source:NCBI gene;Acc:113840016]
MSTRG.13047	ENSAPLG00020013141	MSTRG.13047.3	78154	25[+]6103881-6104306	25[-]6182460-6186627	-	GO:0019815;GO:0050853;GO:0019815;GO:0050853	K06507	T	veNOG14081	-
MSTRG.13047	ENSAPLG00020013125	MSTRG.13047.3	24561	25[+]6103881-6104306	25[-]6128867-6130317	-	GO:0005515	-	T	veNOG25764;veNOG11960	-
MSTRG.13047	ENSAPLG00020013158	MSTRG.13047.3	86242	25[+]6103881-6104306	25[-]6190548-6224866	SCN4A	GO:0001518;GO:0005216;GO:0005248;GO:0005515;GO:0006811;GO:0006814;GO:0016020;GO:0055085;GO:0001518;GO:0005216;GO:0005248;GO:0005515;GO:0006811;GO:0006814;GO:0016020;GO:0055085;GO:0001518;GO:0005216;GO:0005248;GO:0005515;GO:0006811;GO:0006814;GO:0016020;GO:0055085	K04837	P	veNOG12361	sodium voltage-gated channel alpha subunit 4 [Source:HGNC Symbol;Acc:HGNC:10591]
MSTRG.13047	ENSAPLG00020012010	MSTRG.13047.3	12869	25[+]6103881-6104306	25[+]6037852-6091012	GPATCH8	GO:0003676;GO:0003676	-	R	veNOG02658	G-patch domain containing 8 [Source:HGNC Symbol;Acc:HGNC:29066]
MSTRG.13047	ENSAPLG00020012005	MSTRG.13047.3	74395	25[+]6103881-6104306	25[-]6027245-6029486	FZD2	GO:0004888;GO:0005515;GO:0007166;GO:0016020;GO:0016021;GO:0016055;GO:0042813	K02235	T	veNOG12409	frizzled class receptor 2 [Source:HGNC Symbol;Acc:HGNC:4040]
MSTRG.13054	ENSAPLG00020012016	MSTRG.13054.2,MSTRG.13054.4,MSTRG.13054.5,MSTRG.13054.3,MSTRG.13054.1	71528	25[+]6173356-6181216	25[+]6093887-6101828	ITGA2B	GO:0007155;GO:0008305;GO:0007155;GO:0008305;GO:0007155;GO:0008305	K06476	W	veNOG08971	integrin subunit alpha 2b [Source:HGNC Symbol;Acc:HGNC:6138]
MSTRG.13054	ENSAPLG00020013123	MSTRG.13054.2,MSTRG.13054.4,MSTRG.13054.5,MSTRG.13054.3,MSTRG.13054.1	53742	25[+]6173356-6181216	25[-]6115614-6119614	TMEM98	-	-	S	veNOG16309	transmembrane protein 98 [Source:HGNC Symbol;Acc:HGNC:24529]
MSTRG.13054	ENSAPLG00020013139	MSTRG.13054.2,MSTRG.13054.4,MSTRG.13054.5,MSTRG.13054.3,MSTRG.13054.1	0	25[+]6173356-6181216	25[-]6173406-6177901	GH1	GO:0005131;GO:0005179;GO:0005576;GO:0005615;GO:0005131;GO:0005179;GO:0005576;GO:0005615	K05438	W	veNOG06917;opiNOG04775	Anas platyrhynchos growth hormone 1 (GH1), mRNA. [Source:RefSeq mRNA;Acc:NM_001310345]
MSTRG.13054	ENSAPLG00020013127	MSTRG.13054.2,MSTRG.13054.4,MSTRG.13054.5,MSTRG.13054.3,MSTRG.13054.1	26927	25[+]6173356-6181216	25[-]6132008-6146429	PLEKHM1	-	-	T	veNOG12326	pleckstrin homology and RUN domain containing M1 [Source:HGNC Symbol;Acc:HGNC:29017]
MSTRG.13054	ENSAPLG00020013223	MSTRG.13054.2,MSTRG.13054.4,MSTRG.13054.5,MSTRG.13054.3,MSTRG.13054.1	77263	25[+]6173356-6181216	25[+]6258479-6262427	-	GO:0003841;GO:0008654;GO:0016020;GO:0016746	K13509	I	veNOG00350	-
MSTRG.13054	ENSAPLG00020013136	MSTRG.13054.2,MSTRG.13054.4,MSTRG.13054.5,MSTRG.13054.3,MSTRG.13054.1	138	25[+]6173356-6181216	25[-]6165660-6173218	RDM1	GO:0003676;GO:0003723;GO:0003676;GO:0003723	K10874	R	veNOG13854	RAD52 motif containing 1 [Source:HGNC Symbol;Acc:HGNC:19950]
MSTRG.13054	ENSAPLG00020013221	MSTRG.13054.2,MSTRG.13054.4,MSTRG.13054.5,MSTRG.13054.3,MSTRG.13054.1	71021	25[+]6173356-6181216	25[+]6252237-6256566	-	-	-	S	opiNOG45357;veNOG24522;veNOG21865	-
MSTRG.13054	ENSAPLG00020013130	MSTRG.13054.2,MSTRG.13054.4,MSTRG.13054.5,MSTRG.13054.3,MSTRG.13054.1	12183	25[+]6173356-6181216	25[-]6151908-6161173	-	-	K10874	R	veNOG06026	leucine rich repeat containing 37B [Source:NCBI gene;Acc:101793105]
MSTRG.13054	ENSAPLG00020013124	MSTRG.13054.2,MSTRG.13054.4,MSTRG.13054.5,MSTRG.13054.3,MSTRG.13054.1	43019	25[+]6173356-6181216	25[-]6120504-6130337	ARHGAP27	GO:0007165;GO:0007165	-	T	veNOG11960	Rho GTPase activating protein 27 [Source:HGNC Symbol;Acc:HGNC:31813]
MSTRG.13054	ENSAPLG00020013234	MSTRG.13054.2,MSTRG.13054.4,MSTRG.13054.5,MSTRG.13054.3,MSTRG.13054.1	93352	25[+]6173356-6181216	25[+]6274568-6285120	-	GO:0004866;GO:0005576;GO:0005615;GO:0004866;GO:0005576;GO:0005615	-	O	veNOG06233	-
MSTRG.13054	ENSAPLG00020012094	MSTRG.13054.2,MSTRG.13054.4,MSTRG.13054.5,MSTRG.13054.3,MSTRG.13054.1	58967	25[+]6173356-6181216	25[-]6108767-6114389	GRN	-	-	T	veNOG03380	granulin precursor [Source:HGNC Symbol;Acc:HGNC:4601]
MSTRG.13054	ENSAPLG00020012067	MSTRG.13054.2,MSTRG.13054.4,MSTRG.13054.5,MSTRG.13054.3,MSTRG.13054.1	63668	25[+]6173356-6181216	25[+]6102281-6109688	FAM171A2	-	-	S	veNOG10074	family with sequence similarity 171 member A2 [Source:NCBI gene;Acc:113840016]
MSTRG.13054	ENSAPLG00020013141	MSTRG.13054.2,MSTRG.13054.4,MSTRG.13054.5,MSTRG.13054.3,MSTRG.13054.1	1244	25[+]6173356-6181216	25[-]6182460-6186627	-	GO:0019815;GO:0050853;GO:0019815;GO:0050853	K06507	T	veNOG14081	-
MSTRG.13054	ENSAPLG00020013125	MSTRG.13054.2,MSTRG.13054.4,MSTRG.13054.5,MSTRG.13054.3,MSTRG.13054.1	43039	25[+]6173356-6181216	25[-]6128867-6130317	-	GO:0005515	-	T	veNOG25764;veNOG11960	-
MSTRG.13054	ENSAPLG00020013158	MSTRG.13054.2,MSTRG.13054.4,MSTRG.13054.5,MSTRG.13054.3,MSTRG.13054.1	9332	25[+]6173356-6181216	25[-]6190548-6224866	SCN4A	GO:0001518;GO:0005216;GO:0005248;GO:0005515;GO:0006811;GO:0006814;GO:0016020;GO:0055085;GO:0001518;GO:0005216;GO:0005248;GO:0005515;GO:0006811;GO:0006814;GO:0016020;GO:0055085;GO:0001518;GO:0005216;GO:0005248;GO:0005515;GO:0006811;GO:0006814;GO:0016020;GO:0055085	K04837	P	veNOG12361	sodium voltage-gated channel alpha subunit 4 [Source:HGNC Symbol;Acc:HGNC:10591]
MSTRG.13054	ENSAPLG00020012010	MSTRG.13054.2,MSTRG.13054.4,MSTRG.13054.5,MSTRG.13054.3,MSTRG.13054.1	82344	25[+]6173356-6181216	25[+]6037852-6091012	GPATCH8	GO:0003676;GO:0003676	-	R	veNOG02658	G-patch domain containing 8 [Source:HGNC Symbol;Acc:HGNC:29066]
MSTRG.13054	ENSAPLG00020013214	MSTRG.13054.2,MSTRG.13054.4,MSTRG.13054.5,MSTRG.13054.3,MSTRG.13054.1	56552	25[+]6173356-6181216	25[-]6237768-6245418	-	GO:0004888;GO:0004930;GO:0007166;GO:0007186;GO:0016020;GO:0016021	-	T	veNOG12950;veNOG18962	-
MSTRG.13087	ENSAPLG00020002490	MSTRG.13087.9,MSTRG.13087.3	0	26[-]4237-124932	26[+]69588-71021	NGF	GO:0005102	K02582	T	veNOG07048	nerve growth factor [Source:HGNC Symbol;Acc:HGNC:7808]
MSTRG.13087	ENSAPLG00020002630	MSTRG.13087.9,MSTRG.13087.3	67713	26[-]4237-124932	26[+]192645-204421	CSDE1	GO:0003676;GO:0003676;GO:0003676	-	R	veNOG10949	cold shock domain containing E1 [Source:NCBI gene;Acc:101793989]
MSTRG.13087	ENSAPLG00020002832	MSTRG.13087.9,MSTRG.13087.3	80819	26[-]4237-124932	26[+]205751-209375	NRAS	GO:0003924;GO:0005525;GO:0007165;GO:0016020	K07828	T	veNOG02509	NRAS proto-oncogene, GTPase [Source:NCBI gene;Acc:101804733]
MSTRG.13087	ENSAPLG00020002563	MSTRG.13087.9,MSTRG.13087.3	35626	26[-]4237-124932	26[-]160558-161722	-	GO:0000795;GO:0007130	K19533	S	carNOG01365;veNOG10493	-
MSTRG.13087	ENSAPLG00020002598	MSTRG.13087.9,MSTRG.13087.3	54614	26[-]4237-124932	26[+]179546-183485	SIKE1	-	K12656	S	veNOG15212	suppressor of IKBKE 1 [Source:NCBI gene;Acc:101793814]
MSTRG.13087	ENSAPLG00020002941	MSTRG.13087.9,MSTRG.13087.3	92887	26[-]4237-124932	26[+]217819-247423	AMPD1	GO:0003876;GO:0009168;GO:0019239;GO:0032264;GO:0003876;GO:0009168;GO:0019239;GO:0032264;GO:0003876;GO:0009168;GO:0019239;GO:0032264;GO:0003876;GO:0009168;GO:0019239;GO:0032264;GO:0003876;GO:0009168;GO:0019239;GO:0032264	K01490	F	veNOG07702	adenosine monophosphate deaminase 1 [Source:NCBI gene;Acc:101794720]
MSTRG.13087	ENSAPLG00020002540	MSTRG.13087.9,MSTRG.13087.3	9808	26[-]4237-124932	26[-]134740-135660	-	GO:0000795;GO:0007130	K19533	S	veNOG10493	-
MSTRG.13087	ENSAPLG00020002505	MSTRG.13087.9,MSTRG.13087.3	0	26[-]4237-124932	26[+]99586-120155	TSPAN2	GO:0016021	K17354	R	veNOG00724	tetraspanin 2 [Source:NCBI gene;Acc:101792419]
MSTRG.13087	ENSAPLG00020002572	MSTRG.13087.9,MSTRG.13087.3	36397	26[-]4237-124932	26[-]161329-172108	-	GO:0003677;GO:0003700;GO:0003707;GO:0005634;GO:0006355;GO:0008270;GO:0043565	K08538	T	veNOG04730	bile acid receptor-like [Source:NCBI gene;Acc:101793639]
MSTRG.13087	ENSAPLG00020002525	MSTRG.13087.9,MSTRG.13087.3	2355	26[-]4237-124932	26[-]127287-129474	TSHB	GO:0005179;GO:0005576	K05251	O	veNOG20048	Anas platyrhynchos thyroid stimulating hormone subunit beta (TSHB), mRNA. [Source:RefSeq mRNA;Acc:NM_001310425]
MSTRG.13088	ENSAPLG00020002490	MSTRG.13088.2	7692	26[+]42609-61896	26[+]69588-71021	NGF	GO:0005102	K02582	T	veNOG07048	nerve growth factor [Source:HGNC Symbol;Acc:HGNC:7808]
MSTRG.13088	ENSAPLG00020002563	MSTRG.13088.2	98662	26[+]42609-61896	26[-]160558-161722	-	GO:0000795;GO:0007130	K19533	S	carNOG01365;veNOG10493	-
MSTRG.13088	ENSAPLG00020002540	MSTRG.13088.2	72844	26[+]42609-61896	26[-]134740-135660	-	GO:0000795;GO:0007130	K19533	S	veNOG10493	-
MSTRG.13088	ENSAPLG00020002505	MSTRG.13088.2	37690	26[+]42609-61896	26[+]99586-120155	TSPAN2	GO:0016021	K17354	R	veNOG00724	tetraspanin 2 [Source:NCBI gene;Acc:101792419]
MSTRG.13088	ENSAPLG00020002572	MSTRG.13088.2	99433	26[+]42609-61896	26[-]161329-172108	-	GO:0003677;GO:0003700;GO:0003707;GO:0005634;GO:0006355;GO:0008270;GO:0043565	K08538	T	veNOG04730	bile acid receptor-like [Source:NCBI gene;Acc:101793639]
MSTRG.13088	ENSAPLG00020002525	MSTRG.13088.2	65391	26[+]42609-61896	26[-]127287-129474	TSHB	GO:0005179;GO:0005576	K05251	O	veNOG20048	Anas platyrhynchos thyroid stimulating hormone subunit beta (TSHB), mRNA. [Source:RefSeq mRNA;Acc:NM_001310425]
MSTRG.1309	ENSAPLG00020005866	MSTRG.1309.1	42726	1[+]71375262-71380350	1[+]71281252-71332536	DUSP16	GO:0004725;GO:0006470;GO:0008138;GO:0016311;GO:0016791;GO:0017017	K04459	V	veNOG04028	dual specificity phosphatase 16 [Source:NCBI gene;Acc:101790899]
MSTRG.1309	ENSAPLG00020005922	MSTRG.1309.1	56273	1[+]71375262-71380350	1[+]71436623-71558093	LRP6	GO:0005515;GO:0017147;GO:0042813;GO:0060070;GO:0005515;GO:0017147;GO:0042813;GO:0060070	K03068	T	veNOG10436	LDL receptor related protein 6 [Source:NCBI gene;Acc:101790390]
MSTRG.1309	ENSAPLG00020005888	MSTRG.1309.1	0	1[+]71375262-71380350	1[-]71342541-71414332	BORCS5	GO:0032418	-	S	veNOG14108	BLOC-1 related complex subunit 5 [Source:NCBI gene;Acc:101795942]
MSTRG.1309	ENSAPLG00020005902	MSTRG.1309.1	35343	1[+]71375262-71380350	1[+]71415693-71423234	MANSC1	-	-	S	veNOG10099	MANSC domain containing 1 [Source:HGNC Symbol;Acc:HGNC:25505]
MSTRG.13098	ENSAPLG00020007021	MSTRG.13098.1	69481	26[-]222006-226761	26[+]296242-333789	SYT6	GO:0007340;GO:0016020;GO:0016021	K19906	TU	veNOG06129	synaptotagmin 6 [Source:HGNC Symbol;Acc:HGNC:18638]
MSTRG.13098	ENSAPLG00020002630	MSTRG.13098.1	17585	26[-]222006-226761	26[+]192645-204421	CSDE1	GO:0003676;GO:0003676;GO:0003676	-	R	veNOG10949	cold shock domain containing E1 [Source:NCBI gene;Acc:101793989]
MSTRG.13098	ENSAPLG00020002832	MSTRG.13098.1	12631	26[-]222006-226761	26[+]205751-209375	NRAS	GO:0003924;GO:0005525;GO:0007165;GO:0016020	K07828	T	veNOG02509	NRAS proto-oncogene, GTPase [Source:NCBI gene;Acc:101804733]
MSTRG.13098	ENSAPLG00020002563	MSTRG.13098.1	60284	26[-]222006-226761	26[-]160558-161722	-	GO:0000795;GO:0007130	K19533	S	carNOG01365;veNOG10493	-
MSTRG.13098	ENSAPLG00020006852	MSTRG.13098.1	24883	26[-]222006-226761	26[+]251644-283127	TRIM33	GO:0005515;GO:0008270;GO:0005515;GO:0008270;GO:0005515;GO:0008270	K08883	K	veNOG10030	tripartite motif containing 33 [Source:HGNC Symbol;Acc:HGNC:16290]
MSTRG.13098	ENSAPLG00020002598	MSTRG.13098.1	38521	26[-]222006-226761	26[+]179546-183485	SIKE1	-	K12656	S	veNOG15212	suppressor of IKBKE 1 [Source:NCBI gene;Acc:101793814]
MSTRG.13098	ENSAPLG00020002941	MSTRG.13098.1	0	26[-]222006-226761	26[+]217819-247423	AMPD1	GO:0003876;GO:0009168;GO:0019239;GO:0032264;GO:0003876;GO:0009168;GO:0019239;GO:0032264;GO:0003876;GO:0009168;GO:0019239;GO:0032264;GO:0003876;GO:0009168;GO:0019239;GO:0032264;GO:0003876;GO:0009168;GO:0019239;GO:0032264	K01490	F	veNOG07702	adenosine monophosphate deaminase 1 [Source:NCBI gene;Acc:101794720]
MSTRG.13098	ENSAPLG00020002540	MSTRG.13098.1	86346	26[-]222006-226761	26[-]134740-135660	-	GO:0000795;GO:0007130	K19533	S	veNOG10493	-
MSTRG.13098	ENSAPLG00020002572	MSTRG.13098.1	49898	26[-]222006-226761	26[-]161329-172108	-	GO:0003677;GO:0003700;GO:0003707;GO:0005634;GO:0006355;GO:0008270;GO:0043565	K08538	T	veNOG04730	bile acid receptor-like [Source:NCBI gene;Acc:101793639]
MSTRG.13098	ENSAPLG00020006807	MSTRG.13098.1	20931	26[-]222006-226761	26[+]247692-251326	BCAS2	GO:0006397	K12861	S	veNOG14868	BCAS2 pre-mRNA processing factor [Source:NCBI gene;Acc:101804917]
MSTRG.13098	ENSAPLG00020002525	MSTRG.13098.1	92532	26[-]222006-226761	26[-]127287-129474	TSHB	GO:0005179;GO:0005576	K05251	O	veNOG20048	Anas platyrhynchos thyroid stimulating hormone subunit beta (TSHB), mRNA. [Source:RefSeq mRNA;Acc:NM_001310425]
MSTRG.1310	ENSAPLG00020005866	MSTRG.1310.1	51885	1[+]71384421-71385442	1[+]71281252-71332536	DUSP16	GO:0004725;GO:0006470;GO:0008138;GO:0016311;GO:0016791;GO:0017017	K04459	V	veNOG04028	dual specificity phosphatase 16 [Source:NCBI gene;Acc:101790899]
MSTRG.1310	ENSAPLG00020005922	MSTRG.1310.1	51181	1[+]71384421-71385442	1[+]71436623-71558093	LRP6	GO:0005515;GO:0017147;GO:0042813;GO:0060070;GO:0005515;GO:0017147;GO:0042813;GO:0060070	K03068	T	veNOG10436	LDL receptor related protein 6 [Source:NCBI gene;Acc:101790390]
MSTRG.1310	ENSAPLG00020005888	MSTRG.1310.1	0	1[+]71384421-71385442	1[-]71342541-71414332	BORCS5	GO:0032418	-	S	veNOG14108	BLOC-1 related complex subunit 5 [Source:NCBI gene;Acc:101795942]
MSTRG.1310	ENSAPLG00020005902	MSTRG.1310.1	30251	1[+]71384421-71385442	1[+]71415693-71423234	MANSC1	-	-	S	veNOG10099	MANSC domain containing 1 [Source:HGNC Symbol;Acc:HGNC:25505]
MSTRG.13117	ENSAPLG00020010780	MSTRG.13117.1	31936	26[+]516621-525216	26[-]480928-484685	RAB7B	GO:0003924;GO:0005525;GO:0003924;GO:0005525	K07898	U	veNOG08951	RAB7B, member RAS oncogene family [Source:NCBI gene;Acc:101798359]
MSTRG.13117	ENSAPLG00020010808	MSTRG.13117.1	4340	26[+]516621-525216	26[+]529556-628274	-	GO:0005515;GO:0007165;GO:0005515;GO:0007165	K07526	T	veNOG01920	SLIT-ROBO Rho GTPase activating protein 2 [Source:NCBI gene;Acc:101799590]
MSTRG.13117	ENSAPLG00020010801	MSTRG.13117.1	3801	26[+]516621-525216	26[-]529017-529184	-	-	-	S	veNOG01264	-
MSTRG.13117	ENSAPLG00020010768	MSTRG.13117.1	67813	26[+]516621-525216	26[-]438317-448808	PM20D1	GO:0016787	K13049	E	veNOG03410	peptidase M20 domain containing 1 [Source:HGNC Symbol;Acc:HGNC:26518]
MSTRG.13117	ENSAPLG00020010764	MSTRG.13117.1	85359	26[+]516621-525216	26[-]415041-431262	SLC41A1	GO:0006812;GO:0008324	K15122	P	veNOG00208	solute carrier family 41 member 1 [Source:NCBI gene;Acc:101797513]
MSTRG.13117	ENSAPLG00020010793	MSTRG.13117.1	13155	26[+]516621-525216	26[-]501410-503466	AVPR1B	GO:0004930;GO:0005000;GO:0007186;GO:0016021	K04227	T	veNOG05669	arginine vasopressin receptor 1B [Source:HGNC Symbol;Acc:HGNC:896]
MSTRG.13117	ENSAPLG00020010788	MSTRG.13117.1	23904	26[+]516621-525216	26[-]487910-492717	CTSE	GO:0004190;GO:0006508;GO:0016540	K01382	O	veNOG09018	cathepsin E [Source:HGNC Symbol;Acc:HGNC:2530]
MSTRG.13117	ENSAPLG00020010772	MSTRG.13117.1	51541	26[+]516621-525216	26[-]450464-465080	SLC26A9	GO:0005254;GO:0006811;GO:0006821;GO:0008271;GO:0008272;GO:0015116;GO:0015301;GO:0015701;GO:0016020;GO:0016021;GO:0055085	K14706	P	veNOG07156	solute carrier family 26 member 9 [Source:HGNC Symbol;Acc:HGNC:14469]
MSTRG.13124	ENSAPLG00020010824	MSTRG.13124.1	59336	26[+]704379-739511	26[+]635450-645043	IKBKE	GO:0004672;GO:0005524;GO:0006468	K07211	T	veNOG05589	inhibitor of nuclear factor kappa B kinase subunit epsilon [Source:HGNC Symbol;Acc:HGNC:14552]
MSTRG.13124	ENSAPLG00020010808	MSTRG.13124.1	76105	26[+]704379-739511	26[+]529556-628274	-	GO:0005515;GO:0007165;GO:0005515;GO:0007165	K07526	T	veNOG01920	SLIT-ROBO Rho GTPase activating protein 2 [Source:NCBI gene;Acc:101799590]
MSTRG.13124	ENSAPLG00020011357	MSTRG.13124.1	4651	26[+]704379-739511	26[+]696860-699728	DYRK3	GO:0004672;GO:0005524;GO:0006468;GO:0004672;GO:0005524;GO:0006468;GO:0004672;GO:0005524;GO:0006468	K18669	T	veNOG02097	dual specificity tyrosine phosphorylation regulated kinase 3 [Source:HGNC Symbol;Acc:HGNC:3094]
MSTRG.13124	ENSAPLG00020010828	MSTRG.13124.1	27511	26[+]704379-739511	26[+]663810-676868	RASSF5	GO:0007165;GO:0017016;GO:0042981	K08015	T	veNOG11272	Ras association domain family member 5 [Source:HGNC Symbol;Acc:HGNC:17609]
MSTRG.13124	ENSAPLG00020011444	MSTRG.13124.1	84891	26[+]704379-739511	26[+]824402-834879	PFKFB2	GO:0003824;GO:0003873;GO:0005524;GO:0006000;GO:0006003	K19029	G	veNOG06782	6-phosphofructo-2-kinase/fructose-2,6-biphosphatase 2 [Source:NCBI gene;Acc:101803481]
MSTRG.13124	ENSAPLG00020011431	MSTRG.13124.1	56770	26[+]704379-739511	26[-]796281-798526	-	-	K13073	T	veNOG14883	-
MSTRG.13124	ENSAPLG00020011417	MSTRG.13124.1	12249	26[+]704379-739511	26[-]751760-757539	-	GO:0005125;GO:0005576;GO:0006955;GO:0005125;GO:0005576;GO:0006955;GO:0005125;GO:0005576;GO:0006955;GO:0005125;GO:0005576;GO:0006955	K05443	W	veNOG00773	-
MSTRG.13124	ENSAPLG00020011406	MSTRG.13124.1	0	26[+]704379-739511	26[+]713797-738753	MAPKAPK2	GO:0004672;GO:0005524;GO:0006468	K04443	T	veNOG06656	MAPK activated protein kinase 2 [Source:HGNC Symbol;Acc:HGNC:6887]
MSTRG.13124	ENSAPLG00020010872	MSTRG.13124.1	13178	26[+]704379-739511	26[-]680023-691201	EIF2D	GO:0001731;GO:0003723;GO:0003743;GO:0006413;GO:0001731;GO:0003723;GO:0003743;GO:0006413;GO:0001731;GO:0003723;GO:0003743;GO:0006413	K15027	J	veNOG02057	eukaryotic translation initiation factor 2D [Source:HGNC Symbol;Acc:HGNC:6583]
MSTRG.13124	ENSAPLG00020011426	MSTRG.13124.1	42573	26[+]704379-739511	26[-]782084-783887	-	-	K13073	T	veNOG14883	-
MSTRG.13124	ENSAPLG00020011435	MSTRG.13124.1	69445	26[+]704379-739511	26[-]808956-813151	C1orf116	-	-	S	veNOG11595	chromosome 1 open reading frame 116 [Source:HGNC Symbol;Acc:HGNC:28667]
MSTRG.13124	ENSAPLG00020011424	MSTRG.13124.1	31799	26[+]704379-739511	26[+]771310-773453	IL19	-	K05444	R	veNOG15467	interleukin 19 [Source:HGNC Symbol;Acc:HGNC:5990]
MSTRG.13138	ENSAPLG00020011639	MSTRG.13138.1	25979	26[+]929483-936388	26[+]898808-903504	-	-	K04011	T	euNOG44179;veNOG10826	-
MSTRG.13138	ENSAPLG00020011626	MSTRG.13138.1	57914	26[+]929483-936388	26[+]865203-871569	-	-	K04011	R	veNOG07228	-
MSTRG.13138	ENSAPLG00020011484	MSTRG.13138.1	34575	26[+]929483-936388	26[+]852156-894908	-	-	K04011	T	veNOG10826	-
MSTRG.13138	ENSAPLG00020011444	MSTRG.13138.1	94604	26[+]929483-936388	26[+]824402-834879	PFKFB2	GO:0003824;GO:0003873;GO:0005524;GO:0006000;GO:0006003	K19029	G	veNOG06782	6-phosphofructo-2-kinase/fructose-2,6-biphosphatase 2 [Source:NCBI gene;Acc:101803481]
MSTRG.13138	ENSAPLG00020011649	MSTRG.13138.1	13833	26[+]929483-936388	26[+]905337-915650	-	-	-	TR	veNOG15051;veNOG10826;veNOG11738	-
MSTRG.13138	ENSAPLG00020011449	MSTRG.13138.1	74077	26[+]929483-936388	26[+]840831-855406	-	-	K04011	TR	veNOG10826;veNOG11738	-
MSTRG.13138	ENSAPLG00020011634	MSTRG.13138.1	31521	26[+]929483-936388	26[+]895674-897962	-	-	K04011	TR	euNOG44179;veNOG10826;veNOG11738	-
MSTRG.13138	ENSAPLG00020011658	MSTRG.13138.1	186	26[+]929483-936388	26[-]928656-929297	-	-	-	-	-	-
MSTRG.13142	ENSAPLG00020012405	MSTRG.13142.1	2506	26[-]1045835-1046262	26[+]1041845-1043329	-	-	K06820	T	veNOG01481	-
MSTRG.13166	ENSAPLG00020007733	MSTRG.13166.1	98316	26[+]2127667-2129041	26[-]2021791-2029351	PPM1J	GO:0003824;GO:0004722;GO:0006470	K17504	T	veNOG05757	protein phosphatase, Mg2+/Mn2+ dependent 1J [Source:HGNC Symbol;Acc:HGNC:20785]
MSTRG.13166	ENSAPLG00020007787	MSTRG.13166.1	8032	26[+]2127667-2129041	26[-]2113823-2119635	SLC16A1	GO:0005887;GO:0008028;GO:0015129;GO:0015718;GO:0016021;GO:0055085	K08179	P	veNOG06111	solute carrier family 16 member 1 [Source:HGNC Symbol;Acc:HGNC:10922]
MSTRG.13166	ENSAPLG00020007761	MSTRG.13166.1	78383	26[+]2127667-2129041	26[+]2040353-2049284	TAFA3	-	-	S	veNOG21921	TAFA chemokine like family member 3 [Source:NCBI gene;Acc:101794987]
MSTRG.13166	ENSAPLG00020007867	MSTRG.13166.1	54370	26[+]2127667-2129041	26[+]2183411-2242162	MAGI3	GO:0005515;GO:0005911;GO:0007165;GO:0046328;GO:0060090;GO:0005515;GO:0005911;GO:0007165;GO:0046328;GO:0060090	K06112	R	veNOG02059	membrane associated guanylate kinase, WW and PDZ domain containing 3 [Source:HGNC Symbol;Acc:HGNC:29647]
MSTRG.13166	ENSAPLG00020007802	MSTRG.13166.1	15508	26[+]2127667-2129041	26[+]2144549-2159863	LRIG2	GO:0005515	-	T	veNOG04912	leucine rich repeats and immunoglobulin like domains 2 [Source:HGNC Symbol;Acc:HGNC:20889]
MSTRG.13170	ENSAPLG00020008024	MSTRG.13170.1	69165	26[+]2187916-2190092	26[-]2259257-2274238	RSBN1	GO:0005634;GO:0005634	-	S	veNOG03639	round spermatid basic protein 1 [Source:HGNC Symbol;Acc:HGNC:25642]
MSTRG.13170	ENSAPLG00020008049	MSTRG.13170.1	85783	26[+]2187916-2190092	26[+]2275875-2284721	RAB29	GO:0003924;GO:0005525;GO:0005794;GO:0005802;GO:0016192;GO:0031982	K07916	T	veNOG16067	RAB29, member RAS oncogene family [Source:NCBI gene;Acc:101796671]
MSTRG.13170	ENSAPLG00020007787	MSTRG.13170.1	68281	26[+]2187916-2190092	26[-]2113823-2119635	SLC16A1	GO:0005887;GO:0008028;GO:0015129;GO:0015718;GO:0016021;GO:0055085	K08179	P	veNOG06111	solute carrier family 16 member 1 [Source:HGNC Symbol;Acc:HGNC:10922]
MSTRG.13170	ENSAPLG00020007867	MSTRG.13170.1	0	26[+]2187916-2190092	26[+]2183411-2242162	MAGI3	GO:0005515;GO:0005911;GO:0007165;GO:0046328;GO:0060090;GO:0005515;GO:0005911;GO:0007165;GO:0046328;GO:0060090	K06112	R	veNOG02059	membrane associated guanylate kinase, WW and PDZ domain containing 3 [Source:HGNC Symbol;Acc:HGNC:29647]
MSTRG.13170	ENSAPLG00020008056	MSTRG.13170.1	96236	26[+]2187916-2190092	26[+]2286328-2302650	NUCKS1	-	-	R	veNOG10407	nuclear casein kinase and cyclin dependent kinase substrate 1 [Source:NCBI gene;Acc:101801629]
MSTRG.13170	ENSAPLG00020007802	MSTRG.13170.1	28053	26[+]2187916-2190092	26[+]2144549-2159863	LRIG2	GO:0005515	-	T	veNOG04912	leucine rich repeats and immunoglobulin like domains 2 [Source:HGNC Symbol;Acc:HGNC:20889]
MSTRG.13178	ENSAPLG00020008024	MSTRG.13178.1	82497	26[+]2356735-2360428	26[-]2259257-2274238	RSBN1	GO:0005634;GO:0005634	-	S	veNOG03639	round spermatid basic protein 1 [Source:HGNC Symbol;Acc:HGNC:25642]
MSTRG.13178	ENSAPLG00020008049	MSTRG.13178.1	72014	26[+]2356735-2360428	26[+]2275875-2284721	RAB29	GO:0003924;GO:0005525;GO:0005794;GO:0005802;GO:0016192;GO:0031982	K07916	T	veNOG16067	RAB29, member RAS oncogene family [Source:NCBI gene;Acc:101796671]
MSTRG.13178	ENSAPLG00020008072	MSTRG.13178.1	11831	26[+]2356735-2360428	26[+]2320801-2344904	SLC45A3	-	K15379	G	veNOG13209	solute carrier family 45 member 3 [Source:HGNC Symbol;Acc:HGNC:8642]
MSTRG.13178	ENSAPLG00020008056	MSTRG.13178.1	54085	26[+]2356735-2360428	26[+]2286328-2302650	NUCKS1	-	-	R	veNOG10407	nuclear casein kinase and cyclin dependent kinase substrate 1 [Source:NCBI gene;Acc:101801629]
MSTRG.13178	ENSAPLG00020008084	MSTRG.13178.1	33939	26[+]2356735-2360428	26[+]2394367-2516730	LGR6	GO:0004930;GO:0005515;GO:0007186;GO:0016021;GO:0016500	K08399	T	veNOG06166;opiNOG04847	leucine rich repeat containing G protein-coupled receptor 6 [Source:HGNC Symbol;Acc:HGNC:19719]
MSTRG.1318	ENSAPLG00020006091	MSTRG.1318.1	0	1[+]71936431-71941714	1[+]71932864-71944284	CDPF1	-	-	S	veNOG22453	cysteine rich DPF motif domain containing 1 [Source:NCBI gene;Acc:101789887]
MSTRG.1318	ENSAPLG00020006101	MSTRG.1318.1	12977	1[+]71936431-71941714	1[-]71954691-71966665	PPARA	GO:0003677;GO:0003700;GO:0003707;GO:0004879;GO:0005634;GO:0006355;GO:0008270;GO:0043565	K07294	K	veNOG00965	Anas platyrhynchos peroxisome proliferator activated receptor alpha (PPARA), mRNA. [Source:RefSeq mRNA;Acc:NM_001310383]
MSTRG.1318	ENSAPLG00020006082	MSTRG.1318.1	24916	1[+]71936431-71941714	1[-]71909855-71911515	-	GO:0005515	K19921	TP	veNOG15072	-
MSTRG.1318	ENSAPLG00020006051	MSTRG.1318.1	55845	1[+]71936431-71941714	1[-]71856226-71880586	TTC38	GO:0005515	-	S	veNOG13631	tetratricopeptide repeat domain 38 [Source:HGNC Symbol;Acc:HGNC:26082]
MSTRG.1318	ENSAPLG00020006068	MSTRG.1318.1	46010	1[+]71936431-71941714	1[+]71883279-71890421	-	GO:0005509;GO:0005515;GO:0016020	K19921	TP	veNOG15072	-
MSTRG.1318	ENSAPLG00020006021	MSTRG.1318.1	85088	1[+]71936431-71941714	1[+]71827147-71851343	ZC3HAV1	GO:0003950;GO:0046872	K15259	R	veNOG02644	-
MSTRG.13186	ENSAPLG00020015567	MSTRG.13186.1	71066	26[+]2634190-2637847	26[-]2708913-2714068	RNPEP	GO:0004177;GO:0005615;GO:0006508;GO:0008237;GO:0008270	K01260	OIEV	veNOG04235	arginyl aminopeptidase [Source:NCBI gene;Acc:101802986]
MSTRG.13186	ENSAPLG00020008102	MSTRG.13186.1	81364	26[+]2634190-2637847	26[+]2550996-2552826	RABIF	GO:0005085;GO:0007264	K19952	U	veNOG19427	RAB interacting factor [Source:HGNC Symbol;Acc:HGNC:9797]
MSTRG.13186	ENSAPLG00020008394	MSTRG.13186.1	1844	26[+]2634190-2637847	26[+]2583033-2632346	KDM5B	GO:0003677;GO:0003677;GO:0003677;GO:0003677;GO:0003677;GO:0003677;GO:0003677;GO:0003677;GO:0003677;GO:0003677	K11446	R	veNOG05756	lysine demethylase 5B [Source:HGNC Symbol;Acc:HGNC:18039]
MSTRG.13186	ENSAPLG00020008110	MSTRG.13186.1	63390	26[+]2634190-2637847	26[+]2561254-2570800	-	GO:0003924;GO:0005200;GO:0005525;GO:0005874;GO:0007017	K07374	Z	veNOG02855;veNOG11371	tubulin alpha-8 chain [Source:NCBI gene;Acc:101797289]
MSTRG.13186	ENSAPLG00020008090	MSTRG.13186.1	85256	26[+]2634190-2637847	26[+]2527948-2548934	KLHL12	GO:0005515	K10450	T	veNOG02213	kelch like family member 12 [Source:NCBI gene;Acc:101802233]
MSTRG.13186	ENSAPLG00020015543	MSTRG.13186.1	1117	26[+]2634190-2637847	26[+]2638964-2669447	IPO9	GO:0006886;GO:0008536;GO:0006886;GO:0008536	K20224	U	veNOG04446	importin 9 [Source:HGNC Symbol;Acc:HGNC:19425]
MSTRG.1319	ENSAPLG00020006091	MSTRG.1319.8	34267	1[-]71978551-71979051	1[+]71932864-71944284	CDPF1	-	-	S	veNOG22453	cysteine rich DPF motif domain containing 1 [Source:NCBI gene;Acc:101789887]
MSTRG.1319	ENSAPLG00020006101	MSTRG.1319.8	11886	1[-]71978551-71979051	1[-]71954691-71966665	PPARA	GO:0003677;GO:0003700;GO:0003707;GO:0004879;GO:0005634;GO:0006355;GO:0008270;GO:0043565	K07294	K	veNOG00965	Anas platyrhynchos peroxisome proliferator activated receptor alpha (PPARA), mRNA. [Source:RefSeq mRNA;Acc:NM_001310383]
MSTRG.1319	ENSAPLG00020006082	MSTRG.1319.8	67036	1[-]71978551-71979051	1[-]71909855-71911515	-	GO:0005515	K19921	TP	veNOG15072	-
MSTRG.1319	ENSAPLG00020006051	MSTRG.1319.8	97965	1[-]71978551-71979051	1[-]71856226-71880586	TTC38	GO:0005515	-	S	veNOG13631	tetratricopeptide repeat domain 38 [Source:HGNC Symbol;Acc:HGNC:26082]
MSTRG.1319	ENSAPLG00020006068	MSTRG.1319.8	88130	1[-]71978551-71979051	1[+]71883279-71890421	-	GO:0005509;GO:0005515;GO:0016020	K19921	TP	veNOG15072	-
MSTRG.13213	ENSAPLG00020015675	MSTRG.13213.1	55419	26[-]3518515-3520381	26[+]3458312-3463096	MDFI	-	-	T	veNOG02631	MyoD family inhibitor [Source:HGNC Symbol;Acc:HGNC:6967]
MSTRG.13213	ENSAPLG00020015680	MSTRG.13213.1	10824	26[-]3518515-3520381	26[-]3505816-3507691	-	GO:0004190;GO:0006508	K01377	O	veNOG06995	-
MSTRG.13213	ENSAPLG00020015696	MSTRG.13213.1	41006	26[-]3518515-3520381	26[-]3561387-3567640	USP49	GO:0006511;GO:0016579;GO:0036459	K11834	O	veNOG01967	ubiquitin specific peptidase 49 [Source:HGNC Symbol;Acc:HGNC:20078]
MSTRG.13213	ENSAPLG00020015693	MSTRG.13213.1	31322	26[-]3518515-3520381	26[+]3551703-3552112	TOMM6	GO:0005742	K17772	U	veNOG25071	translocase of outer mitochondrial membrane 6 [Source:HGNC Symbol;Acc:HGNC:34528]
MSTRG.13213	ENSAPLG00020015688	MSTRG.13213.1	16765	26[-]3518515-3520381	26[+]3537146-3540237	-	GO:0008270	-	ZT	veNOG28318;veNOG07512;opiNOG08781	-
MSTRG.13213	ENSAPLG00020015699	MSTRG.13213.1	70341	26[-]3518515-3520381	26[-]3590722-3594939	MED20	GO:0003712;GO:0006357;GO:0016592;GO:0003712;GO:0006357;GO:0016592	K13528	K	veNOG00771	mediator complex subunit 20 [Source:HGNC Symbol;Acc:HGNC:16840]
MSTRG.13213	ENSAPLG00020015702	MSTRG.13213.1	81066	26[-]3518515-3520381	26[-]3601447-3612682	CCND3	GO:0005634	K10152	D	veNOG03935	cyclin D3 [Source:HGNC Symbol;Acc:HGNC:1585]
MSTRG.13213	ENSAPLG00020015671	MSTRG.13213.1	80571	26[-]3518515-3520381	26[+]3380384-3437944	FOXP4	GO:0003700;GO:0006355;GO:0043565;GO:0003700;GO:0006355;GO:0043565	K09409	K	veNOG09052	forkhead box P4 [Source:NCBI gene;Acc:101793163]
MSTRG.13213	ENSAPLG00020015684	MSTRG.13213.1	2096	26[-]3518515-3520381	26[-]3512611-3516419	-	GO:0004190;GO:0006508	K01377	O	veNOG06995	-
MSTRG.13213	ENSAPLG00020015676	MSTRG.13213.1	15707	26[-]3518515-3520381	26[-]3486679-3502808	TFEB	GO:0006355;GO:0006959;GO:0045893;GO:0046983	K15590	K	veNOG03466	transcription factor EB [Source:HGNC Symbol;Acc:HGNC:11753]
MSTRG.13213	ENSAPLG00020015701	MSTRG.13213.1	74900	26[-]3518515-3520381	26[+]3595281-3598109	BYSL	-	K14797	W	veNOG13629	bystin like [Source:HGNC Symbol;Acc:HGNC:1157]
MSTRG.13213	ENSAPLG00020015687	MSTRG.13213.1	3890	26[-]3518515-3520381	26[-]3524271-3531757	FRS3	-	-	OT	veNOG05504;veNOG06995	fibroblast growth factor receptor substrate 3 [Source:HGNC Symbol;Acc:HGNC:16970]
MSTRG.1322	ENSAPLG00020006091	MSTRG.1322.1	76073	1[-]72020357-72026776	1[+]71932864-71944284	CDPF1	-	-	S	veNOG22453	cysteine rich DPF motif domain containing 1 [Source:NCBI gene;Acc:101789887]
MSTRG.1322	ENSAPLG00020006101	MSTRG.1322.1	53692	1[-]72020357-72026776	1[-]71954691-71966665	PPARA	GO:0003677;GO:0003700;GO:0003707;GO:0004879;GO:0005634;GO:0006355;GO:0008270;GO:0043565	K07294	K	veNOG00965	Anas platyrhynchos peroxisome proliferator activated receptor alpha (PPARA), mRNA. [Source:RefSeq mRNA;Acc:NM_001310383]
MSTRG.13222	ENSAPLG00020016045	MSTRG.13222.5	52639	26[-]3614701-3640158	26[+]3692797-3697289	BTG2	GO:0008285	K14443	K	veNOG09217	BTG anti-proliferation factor 2 [Source:NCBI gene;Acc:101793601]
MSTRG.13222	ENSAPLG00020015705	MSTRG.13222.5	0	26[-]3614701-3640158	26[+]3639539-3646470	TAF8	GO:0005669;GO:0046982;GO:0005669;GO:0046982	K14649	K	veNOG06064	TATA-box binding protein associated factor 8 [Source:HGNC Symbol;Acc:HGNC:17300]
MSTRG.13222	ENSAPLG00020015696	MSTRG.13222.5	47061	26[-]3614701-3640158	26[-]3561387-3567640	USP49	GO:0006511;GO:0016579;GO:0036459	K11834	O	veNOG01967	ubiquitin specific peptidase 49 [Source:HGNC Symbol;Acc:HGNC:20078]
MSTRG.13222	ENSAPLG00020015693	MSTRG.13222.5	62589	26[-]3614701-3640158	26[+]3551703-3552112	TOMM6	GO:0005742	K17772	U	veNOG25071	translocase of outer mitochondrial membrane 6 [Source:HGNC Symbol;Acc:HGNC:34528]
MSTRG.13222	ENSAPLG00020015907	MSTRG.13222.5	18625	26[-]3614701-3640158	26[-]3658783-3663417	-	GO:0004553;GO:0005576;GO:0005975;GO:0006030;GO:0008061	K01183	G	opiNOG03681;veNOG00877	-
MSTRG.13222	ENSAPLG00020016047	MSTRG.13222.5	65318	26[-]3614701-3640158	26[-]3705476-3712859	FMOD	GO:0005515;GO:0062023	K08121	R	veNOG15501	fibromodulin [Source:NCBI gene;Acc:101789778]
MSTRG.13222	ENSAPLG00020015706	MSTRG.13222.5	8886	26[-]3614701-3640158	26[-]3649044-3651521	-	-	-	S	veNOG13653	-
MSTRG.13222	ENSAPLG00020015688	MSTRG.13222.5	74464	26[-]3614701-3640158	26[+]3537146-3540237	-	GO:0008270	-	ZT	veNOG28318;veNOG07512;opiNOG08781	-
MSTRG.13222	ENSAPLG00020015699	MSTRG.13222.5	19762	26[-]3614701-3640158	26[-]3590722-3594939	MED20	GO:0003712;GO:0006357;GO:0016592;GO:0003712;GO:0006357;GO:0016592	K13528	K	veNOG00771	mediator complex subunit 20 [Source:HGNC Symbol;Acc:HGNC:16840]
MSTRG.13222	ENSAPLG00020015702	MSTRG.13222.5	2019	26[-]3614701-3640158	26[-]3601447-3612682	CCND3	GO:0005634	K10152	D	veNOG03935	cyclin D3 [Source:HGNC Symbol;Acc:HGNC:1585]
MSTRG.13222	ENSAPLG00020015912	MSTRG.13222.5	25667	26[-]3614701-3640158	26[-]3665825-3669909	-	GO:0004553;GO:0005975;GO:0008061;GO:0004553;GO:0005975;GO:0008061;GO:0005975;GO:0004553;GO:0005975;GO:0008061;GO:0004553;GO:0005975;GO:0008061;GO:0004553;GO:0005975;GO:0008061;GO:0004553;GO:0005975;GO:0008061	K01183	G	opiNOG03681;veNOG00877	-
MSTRG.13222	ENSAPLG00020015713	MSTRG.13222.5	11828	26[-]3614701-3640158	26[-]3651986-3656489	-	GO:0004553;GO:0005975;GO:0008061;GO:0004553;GO:0005576;GO:0005975;GO:0006030;GO:0008061;GO:0004553;GO:0005975;GO:0008061;GO:0004553;GO:0005975;GO:0008061;GO:0004553;GO:0005975;GO:0008061	K01183	G	opiNOG03681;veNOG00877	-
MSTRG.13222	ENSAPLG00020015684	MSTRG.13222.5	98282	26[-]3614701-3640158	26[-]3512611-3516419	-	GO:0004190;GO:0006508	K01377	O	veNOG06995	-
MSTRG.13222	ENSAPLG00020015701	MSTRG.13222.5	16592	26[-]3614701-3640158	26[+]3595281-3598109	BYSL	-	K14797	W	veNOG13629	bystin like [Source:HGNC Symbol;Acc:HGNC:1157]
MSTRG.13222	ENSAPLG00020015687	MSTRG.13222.5	82944	26[-]3614701-3640158	26[-]3524271-3531757	FRS3	-	-	OT	veNOG05504;veNOG06995	fibroblast growth factor receptor substrate 3 [Source:HGNC Symbol;Acc:HGNC:16970]
MSTRG.13224	ENSAPLG00020016045	MSTRG.13224.1	52441	26[-]3620712-3640356	26[+]3692797-3697289	BTG2	GO:0008285	K14443	K	veNOG09217	BTG anti-proliferation factor 2 [Source:NCBI gene;Acc:101793601]
MSTRG.13224	ENSAPLG00020015705	MSTRG.13224.1	0	26[-]3620712-3640356	26[+]3639539-3646470	TAF8	GO:0005669;GO:0046982;GO:0005669;GO:0046982	K14649	K	veNOG06064	TATA-box binding protein associated factor 8 [Source:HGNC Symbol;Acc:HGNC:17300]
MSTRG.13224	ENSAPLG00020015696	MSTRG.13224.1	53072	26[-]3620712-3640356	26[-]3561387-3567640	USP49	GO:0006511;GO:0016579;GO:0036459	K11834	O	veNOG01967	ubiquitin specific peptidase 49 [Source:HGNC Symbol;Acc:HGNC:20078]
MSTRG.13224	ENSAPLG00020015693	MSTRG.13224.1	68600	26[-]3620712-3640356	26[+]3551703-3552112	TOMM6	GO:0005742	K17772	U	veNOG25071	translocase of outer mitochondrial membrane 6 [Source:HGNC Symbol;Acc:HGNC:34528]
MSTRG.13224	ENSAPLG00020015907	MSTRG.13224.1	18427	26[-]3620712-3640356	26[-]3658783-3663417	-	GO:0004553;GO:0005576;GO:0005975;GO:0006030;GO:0008061	K01183	G	opiNOG03681;veNOG00877	-
MSTRG.13224	ENSAPLG00020016047	MSTRG.13224.1	65120	26[-]3620712-3640356	26[-]3705476-3712859	FMOD	GO:0005515;GO:0062023	K08121	R	veNOG15501	fibromodulin [Source:NCBI gene;Acc:101789778]
MSTRG.13224	ENSAPLG00020015706	MSTRG.13224.1	8688	26[-]3620712-3640356	26[-]3649044-3651521	-	-	-	S	veNOG13653	-
MSTRG.13224	ENSAPLG00020015688	MSTRG.13224.1	80475	26[-]3620712-3640356	26[+]3537146-3540237	-	GO:0008270	-	ZT	veNOG28318;veNOG07512;opiNOG08781	-
MSTRG.13224	ENSAPLG00020015699	MSTRG.13224.1	25773	26[-]3620712-3640356	26[-]3590722-3594939	MED20	GO:0003712;GO:0006357;GO:0016592;GO:0003712;GO:0006357;GO:0016592	K13528	K	veNOG00771	mediator complex subunit 20 [Source:HGNC Symbol;Acc:HGNC:16840]
MSTRG.13224	ENSAPLG00020015702	MSTRG.13224.1	8030	26[-]3620712-3640356	26[-]3601447-3612682	CCND3	GO:0005634	K10152	D	veNOG03935	cyclin D3 [Source:HGNC Symbol;Acc:HGNC:1585]
MSTRG.13224	ENSAPLG00020015912	MSTRG.13224.1	25469	26[-]3620712-3640356	26[-]3665825-3669909	-	GO:0004553;GO:0005975;GO:0008061;GO:0004553;GO:0005975;GO:0008061;GO:0005975;GO:0004553;GO:0005975;GO:0008061;GO:0004553;GO:0005975;GO:0008061;GO:0004553;GO:0005975;GO:0008061;GO:0004553;GO:0005975;GO:0008061	K01183	G	opiNOG03681;veNOG00877	-
MSTRG.13224	ENSAPLG00020015713	MSTRG.13224.1	11630	26[-]3620712-3640356	26[-]3651986-3656489	-	GO:0004553;GO:0005975;GO:0008061;GO:0004553;GO:0005576;GO:0005975;GO:0006030;GO:0008061;GO:0004553;GO:0005975;GO:0008061;GO:0004553;GO:0005975;GO:0008061;GO:0004553;GO:0005975;GO:0008061	K01183	G	opiNOG03681;veNOG00877	-
MSTRG.13224	ENSAPLG00020015701	MSTRG.13224.1	22603	26[-]3620712-3640356	26[+]3595281-3598109	BYSL	-	K14797	W	veNOG13629	bystin like [Source:HGNC Symbol;Acc:HGNC:1157]
MSTRG.13224	ENSAPLG00020015687	MSTRG.13224.1	88955	26[-]3620712-3640356	26[-]3524271-3531757	FRS3	-	-	OT	veNOG05504;veNOG06995	fibroblast growth factor receptor substrate 3 [Source:HGNC Symbol;Acc:HGNC:16970]
MSTRG.13228	ENSAPLG00020016049	MSTRG.13228.1	21267	26[+]3725355-3728152	26[+]3749419-3752394	OPTC	-	K08128	R	veNOG10966	opticin [Source:HGNC Symbol;Acc:HGNC:8158]
MSTRG.13228	ENSAPLG00020016045	MSTRG.13228.1	28066	26[+]3725355-3728152	26[+]3692797-3697289	BTG2	GO:0008285	K14443	K	veNOG09217	BTG anti-proliferation factor 2 [Source:NCBI gene;Acc:101793601]
MSTRG.13228	ENSAPLG00020015705	MSTRG.13228.1	78885	26[+]3725355-3728152	26[+]3639539-3646470	TAF8	GO:0005669;GO:0046982;GO:0005669;GO:0046982	K14649	K	veNOG06064	TATA-box binding protein associated factor 8 [Source:HGNC Symbol;Acc:HGNC:17300]
MSTRG.13228	ENSAPLG00020015907	MSTRG.13228.1	61938	26[+]3725355-3728152	26[-]3658783-3663417	-	GO:0004553;GO:0005576;GO:0005975;GO:0006030;GO:0008061	K01183	G	opiNOG03681;veNOG00877	-
MSTRG.13228	ENSAPLG00020016047	MSTRG.13228.1	12496	26[+]3725355-3728152	26[-]3705476-3712859	FMOD	GO:0005515;GO:0062023	K08121	R	veNOG15501	fibromodulin [Source:NCBI gene;Acc:101789778]
MSTRG.13228	ENSAPLG00020015706	MSTRG.13228.1	73834	26[+]3725355-3728152	26[-]3649044-3651521	-	-	-	S	veNOG13653	-
MSTRG.13228	ENSAPLG00020015912	MSTRG.13228.1	55446	26[+]3725355-3728152	26[-]3665825-3669909	-	GO:0004553;GO:0005975;GO:0008061;GO:0004553;GO:0005975;GO:0008061;GO:0005975;GO:0004553;GO:0005975;GO:0008061;GO:0004553;GO:0005975;GO:0008061;GO:0004553;GO:0005975;GO:0008061;GO:0004553;GO:0005975;GO:0008061	K01183	G	opiNOG03681;veNOG00877	-
MSTRG.13228	ENSAPLG00020015713	MSTRG.13228.1	68866	26[+]3725355-3728152	26[-]3651986-3656489	-	GO:0004553;GO:0005975;GO:0008061;GO:0004553;GO:0005576;GO:0005975;GO:0006030;GO:0008061;GO:0004553;GO:0005975;GO:0008061;GO:0004553;GO:0005975;GO:0008061;GO:0004553;GO:0005975;GO:0008061	K01183	G	opiNOG03681;veNOG00877	-
MSTRG.13228	ENSAPLG00020016048	MSTRG.13228.1	14909	26[+]3725355-3728152	26[+]3743061-3746500	PRELP	GO:0005201;GO:0005515;GO:0062023	K08125	R	veNOG03782	proline and arginine rich end leucine rich repeat protein [Source:HGNC Symbol;Acc:HGNC:9357]
MSTRG.13232	ENSAPLG00020016066	MSTRG.13232.1	75855	26[-]3827622-3828152	26[-]3904007-3907664	REN	GO:0004190;GO:0006508	K01380	O	veNOG09018	renin [Source:HGNC Symbol;Acc:HGNC:9958]
MSTRG.13232	ENSAPLG00020016049	MSTRG.13232.1	75228	26[-]3827622-3828152	26[+]3749419-3752394	OPTC	-	K08128	R	veNOG10966	opticin [Source:HGNC Symbol;Acc:HGNC:8158]
MSTRG.13232	ENSAPLG00020016061	MSTRG.13232.1	54859	26[-]3827622-3828152	26[+]3883011-3889323	SOX13	GO:0005634;GO:0006355;GO:0043565	K09269	K	veNOG00823	SRY-box transcription factor 13 [Source:HGNC Symbol;Acc:HGNC:11192]
MSTRG.13232	ENSAPLG00020016054	MSTRG.13232.1	9679	26[-]3827622-3828152	26[+]3837831-3847715	-	GO:0046872	-	R	veNOG07121	-
MSTRG.13232	ENSAPLG00020016072	MSTRG.13232.1	87064	26[-]3827622-3828152	26[-]3915216-3934910	PLEKHA6	-	-	T	veNOG10318	pleckstrin homology domain containing A6 [Source:HGNC Symbol;Acc:HGNC:17053]
MSTRG.13232	ENSAPLG00020016057	MSTRG.13232.1	21214	26[-]3827622-3828152	26[+]3849366-3850997	SNRPE	GO:0000398;GO:0005681	K11097	AK	COG1958;veNOG23162	small nuclear ribonucleoprotein polypeptide E [Source:HGNC Symbol;Acc:HGNC:11161]
MSTRG.13232	ENSAPLG00020016065	MSTRG.13232.1	63984	26[-]3827622-3828152	26[-]3892136-3900411	ETNK2	-	K00894	I	veNOG01367	ethanolamine kinase 2 [Source:HGNC Symbol;Acc:HGNC:25575]
MSTRG.13232	ENSAPLG00020016069	MSTRG.13232.1	84856	26[-]3827622-3828152	26[-]3913008-3914023	GOLT1A	GO:0016192	-	U	veNOG21234	golgi transport 1A [Source:HGNC Symbol;Acc:HGNC:24766]
MSTRG.13232	ENSAPLG00020016048	MSTRG.13232.1	81122	26[-]3827622-3828152	26[+]3743061-3746500	PRELP	GO:0005201;GO:0005515;GO:0062023	K08125	R	veNOG03782	proline and arginine rich end leucine rich repeat protein [Source:HGNC Symbol;Acc:HGNC:9357]
MSTRG.13272	ENSAPLG00020015698	MSTRG.13272.1	92443	26[+]4719253-4726232	26[-]4624971-4626810	-	GO:0003796;GO:0042742;GO:0003796;GO:0042742	K13915	OG	veNOG21401;veNOG19154	-
MSTRG.13272	ENSAPLG00020015273	MSTRG.13272.1	97655	26[+]4719253-4726232	26[-]4589144-4621598	CACNA1S	GO:0005216;GO:0005245;GO:0005891;GO:0006811;GO:0016020;GO:0055085;GO:0070588;GO:0005216;GO:0005245;GO:0005891;GO:0006811;GO:0016020;GO:0055085;GO:0070588;GO:0005216;GO:0005245;GO:0005891;GO:0006811;GO:0016020;GO:0055085;GO:0070588;GO:0005216;GO:0005245;GO:0005891;GO:0006811;GO:0016020;GO:0055085;GO:0070588	K04857	P	veNOG02595	calcium voltage-gated channel subunit alpha1 S [Source:HGNC Symbol;Acc:HGNC:1397]
MSTRG.13272	ENSAPLG00020015733	MSTRG.13272.1	45114	26[+]4719253-4726232	26[+]4771346-4793436	SLC26A8	GO:0006820;GO:0008271;GO:0008272;GO:0008509;GO:0015116;GO:0016020;GO:0016021;GO:0030317;GO:0048240;GO:0055085	K14705	P	veNOG04093	solute carrier family 26 member 8 [Source:HGNC Symbol;Acc:HGNC:14468]
MSTRG.13272	ENSAPLG00020015741	MSTRG.13272.1	68686	26[+]4719253-4726232	26[+]4794918-4819492	SRPK1	GO:0004672;GO:0005524;GO:0006468;GO:0004672;GO:0005524;GO:0006468;GO:0004672;GO:0005524;GO:0006468	K15409	T	veNOG01462	SRSF protein kinase 1 [Source:HGNC Symbol;Acc:HGNC:11305]
MSTRG.13272	ENSAPLG00020015719	MSTRG.13272.1	1048	26[+]4719253-4726232	26[-]4727280-4740506	MAPK13	GO:0000165;GO:0004672;GO:0004707;GO:0005524;GO:0006468	K04441	T	veNOG06062	mitogen-activated protein kinase 13 [Source:HGNC Symbol;Acc:HGNC:6875]
MSTRG.13272	ENSAPLG00020015746	MSTRG.13272.1	96069	26[+]4719253-4726232	26[-]4822301-4825462	LHFPL5	-	-	S	NOG20073;veNOG01943	LHFPL tetraspan subfamily member 5 [Source:NCBI gene;Acc:101805406]
MSTRG.13272	ENSAPLG00020015700	MSTRG.13272.1	52378	26[+]4719253-4726232	26[+]4662669-4666875	PIM1	GO:0004672;GO:0004674;GO:0005524;GO:0006468;GO:0043066	K04702	T	veNOG00475;NOG10510	Pim-1 proto-oncogene, serine/threonine kinase [Source:NCBI gene;Acc:101801122]
MSTRG.13272	ENSAPLG00020015704	MSTRG.13272.1	31743	26[+]4719253-4726232	26[+]4673402-4687510	TBC1D22B	-	K20360	U	veNOG05738	TBC1 domain family member 22B [Source:HGNC Symbol;Acc:HGNC:21602]
MSTRG.13272	ENSAPLG00020015708	MSTRG.13272.1	5039	26[+]4719253-4726232	26[-]4690339-4714214	BRPF3	GO:0005515;GO:0005515;GO:0005515	K11350	R	veNOG01175	bromodomain and PHD finger containing 3 [Source:HGNC Symbol;Acc:HGNC:14256]
MSTRG.13272	ENSAPLG00020015724	MSTRG.13272.1	18757	26[+]4719253-4726232	26[-]4744989-4768573	MAPK14	GO:0004672;GO:0004707;GO:0005524;GO:0006468;GO:0004672;GO:0004707;GO:0005524;GO:0006468;GO:0004672;GO:0004707;GO:0005524;GO:0006468	K04441	T	veNOG06062	mitogen-activated protein kinase 14 [Source:HGNC Symbol;Acc:HGNC:6876]
MSTRG.13278	ENSAPLG00020015733	MSTRG.13278.2,MSTRG.13278.1	0	26[-]4792571-4794099	26[+]4771346-4793436	SLC26A8	GO:0006820;GO:0008271;GO:0008272;GO:0008509;GO:0015116;GO:0016020;GO:0016021;GO:0030317;GO:0048240;GO:0055085	K14705	P	veNOG04093	solute carrier family 26 member 8 [Source:HGNC Symbol;Acc:HGNC:14468]
MSTRG.13278	ENSAPLG00020015741	MSTRG.13278.2,MSTRG.13278.1	819	26[-]4792571-4794099	26[+]4794918-4819492	SRPK1	GO:0004672;GO:0005524;GO:0006468;GO:0004672;GO:0005524;GO:0006468;GO:0004672;GO:0005524;GO:0006468	K15409	T	veNOG01462	SRSF protein kinase 1 [Source:HGNC Symbol;Acc:HGNC:11305]
MSTRG.13278	ENSAPLG00020015719	MSTRG.13278.2,MSTRG.13278.1	52065	26[-]4792571-4794099	26[-]4727280-4740506	MAPK13	GO:0000165;GO:0004672;GO:0004707;GO:0005524;GO:0006468	K04441	T	veNOG06062	mitogen-activated protein kinase 13 [Source:HGNC Symbol;Acc:HGNC:6875]
MSTRG.13278	ENSAPLG00020015746	MSTRG.13278.2,MSTRG.13278.1	28202	26[-]4792571-4794099	26[-]4822301-4825462	LHFPL5	-	-	S	NOG20073;veNOG01943	LHFPL tetraspan subfamily member 5 [Source:NCBI gene;Acc:101805406]
MSTRG.13278	ENSAPLG00020015747	MSTRG.13278.2,MSTRG.13278.1	33354	26[-]4792571-4794099	26[+]4827453-4828249	CLPS	GO:0005576;GO:0007586;GO:0008047;GO:0016042	K14460	O	veNOG23038	colipase [Source:HGNC Symbol;Acc:HGNC:2085]
MSTRG.13278	ENSAPLG00020015756	MSTRG.13278.2,MSTRG.13278.1	72928	26[-]4792571-4794099	26[+]4867027-4872573	TULP1	-	K19600	R	veNOG09346;opiNOG21087;KOG2502	TUB like protein 1 [Source:HGNC Symbol;Acc:HGNC:12423]
MSTRG.13278	ENSAPLG00020015750	MSTRG.13278.2,MSTRG.13278.1	56209	26[-]4792571-4794099	26[+]4850308-4861477	FKBP5	GO:0000413;GO:0003755;GO:0005515;GO:0005528;GO:0031072;GO:0000413;GO:0003755;GO:0005515;GO:0005528;GO:0031072	K09571	O	veNOG02645	FKBP prolyl isomerase 5 [Source:HGNC Symbol;Acc:HGNC:3721]
MSTRG.13278	ENSAPLG00020015749	MSTRG.13278.2,MSTRG.13278.1	34410	26[-]4792571-4794099	26[-]4828509-4836944	ARMC12	-	-	S	veNOG14470	armadillo repeat containing 12 [Source:HGNC Symbol;Acc:HGNC:21099]
MSTRG.13278	ENSAPLG00020015761	MSTRG.13278.2,MSTRG.13278.1	80056	26[-]4792571-4794099	26[+]4874155-4899219	TEAD3	GO:0003700;GO:0006355;GO:0035329;GO:0045944	K09448	K	veNOG00492	TEA domain transcription factor 3 [Source:HGNC Symbol;Acc:HGNC:11716]
MSTRG.13278	ENSAPLG00020015708	MSTRG.13278.2,MSTRG.13278.1	78357	26[-]4792571-4794099	26[-]4690339-4714214	BRPF3	GO:0005515;GO:0005515;GO:0005515	K11350	R	veNOG01175	bromodomain and PHD finger containing 3 [Source:HGNC Symbol;Acc:HGNC:14256]
MSTRG.13278	ENSAPLG00020015724	MSTRG.13278.2,MSTRG.13278.1	23998	26[-]4792571-4794099	26[-]4744989-4768573	MAPK14	GO:0004672;GO:0004707;GO:0005524;GO:0006468;GO:0004672;GO:0004707;GO:0005524;GO:0006468;GO:0004672;GO:0004707;GO:0005524;GO:0006468	K04441	T	veNOG06062	mitogen-activated protein kinase 14 [Source:HGNC Symbol;Acc:HGNC:6876]
MSTRG.13307	ENSAPLG00020016664	MSTRG.13307.1,MSTRG.13307.2	39665	26[-]5546986-5548074	26[+]5503949-5507321	MLN	GO:0005179;GO:0005576	K05265	R	veNOG23491	motilin [Source:HGNC Symbol;Acc:HGNC:7141]
MSTRG.13307	ENSAPLG00020016667	MSTRG.13307.1,MSTRG.13307.2	1155	26[-]5546986-5548074	26[+]5531521-5545831	IP6K3	GO:0016301;GO:0032958	K07756	T	veNOG08430	inositol hexakisphosphate kinase 3 [Source:HGNC Symbol;Acc:HGNC:17269]
MSTRG.13307	ENSAPLG00020016666	MSTRG.13307.1,MSTRG.13307.2	22994	26[-]5546986-5548074	26[+]5514123-5523992	LEMD2	GO:0005637;GO:0006998;GO:1902531	-	S	veNOG16215	LEM domain nuclear envelope protein 2 [Source:HGNC Symbol;Acc:HGNC:21244]
MSTRG.13307	ENSAPLG00020016661	MSTRG.13307.1,MSTRG.13307.2	56440	26[-]5546986-5548074	26[-]5485764-5490546	-	GO:0004930;GO:0007186;GO:0007601;GO:0007602;GO:0016021;GO:0004930;GO:0007186;GO:0007601;GO:0007602;GO:0016021;GO:0004930;GO:0007186;GO:0007601;GO:0007602;GO:0016021;GO:0004930;GO:0007186;GO:0007601;GO:0007602;GO:0016021	K04250	T	veNOG04786	-
MSTRG.13307	ENSAPLG00020016668	MSTRG.13307.1,MSTRG.13307.2	0	26[-]5546986-5548074	26[+]5547996-5551539	UQCC2	GO:0034551;GO:0034551	K17682	J	veNOG20044	ubiquinol-cytochrome-c reductase complex assembly factor 2 [Source:NCBI gene;Acc:101789867]
MSTRG.13307	ENSAPLG00020016923	MSTRG.13307.1,MSTRG.13307.2	93145	26[-]5546986-5548074	26[+]5641219-5646201	TSPO2	GO:0016021	K05770	T	veNOG21875	translocator protein 2 [Source:HGNC Symbol;Acc:HGNC:21256]
MSTRG.13307	ENSAPLG00020016921	MSTRG.13307.1,MSTRG.13307.2	65342	26[-]5546986-5548074	26[+]5613416-5637111	-	GO:0042981;GO:0043065	K14021	T	veNOG07952	-
MSTRG.13307	ENSAPLG00020016665	MSTRG.13307.1,MSTRG.13307.2	32510	26[-]5546986-5548074	26[+]5512369-5514476	-	-	-	S	veNOG16215	-
MSTRG.13351	ENSAPLG00020003956	MSTRG.13351.4	70246	26[+]6216738-6218364	26[+]6127945-6146492	SLC6A17	GO:0005328;GO:0005887;GO:0016021;GO:0005328;GO:0005887;GO:0016021	K05048	P	veNOG00307	solute carrier family 6 member 17 [Source:HGNC Symbol;Acc:HGNC:31399]
MSTRG.13351	ENSAPLG00020004063	MSTRG.13351.4	76752	26[+]6216738-6218364	26[-]6295116-6296615	KCNA2	GO:0005216;GO:0005249;GO:0005515;GO:0006811;GO:0006813;GO:0008076;GO:0016020;GO:0051260;GO:0055085	K04875	P	veNOG08757;spriNOG09309	potassium voltage-gated channel subfamily A member 2 [Source:HGNC Symbol;Acc:HGNC:6220]
MSTRG.13351	ENSAPLG00020004018	MSTRG.13351.4	14004	26[+]6216738-6218364	26[-]6232368-6234121	LAMTOR5	GO:0005737;GO:0019079;GO:0043066;GO:0043154;GO:0071986	K16344	T	veNOG18337	late endosomal/lysosomal adaptor, MAPK and MTOR activator 5 [Source:HGNC Symbol;Acc:HGNC:17955]
MSTRG.13351	ENSAPLG00020004026	MSTRG.13351.4	17517	26[+]6216738-6218364	26[+]6235881-6238850	PROK1	-	-	T	veNOG23309	prokineticin 1 [Source:HGNC Symbol;Acc:HGNC:18454]
MSTRG.13351	ENSAPLG00020004036	MSTRG.13351.4	24475	26[+]6216738-6218364	26[+]6242839-6246305	-	GO:0004190;GO:0006508	K01378	O	veNOG12928	-
MSTRG.13351	ENSAPLG00020003967	MSTRG.13351.4	37802	26[+]6216738-6218364	26[+]6155470-6178936	KCNC4	GO:0005216;GO:0005249;GO:0005515;GO:0006811;GO:0006813;GO:0008076;GO:0016020;GO:0016021;GO:0051260;GO:0055085;GO:0005216;GO:0005249;GO:0005515;GO:0006811;GO:0006813;GO:0008076;GO:0016020;GO:0016021;GO:0051260;GO:0055085	K04890	P	veNOG08163	potassium voltage-gated channel subfamily C member 4 [Source:HGNC Symbol;Acc:HGNC:6236]
MSTRG.13351	ENSAPLG00020003994	MSTRG.13351.4	949	26[+]6216738-6218364	26[-]6219313-6230144	SLC16A4	GO:0055085;GO:0055085;GO:0055085	K08181	G	veNOG11085	solute carrier family 16 member 4 [Source:HGNC Symbol;Acc:HGNC:10925]
MSTRG.13351	ENSAPLG00020003975	MSTRG.13351.4	12620	26[+]6216738-6218364	26[+]6200883-6204118	RBM15	GO:0003676	K13190	R	veNOG11859	RNA binding motif protein 15 [Source:HGNC Symbol;Acc:HGNC:14959]
[truncated: 14,654 more rows]
