# Supplementary material for: Differential expression profile and in-silico functional analysis of long noncoding RNA and mRNA in duck embryo fibroblasts infected with duck plague virus
Source: BMC Genomics. 2022 Jul 14;23:509. doi: 10.1186/s12864-022-08739-7 (PMC9281093; doi:10.1186/s12864-022-08739-7)
Supplement: Supplementary file 8 — Additional file 8: Table S8. Prediction of trans-regulatory targets of lncRNA. [file 12864_2022_8739_MOESM8_ESM.xlsx]

## Sheet: Sheet1
lncRNATransID	mRNAGeneID	Pvalue	Correlation	Chromosome	Start Site	End Site	Direction	Length	Name	GO	KEGG	eggNOG Class	eggNOG	Description
MSTRG.16766.11	ENSAPLG00020004007	0.000725327	-0.977929	3	33055813	33060053	-	1529	EEF1A1	GO:0003746;GO:0003924;GO:0005525;GO:0006414	K03231	J	veNOG02447	eukaryotic translation elongation factor 1 alpha 1 [Source:NCBI gene;Acc:101794346]
MSTRG.16766.11	ENSAPLG00020014475	0.00204736	0.962824	22	10408982	10409550	-	252	-	GO:0015078;GO:0015986;GO:0045263	K02126	C	veNOG16817	-
MSTRG.16766.11	ENSAPLG00020016063	0.00143439	-0.968915	2	140753558	140761588	+	1733	VIM	GO:0005882	K07606	Z	veNOG06217	vimentin [Source:NCBI gene;Acc:101800293]
MSTRG.16766.11	ENSAPLG00020005980	0.00284572	-0.956122	2	136598503	136635071	-	4818	COL1A2	GO:0005201;GO:0005201;GO:0005201;GO:0005201;GO:0005201	K06236	W	KOG3544;veNOG00535	collagen type I alpha 2 chain [Source:HGNC Symbol;Acc:HGNC:2198]
MSTRG.16766.11	ENSAPLG00020013590	0.00301593	-0.954819	15	3977515	3980745	+	1725	ACTB	-	K05692	Z	COG5277;veNOG00356	Anas platyrhynchos actin beta (ACTB), mRNA. [Source:RefSeq mRNA;Acc:NM_001310421]
MSTRG.16766.11	ENSAPLG00020004811	0.00175221	-0.965624	18	1015829	1024856	-	2650	P4HB	GO:0003756;GO:0016853;GO:0045454	K09580	O	veNOG05758	prolyl 4-hydroxylase subunit beta [Source:HGNC Symbol;Acc:HGNC:8548]
MSTRG.16766.11	ENSAPLG00020002466	0.0026806	-0.957423	3	16754920	16775320	+	1286	YWHAQ	GO:0019904	K16197	O	veNOG06407	tyrosine 3-monooxygenase/tryptophan 5-monooxygenase activation protein theta [Source:NCBI gene;Acc:101804502]
MSTRG.16766.11	ENSAPLG00020012601	0.00104497	-0.973489	28	3421925	3430283	+	2924	EEF2	GO:0003924;GO:0005525	K03234	J	veNOG01604	eukaryotic translation elongation factor 2 [Source:HGNC Symbol;Acc:HGNC:3214]
MSTRG.16766.11	ENSAPLG00020014894	0.00236146	0.960056	2	40724918	40726659	+	524	RPS20	GO:0003723;GO:0003735;GO:0005840;GO:0006412;GO:0015935;GO:0003723;GO:0003735;GO:0005840;GO:0006412;GO:0015935	K02969	J	veNOG21467	ribosomal protein S20 [Source:NCBI gene;Acc:101791828]
MSTRG.16766.11	ENSAPLG00020017600	0.00151527	-0.968046	14	3644403	3665439	+	2595	TGFBI	GO:0005178;GO:0005515;GO:0005518;GO:0007155;GO:0008283;GO:0050840;GO:0005178;GO:0005515;GO:0005518;GO:0007155;GO:0008283;GO:0050840	K19519	WM	veNOG00988	transforming growth factor beta induced [Source:NCBI gene;Acc:101796881]
MSTRG.16766.11	ENSAPLG00020003248	0.00240363	0.959698	19	11127076	11131090	-	2293	HSPA5	-	K09490	O	veNOG10207	heat shock protein family A (Hsp70) member 5 [Source:HGNC Symbol;Acc:HGNC:5238]
MSTRG.16766.11	ENSAPLG00020000981	0.00314793	-0.953833	1	108465941	108672282	-	2734	APP	GO:0007399;GO:0008201;GO:0016021;GO:0046914;GO:0007399;GO:0008201;GO:0016021;GO:0046914	K04520	R	veNOG04908	amyloid beta precursor protein [Source:HGNC Symbol;Acc:HGNC:620]
MSTRG.16766.11	ENSAPLG00020011734	0.000556883	-0.98067	17	11763246	11767791	-	606	TMED2	-	K20347	U	veNOG09418	transmembrane p24 trafficking protein 2 [Source:NCBI gene;Acc:101791587]
MSTRG.16766.11	ENSAPLG00020001485	0.00340867	-0.951943	6	4178389	4277245	+	3893	COL5A2	GO:0005201;GO:0005515;GO:0005201;GO:0005515;GO:0005201;GO:0005515	K19721	W	veNOG07378	collagen type V alpha 2 chain [Source:HGNC Symbol;Acc:HGNC:2210]
MSTRG.16766.11	ENSAPLG00020004383	0.00164938	-0.966654	4	31966610	31969860	+	1292	SFRP2	GO:0005515	K02176	T	veNOG11970	secreted frizzled related protein 2 [Source:NCBI gene;Acc:101794947]
MSTRG.16766.11	ENSAPLG00020011376	0.0021364	0.962019	16	166780	171152	-	1905	SRSF6	GO:0003676	K12893	A	veNOG01171	serine and arginine rich splicing factor 6 [Source:NCBI gene;Acc:101799354]
MSTRG.16766.11	ENSAPLG00020014493	0.00258793	-0.958171	19	9782949	9809007	+	2704	GSN	GO:0005509;GO:0045010;GO:0051014;GO:0051015;GO:0051016;GO:0005509;GO:0045010;GO:0051014;GO:0051015;GO:0051016;GO:0005509;GO:0045010;GO:0051014;GO:0051015;GO:0051016;GO:0005509;GO:0045010;GO:0051014;GO:0051015;GO:0051016;GO:0005509;GO:0045010;GO:0051014;GO:0051015;GO:0051016;GO:0005509;GO:0045010;GO:0051014;GO:0051015;GO:0051016	K05768	Z	veNOG01476	gelsolin [Source:HGNC Symbol;Acc:HGNC:4620]
MSTRG.16766.11	ENSAPLG00020010174	0.00124097	-0.971097	10	7511330	7538724	-	983	RHOA	GO:0003924;GO:0005525;GO:0007264;GO:0003924;GO:0005525;GO:0007264	K04513	TR	NOG04847;veNOG07289	ras homolog family member A [Source:NCBI gene;Acc:101797910]
MSTRG.16766.11	ENSAPLG00020016529	0.00271009	0.957188	8	29218081	29219028	-	948	JUN	GO:0003677;GO:0003700;GO:0006355	K04448	K	veNOG02610	Jun proto-oncogene, AP-1 transcription factor subunit [Source:NCBI gene;Acc:101796626]
MSTRG.16766.11	ENSAPLG00020003823	0.00255519	-0.958438	19	6880647	6891596	+	935	SURF4	GO:0016021	K20369	U	veNOG03061;veNOG33753	surfeit 4 [Source:NCBI gene;Acc:101792231]
MSTRG.16766.11	ENSAPLG00020017977	0.000128774	-0.99072	1	55953526	55954720	+	177	-	-	-	-	-	-
MSTRG.16766.11	ENSAPLG00020015905	0.00367043	0.950117	3	1588933	1597703	+	1722	-	GO:0005515;GO:0005524;GO:0006325;GO:0006355;GO:0016887	-	O	veNOG03096	-
MSTRG.16766.11	ENSAPLG00020014129	0.0015927	0.967235	20	1544571	1547007	-	1235	-	GO:0003676;GO:0003723	K12890	A	homNOG06718;veNOG08284	-
MSTRG.16766.11	ENSAPLG00020010373	0.00134957	0.969853	32	1034450	1035591	-	349	-	GO:0003735;GO:0005840;GO:0006412	K02978	J	COG2051;veNOG22910	-
MSTRG.16766.11	ENSAPLG00020018286	0.00323299	-0.953208	6	11129989	11148110	+	2895	COL6A1	-	K06238	W	veNOG08275	collagen type VI alpha 1 chain [Source:HGNC Symbol;Acc:HGNC:2211]
MSTRG.16766.11	ENSAPLG00020014875	0.000780182	-0.977106	2	39766997	39776076	-	909	SDCBP	GO:0005515;GO:0007268;GO:0030036;GO:0035556	K17254	T	veNOG12809	syndecan binding protein [Source:NCBI gene;Acc:101790643]
MSTRG.16766.11	ENSAPLG00020012945	0.00302267	-0.954768	3	51156640	51159464	+	1786	MARCKS	GO:0005516	-	-	-	myristoylated alanine rich protein kinase C substrate [Source:HGNC Symbol;Acc:HGNC:6759]
MSTRG.16766.11	ENSAPLG00020003215	0.00333048	0.952502	24	332287	336933	+	1605	RSRP1	-	-	S	veNOG19937;opiNOG34405	arginine and serine rich protein 1 [Source:HGNC Symbol;Acc:HGNC:25234]
MSTRG.16766.11	ENSAPLG00020011179	0.000985748	-0.974254	32	2505060	2507547	+	909	SSR2	GO:0005783;GO:0016021	K13250	U	veNOG13263	signal sequence receptor subunit 2 [Source:HGNC Symbol;Acc:HGNC:11324]
MSTRG.16766.11	ENSAPLG00020018288	0.00163611	-0.966789	10	3891375	3967798	-	3477	FBLN2	GO:0005509;GO:0005515;GO:0005576;GO:0030198;GO:0062023;GO:0005509;GO:0005515;GO:0005576;GO:0030198;GO:0062023	K17307	T	veNOG11820	fibulin 2 [Source:HGNC Symbol;Acc:HGNC:3601]
MSTRG.16766.11	ENSAPLG00020010715	0.00337762	-0.952164	6	15795369	15801208	+	4737	-	GO:0005515;GO:0005515	K12567	Z	veNOG06654	-
MSTRG.16766.11	ENSAPLG00020018021	0.000971078	-0.974447	1	57882598	57883599	+	1002	CKAP4	-	K13999	U	veNOG09298	cytoskeleton associated protein 4 [Source:HGNC Symbol;Acc:HGNC:16991]
MSTRG.16766.11	ENSAPLG00020017271	0.00162842	-0.966868	11	12778255	12801753	-	3140	SH3BGRL	-	-	S	veNOG21918	SH3 domain binding glutamate rich protein like [Source:NCBI gene;Acc:101801958]
MSTRG.16766.11	ENSAPLG00020010657	0.00082721	-0.976424	6	15629586	15640142	+	531	-	-	K12567	Z	veNOG18893;veNOG06654	-
MSTRG.16766.11	ENSAPLG00020015052	0.000925569	-0.975056	1	46598376	46607613	-	1382	SLC25A3	-	K15102	C	veNOG12661	solute carrier family 25 member 3 [Source:NCBI gene;Acc:101790241]
MSTRG.16766.11	ENSAPLG00020017297	0.000876231	-0.975732	14	2839707	2845217	-	518	SKP1	GO:0006511	K03094	O	COG5201;veNOG02144	S-phase kinase associated protein 1 [Source:NCBI gene;Acc:101803413]
MSTRG.16766.11	ENSAPLG00020005052	0.000954761	0.974664	17	7049457	7059211	-	1582	YWHAH	GO:0019904	K16198	OT	COG5040;veNOG03689	tyrosine 3-monooxygenase/tryptophan 5-monooxygenase activation protein eta [Source:NCBI gene;Acc:110353990]
MSTRG.16766.11	ENSAPLG00020016954	0.000607179	-0.979813	2	115603618	115612162	-	2997	CTNNB1	GO:0005515;GO:0007155;GO:0045296;GO:0005515;GO:0007155;GO:0045296	K02105	ZT	opiNOG05415;veNOG05305	Anas platyrhynchos catenin beta 1 (CTNNB1), mRNA. [Source:RefSeq mRNA;Acc:NM_001310408]
MSTRG.16766.11	ENSAPLG00020002917	0.00163461	-0.966805	19	6082665	6098624	-	2409	-	GO:0005201	K19721	W	veNOG02999	-
MSTRG.16766.11	ENSAPLG00020001394	0.000877001	-0.975722	3	4287052	4295715	-	1105	CTSB	GO:0004197;GO:0006508;GO:0008234;GO:0050790	K01363	O	veNOG02312	cathepsin B [Source:HGNC Symbol;Acc:HGNC:2527]
MSTRG.16766.11	ENSAPLG00020012451	0.000889246	0.975552	3	38909021	38925572	-	1104	AKIRIN2	-	-	K	opiNOG15158;veNOG06650	akirin 2 [Source:NCBI gene;Acc:101795166]
MSTRG.16766.11	ENSAPLG00020010935	0.00222465	-0.961238	1	116615715	116624480	+	1118	PRDX4	GO:0016209;GO:0016491;GO:0045454;GO:0051920;GO:0055114;GO:0016209;GO:0016491;GO:0045454;GO:0051920;GO:0055114;GO:0016209;GO:0016491;GO:0045454;GO:0055114	K03386	O	veNOG06488	peroxiredoxin 4 [Source:NCBI gene;Acc:101796785]
MSTRG.16766.11	ENSAPLG00020015173	0.00313067	-0.95396	1	2372071	2383795	+	1688	GDI2	GO:0005092;GO:0005093;GO:0007264;GO:0015031	K17255	O	veNOG05184	GDP dissociation inhibitor 2 [Source:NCBI gene;Acc:101790649]
MSTRG.16766.11	ENSAPLG00020004012	0.00187649	-0.964419	15	7790665	7792084	+	342	-	GO:0005509	-	T	veNOG23115	-
MSTRG.16766.11	ENSAPLG00020013821	0.000556415	-0.980678	15	5305888	5323572	-	3524	EIF3B	GO:0003676;GO:0003723;GO:0003743;GO:0005515;GO:0005852;GO:0006413;GO:0031369	K03253	J	COG5354;veNOG10110	eukaryotic translation initiation factor 3 subunit B [Source:HGNC Symbol;Acc:HGNC:3280]
MSTRG.16766.11	ENSAPLG00020006608	0.00266063	0.957583	24	713262	713687	-	426	PNRC2	GO:0000184	K18751	K	veNOG19685	proline rich nuclear receptor coactivator 2 [Source:HGNC Symbol;Acc:HGNC:23158]
MSTRG.16766.11	ENSAPLG00020004310	0.000221912	-0.987812	20	5531375	5534255	-	768	-	GO:0005615	K19614	V	veNOG01374	-
MSTRG.16766.11	ENSAPLG00020010634	0.00185529	-0.964622	16	2153125	2180508	+	3116	AHCY	GO:0004013	K01251	H	veNOG09012	adenosylhomocysteinase [Source:NCBI gene;Acc:101795582]
MSTRG.16766.11	ENSAPLG00020005344	0.000253006	-0.986984	14	1402480	1410646	-	782	NDFIP1	GO:0007034;GO:0030001;GO:0007034;GO:0030001	-	R	veNOG08732	Nedd4 family interacting protein 1 [Source:HGNC Symbol;Acc:HGNC:17592]
MSTRG.16766.11	ENSAPLG00020013204	0.000586909	0.980154	6	1358522	1362531	-	779	HSPE1	GO:0005524;GO:0006457	K04078	O	veNOG22938	heat shock protein family E (Hsp10) member 1 [Source:HGNC Symbol;Acc:HGNC:5269]
MSTRG.16766.11	ENSAPLG00020005270	0.00285972	-0.956013	3	83636505	83664766	-	2327	PPP1CB	GO:0016787	K06269	T	veNOG00658	protein phosphatase 1 catalytic subunit beta [Source:NCBI gene;Acc:101798783]
MSTRG.16766.11	ENSAPLG00020011556	0.000647467	-0.979151	2	93019006	93038678	-	1144	SSR1	GO:0005789;GO:0005789	K13249	U	veNOG00162	signal sequence receptor subunit 1 [Source:HGNC Symbol;Acc:HGNC:11323]
MSTRG.16766.11	ENSAPLG00020003866	0.0022082	-0.961382	Z	62720300	62727437	+	1096	PPIC	GO:0000413;GO:0003755;GO:0006457	K09563	O	veNOG09543	peptidylprolyl isomerase C [Source:NCBI gene;Acc:101791205]
MSTRG.16766.11	ENSAPLG00020006375	0.00173524	-0.965792	20	7497503	7666074	-	1532	COL26A1	GO:0005515	-	W	veNOG00719	collagen type XXVI alpha 1 chain [Source:HGNC Symbol;Acc:HGNC:18038]
MSTRG.16766.11	ENSAPLG00020018195	0.000260205	-0.9868	Z	3260872	3268381	+	1871	-	GO:0005524;GO:0015986;GO:0032559;GO:0045261;GO:0046034;GO:0046933;GO:1902600	K02132	C	veNOG00301	-
MSTRG.16766.11	ENSAPLG00020018152	0.00296953	0.95517	Z	1965783	1966268	+	303	C18orf32	-	-	S	veNOG24719	chromosome Z C18orf32 homolog [Source:NCBI gene;Acc:106018418]
MSTRG.16766.11	ENSAPLG00020013149	0.00130427	-0.970366	23	6021269	6027413	+	522	-	GO:0016021	K08117	R	veNOG04908	-
MSTRG.16766.11	ENSAPLG00020007366	0.000471074	-0.982226	1	76788185	76798377	-	1243	-	GO:0003824;GO:0004459;GO:0005737;GO:0005975;GO:0016491;GO:0016616;GO:0019752;GO:0055114	K00016	C	veNOG01780;COG0039	lactate dehydrogenase B [Source:NCBI gene;Acc:101801152]
MSTRG.16766.11	ENSAPLG00020000306	0.00326963	0.952942	1	39252289	39293583	-	6780	ZFC3H1	GO:0000178;GO:0003723;GO:0005515;GO:0006396;GO:0010038;GO:0016756;GO:0046872;GO:0046938;GO:0000178;GO:0003723;GO:0005515;GO:0006396;GO:0000178;GO:0003723;GO:0005515;GO:0006396;GO:0000178;GO:0003723;GO:0005515;GO:0006396	-	S	veNOG01083	zinc finger C3H1-type containing [Source:HGNC Symbol;Acc:HGNC:28328]
MSTRG.16766.11	ENSAPLG00020000467	0.00266504	-0.957548	2	135450268	135465905	+	2263	ASNS	GO:0004066;GO:0006529	K01953	E	veNOG08983	asparagine synthetase (glutamine-hydrolyzing) [Source:HGNC Symbol;Acc:HGNC:753]
MSTRG.16766.11	ENSAPLG00020001683	0.00203071	-0.962977	2	18722453	18743320	+	1434	EIF3E	GO:0003743;GO:0005737;GO:0005852	K03250	J	NOG03679;veNOG11992	eukaryotic translation initiation factor 3 subunit E [Source:HGNC Symbol;Acc:HGNC:3277]
MSTRG.16766.11	ENSAPLG00020016000	0.00231386	-0.960463	8	4819434	4822572	-	1118	-	GO:0005201	K19721	W	meNOG00041;veNOG02999	-
MSTRG.16766.11	ENSAPLG00020005086	0.000263551	-0.986715	4	16024129	16038447	-	1204	CCNI	GO:0051726;GO:0051726	-	D	veNOG10131	cyclin I [Source:HGNC Symbol;Acc:HGNC:1595]
MSTRG.16766.11	ENSAPLG00020017187	0.00230781	-0.960515	27	2986561	3035782	-	2129	DPYSL2	GO:0005737;GO:0007010;GO:0007411;GO:0007420;GO:0008017;GO:0016787;GO:0016810;GO:0030516;GO:0045664;GO:0005737;GO:0007010;GO:0007411;GO:0007420;GO:0008017;GO:0016787;GO:0016810;GO:0030516;GO:0045664;GO:0005737;GO:0007010;GO:0007411;GO:0007420;GO:0008017;GO:0016787;GO:0016810;GO:0030516;GO:0045664;GO:0005737;GO:0007010;GO:0007411;GO:0007420;GO:0008017;GO:0016787;GO:0016810;GO:0030516;GO:0045664	K07528	F	veNOG08016	dihydropyrimidinase like 2 [Source:HGNC Symbol;Acc:HGNC:3014]
MSTRG.16766.11	ENSAPLG00020010462	0.000995776	0.974123	3	115198714	115205709	+	2204	CCT4	GO:0005524;GO:0006457;GO:0051082	K09496	O	veNOG13769	chaperonin containing TCP1 subunit 4 [Source:HGNC Symbol;Acc:HGNC:1617]
MSTRG.16766.11	ENSAPLG00020011270	0.00273735	-0.956971	3	90504383	90531549	+	1603	SRD5A2	GO:0003865;GO:0006629;GO:0008202;GO:0016020;GO:0016627;GO:0055114	K12344	I	veNOG06149	steroid 5 alpha-reductase 2 [Source:HGNC Symbol;Acc:HGNC:11285]
MSTRG.16766.11	ENSAPLG00020006612	0.00335456	0.952329	24	713702	714653	-	171	-	-	-	-	-	-
MSTRG.16766.11	ENSAPLG00020017666	0.00327816	-0.95288	5	45906279	45917502	-	2846	CFL2	GO:0003779;GO:0015629;GO:0030042;GO:0003779;GO:0015629;GO:0030042	K05765	Z	veNOG00705	cofilin 2 [Source:HGNC Symbol;Acc:HGNC:1875]
MSTRG.16766.11	ENSAPLG00020013973	0.00295325	-0.955294	9	13334588	13698700	+	2597	-	GO:0009966;GO:0046658;GO:0062023;GO:0009966;GO:0046658;GO:0062023	K08111	T	veNOG00729	glypican-5 [Source:NCBI gene;Acc:101803486]
MSTRG.16766.11	ENSAPLG00020017656	0.001181	0.971808	14	4608950	4615331	+	1138	HNRNPAB	GO:0003676;GO:0003676	K13044	A	veNOG09004	heterogeneous nuclear ribonucleoprotein A/B [Source:HGNC Symbol;Acc:HGNC:5034]
MSTRG.16766.11	ENSAPLG00020011967	0.000923928	-0.975078	12	21565623	21587507	-	2523	CASC4	-	-	R	veNOG01276	cancer susceptibility 4 [Source:HGNC Symbol;Acc:HGNC:24892]
MSTRG.16766.11	ENSAPLG00020006188	0.00114572	-0.972234	5	11398442	11441562	-	14103	DYNC1H1	GO:0003777;GO:0005524;GO:0007018;GO:0030286;GO:0003777;GO:0005524;GO:0007018;GO:0030286;GO:0003777;GO:0005524;GO:0007018;GO:0030286	K10413	Z	veNOG13084	dynein cytoplasmic 1 heavy chain 1 [Source:HGNC Symbol;Acc:HGNC:2961]
MSTRG.16766.11	ENSAPLG00020013278	0.00100637	-0.973985	3	54970788	54986025	-	1871	SERINC1	GO:0006658;GO:0006665;GO:0016020	-	S	veNOG02953	serine incorporator 1 [Source:NCBI gene;Acc:101793708]
MSTRG.16766.11	ENSAPLG00020016652	0.00356449	-0.950848	7	12323	49355	-	3471	ALDH18A1	GO:0003824;GO:0004349;GO:0004350;GO:0006561;GO:0016491;GO:0016620;GO:0055114;GO:0003824;GO:0004349;GO:0004350;GO:0006561;GO:0016491;GO:0016620;GO:0055114;GO:0003824;GO:0004349;GO:0004350;GO:0006561;GO:0016491;GO:0016620;GO:0055114;GO:0003824;GO:0004349;GO:0004350;GO:0006561;GO:0016491;GO:0016620;GO:0055114;GO:0003824;GO:0004349;GO:0004350;GO:0006561;GO:0016491;GO:0016620;GO:0055114;GO:0003824;GO:…	K12657	C	veNOG06077	aldehyde dehydrogenase 18 family member A1 [Source:HGNC Symbol;Acc:HGNC:9722]
MSTRG.16766.11	ENSAPLG00020010653	0.00306012	-0.954486	6	15607116	15636996	+	1077	-	-	K12567	Z	meNOG57281;veNOG06654	-
MSTRG.16766.11	ENSAPLG00020003612	0.00124267	-0.971077	Z	18072141	18093495	-	3270	IL6ST	GO:0004896;GO:0005515;GO:0016020	K05060	T	veNOG03843	interleukin 6 signal transducer [Source:HGNC Symbol;Acc:HGNC:6021]
MSTRG.16766.11	ENSAPLG00020010481	0.000303203	-0.985749	10	11245473	11255321	-	1943	SEC61A1	GO:0015031;GO:0016020	K10956	U	veNOG09432	SEC61 translocon subunit alpha 1 [Source:HGNC Symbol;Acc:HGNC:18276]
MSTRG.16766.11	ENSAPLG00020017938	0.00215173	-0.961882	11	15694077	15696188	-	1281	SLC25A5	GO:0005743;GO:0022857;GO:0055085	K05863	C	opiNOG01153;veNOG05293	solute carrier family 25 member 5 [Source:NCBI gene;Acc:101791414]
MSTRG.16766.11	ENSAPLG00020009848	0.00097826	-0.974352	3	87716994	87917786	-	5227	LTBP1	GO:0005509;GO:0005509	K19559	T	veNOG04563	latent transforming growth factor beta binding protein 1 [Source:HGNC Symbol;Acc:HGNC:6714]
MSTRG.16766.11	ENSAPLG00020016562	0.000360288	-0.984462	1	129478492	129584087	+	1276	GPM6B	GO:0016021;GO:0016021;GO:0016021;GO:0016021;GO:0016021;GO:0016021	-	S	opiNOG11359;veNOG12648	glycoprotein M6B [Source:HGNC Symbol;Acc:HGNC:4461]
MSTRG.16766.11	ENSAPLG00020008928	0.00364789	-0.950272	2	146985417	147028999	-	3179	ITGB1	GO:0007155;GO:0007160;GO:0007229;GO:0008305;GO:0038023;GO:0007155;GO:0007160;GO:0007229;GO:0008305;GO:0038023;GO:0007155;GO:0007160;GO:0007229;GO:0008305;GO:0038023	K05719	W	veNOG02235	integrin subunit beta 1 [Source:NCBI gene;Acc:101792849]
MSTRG.16766.11	ENSAPLG00020008176	0.00058899	-0.980118	Z	71213440	71217327	+	706	GNG10	GO:0003924;GO:0005834;GO:0007186	K04545	T	veNOG24939	G protein subunit gamma 10 [Source:NCBI gene;Acc:113840116]
MSTRG.16766.11	ENSAPLG00020000992	0.00262226	-0.957892	8	31800098	31829694	-	3599	WLS	GO:0016055;GO:0017147;GO:0016055;GO:0017147	-	T	opiNOG05619;veNOG11269	Wnt ligand secretion mediator [Source:HGNC Symbol;Acc:HGNC:30238]
MSTRG.16766.11	ENSAPLG00020001166	0.00164887	-0.966659	5	27737494	27750459	-	2517	-	GO:0004190;GO:0005764;GO:0006508	K01379	O	veNOG09018	cathepsin D [Source:NCBI gene;Acc:101792449]
MSTRG.16766.11	ENSAPLG00020003471	0.00127758	0.970672	5	35213418	35232544	-	1012	RBM25	GO:0003676	K12822	A	veNOG04888	RNA binding motif protein 25 [Source:HGNC Symbol;Acc:HGNC:23244]
MSTRG.16766.11	ENSAPLG00020001883	0.00358119	0.950732	1	82765929	82772694	+	1682	ZYX	-	K06273	ST	NOG131696;veNOG05670	zyxin [Source:HGNC Symbol;Acc:HGNC:13200]
MSTRG.16766.11	ENSAPLG00020003351	0.00103506	0.973615	24	530460	531124	-	237	-	-	-	-	-	-
MSTRG.16766.11	ENSAPLG00020006742	0.000757693	-0.97744	18	1222529	1258906	-	7644	FASN	GO:0003824;GO:0004312;GO:0009058;GO:0016491;GO:0016740;GO:0016788;GO:0031177;GO:0055114;GO:0003824;GO:0004312;GO:0009058;GO:0016491;GO:0016740;GO:0016788;GO:0031177;GO:0055114	K00665	I	veNOG09107	Anas platyrhynchos fatty acid synthase (FASN), mRNA. [Source:RefSeq mRNA;Acc:NM_001310798]
MSTRG.16766.11	ENSAPLG00020004692	0.000905452	-0.975329	8	4894472	4960890	-	2048	-	-	K19721	W	veNOG02999	-
MSTRG.16766.11	ENSAPLG00020015611	0.00262822	-0.957844	26	2930836	2935192	+	1701	TNNI1	GO:0005861;GO:0005861	K10371	Z	veNOG13616	troponin I1, slow skeletal type [Source:HGNC Symbol;Acc:HGNC:11945]
MSTRG.16766.11	ENSAPLG00020003071	0.00350197	0.951285	34	5093567	5101807	-	1512	-	GO:0008418;GO:0016811;GO:0070773;GO:0008418;GO:0016811;GO:0070773	-	S	veNOG02004	protein N-terminal glutamine amidohydrolase-like [Source:NCBI gene;Acc:113841736]
MSTRG.16766.11	ENSAPLG00020005147	0.000148944	-0.990019	13	11822133	11842127	+	1985	GPI	GO:0004347;GO:0006094;GO:0006096	K01810	G	veNOG03042	glucose-6-phosphate isomerase [Source:NCBI gene;Acc:101797601]
MSTRG.16766.11	ENSAPLG00020016426	0.00105766	0.973327	20	6143361	6150069	-	1557	CCT6B	GO:0005524;GO:0006457;GO:0051082	K09498	O	veNOG00858	chaperonin containing TCP1 subunit 6B [Source:HGNC Symbol;Acc:HGNC:1621]
MSTRG.16766.11	ENSAPLG00020009767	0.00135806	0.969758	Z	66794623	66800604	-	1194	DNAJA1	GO:0005524;GO:0006457;GO:0009408;GO:0031072;GO:0051082	K09502	O	veNOG08729	DnaJ heat shock protein family (Hsp40) member A1 [Source:HGNC Symbol;Acc:HGNC:5229]
MSTRG.16766.11	ENSAPLG00020017464	0.00209689	-0.962374	8	31314395	31319968	+	3668	LEPROT	-	-	T	veNOG19664	leptin receptor overlapping transcript [Source:NCBI gene;Acc:101803399]
MSTRG.16766.11	ENSAPLG00020011643	0.00159925	-0.967168	6	19337139	19344691	-	2233	KLHL41	GO:0005515;GO:0035914;GO:0045214;GO:0048741	K10473	T	veNOG04782	kelch like family member 41 [Source:HGNC Symbol;Acc:HGNC:16905]
MSTRG.16766.11	ENSAPLG00020012390	0.000425874	-0.983103	3	20338184	20420082	+	5872	PXDN	GO:0004601;GO:0005515;GO:0006979;GO:0020037;GO:0055114;GO:0004601;GO:0005515;GO:0006979;GO:0020037;GO:0055114	K19511	T	veNOG10337	peroxidasin [Source:NCBI gene;Acc:101799839]
MSTRG.16766.11	ENSAPLG00020018065	0.00240352	-0.959699	1	58701751	58713311	+	1257	GLT8D2	GO:0016757	-	G	veNOG06003	glycosyltransferase 8 domain containing 2 [Source:NCBI gene;Acc:101801173]
MSTRG.16766.11	ENSAPLG00020001872	0.000261862	-0.986758	1	62421908	62464122	+	4057	MTPN	GO:0005515	-	RK	NOG92514;veNOG20926	myotrophin [Source:NCBI gene;Acc:101790538]
MSTRG.16766.11	ENSAPLG00020015215	0.00149322	0.968281	9	1693027	1704522	-	1608	CCNL1	GO:0000079;GO:0005634;GO:0006355;GO:0006396	-	R	veNOG00654	cyclin L1 [Source:NCBI gene;Acc:101801565]
MSTRG.16766.11	ENSAPLG00020016569	0.000929875	0.974997	5	8512188	8513039	+	591	-	-	-	S	veNOG19531	-
MSTRG.16766.11	ENSAPLG00020007708	0.000874152	0.975761	32	509761	520084	+	1976	KHDC4	GO:0003723;GO:0005634;GO:0003723;GO:0005634	-	A	veNOG13137	KH domain containing 4, pre-mRNA splicing factor [Source:HGNC Symbol;Acc:HGNC:29145]
MSTRG.16766.11	ENSAPLG00020014908	0.0020094	-0.963173	2	41797989	41808568	+	1189	LYPLA1	GO:0016787	K06128	I	veNOG04574	lysophospholipase 1 [Source:NCBI gene;Acc:101802710]
MSTRG.16766.11	ENSAPLG00020008330	0.00317112	-0.953662	3	99364879	99436092	-	1596	TGFB2	GO:0005160;GO:0005615;GO:0008083	K13376	T	veNOG10702	transforming growth factor beta 2 [Source:HGNC Symbol;Acc:HGNC:11768]
MSTRG.16766.11	ENSAPLG00020018122	0.00256556	0.958353	21	4853328	4863350	+	2614	CCNL2	GO:0005634	-	R	veNOG00654	cyclin L2 [Source:NCBI gene;Acc:101796848]
MSTRG.16766.11	ENSAPLG00020014060	0.00310137	0.954178	1	81333218	81341396	-	1714	-	GO:0005355;GO:0016020;GO:0016021;GO:0022857;GO:0055085;GO:1904659	K08142	G	veNOG07981	solute carrier family 2, facilitated glucose transporter member 3 [Source:NCBI gene;Acc:101791516]
MSTRG.16766.11	ENSAPLG00020001517	0.00137422	0.969577	2	77877554	77885104	+	1892	CCT5	GO:0005524;GO:0006457;GO:0051082;GO:0005524;GO:0006457;GO:0051082	K09497	O	veNOG08017	chaperonin containing TCP1 subunit 5 [Source:NCBI gene;Acc:101803390]
MSTRG.16766.11	ENSAPLG00020009115	0.0018074	0.965084	17	13065246	13116378	-	5494	ATXN2	-	-	A	veNOG07844	ataxin 2 [Source:HGNC Symbol;Acc:HGNC:10555]
MSTRG.16766.11	ENSAPLG00020004430	0.00270126	0.957258	7	33911207	33924920	+	2143	-	GO:0003676;GO:0003723;GO:0004386;GO:0005524;GO:0005634	K16911	A	veNOG04286	nucleolar RNA helicase 2 [Source:NCBI gene;Acc:101800344]
MSTRG.16766.11	ENSAPLG00020013030	0.00209732	0.962371	15	9157671	9161440	+	438	RPS15A	GO:0003735;GO:0005840;GO:0006412	K02957	J	veNOG19177;opiNOG25861	ribosomal protein S15a [Source:HGNC Symbol;Acc:HGNC:10389]
MSTRG.16766.11	ENSAPLG00020007599	0.000929648	-0.975001	9	4178391	4222777	+	1658	SERPINI1	GO:0005615	-	V	veNOG13389	serpin family I member 1 [Source:HGNC Symbol;Acc:HGNC:8943]
MSTRG.16766.11	ENSAPLG00020017581	0.00146336	-0.968601	14	3108355	3112289	+	1962	C5orf24	-	-	S	veNOG09639	chromosome 14 C5orf24 homolog [Source:NCBI gene;Acc:101802152]
MSTRG.16766.11	ENSAPLG00020018348	0.0028663	-0.955962	10	4737799	4750083	+	708	RAB43	GO:0003924;GO:0005525;GO:0003924;GO:0005525;GO:0003924;GO:0005525	K07930	U	veNOG06088	RAB43, member RAS oncogene family [Source:HGNC Symbol;Acc:HGNC:19983]
MSTRG.16766.11	ENSAPLG00020006315	0.00311813	0.954053	16	12505690	12512272	+	1404	ADRM1	GO:0005634;GO:0005737;GO:0005634;GO:0005737;GO:0005634;GO:0005737	-	R	veNOG00709	adhesion regulating molecule 1 [Source:HGNC Symbol;Acc:HGNC:15759]
MSTRG.16766.11	ENSAPLG00020000419	0.000877007	-0.975722	4	35357440	35373597	-	2576	ABCE1	GO:0005524;GO:0016887;GO:0005524;GO:0016887;GO:0005524;GO:0016887	K06174	A	veNOG03174	ATP binding cassette subfamily E member 1 [Source:HGNC Symbol;Acc:HGNC:69]
MSTRG.16766.11	ENSAPLG00020000925	0.00289932	0.955707	8	31743409	31756213	-	1251	SERBP1	GO:0003723;GO:0003730	K13199	R	veNOG11924	SERPINE1 mRNA binding protein 1 [Source:HGNC Symbol;Acc:HGNC:17860]
MSTRG.16766.11	ENSAPLG00020014801	0.00180153	0.965141	32	3366685	3368907	-	909	-	GO:0003676;GO:0003743;GO:0005737;GO:0005852	K03248	J	NOG11382;veNOG02769	-
MSTRG.16766.11	ENSAPLG00020008145	0.000812945	-0.976629	2	64964162	64969224	-	726	C6orf62	-	-	S	opiNOG06398;veNOG08767	chromosome 2 C6orf62 homolog [Source:NCBI gene;Acc:101789548]
MSTRG.16766.11	ENSAPLG00020004900	0.000443664	-0.982752	7	34272796	34294136	+	1893	-	GO:0005764;GO:0006629;GO:0006665	K12382	IG	veNOG09364	-
MSTRG.16766.11	ENSAPLG00020014040	0.000668634	0.978812	8	20860565	20865823	-	1151	DNAJB4	GO:0006457;GO:0051082	K09510	O	veNOG03692	DnaJ heat shock protein family (Hsp40) member B4 [Source:NCBI gene;Acc:101805305]
MSTRG.16766.11	ENSAPLG00020005512	0.00194356	0.963785	24	4023800	4033553	+	2141	NUDC	-	-	T	veNOG11996	nuclear distribution C, dynein complex regulator [Source:NCBI gene;Acc:101800565]
MSTRG.16766.11	ENSAPLG00020001326	0.000574747	-0.980361	3	11234178	11246800	+	1224	LAPTM4A	GO:0016021	K12387	S	veNOG03464	lysosomal protein transmembrane 4 alpha [Source:HGNC Symbol;Acc:HGNC:6924]
MSTRG.16766.11	ENSAPLG00020011641	0.00346043	0.951577	2	161618026	161631109	-	1506	CDC25A	GO:0004725;GO:0006470;GO:1902751;GO:0004725;GO:0006470;GO:1902751	K06645	D	veNOG01475	cell division cycle 25A [Source:HGNC Symbol;Acc:HGNC:1725]
MSTRG.16766.11	ENSAPLG00020011366	0.00194176	-0.963802	27	5790179	5803123	-	1413	SFRP1	GO:0005515	K02166	T	KOG3577;veNOG11613	secreted frizzled related protein 1 [Source:HGNC Symbol;Acc:HGNC:10776]
MSTRG.16766.11	ENSAPLG00020001868	0.00300886	0.954872	1	111424785	111443428	+	1050	-	GO:0003676;GO:0003723;GO:0043484;GO:0051726	-	RL	veNOG06023;opiNOG15726	-
MSTRG.16766.11	ENSAPLG00020002341	0.00295081	-0.955313	Z	46000805	46008363	+	2706	S1PR3	GO:0004930;GO:0007186;GO:0016021;GO:0038036	K04290	T	veNOG00284	sphingosine-1-phosphate receptor 3 [Source:HGNC Symbol;Acc:HGNC:3167]
MSTRG.16766.11	ENSAPLG00020015811	0.00190392	0.964158	10	9942668	9957650	-	2511	RBM5	GO:0000381;GO:0003676;GO:0005681;GO:0008380;GO:0042981;GO:0000381;GO:0003676;GO:0005681;GO:0008380;GO:0042981	K13094	R	veNOG11217	RNA binding motif protein 5 [Source:HGNC Symbol;Acc:HGNC:9902]
MSTRG.16766.11	ENSAPLG00020015505	0.00121021	0.97146	29	296769	297881	+	1113	-	GO:0008137;GO:0042773;GO:0055114	K03883	C	veNOG15058	-
MSTRG.16766.11	ENSAPLG00020011189	0.00206029	0.962706	27	1610631	1626185	+	3005	STAMBP	GO:0005515	K11866	T	veNOG08855	STAM binding protein [Source:HGNC Symbol;Acc:HGNC:16950]
MSTRG.16766.11	ENSAPLG00020004787	0.00352838	-0.9511	17	5760080	5796635	+	6023	CLTCL1	GO:0005198;GO:0005515;GO:0006886;GO:0016192;GO:0030130;GO:0030132;GO:0032051;GO:0071439;GO:0005198;GO:0005515;GO:0006886;GO:0016192;GO:0030130;GO:0030132;GO:0032051;GO:0071439	K04646	U	veNOG07691	clathrin heavy chain like 1 [Source:NCBI gene;Acc:101797303]
MSTRG.16766.11	ENSAPLG00020013330	0.00071121	-0.978145	23	7409134	7417912	+	1478	EI24	-	K10134	TV	veNOG11325	EI24 autophagy associated transmembrane protein [Source:NCBI gene;Acc:101791927]
MSTRG.16766.11	ENSAPLG00020010415	0.000241326	0.987289	6	259312	266570	+	1527	CLK1	GO:0004672;GO:0005524;GO:0006468	K08823	T	veNOG03265	CDC like kinase 1 [Source:NCBI gene;Acc:101802737]
MSTRG.16766.11	ENSAPLG00020018066	0.00151817	-0.968015	25	2213590	2215554	+	462	ORMDL3	GO:0005789;GO:0006672;GO:0016021;GO:0090156	-	S	veNOG04992	ORMDL sphingolipid biosynthesis regulator 3 [Source:NCBI gene;Acc:101802894]
MSTRG.16766.11	ENSAPLG00020012898	0.000153476	-0.989868	3	118582258	118583913	+	1656	-	GO:0004888;GO:0005509;GO:0016021	K03907	T	veNOG10820	-
MSTRG.16766.11	ENSAPLG00020000635	0.000606405	0.979826	4	7927732	7946474	+	706	EIF4E	GO:0003723;GO:0003743;GO:0005737;GO:0006413	K03259	J	veNOG07475	eukaryotic translation initiation factor 4E [Source:HGNC Symbol;Acc:HGNC:3287]
MSTRG.16766.11	ENSAPLG00020011533	0.00364879	-0.950265	14	13146208	13263486	-	3169	CTNNA1	GO:0005198;GO:0007155;GO:0015629;GO:0045296;GO:0051015;GO:0005198;GO:0007155;GO:0015629;GO:0045296;GO:0051015	K05691	W	veNOG02907	catenin alpha 1 [Source:HGNC Symbol;Acc:HGNC:2509]
MSTRG.16766.11	ENSAPLG00020010946	0.00257028	-0.958315	1	116735037	116746359	+	1772	-	GO:0003924;GO:0005525	K03242	J	veNOG02000;COG5257	eukaryotic translation initiation factor 2 subunit gamma [Source:NCBI gene;Acc:101794471]
MSTRG.16766.11	ENSAPLG00020003395	0.00234616	-0.960186	19	6508397	6518747	-	1224	WDR5B	GO:0005515	K14963	R	veNOG11031;opiNOG10363	WD repeat domain 5 [Source:NCBI gene;Acc:101797619]
MSTRG.16766.11	ENSAPLG00020013440	0.000513945	-0.981432	7	18163257	18168883	+	1339	ACTA2	-	K12313	Z	COG5277;veNOG08692	actin alpha 2, smooth muscle [Source:NCBI gene;Acc:101793497]
MSTRG.16766.11	ENSAPLG00020002958	0.00153961	-0.967789	19	6098645	6231050	-	4618	COL5A1	-	K19721	W	veNOG02999	collagen type V alpha 1 chain [Source:HGNC Symbol;Acc:HGNC:2209]
MSTRG.16766.11	ENSAPLG00020012723	0.00221512	0.961321	5	23981565	23986250	-	1218	EIF2B2	GO:0044237	K03754	J	veNOG06316	eukaryotic translation initiation factor 2B subunit beta [Source:NCBI gene;Acc:101801118]
MSTRG.16766.11	ENSAPLG00020018180	0.00357011	-0.950809	25	2718366	2724760	+	3117	FKBP10	GO:0003755;GO:0005509	K09575	O	veNOG09241	FKBP prolyl isomerase 10 [Source:HGNC Symbol;Acc:HGNC:18169]
MSTRG.16766.11	ENSAPLG00020001682	0.00341709	-0.951884	2	78125984	78176393	-	1388	-	-	-	T	veNOG23135	death associated protein [Source:NCBI gene;Acc:101794790]
MSTRG.16766.11	ENSAPLG00020012649	0.00118587	0.971749	3	44013346	44029038	-	2819	PNISR	-	K13170	S	opiNOG09914;veNOG04836	PNN interacting serine and arginine rich protein [Source:NCBI gene;Acc:101802814]
MSTRG.16766.11	ENSAPLG00020001484	0.00274075	-0.956945	2	77344043	77591502	-	4083	SEMA5A	GO:0005515;GO:0030215	K06841	T	veNOG02957	semaphorin 5A [Source:NCBI gene;Acc:101800255]
MSTRG.16766.11	ENSAPLG00020016147	0.00219188	0.961526	19	2365556	2368078	-	1858	TUBB4B	GO:0003924;GO:0005200;GO:0005525;GO:0005874;GO:0007017	K07375	Z	veNOG04241	tubulin beta 4B class IVb [Source:NCBI gene;Acc:101795300]
MSTRG.16766.11	ENSAPLG00020017395	0.00185979	0.964579	5	3102264	3145182	-	2182	FERMT2	GO:0007229;GO:0007229;GO:0007229;GO:0007229	K17083	Z	veNOG07812	fermitin family member 2 [Source:HGNC Symbol;Acc:HGNC:15767]
MSTRG.16766.11	ENSAPLG00020009259	0.00264978	0.95767	Z	11696130	11700622	+	1079	BRIX1	-	K14820	J	veNOG08401	biogenesis of ribosomes BRX1 [Source:HGNC Symbol;Acc:HGNC:24170]
MSTRG.16766.11	ENSAPLG00020006754	0.000763192	0.977358	24	764960	772115	-	2286	CAP1	GO:0000902;GO:0003779;GO:0007010;GO:0030036	K17261	ZT	veNOG03130	cyclase associated actin cytoskeleton regulatory protein 1 [Source:HGNC Symbol;Acc:HGNC:20040]
MSTRG.16766.11	ENSAPLG00020009937	0.0031461	-0.953846	17	11523696	11536268	-	791	RFLNA	GO:0031005;GO:0061181;GO:0061572	-	S	veNOG16968	refilin-A [Source:NCBI gene;Acc:101798185]
MSTRG.16766.11	ENSAPLG00020003221	0.000876995	0.975722	18	1550989	1558060	+	1469	FAM104B	-	-	S	veNOG19357	family with sequence similarity 104 member B [Source:HGNC Symbol;Acc:HGNC:25085]
MSTRG.16766.11	ENSAPLG00020011086	0.00176371	0.965511	15	16162093	16175244	+	1221	C16orf72	-	-	S	veNOG06303;NOG15533	chromosome 15 C16orf72 homolog [Source:NCBI gene;Acc:101791626]
MSTRG.16766.11	ENSAPLG00020001413	0.00279616	-0.956508	2	144946846	144965889	+	2971	YME1L1	GO:0004222;GO:0005524;GO:0006508;GO:0016020;GO:0004222;GO:0005524;GO:0006508;GO:0016020;GO:0004222;GO:0005524;GO:0006508;GO:0016020;GO:0004222;GO:0005524;GO:0006508;GO:0016020;GO:0004222;GO:0005524;GO:0006508;GO:0016020;GO:0004222;GO:0005524;GO:0006508;GO:0016020	K08955	O	veNOG06272	YME1 like 1 ATPase [Source:HGNC Symbol;Acc:HGNC:12843]
MSTRG.16766.11	ENSAPLG00020017763	0.00279214	-0.95654	3	95079943	95123100	+	5668	NID1	GO:0005509;GO:0007160;GO:0007160;GO:0005509;GO:0007160;GO:0005509;GO:0007160	K06826	T	veNOG04405	nidogen 1 [Source:HGNC Symbol;Acc:HGNC:7821]
MSTRG.16766.11	ENSAPLG00020006996	0.00272793	0.957046	8	18057405	18059979	-	1991	CCN1	GO:0005515;GO:0005520;GO:0005576;GO:0005515;GO:0005520;GO:0005576	K06829	W	veNOG06647	cellular communication network factor 1 [Source:NCBI gene;Acc:101799001]
MSTRG.16766.11	ENSAPLG00020015195	0.00205609	0.962745	8	26884130	26904899	-	1945	CC2D1B	GO:0001227;GO:0001227;GO:0001227	K18260	R	veNOG03064	coiled-coil and C2 domain containing 1B [Source:HGNC Symbol;Acc:HGNC:29386]
MSTRG.16766.11	ENSAPLG00020000558	0.000559563	-0.980623	3	76307664	76338500	-	4271	THBS2	GO:0005509;GO:0005515;GO:0005576;GO:0007155;GO:0016525	K04659	W	veNOG11367	thrombospondin 2 [Source:NCBI gene;Acc:101797964]
MSTRG.16766.11	ENSAPLG00020003420	0.00212101	0.962157	19	11954427	11955821	+	1395	ZBTB43	GO:0003676;GO:0005515	K10514	R	veNOG08041	zinc finger and BTB domain containing 43 [Source:NCBI gene;Acc:101795790]
MSTRG.16766.11	ENSAPLG00020011183	0.00241937	0.959566	27	1603404	1606878	+	693	DUSP11	GO:0004725;GO:0006470;GO:0008138;GO:0016311;GO:0016791	K14165	V	veNOG01715	dual specificity phosphatase 11 [Source:HGNC Symbol;Acc:HGNC:3066]
MSTRG.16766.11	ENSAPLG00020010081	0.00127966	0.970648	21	6235209	6237263	-	1392	ERRFI1	-	-	T	veNOG06809	ERBB receptor feedback inhibitor 1 [Source:HGNC Symbol;Acc:HGNC:18185]
MSTRG.16766.11	ENSAPLG00020011054	0.0016787	0.966357	17	13505951	13530360	-	1446	CORO1C	GO:0005515;GO:0015629;GO:0030036;GO:0051015	K13886	Z	veNOG01632	coronin 1C [Source:HGNC Symbol;Acc:HGNC:2254]
MSTRG.16766.11	ENSAPLG00020014043	0.000228413	0.987634	8	20883823	20920771	+	3171	FUBP1	GO:0003676;GO:0003723;GO:0006355;GO:0003676;GO:0003723;GO:0006355;GO:0003676;GO:0003723;GO:0006355;GO:0003676;GO:0003723;GO:0006355	K13210	A	veNOG02991	far upstream element binding protein 1 [Source:NCBI gene;Acc:101790318]
MSTRG.16766.11	ENSAPLG00020016213	0.00284918	0.956095	12	9660959	9687700	+	1569	ARID3B	GO:0003677	-	K	KOG2744;opiNOG21368;veNOG02252	AT-rich interaction domain 3B [Source:HGNC Symbol;Acc:HGNC:14350]
MSTRG.16766.11	ENSAPLG00020002022	0.00206328	0.962679	13	2934760	2953410	-	970	SIAH1	GO:0005515;GO:0005634;GO:0006511;GO:0007275;GO:0008270	K04506	O	veNOG12028	siah E3 ubiquitin protein ligase 1 [Source:NCBI gene;Acc:101794815]
MSTRG.16766.11	ENSAPLG00020001482	0.00313089	0.953959	5	28795733	28796270	-	453	PHLDA2	GO:0043065;GO:1901981	-	T	veNOG19830	pleckstrin homology like domain family A member 2 [Source:HGNC Symbol;Acc:HGNC:12385]
MSTRG.16766.11	ENSAPLG00020013599	0.000254292	-0.986951	14	938370	944198	+	1367	YIPF5	GO:0016020	K20363	U	veNOG04341	Yip1 domain family member 5 [Source:NCBI gene;Acc:101795153]
MSTRG.16766.11	ENSAPLG00020015523	0.0029005	0.955698	23	1308650	1309668	-	603	TAGLN	GO:0005515;GO:0051015	K20526	Z	veNOG01223	transgelin [Source:NCBI gene;Acc:113839853]
MSTRG.16766.11	ENSAPLG00020007351	0.00231957	0.960414	1	54892230	54910996	+	3442	DDX17	GO:0003676;GO:0005524;GO:0003676;GO:0005524	K13178	A	veNOG01425	DEAD-box helicase 17 [Source:NCBI gene;Acc:101797053]
MSTRG.16766.11	ENSAPLG00020009390	0.00229824	0.960598	Z	41419672	41447111	-	3046	-	GO:0005515;GO:0005515;GO:0005515	K04523	O	veNOG08797	ubiquilin 1 [Source:NCBI gene;Acc:101804070]
MSTRG.16766.11	ENSAPLG00020011690	0.00105941	-0.973305	5	23628597	23644198	+	3769	tgf-beta3	GO:0005160;GO:0005615;GO:0008083;GO:0005160;GO:0005615;GO:0008083	K13377	T	veNOG03192	transforming growth factor beta 3 [Source:HGNC Symbol;Acc:HGNC:11769]
MSTRG.16766.11	ENSAPLG00020007158	0.00328609	-0.952822	2	33030844	33053616	-	1079	PI15	GO:0005576	-	S	veNOG12501	peptidase inhibitor 15 [Source:NCBI gene;Acc:101797261]
MSTRG.16766.11	ENSAPLG00020004804	0.00188986	-0.964292	4	34451169	34484276	-	1813	EDNRA	GO:0004930;GO:0004962;GO:0007186;GO:0008217;GO:0016021;GO:0042310;GO:0048484	K04197	T	veNOG06587	endothelin receptor type A [Source:NCBI gene;Acc:101796799]
MSTRG.16766.11	ENSAPLG00020001794	0.00309463	-0.954228	6	5233867	5278204	-	5382	ITGAV	GO:0007155;GO:0008305;GO:0007155;GO:0008305;GO:0007155;GO:0008305;GO:0007155;GO:0008305;GO:0007155;GO:0008305;GO:0007155;GO:0008305	K06487	W	veNOG03697	integrin subunit alpha V [Source:HGNC Symbol;Acc:HGNC:6150]
MSTRG.16766.11	ENSAPLG00020008889	0.00296453	0.955208	3	107752250	107759961	+	1382	EIF4A3	GO:0003676;GO:0005524;GO:0003676;GO:0005524;GO:0003676;GO:0005524	K13025	J	opiNOG00452;veNOG09351	eukaryotic translation initiation factor 4A3 [Source:HGNC Symbol;Acc:HGNC:18683]
MSTRG.16766.11	ENSAPLG00020012577	0.000288521	0.986099	17	12356135	12360918	+	1442	RNF34	-	-	O	veNOG06550	ring finger protein 34 [Source:NCBI gene;Acc:101801802]
MSTRG.16766.11	ENSAPLG00020005779	0.00329702	0.952743	11	1277025	1325670	-	5223	THOC2	GO:0000347;GO:0006397;GO:0006406	K12879	K	veNOG07553	THO complex 2 [Source:HGNC Symbol;Acc:HGNC:19073]
MSTRG.16766.11	ENSAPLG00020009031	0.00332763	0.952523	14	57597	84922	-	1590	REEP2	-	K17338	U	veNOG00563	receptor accessory protein 2 [Source:NCBI gene;Acc:101799866]
MSTRG.16766.11	ENSAPLG00020001753	0.00290081	0.955696	5	34505077	34514646	+	1127	SNAP23	-	K08508	U	veNOG06716	synaptosome associated protein 23 [Source:NCBI gene;Acc:101791930]
MSTRG.16766.11	ENSAPLG00020012537	0.000491975	-0.981835	3	40116467	40164321	-	2066	MAP3K7	GO:0000287;GO:0004672;GO:0004709;GO:0005524;GO:0006468;GO:0007165;GO:0000287;GO:0004672;GO:0004709;GO:0005524;GO:0006468;GO:0007165;GO:0000287;GO:0004672;GO:0004709;GO:0005524;GO:0006468;GO:0007165	K04427	T	veNOG08557	mitogen-activated protein kinase kinase kinase 7 [Source:HGNC Symbol;Acc:HGNC:6859]
MSTRG.16766.11	ENSAPLG00020002071	0.00197376	0.963503	19	10265030	10266346	-	1317	ZBTB26	GO:0003676;GO:0005515	K10505	R	veNOG10784	zinc finger and BTB domain containing 26 [Source:NCBI gene;Acc:101798340]
MSTRG.16766.11	ENSAPLG00020015158	0.00358008	0.95074	9	1236744	1255414	-	3279	DHX36	GO:0003676;GO:0004386;GO:0005524	K14442	A	veNOG12787	DEAH-box helicase 36 [Source:HGNC Symbol;Acc:HGNC:14410]
MSTRG.16766.11	ENSAPLG00020009774	0.00212601	0.962112	17	11113576	11123167	-	1245	-	GO:0005515	-	Z	veNOG07552	-
MSTRG.16766.11	ENSAPLG00020004710	0.00179757	0.96518	8	5094065	5105637	+	1729	RNPC3	GO:0003676;GO:0005515;GO:0003676;GO:0005515;GO:0003676	K13157	A	veNOG34706;opiNOG03770;veNOG05382	RNA binding region (RNP1, RRM) containing 3 [Source:HGNC Symbol;Acc:HGNC:18666]
MSTRG.16766.11	ENSAPLG00020014342	0.00267857	-0.957439	7	25927457	25932810	-	2007	-	-	-	S	veNOG22385	transmembrane protein 254 [Source:NCBI gene;Acc:101795390]
MSTRG.16766.11	ENSAPLG00020003203	0.00119645	-0.971623	24	328474	332957	-	729	TMEM50A	-	-	S	veNOG13924	transmembrane protein 50A [Source:HGNC Symbol;Acc:HGNC:30590]
MSTRG.16766.11	ENSAPLG00020009441	0.000925504	-0.975057	Z	65626164	65659127	-	1123	AP3S1	GO:0006886;GO:0015031;GO:0016192;GO:0030117	K12399	U	veNOG08775	adaptor related protein complex 3 subunit sigma 1 [Source:HGNC Symbol;Acc:HGNC:2013]
MSTRG.16766.11	ENSAPLG00020007517	0.00362718	-0.950414	14	6841614	6846131	+	3134	MFAP3	-	-	TR	veNOG00446;opiNOG18206	microfibril associated protein 3 [Source:HGNC Symbol;Acc:HGNC:7034]
MSTRG.16766.11	ENSAPLG00020015208	0.0013102	-0.970298	9	1580113	1584545	-	1931	SSR3	GO:0006614;GO:0016021	K13251	U	NOG04632;veNOG04492	signal sequence receptor subunit 3 [Source:NCBI gene;Acc:101800746]
MSTRG.16766.11	ENSAPLG00020017038	0.00322577	0.953261	20	3880968	3887467	-	1359	NLE1	GO:0005515	K14855	S	veNOG09797	notchless homolog 1 [Source:HGNC Symbol;Acc:HGNC:19889]
MSTRG.16766.11	ENSAPLG00020009155	0.00229742	-0.960605	Z	11234904	11251977	+	3348	TARS1	GO:0000166;GO:0004812;GO:0004829;GO:0005524;GO:0005737;GO:0006418;GO:0006435;GO:0043039	K01868	J	veNOG07317	threonyl-tRNA synthetase 1 [Source:HGNC Symbol;Acc:HGNC:11572]
MSTRG.16766.11	ENSAPLG00020007997	0.00227259	0.96082	1	83513527	83562884	+	1731	KPNA1	GO:0005515;GO:0005634;GO:0005737;GO:0006606;GO:0061608;GO:0140142	K15042	U	veNOG01719	karyopherin subunit alpha 1 [Source:HGNC Symbol;Acc:HGNC:6394]
MSTRG.16766.11	ENSAPLG00020013555	0.000676793	0.978683	9	17553964	17574296	-	3186	SAP130	GO:0006355;GO:0006355	K19192	K	veNOG13553	Sin3A associated protein 130 [Source:NCBI gene;Acc:101792401]
MSTRG.16766.11	ENSAPLG00020011121	0.00117119	-0.971926	7	37809276	37811630	-	594	-	GO:0006629	K12382	IG	veNOG09364	-
MSTRG.16766.11	ENSAPLG00020018335	0.0024921	0.958958	1	60987327	61006468	-	1662	-	GO:0046872;GO:0046872	K15687	O	veNOG08787	makorin ring finger protein 1 [Source:NCBI gene;Acc:101795282]
MSTRG.16766.11	ENSAPLG00020008361	0.00019109	0.988692	2	145587259	145646757	+	3445	WAC	GO:0005515;GO:0005515	-	A	veNOG12032	WW domain containing adaptor with coiled-coil [Source:NCBI gene;Acc:101792100]
MSTRG.16766.11	ENSAPLG00020003102	0.000302091	-0.985775	3	106818194	106830508	-	1479	APMAP	GO:0009058;GO:0016844	-	R	veNOG01304	adipocyte plasma membrane associated protein [Source:NCBI gene;Acc:101798068]
MSTRG.16766.11	ENSAPLG00020008806	0.0017125	0.966018	13	21581460	21609971	+	3958	PHLPP2	GO:0003824;GO:0005515	K16340	T	veNOG05241	PH domain and leucine rich repeat protein phosphatase 2 [Source:HGNC Symbol;Acc:HGNC:29149]
MSTRG.16766.11	ENSAPLG00020014188	0.00234379	0.960206	1	81505497	81520121	+	1900	FKBP4	GO:0000413;GO:0003755;GO:0005515;GO:0005528;GO:0031072	K09571	O	veNOG02645	FKBP prolyl isomerase 4 [Source:NCBI gene;Acc:101799954]
MSTRG.16766.11	ENSAPLG00020010833	0.000516178	-0.981392	1	114978129	115025217	+	1527	BACE2	GO:0004190;GO:0006508;GO:0016021	K07747	O	veNOG04696	beta-secretase 2 [Source:HGNC Symbol;Acc:HGNC:934]
MSTRG.16766.11	ENSAPLG00020008468	0.0025016	-0.958879	15	7993020	8006941	+	1735	RAC1	GO:0003924;GO:0005525;GO:0007264;GO:0003924;GO:0005525;GO:0007264;GO:0003924;GO:0005525;GO:0007264	K04392	T	veNOG05516	Rac family small GTPase 1 [Source:NCBI gene;Acc:101801980]
MSTRG.16766.11	ENSAPLG00020015718	0.0018146	-0.965014	12	8352456	8363214	+	1881	PSMA4	GO:0004175;GO:0004298;GO:0005839;GO:0006511;GO:0019773;GO:0051603	K02728	O	veNOG00553	proteasome 20S subunit alpha 4 [Source:HGNC Symbol;Acc:HGNC:9533]
MSTRG.16766.11	ENSAPLG00020010943	0.00143448	-0.968914	1	37663028	37692287	+	5681	CAND1	GO:0010265	K17263	R	veNOG08485	cullin associated and neddylation dissociated 1 [Source:NCBI gene;Acc:101790825]
MSTRG.16766.11	ENSAPLG00020013603	0.00284561	-0.956123	14	1099058	1158706	+	2559	NR3C1	GO:0003677;GO:0003700;GO:0003707;GO:0004883;GO:0005496;GO:0005634;GO:0006355;GO:0008270;GO:0042921;GO:0043402;GO:0043565	K05771	K	veNOG00617	nuclear receptor subfamily 3 group C member 1 [Source:HGNC Symbol;Acc:HGNC:7978]
MSTRG.16766.11	ENSAPLG00020008362	0.00198171	0.963429	13	10316412	10322330	-	2021	HERPUD1	GO:0005515	K14027	O	veNOG09894	homocysteine inducible ER protein with ubiquitin like domain 1 [Source:NCBI gene;Acc:106017251]
MSTRG.16766.11	ENSAPLG00020011688	0.00225145	0.961003	24	1260481	1274306	+	2711	HDAC1	GO:0004407;GO:0016575	K06067	B	opiNOG03031;veNOG03138	histone deacetylase 1 [Source:HGNC Symbol;Acc:HGNC:4852]
MSTRG.16766.11	ENSAPLG00020012798	0.00340451	-0.951973	12	21882090	21885779	-	1489	IDH2	GO:0000287;GO:0004450;GO:0006102;GO:0016616;GO:0051287;GO:0055114	K00031	C	veNOG05131	isocitrate dehydrogenase (NADP(+)) 2 [Source:NCBI gene;Acc:113844902]
MSTRG.16766.11	ENSAPLG00020007731	0.00313751	0.95391	28	4459175	4464350	+	2161	CACTIN	GO:0005515;GO:0005515	-	T	veNOG08980	cactin, spliceosome C complex subunit [Source:HGNC Symbol;Acc:HGNC:29938]
MSTRG.16766.11	ENSAPLG00020008585	0.000585072	0.980185	13	20630392	20678147	+	4914	NFAT5	GO:0000978;GO:0003677;GO:0003700;GO:0006355;GO:0006366;GO:0000978;GO:0003677;GO:0003700;GO:0006355;GO:0006366;GO:0000978;GO:0003677;GO:0003700;GO:0006355;GO:0006366	K17335	K	veNOG08943;opiNOG05322	nuclear factor of activated T cells 5 [Source:HGNC Symbol;Acc:HGNC:7774]
MSTRG.16766.11	ENSAPLG00020011461	0.00258798	0.95817	5	1053463	1056307	+	906	-	GO:0005515;GO:0006396	K13217	A	veNOG09609	-
MSTRG.16766.11	ENSAPLG00020014522	0.00220215	0.961436	24	5681562	5751814	-	4701	PUM1	GO:0003723;GO:0003723;GO:0003723	K17943	J	veNOG11229	pumilio RNA binding family member 1 [Source:NCBI gene;Acc:101792623]
MSTRG.16766.11	ENSAPLG00020008814	0.000775581	-0.977174	Z	37133221	37149479	-	2860	PSAT1	GO:0003824;GO:0004648;GO:0006564	K00831	E	veNOG06263	phosphoserine aminotransferase 1 [Source:NCBI gene;Acc:101794860]
MSTRG.16766.11	ENSAPLG00020000538	0.00294049	-0.955392	2	141524466	141538741	+	1204	ARL5B	GO:0005525;GO:0005525	K07950	U	veNOG11022	ADP ribosylation factor like GTPase 5B [Source:NCBI gene;Acc:101802464]
MSTRG.16766.11	ENSAPLG00020006940	0.00141058	0.969176	5	22853320	22858951	-	1260	AHSA1	GO:0001671;GO:0051087;GO:0051879	-	S	veNOG04381	activator of HSP90 ATPase activity 1 [Source:HGNC Symbol;Acc:HGNC:1189]
MSTRG.16766.11	ENSAPLG00020004216	0.000467496	-0.982294	10	10756793	10775018	+	2652	COPG1	GO:0005198;GO:0006886;GO:0016192;GO:0030117;GO:0030126;GO:0005198;GO:0006886;GO:0016192;GO:0030117;GO:0030126;GO:0005198;GO:0006886;GO:0016192;GO:0030117;GO:0030126	K17267	U	opiNOG00987;veNOG02316	COPI coat complex subunit gamma 1 [Source:HGNC Symbol;Acc:HGNC:2236]
MSTRG.16766.11	ENSAPLG00020003679	0.0026421	-0.957732	2	160591163	160626990	-	1791	MYL3	GO:0005509	K12749	Z	veNOG00146	myosin light chain 3 [Source:NCBI gene;Acc:101804464]
MSTRG.16766.11	ENSAPLG00020010966	0.00190633	0.964135	1	38158497	38179328	+	2220	NUP107	GO:0005643;GO:0017056	K14301	YU	veNOG07155	nucleoporin 107 [Source:HGNC Symbol;Acc:HGNC:29914]
MSTRG.16766.11	ENSAPLG00020012340	0.00161791	0.966976	4	75994278	76009382	-	2393	IMMT	-	K17785	M	veNOG02684	inner membrane mitochondrial protein [Source:HGNC Symbol;Acc:HGNC:6047]
MSTRG.16766.11	ENSAPLG00020002695	0.00348303	0.951418	25	172372	177106	+	976	PHOSPHO1	GO:0016791;GO:0016791	K06124	R	veNOG10717	phosphoethanolamine/phosphocholine phosphatase 1 [Source:NCBI gene;Acc:101795093]
MSTRG.16766.11	ENSAPLG00020017296	0.00113158	0.972407	11	13253028	13256111	+	1990	TAF9	GO:0006352;GO:0046982;GO:0006352;GO:0046982	K14535	K	veNOG07104	TATA-box binding protein associated factor 9 [Source:HGNC Symbol;Acc:HGNC:11542]
MSTRG.16766.11	ENSAPLG00020016127	0.00186497	-0.964529	20	8662941	8681669	+	1619	-	-	K03121	K	veNOG03292	-
MSTRG.16766.11	ENSAPLG00020006038	0.00321105	0.953368	20	6851323	6868205	-	1350	-	GO:0019904	K16198	OT	COG5040;veNOG03689	-
MSTRG.16766.11	ENSAPLG00020003983	0.00353762	0.951035	20	5300444	5306716	+	2280	TSR1	GO:0005634;GO:0042254	K14799	S	veNOG11909	TSR1 ribosome maturation factor [Source:HGNC Symbol;Acc:HGNC:25542]
MSTRG.16766.11	ENSAPLG00020014921	0.00291196	-0.95561	5	32181845	32223066	-	1832	CREB3L1	GO:0003677;GO:0003700;GO:0005634;GO:0006355;GO:0030968;GO:0035497;GO:0045944	K09048	K	veNOG12087	cAMP responsive element binding protein 3 like 1 [Source:HGNC Symbol;Acc:HGNC:18856]
MSTRG.16766.11	ENSAPLG00020014300	0.00299154	-0.955003	25	3914504	3928170	-	4245	MRC2	-	K06560	T	veNOG02546	mannose receptor C type 2 [Source:HGNC Symbol;Acc:HGNC:16875]
MSTRG.16766.11	ENSAPLG00020017061	0.0022289	0.961201	23	2307938	2309659	-	381	TRAPPC4	GO:0016192;GO:0030008	K20303	U	veNOG09122;opiNOG11739	trafficking protein particle complex 4 [Source:HGNC Symbol;Acc:HGNC:19943]
MSTRG.16766.11	ENSAPLG00020011013	0.00330285	0.952701	24	3270873	3286341	-	2370	MTF1	GO:0003676	-	K	veNOG10868	metal regulatory transcription factor 1 [Source:NCBI gene;Acc:101803265]
MSTRG.16766.11	ENSAPLG00020012208	0.0026649	-0.957549	21	3195990	3214161	-	4354	PLOD1	GO:0005506;GO:0008475;GO:0016491;GO:0016705;GO:0031418;GO:0055114	K00473	O	veNOG01213	procollagen-lysine,2-oxoglutarate 5-dioxygenase 1 [Source:NCBI gene;Acc:101789966]
MSTRG.16766.11	ENSAPLG00020006631	0.00330599	0.952679	32	349151	351477	-	1379	ILF2	-	K13089	K	veNOG01280	interleukin enhancer binding factor 2 [Source:HGNC Symbol;Acc:HGNC:6037]
MSTRG.16766.11	ENSAPLG00020008805	0.00198325	0.963415	32	681374	688237	+	1997	CLK2	GO:0004672;GO:0005524;GO:0006468	K08823	T	veNOG03265	CDC like kinase 2 [Source:HGNC Symbol;Acc:HGNC:2069]
MSTRG.16766.11	ENSAPLG00020005560	0.00115941	-0.972068	3	91532122	91543238	-	707	DESI2	-	-	S	veNOG01856	desumoylating isopeptidase 2 [Source:NCBI gene;Acc:106014256]
MSTRG.16766.11	ENSAPLG00020002439	0.000196409	-0.988535	31	1034066	1038131	+	2205	CD63	GO:0016021;GO:0016021	K06497	R	veNOG06171	CD63 molecule [Source:HGNC Symbol;Acc:HGNC:1692]
MSTRG.16766.11	ENSAPLG00020013711	0.00297634	-0.955118	7	20885985	20928776	+	2180	TM9SF3	GO:0016021	K17087	U	veNOG06253	transmembrane 9 superfamily member 3 [Source:HGNC Symbol;Acc:HGNC:21529]
MSTRG.16766.11	ENSAPLG00020003324	0.00121496	0.971403	24	520474	529923	-	2021	SRRM1	-	-	-	-	serine and arginine repetitive matrix 1 [Source:HGNC Symbol;Acc:HGNC:16638]
MSTRG.16766.11	ENSAPLG00020005314	0.00136658	-0.969663	16	11080781	11085172	-	909	CTSZ	GO:0006508;GO:0008234	K08568	O	veNOG01249	cathepsin Z [Source:NCBI gene;Acc:101804246]
MSTRG.16766.11	ENSAPLG00020018216	0.000763478	0.977354	25	2926736	2929829	-	651	-	GO:0003924;GO:0005525	K07889	U	veNOG07577	-
MSTRG.16766.11	ENSAPLG00020015067	0.0032223	0.953286	9	561604	585926	+	2965	TSC22D2	GO:0003700;GO:0006355;GO:0003700;GO:0006355	-	K	veNOG00159	TSC22 domain family member 2 [Source:NCBI gene;Acc:101798691]
MSTRG.16766.11	ENSAPLG00020005458	0.00297992	0.955091	5	62997148	63021963	+	2355	ZNF143	GO:0003676;GO:0003676;GO:0003676	-	K	veNOG08859	zinc finger protein 143 [Source:HGNC Symbol;Acc:HGNC:12928]
MSTRG.16766.11	ENSAPLG00020006866	0.00265836	0.957601	24	869171	872583	+	753	-	GO:0000413;GO:0003676;GO:0003755;GO:0006457	K09564	O	veNOG00506	-
MSTRG.16766.11	ENSAPLG00020008706	0.00358838	0.950682	Z	10186877	10196936	-	4157	NPR2	GO:0004672;GO:0005524;GO:0006468;GO:0009190;GO:0016021;GO:0016849;GO:0035556;GO:0004672;GO:0005524;GO:0006468;GO:0009190;GO:0016021;GO:0016849;GO:0035556	K12324	T	veNOG05326	natriuretic peptide receptor 2 [Source:HGNC Symbol;Acc:HGNC:7944]
MSTRG.16766.11	ENSAPLG00020006759	0.00333789	0.952449	8	16848091	16867547	+	1061	GTF2B	GO:0006355;GO:0017025;GO:0070897	K03124	K	veNOG04679;COG1405	general transcription factor IIB [Source:NCBI gene;Acc:101796774]
MSTRG.16766.11	ENSAPLG00020008377	0.00267619	-0.957458	3	49066433	49075425	-	2204	CD164	-	K06546	R	veNOG26121	CD164 molecule [Source:HGNC Symbol;Acc:HGNC:1632]
MSTRG.16766.11	ENSAPLG00020001445	0.0029323	0.955454	8	11454907	11470946	+	1672	UCK2	GO:0005524;GO:0016301;GO:0019206	K00876	F	veNOG00648	uridine-cytidine kinase 2 [Source:HGNC Symbol;Acc:HGNC:12562]
MSTRG.16766.11	ENSAPLG00020008260	0.00187044	0.964477	28	1390062	1401837	+	3023	SUGP2	GO:0003676;GO:0003723;GO:0006396	K13166	R	veNOG03727	SURP and G-patch domain containing 2 [Source:HGNC Symbol;Acc:HGNC:18641]
MSTRG.16766.11	ENSAPLG00020000459	0.00219483	0.9615	5	33020511	33077555	-	5064	INO80	GO:0003677;GO:0005524;GO:0005634;GO:0006281;GO:0006338;GO:0006351;GO:0016887;GO:0031011;GO:0003677;GO:0005524;GO:0005634;GO:0006281;GO:0006338;GO:0006351;GO:0016887;GO:0031011	K11665	L	veNOG12154	INO80 complex ATPase subunit [Source:NCBI gene;Acc:101792013]
MSTRG.16766.11	ENSAPLG00020000135	0.00265507	-0.957628	3	74671394	74675777	-	434	MPC1	GO:0005743;GO:0006850	-	S	veNOG22996	mitochondrial pyruvate carrier 1 [Source:HGNC Symbol;Acc:HGNC:21606]
MSTRG.16766.11	ENSAPLG00020006020	0.00195025	0.963722	16	15001206	15019805	+	2596	-	GO:0004672;GO:0005524;GO:0006468	K03097	T	veNOG06810	casein kinase 2 alpha 1 [Source:NCBI gene;Acc:101804286]
MSTRG.16766.11	ENSAPLG00020012201	0.00288959	0.955782	17	12150258	12156890	+	1611	ANAPC7	GO:0005515	K03354	D	veNOG09917;opiNOG15030	anaphase promoting complex subunit 7 [Source:HGNC Symbol;Acc:HGNC:17380]
MSTRG.16766.11	ENSAPLG00020011957	0.000845362	-0.976165	2	108274061	108466886	-	5533	TNS3	GO:0005515;GO:0005515;GO:0005515;GO:0005515;GO:0005515;GO:0005515	K18080	T	veNOG04366	tensin 3 [Source:HGNC Symbol;Acc:HGNC:21616]
MSTRG.16766.11	ENSAPLG00020015217	0.0010148	0.973876	10	8230122	8237376	+	1542	GNL3	GO:0005525;GO:0005525	K14538	R	veNOG04439	G protein nucleolar 3 [Source:HGNC Symbol;Acc:HGNC:29931]
MSTRG.16766.11	ENSAPLG00020001953	0.00335131	0.952353	8	32281859	32292968	-	2169	ZRANB2	-	-	R	veNOG07106	zinc finger RANBP2-type containing 2 [Source:NCBI gene;Acc:101796102]
MSTRG.16766.11	ENSAPLG00020000638	0.000573391	0.980384	4	35797710	35821263	-	3556	SMARCA5	GO:0003676;GO:0003677;GO:0005524;GO:0005634;GO:0006338;GO:0016589;GO:0016818;GO:0016887;GO:0031491;GO:0043044;GO:0003676;GO:0003677;GO:0005524;GO:0005634;GO:0006338;GO:0016589;GO:0016818;GO:0016887;GO:0031491;GO:0043044;GO:0003676;GO:0003677;GO:0005524;GO:0005634;GO:0006338;GO:0016589;GO:0016818;GO:0016887;GO:0031491;GO:0043044;GO:0003676;GO:0003677;GO:0005524;GO:0005634;GO:0006338;GO:0016589;GO:…	K11654	B	veNOG00662	SWI/SNF related, matrix associated, actin dependent regulator of chromatin, subfamily a, member 5 [Source:HGNC Symbol;Acc:HGNC:11101]
MSTRG.16766.11	ENSAPLG00020002785	0.00124478	-0.971053	17	6697990	6760721	-	4748	-	GO:0005515	-	Z	veNOG11285	sperm antigen with calponin homology and coiled- coil domains 1 like [Source:NCBI gene;Acc:101801274]
MSTRG.16766.11	ENSAPLG00020016870	0.000308546	0.985623	9	8051838	8080309	+	2124	FXR1	GO:0003676;GO:0003723;GO:0003729;GO:0006417;GO:0003676;GO:0003723;GO:0003729;GO:0006417;GO:0003676;GO:0003723;GO:0003729;GO:0006417	K15516	A	veNOG02829	FMR1 autosomal homolog 1 [Source:NCBI gene;Acc:101793846]
MSTRG.16766.11	ENSAPLG00020008368	0.0031305	0.953962	16	15735551	15742389	-	3069	ZNF335	GO:0003676	-	K	veNOG02483	zinc finger protein 335 [Source:HGNC Symbol;Acc:HGNC:15807]
MSTRG.16766.11	ENSAPLG00020000308	0.00309628	0.954216	3	7159890	7162594	-	2042	-	GO:0003676;GO:0003676	-	KR	veNOG28195;KOG1721;veNOG05120	-
MSTRG.16766.11	ENSAPLG00020004034	0.00358466	-0.950708	1	45104620	45105810	-	264	-	GO:0000786;GO:0003677;GO:0046982	K11254	B	COG2036	-
MSTRG.16766.11	ENSAPLG00020007431	0.00207945	0.962532	17	8121334	8142001	-	1122	SUDS3	-	K19201	B	veNOG02205	SDS3 homolog, SIN3A corepressor complex component [Source:NCBI gene;Acc:101799621]
MSTRG.16766.11	ENSAPLG00020016603	0.00305508	-0.954524	13	7731361	7751618	+	3319	PLA2G15	GO:0006629;GO:0008374	K06129	I	opiNOG06125;veNOG02934	phospholipase A2 group XV [Source:NCBI gene;Acc:101796321]
MSTRG.16766.11	ENSAPLG00020015054	0.0028285	-0.956256	9	425265	428238	-	984	COMMD2	-	-	SR	veNOG06144;opiNOG06578	COMM domain containing 2 [Source:HGNC Symbol;Acc:HGNC:24993]
MSTRG.16766.11	ENSAPLG00020014349	0.00138894	0.969414	4	15703303	15715147	-	1744	NUP54	GO:0005643;GO:0005643	K14308	YU	veNOG03329	nucleoporin 54 [Source:HGNC Symbol;Acc:HGNC:17359]
MSTRG.16766.11	ENSAPLG00020012052	0.00123777	0.971135	2	110422239	110460581	+	2128	RANBP9	GO:0005515;GO:0005515	-	R	veNOG04801	RAN binding protein 9 [Source:NCBI gene;Acc:101796629]
MSTRG.16766.11	ENSAPLG00020000868	0.0023686	-0.959995	1	5187578	5195105	+	1435	ATP5F1C	GO:0015986;GO:0045261;GO:0046933;GO:0015986;GO:0045261;GO:0046933	K02136	C	veNOG10837	ATP synthase F1 subunit gamma [Source:NCBI gene;Acc:101799254]
MSTRG.16766.11	ENSAPLG00020003479	0.00271062	0.957184	1	43990340	44003563	-	2138	POLDIP3	GO:0003676	-	K	veNOG07294	DNA polymerase delta interacting protein 3 [Source:HGNC Symbol;Acc:HGNC:23782]
MSTRG.16766.11	ENSAPLG00020014893	0.000643853	-0.97921	8	10018105	10103277	+	10951	NOTCH2	GO:0005509;GO:0005515;GO:0006355;GO:0007219;GO:0007275;GO:0016021;GO:0030154;GO:0038023;GO:0050793;GO:0005509;GO:0005515;GO:0006355;GO:0007219;GO:0007275;GO:0016021;GO:0030154;GO:0038023;GO:0050793;GO:0005509;GO:0005515;GO:0006355;GO:0007219;GO:0007275;GO:0016021;GO:0030154;GO:0038023;GO:0050793;GO:0005509;GO:0005515;GO:0006355;GO:0007219;GO:0007275;GO:0016021;GO:0030154;GO:0038023;GO:0050793;GO:…	K02599	T	veNOG02575	notch receptor 2 [Source:HGNC Symbol;Acc:HGNC:7882]
MSTRG.16766.11	ENSAPLG00020014318	0.00298418	-0.955059	13	2513578	2532857	+	3169	GPT2	GO:0003824;GO:0009058;GO:0030170	K00814	E	veNOG04193	glutamic--pyruvic transaminase 2 [Source:NCBI gene;Acc:101793959]
MSTRG.16766.11	ENSAPLG00020015565	0.000218814	-0.987898	4	52558401	52563116	-	1155	UCHL1	GO:0004843;GO:0006511;GO:0016579;GO:0016787;GO:0016874	K05611	O	veNOG08955	ubiquitin C-terminal hydrolase L1 [Source:HGNC Symbol;Acc:HGNC:12513]
MSTRG.16766.11	ENSAPLG00020008568	0.00119954	-0.971586	17	9510620	9514301	-	737	C12orf49	-	-	S	veNOG01672	chromosome 12 open reading frame 49 [Source:HGNC Symbol;Acc:HGNC:26128]
MSTRG.16766.11	ENSAPLG00020010953	0.000954144	0.974672	1	116779275	116793931	+	2709	-	GO:0003676;GO:0003677;GO:0005634;GO:0006355;GO:0046872	-	K	veNOG05120;opiNOG21582	zinc finger protein X-linked [Source:NCBI gene;Acc:101793750]
MSTRG.16766.11	ENSAPLG00020005069	0.00227604	0.96079	7	21176493	21200042	+	2466	HELLS	GO:0005524	K19001	K	veNOG00375	helicase, lymphoid specific [Source:HGNC Symbol;Acc:HGNC:4861]
MSTRG.16766.11	ENSAPLG00020017659	0.00344148	0.951711	14	4801635	4812569	-	1919	CLK4	GO:0004672;GO:0005524;GO:0006468	K08823	T	veNOG03265	CDC like kinase 4 [Source:NCBI gene;Acc:101798770]
MSTRG.16766.11	ENSAPLG00020015460	0.000769703	0.977261	28	5582191	5585194	-	615	-	GO:0005515	K18647	DK	veNOG01309;veNOG13582	-
MSTRG.16766.11	ENSAPLG00020008157	0.00260463	-0.958035	Z	24160111	24320848	+	4078	AP3B1	GO:0006886;GO:0016192;GO:0030117;GO:0030123;GO:0030131;GO:0006886;GO:0016192;GO:0030117;GO:0030123;GO:0030131;GO:0006886;GO:0016192;GO:0030117;GO:0030123;GO:0030131	K12397	U	veNOG02757	adaptor related protein complex 3 subunit beta 1 [Source:HGNC Symbol;Acc:HGNC:566]
MSTRG.16766.11	ENSAPLG00020011490	0.00260864	0.958003	27	5983568	5995174	+	2406	IKBKB	GO:0004672;GO:0005524;GO:0006468;GO:0008384;GO:0004672;GO:0005524;GO:0006468;GO:0008384	K07209	T	veNOG03868	inhibitor of nuclear factor kappa B kinase subunit beta [Source:NCBI gene;Acc:101790255]
MSTRG.16766.11	ENSAPLG00020008815	0.000720282	0.978006	17	12811929	12825887	-	2482	RSRC2	-	-	S	veNOG02276	arginine and serine rich coiled-coil 2 [Source:NCBI gene;Acc:101805419]
MSTRG.16766.11	ENSAPLG00020000104	0.00132862	0.970089	2	153473098	153569215	-	4280	RBM33	GO:0003676;GO:0003676;GO:0003676;GO:0003676	-	R	veNOG35093;veNOG05028	RNA binding motif protein 33 [Source:HGNC Symbol;Acc:HGNC:27223]
MSTRG.16766.11	ENSAPLG00020003113	0.00179293	-0.965225	Z	48664643	48855318	+	9680	FBN2	GO:0005509;GO:0005509	-	T	veNOG01544	fibrillin 2 [Source:HGNC Symbol;Acc:HGNC:3604]
MSTRG.16766.11	ENSAPLG00020003118	0.00328224	0.95285	16	6548341	6550985	-	1890	RBM12	GO:0003676	-	R	veNOG33989;veNOG33798;veNOG09984	RNA binding motif protein 12 [Source:HGNC Symbol;Acc:HGNC:9898]
MSTRG.16766.11	ENSAPLG00020009634	0.00140631	-0.969222	Z	66592719	66605524	+	1184	TMOD1	GO:0005523;GO:0051015;GO:0051694;GO:0005523;GO:0051015;GO:0051694	K10370	Z	veNOG02790	tropomodulin 1 [Source:NCBI gene;Acc:101791455]
MSTRG.16766.11	ENSAPLG00020010868	0.0012397	-0.971112	27	5448696	5466781	-	4038	FGFR1	GO:0004672;GO:0004713;GO:0005007;GO:0005524;GO:0006468;GO:0008284;GO:0008543;GO:0016021	K04362	T	veNOG08932	fibroblast growth factor receptor 1 [Source:HGNC Symbol;Acc:HGNC:3688]
MSTRG.16766.11	ENSAPLG00020012913	0.00339416	0.952047	18	11884433	11899650	-	3155	ELAC2	GO:0008033;GO:0008033;GO:0008033;GO:0008033;GO:0008033	K00784	R	veNOG11856	elaC ribonuclease Z 2 [Source:HGNC Symbol;Acc:HGNC:14198]
MSTRG.16766.11	ENSAPLG00020010859	0.00116494	0.972001	24	2593123	2604194	+	2846	THRAP3	GO:0008380	K13112	TK	aveNOG11226;veNOG02870	thyroid hormone receptor associated protein 3 [Source:HGNC Symbol;Acc:HGNC:22964]
MSTRG.16766.11	ENSAPLG00020018129	0.00118533	-0.971756	25	2392170	2399152	+	1846	-	GO:0005520;GO:0005576	-	T	veNOG02990	insulin like growth factor binding protein 4 [Source:NCBI gene;Acc:101789694]
MSTRG.16766.11	ENSAPLG00020010692	0.000624951	-0.979518	5	61856673	61875145	+	3501	COPB1	GO:0005198;GO:0005737;GO:0006886;GO:0016192;GO:0030117;GO:0030126	K17301	U	veNOG12238	COPI coat complex subunit beta 1 [Source:HGNC Symbol;Acc:HGNC:2231]
MSTRG.16766.11	ENSAPLG00020006772	0.00198015	0.963443	8	16873837	16925574	-	3612	PKN2	GO:0004672;GO:0004674;GO:0005524;GO:0006468;GO:0007165;GO:0017049;GO:0004672;GO:0004674;GO:0005524;GO:0006468;GO:0007165;GO:0017049	K06071	T	veNOG00698	protein kinase N2 [Source:NCBI gene;Acc:101796580]
MSTRG.16766.11	ENSAPLG00020015741	0.00208243	0.962505	26	4794918	4819492	+	3102	SRPK1	GO:0004672;GO:0005524;GO:0006468;GO:0004672;GO:0005524;GO:0006468;GO:0004672;GO:0005524;GO:0006468	K15409	T	veNOG01462	SRSF protein kinase 1 [Source:HGNC Symbol;Acc:HGNC:11305]
MSTRG.16766.11	ENSAPLG00020000803	0.00218795	-0.961561	2	156480539	156488581	-	1405	GORASP1	GO:0005515	-	U	veNOG12628	golgi reassembly stacking protein 1 [Source:HGNC Symbol;Acc:HGNC:16769]
MSTRG.16766.11	ENSAPLG00020007006	0.000564412	0.980539	17	9866271	9875138	-	2487	-	-	K13174	S	veNOG13105	-
MSTRG.16766.11	ENSAPLG00020018054	0.00329146	0.952784	3	106342595	106357479	-	2670	SEC23B	GO:0006886;GO:0006888;GO:0008270;GO:0030127;GO:0090114;GO:0006886;GO:0006888;GO:0008270;GO:0030127;GO:0090114;GO:0006886;GO:0006888;GO:0008270;GO:0030127;GO:0090114;GO:0006886;GO:0006888;GO:0008270;GO:0030127;GO:0090114;GO:0006886;GO:0006888;GO:0008270;GO:0030127;GO:0090114	K14006	U	veNOG08972	SEC23 homolog B, COPII coat complex component [Source:HGNC Symbol;Acc:HGNC:10702]
MSTRG.16766.11	ENSAPLG00020013551	0.000522561	0.981277	15	3734435	3735645	-	665	BUD31	GO:0005634	K12873	DK	veNOG03067;COG5132	BUD31 homolog [Source:HGNC Symbol;Acc:HGNC:29629]
MSTRG.16766.11	ENSAPLG00020014163	0.00350994	-0.951229	2	52583714	52657886	-	2473	ARHGAP28	GO:0007165	-	T	veNOG02051	Rho GTPase activating protein 28 [Source:HGNC Symbol;Acc:HGNC:25509]
MSTRG.16766.11	ENSAPLG00020018063	0.00212036	0.962163	1	58681549	58698360	-	2202	HCFC2	GO:0005515;GO:0071339	K14966	DK	veNOG01073	host cell factor C2 [Source:HGNC Symbol;Acc:HGNC:24972]
MSTRG.16766.11	ENSAPLG00020009314	0.00342299	-0.951842	25	1272579	1276993	-	1304	VAT1	GO:0008270;GO:0016491;GO:0055114	-	C	veNOG13502	vesicle amine transport 1 [Source:HGNC Symbol;Acc:HGNC:16919]
MSTRG.16766.11	ENSAPLG00020001679	0.00154151	0.967769	9	17015044	17076895	+	3834	GIGYF2	GO:0005515;GO:0005515	K18730	R	veNOG06160	GRB10 interacting GYF protein 2 [Source:HGNC Symbol;Acc:HGNC:11960]
MSTRG.16766.11	ENSAPLG00020012331	0.00208295	-0.9625	1	163813571	163814590	+	1020	KCTD12	GO:0005515;GO:0051260	-	R	veNOG08313	potassium channel tetramerization domain containing 12 [Source:HGNC Symbol;Acc:HGNC:14678]
MSTRG.16766.11	ENSAPLG00020017054	0.00210749	0.962279	8	22244567	22263822	+	3540	-	-	K06709	L	veNOG00567	-
MSTRG.16766.11	ENSAPLG00020017631	0.0026099	0.957992	5	44088472	44147322	-	2682	STRN3	GO:0005515;GO:0005515;GO:0005515;GO:0005515	K17608	D	veNOG05289	striatin 3 [Source:NCBI gene;Acc:101795461]
MSTRG.16766.11	ENSAPLG00020005689	0.000197796	-0.988495	5	48602136	48605351	-	315	-	-	K04008	TR	veNOG24702;opiNOG47089;opiNOG42712	-
MSTRG.16766.11	ENSAPLG00020007838	0.00315204	0.953802	28	28517	45220	+	2745	-	GO:0003676	-	K	veNOG06962	scaffold attachment factor B1 [Source:NCBI gene;Acc:101803767]
MSTRG.16766.11	ENSAPLG00020011357	0.00241897	-0.959569	26	696860	699728	+	1641	DYRK3	GO:0004672;GO:0005524;GO:0006468;GO:0004672;GO:0005524;GO:0006468;GO:0004672;GO:0005524;GO:0006468	K18669	T	veNOG02097	dual specificity tyrosine phosphorylation regulated kinase 3 [Source:HGNC Symbol;Acc:HGNC:3094]
MSTRG.16766.11	ENSAPLG00020001765	0.00121704	0.971379	6	12777605	12790880	+	2397	NDUFS1	GO:0008137;GO:0009055;GO:0016020;GO:0016491;GO:0016651;GO:0042773;GO:0051536;GO:0055114;GO:0008137;GO:0009055;GO:0016020;GO:0016491;GO:0016651;GO:0042773;GO:0051536;GO:0055114;GO:0008137;GO:0016020;GO:0016491;GO:0016651;GO:0042773;GO:0051536;GO:0055114;GO:0008137;GO:0016020;GO:0016491;GO:0016651;GO:0042773;GO:0051536;GO:0055114;GO:0008137;GO:0016020;GO:0016491;GO:0016651;GO:0042773;GO:0051536;GO:…	K03934	C	veNOG11628	NADH:ubiquinone oxidoreductase core subunit S1 [Source:NCBI gene;Acc:101805119]
MSTRG.16766.11	ENSAPLG00020004837	0.000638859	0.979291	18	1045277	1056752	-	2484	PCYT2	GO:0003824;GO:0009058	K00967	I	veNOG01904	phosphate cytidylyltransferase 2, ethanolamine [Source:NCBI gene;Acc:101793325]
MSTRG.16766.11	ENSAPLG00020010087	0.00236899	0.959992	21	6280070	6287659	+	2325	SLC45A1	GO:0055085;GO:0055085	K15378	G	veNOG06567	solute carrier family 45 member 1 [Source:NCBI gene;Acc:101795156]
MSTRG.16766.11	ENSAPLG00020012219	0.000282593	-0.986243	11	6052814	6059667	+	938	RAP2C	GO:0003924;GO:0005525;GO:0007165;GO:0016020;GO:0032486	K07839	R	veNOG04757	RAP2C, member of RAS oncogene family [Source:NCBI gene;Acc:101805465]
MSTRG.16766.11	ENSAPLG00020002607	0.00120694	0.971498	2	161194510	161201233	+	2896	TBRG4	GO:0004672	-	K	veNOG09103	transforming growth factor beta regulator 4 [Source:HGNC Symbol;Acc:HGNC:17443]
MSTRG.16766.11	ENSAPLG00020006903	0.00271464	0.957152	5	22705921	22721502	+	1728	SNW1	GO:0000398;GO:0005681	K06063	K	veNOG04707	SNW domain containing 1 [Source:HGNC Symbol;Acc:HGNC:16696]
MSTRG.16766.11	ENSAPLG00020009351	0.00106934	0.97318	32	1901766	1911531	-	2040	PRPF3	GO:0000398;GO:0006397;GO:0046540	K12843	A	veNOG02118	pre-mRNA processing factor 3 [Source:HGNC Symbol;Acc:HGNC:17348]
MSTRG.16766.11	ENSAPLG00020005316	0.00257353	0.958288	1	90496066	90511091	-	3138	ZBTB11	GO:0003676;GO:0005515	K10498	R	veNOG06854	zinc finger and BTB domain containing 11 [Source:HGNC Symbol;Acc:HGNC:16740]
MSTRG.16766.11	ENSAPLG00020012484	0.00136113	0.969723	9	17356005	17370734	-	2394	IWS1	GO:0005634;GO:0005634;GO:0005634;GO:0005634	K17498	S	veNOG08782	interacts with SUPT6H, CTD assembly factor 1 [Source:HGNC Symbol;Acc:HGNC:25467]
MSTRG.16766.11	ENSAPLG00020000363	0.00343466	0.951759	5	30391138	30393045	-	1098	AIP	GO:0003755;GO:0005515	K17767	O	veNOG07746	aryl hydrocarbon receptor interacting protein [Source:HGNC Symbol;Acc:HGNC:358]
MSTRG.16766.11	ENSAPLG00020003456	0.00161245	0.967032	5	35200493	35206659	-	1991	-	GO:0006397	K12822	A	veNOG04888	-
MSTRG.16766.11	ENSAPLG00020002079	0.00228093	0.960747	9	17088304	17089122	+	360	SNORC	GO:0051216	-	S	opiNOG62009;veNOG35326;veNOG25098	secondary ossification center associated regulator of chondrocyte maturation [Source:HGNC Symbol;Acc:HGNC:33763]
MSTRG.16766.11	ENSAPLG00020015592	0.000644928	-0.979192	1	97552326	97567890	-	3235	POGLUT1	-	K13667	R	veNOG05789	protein O-glucosyltransferase 1 [Source:HGNC Symbol;Acc:HGNC:22954]
MSTRG.16766.11	ENSAPLG00020007204	0.000679781	0.978636	17	12613923	12630393	+	897	BCL7A	-	-	R	veNOG10649	BAF chromatin remodeling complex subunit BCL7A [Source:NCBI gene;Acc:101803657]
MSTRG.16766.11	ENSAPLG00020000790	0.00139085	0.969393	5	26449724	26471541	-	2685	CHKA	-	K14156	I	veNOG07093	choline kinase alpha [Source:NCBI gene;Acc:101790851]
MSTRG.16766.11	ENSAPLG00020008664	0.0031944	0.95349	16	13176423	13270206	-	3503	-	GO:0006351;GO:0097190;GO:0097190	-	K	veNOG03965	-
MSTRG.16766.11	ENSAPLG00020014281	0.00256419	-0.958364	7	22326890	22605299	+	2719	ADK	GO:0004001;GO:0006166;GO:0016773;GO:0004001;GO:0006166;GO:0016773	K00856	F	veNOG06207	adenosine kinase [Source:NCBI gene;Acc:101805450]
MSTRG.16766.11	ENSAPLG00020009832	0.00117513	-0.971878	13	12285248	12298308	-	513	CMTM3	GO:0016020	-	V	veNOG13423	CKLF like MARVEL transmembrane domain containing 3 [Source:NCBI gene;Acc:101791849]
MSTRG.16766.11	ENSAPLG00020005387	0.000470554	0.982236	3	57181368	57182426	+	1059	RNF146	GO:0008270;GO:0016055;GO:0061630;GO:0072572	K15700	O	veNOG05421	ring finger protein 146 [Source:HGNC Symbol;Acc:HGNC:21336]
MSTRG.16766.11	ENSAPLG00020016270	0.00135942	0.969743	21	1182582	1187849	-	2284	ZBTB17	GO:0003676;GO:0005515	K10500	K	veNOG05350	zinc finger and BTB domain containing 17 [Source:HGNC Symbol;Acc:HGNC:12936]
MSTRG.16766.11	ENSAPLG00020006133	0.00136912	0.969634	5	11313526	11357567	-	1924	WDR20	GO:0005515	-	R	veNOG01018	WD repeat domain 20 [Source:NCBI gene;Acc:101798927]
MSTRG.16766.11	ENSAPLG00020006291	0.000221163	0.987833	11	2915326	2920625	+	924	VBP1	GO:0006457;GO:0016272	-	O	veNOG12497	prefoldin subunit 3 [Source:NCBI gene;Acc:101798455]
MSTRG.16766.11	ENSAPLG00020018416	0.00168614	-0.966283	10	6674085	6691682	-	2035	ASPN	GO:0005509;GO:0005515;GO:0005518	K08120	R	veNOG07165	asporin [Source:NCBI gene;Acc:101796901]
MSTRG.16766.11	ENSAPLG00020009375	0.0033223	0.952561	18	8387205	8395084	+	1821	JMJD6	-	K11323	K	veNOG04394	jumonji domain containing 6, arginine demethylase and lysine hydroxylase [Source:HGNC Symbol;Acc:HGNC:19355]
MSTRG.16766.11	ENSAPLG00020013538	0.00125962	-0.97088	9	17531291	17533982	-	429	POLR2D	GO:0000166;GO:0003824;GO:0006352;GO:0030880;GO:0044237;GO:0000166;GO:0003824;GO:0044237	K03012	K	veNOG15272	RNA polymerase II subunit D [Source:NCBI gene;Acc:101793499]
MSTRG.16766.11	ENSAPLG00020016505	0.00137847	-0.96953	21	2023327	2097903	-	3012	EPHB2	GO:0004672;GO:0004713;GO:0005003;GO:0005515;GO:0005524;GO:0005887;GO:0006468;GO:0007169;GO:0016021;GO:0004672;GO:0004713;GO:0005003;GO:0005515;GO:0005524;GO:0005887;GO:0006468;GO:0007169;GO:0016021	K05111	T	veNOG02728	EPH receptor B2 [Source:HGNC Symbol;Acc:HGNC:3393]
MSTRG.16766.11	ENSAPLG00020014592	0.00303376	0.954684	24	7550248	7602770	-	6297	RLF	GO:0003676	-	R	veNOG08949	RLF zinc finger [Source:NCBI gene;Acc:101804410]
MSTRG.16766.11	ENSAPLG00020014126	0.00299668	0.954964	20	1521698	1533519	-	2009	VEZF1	GO:0003676;GO:0003676	-	R	veNOG04656	vascular endothelial zinc finger 1 [Source:HGNC Symbol;Acc:HGNC:12949]
MSTRG.16766.11	ENSAPLG00020007703	0.00289478	0.955742	1	88996745	89001589	-	1155	BLZF1	GO:0007030;GO:0043001	-	S	veNOG04713	basic leucine zipper nuclear factor 1 [Source:HGNC Symbol;Acc:HGNC:1065]
MSTRG.16766.11	ENSAPLG00020008031	0.00134944	-0.969854	1	186984541	186989185	-	2924	SHISA2	-	-	R	veNOG05994	shisa family member 2 [Source:HGNC Symbol;Acc:HGNC:20366]
MSTRG.16766.11	ENSAPLG00020014666	0.000227509	-0.987659	7	28609149	28635085	+	1981	-	GO:0006520;GO:0016491;GO:0016639;GO:0055114	K00261	E	veNOG00895	glutamate dehydrogenase 1 [Source:NCBI gene;Acc:101797377]
MSTRG.16766.11	ENSAPLG00020002334	0.000685096	0.978552	1	14802656	14849479	+	5667	KMT2E	GO:0005515;GO:0005515	K09189	K	veNOG06035	lysine methyltransferase 2E [Source:NCBI gene;Acc:101805084]
MSTRG.16766.11	ENSAPLG00020018299	0.000310831	0.98557	Z	8497978	8530492	+	1905	-	GO:0000813;GO:0005515;GO:0043130;GO:0043162;GO:0000813;GO:0005515;GO:0043130;GO:0043162	-	O	veNOG07991	ubiquitin associated protein 1 [Source:NCBI gene;Acc:101805331]
MSTRG.16766.11	ENSAPLG00020000256	0.00230738	0.960519	1	142923062	142933089	+	1968	C2orf49	GO:0048598;GO:0072669;GO:0048598;GO:0072669	K15432	S	veNOG01244	chromosome 2 open reading frame 49 [Source:HGNC Symbol;Acc:HGNC:28772]
MSTRG.16766.11	ENSAPLG00020018346	0.00212938	0.962082	Z	8896937	8901036	-	1063	-	GO:0005869;GO:0061640	K10425	Z	veNOG13648	dynactin subunit 3 [Source:NCBI gene;Acc:101796575]
MSTRG.16766.11	ENSAPLG00020008979	0.00140878	-0.969195	5	56608332	56680085	-	2897	LGR4	GO:0004930;GO:0005515;GO:0007186;GO:0016021;GO:0016500	K04309	T	veNOG02479	leucine rich repeat containing G protein-coupled receptor 4 [Source:NCBI gene;Acc:101793537]
MSTRG.16766.11	ENSAPLG00020008820	0.00063527	-0.979349	27	5268597	5279073	+	2940	ERLIN2	GO:0005783;GO:0031625	-	R	opiNOG00771;veNOG01362	ER lipid raft associated 2 [Source:HGNC Symbol;Acc:HGNC:1356]
MSTRG.16766.11	ENSAPLG00020006974	0.0032589	0.95302	9	9511991	9541507	-	3449	DVL3	GO:0005515;GO:0016055;GO:0035556;GO:0005515;GO:0016055;GO:0035556	K02353	T	veNOG02624	dishevelled segment polarity protein 3 [Source:NCBI gene;Acc:101803917]
MSTRG.16766.11	ENSAPLG00020006496	0.000812444	0.976636	5	12399956	12422710	-	1634	YY1	GO:0003676	K09201	K	veNOG09494	YY1 transcription factor [Source:NCBI gene;Acc:101803236]
MSTRG.16766.11	ENSAPLG00020017406	0.00295862	0.955253	9	15439280	15445180	-	2334	AMOTL2	-	-	Z	veNOG01845	angiomotin like 2 [Source:HGNC Symbol;Acc:HGNC:17812]
MSTRG.16766.11	ENSAPLG00020013186	0.00258814	0.958169	14	11835377	11856983	-	2075	-	GO:0004821;GO:0005524;GO:0005737;GO:0006427	K01892	J	veNOG06164;COG0124	-
MSTRG.16766.11	ENSAPLG00020005349	0.00029362	-0.985976	Z	23316757	23349649	+	1916	SERINC5	GO:0006658;GO:0006665;GO:0016020;GO:0042552;GO:0006658;GO:0006665;GO:0016020;GO:0042552	-	S	veNOG04697	serine incorporator 5 [Source:HGNC Symbol;Acc:HGNC:18825]
MSTRG.16766.11	ENSAPLG00020001305	0.00237349	0.959953	3	11058840	11082843	+	1579	SDC1	GO:0016020;GO:0042060	K06257	T	veNOG14191	syndecan 1 [Source:HGNC Symbol;Acc:HGNC:10658]
MSTRG.16766.11	ENSAPLG00020015657	0.00187979	0.964388	28	2223518	2258524	-	6661	MYO9B	GO:0000146;GO:0003774;GO:0005096;GO:0005515;GO:0005524;GO:0007165;GO:0007266;GO:0016459;GO:0030048;GO:0035556;GO:0000146;GO:0003774;GO:0005096;GO:0005515;GO:0005524;GO:0007165;GO:0007266;GO:0016459;GO:0030048;GO:0035556;GO:0000146;GO:0003774;GO:0005096;GO:0005515;GO:0005524;GO:0007165;GO:0007266;GO:0016459;GO:0030048;GO:0035556;GO:0000146;GO:0003774;GO:0005096;GO:0005515;GO:0005524;GO:0007165;GO:…	K10360	Z	veNOG02128	myosin IXB [Source:HGNC Symbol;Acc:HGNC:7609]
MSTRG.16766.11	ENSAPLG00020008127	0.00120466	0.971525	13	10006545	10076608	+	1989	RANBP10	GO:0005515	-	R	veNOG04801	RAN binding protein 10 [Source:HGNC Symbol;Acc:HGNC:29285]
MSTRG.16766.11	ENSAPLG00020014367	0.00319018	-0.953521	12	19236035	19256465	+	2412	CLPX	GO:0005524;GO:0006457;GO:0051082	K03544	O	opiNOG03433;veNOG04075	caseinolytic mitochondrial matrix peptidase chaperone subunit X [Source:HGNC Symbol;Acc:HGNC:2088]
MSTRG.16766.11	ENSAPLG00020010893	0.00323669	0.953181	24	3045392	3049062	-	2655	SNIP1	GO:0005515	K13108	T	veNOG11854	Smad nuclear interacting protein 1 [Source:HGNC Symbol;Acc:HGNC:30587]
MSTRG.16766.11	ENSAPLG00020009859	0.00351235	0.951212	2	152964006	152977519	-	2530	NOM1	GO:0003723;GO:0005515	K17583	T	veNOG00377	nucleolar protein with MIF4G domain 1 [Source:HGNC Symbol;Acc:HGNC:13244]
MSTRG.16766.11	ENSAPLG00020016896	0.00359498	-0.950637	2	54039884	54046692	-	1627	MYL12B	GO:0005509	K12757	Z	veNOG11382	myosin light chain 12B [Source:HGNC Symbol;Acc:HGNC:29827]
MSTRG.16766.11	ENSAPLG00020014866	0.00305527	0.954523	8	10005591	10012782	+	2647	SEC22B	GO:0016021;GO:0016192	K08517	U	veNOG05656;COG5143	SEC22 homolog B, vesicle trafficking protein [Source:NCBI gene;Acc:101802575]
MSTRG.16766.11	ENSAPLG00020017931	0.00045313	0.982569	11	15647630	15674422	+	2391	NKRF	GO:0003676	-	A	veNOG07110	NFKB repressing factor [Source:HGNC Symbol;Acc:HGNC:19374]
MSTRG.16766.11	ENSAPLG00020010389	0.00209207	0.962418	16	1362548	1419565	+	4054	ZMYND8	GO:0005515;GO:0006355;GO:0005515;GO:0006355;GO:0005515;GO:0006355;GO:0005515;GO:0006355	-	R	veNOG04914	zinc finger MYND-type containing 8 [Source:NCBI gene;Acc:101800560]
MSTRG.16766.11	ENSAPLG00020012986	0.000890814	-0.97553	28	4141016	4157139	-	2549	-	GO:0003924;GO:0005525	K07905	RU	COG1100;veNOG06444	RAB11B, member RAS oncogene family [Source:NCBI gene;Acc:101796061]
MSTRG.16766.11	ENSAPLG00020011756	0.00118295	0.971784	17	11822985	11846640	+	4389	SBNO1	GO:0006355	-	TK	veNOG10928;opiNOG01146	strawberry notch homolog 1 [Source:HGNC Symbol;Acc:HGNC:22973]
MSTRG.16766.11	ENSAPLG00020006927	0.0033158	-0.952608	5	52121481	52194649	+	2790	HSD17B12	GO:0016491;GO:0016491	K10251	Q	veNOG07278	hydroxysteroid 17-beta dehydrogenase 12 [Source:NCBI gene;Acc:101803586]
MSTRG.16766.11	ENSAPLG00020015984	0.00048929	-0.981884	8	4337342	4363772	+	2052	-	GO:0006812;GO:0008324;GO:0016021;GO:0055085;GO:0006812;GO:0008324;GO:0016021;GO:0055085	K14692	P	veNOG00272	-
MSTRG.16766.11	ENSAPLG00020011094	0.00305951	0.954491	4	47249143	47319800	+	8818	ANKRD17	GO:0003676;GO:0003723;GO:0005515;GO:0003676;GO:0003723;GO:0005515;GO:0003676;GO:0003723;GO:0005515;GO:0003676;GO:0003723;GO:0005515;GO:0003676;GO:0003723;GO:0005515	K16726	T	veNOG07964	ankyrin repeat domain 17 [Source:NCBI gene;Acc:101801965]
MSTRG.16766.11	ENSAPLG00020016966	0.00153406	-0.967847	2	55179122	55188949	-	1077	TYMS	GO:0004799;GO:0006231	K00560	F	veNOG02686	thymidylate synthetase [Source:NCBI gene;Acc:101800920]
MSTRG.16766.11	ENSAPLG00020005283	0.00306243	0.954469	1	186637679	186641176	+	1845	RNF6	-	-	O	veNOG05393	ring finger protein 6 [Source:HGNC Symbol;Acc:HGNC:10069]
MSTRG.16766.11	ENSAPLG00020013230	0.00290458	0.955667	23	7350438	7375061	-	1210	DCPS	GO:0000290;GO:0016787	K12584	S	veNOG07905	decapping enzyme, scavenger [Source:NCBI gene;Acc:101792448]
MSTRG.16766.11	ENSAPLG00020015414	0.000810171	0.976669	10	13467978	13488020	+	2405	QRICH1	-	-	S	veNOG08482	glutamine rich 1 [Source:NCBI gene;Acc:101805226]
MSTRG.16766.11	ENSAPLG00020008273	0.00323586	0.953187	28	3074899	3076950	-	1830	FEM1A	GO:0005515	-	R	veNOG05256	fem-1 homolog A [Source:HGNC Symbol;Acc:HGNC:16934]
MSTRG.16766.11	ENSAPLG00020000452	0.00296852	0.955178	3	7258700	7332770	+	3396	CD2AP	GO:0005515;GO:0005515	K13738	T	veNOG04482	CD2 associated protein [Source:NCBI gene;Acc:101790207]
MSTRG.16766.11	ENSAPLG00020004571	0.00343974	0.951723	1	198224878	198239620	+	1478	CHORDC1	-	K16729	T	veNOG06098	cysteine and histidine rich domain containing 1 [Source:NCBI gene;Acc:101791022]
MSTRG.16766.11	ENSAPLG00020010613	0.00124602	0.971038	4	72859941	72901938	-	5489	FAM193A	-	-	S	veNOG08409	family with sequence similarity 193 member A [Source:HGNC Symbol;Acc:HGNC:16822]
MSTRG.16766.11	ENSAPLG00020000364	0.00268293	0.957404	3	2315506	2320871	+	2617	TRIM35	GO:0005515;GO:0008270	K12012	O	veNOG01728	tripartite motif containing 35 [Source:HGNC Symbol;Acc:HGNC:16285]
MSTRG.16766.11	ENSAPLG00020014344	0.00365565	0.950218	12	19115276	19120719	-	1422	-	GO:0006886;GO:0030176	K14025	U	veNOG09716	-
MSTRG.16766.11	ENSAPLG00020011157	0.000625882	-0.979503	27	1415506	1429743	-	1282	NFU1	GO:0005506;GO:0016226;GO:0051536	-	O	veNOG12226	NFU1 iron-sulfur cluster scaffold [Source:HGNC Symbol;Acc:HGNC:16287]
MSTRG.16766.11	ENSAPLG00020006852	0.00214088	0.961979	26	251644	283127	+	3459	TRIM33	GO:0005515;GO:0008270;GO:0005515;GO:0008270;GO:0005515;GO:0008270	K08883	K	veNOG10030	tripartite motif containing 33 [Source:HGNC Symbol;Acc:HGNC:16290]
MSTRG.16766.11	ENSAPLG00020009293	0.00299652	0.954965	2	148053093	148081364	+	2017	CREM	GO:0003677;GO:0003700;GO:0005515;GO:0005634;GO:0006355	K09052	K	veNOG05991	cAMP responsive element modulator [Source:HGNC Symbol;Acc:HGNC:2352]
MSTRG.16766.11	ENSAPLG00020000072	0.0014016	-0.969274	1	78414985	78474342	-	1658	BCAT1	GO:0003824;GO:0004084;GO:0009081	K00826	E	veNOG01058	branched chain amino acid transaminase 1 [Source:HGNC Symbol;Acc:HGNC:976]
MSTRG.16766.11	ENSAPLG00020014980	0.00201209	-0.963148	28	5013672	5021242	+	2449	-	GO:0015031;GO:0016021	K19995	U	veNOG15402	-
MSTRG.16766.11	ENSAPLG00020013523	0.00153112	0.967878	15	3569758	3579022	-	1957	TMEM11	GO:0007005;GO:0031305	-	S	veNOG03769	transmembrane protein 11 [Source:NCBI gene;Acc:101805267]
MSTRG.16766.11	ENSAPLG00020008123	0.00178033	-0.965348	1	187476801	187534903	+	15344	SACS	GO:0005515;GO:0005515	K17592	O	veNOG10006	sacsin molecular chaperone [Source:HGNC Symbol;Acc:HGNC:10519]
MSTRG.16766.11	ENSAPLG00020003782	0.000465482	-0.982332	11	20087320	20108549	+	1413	SLC16A2	GO:0005887;GO:0015349;GO:0055085;GO:0070327	K08231	P	veNOG03272	solute carrier family 16 member 2 [Source:HGNC Symbol;Acc:HGNC:10923]
MSTRG.16766.11	ENSAPLG00020009692	0.00159426	0.967219	3	36670757	36672904	-	1185	TENT5A	GO:1990817	-	S	veNOG03189	terminal nucleotidyltransferase 5A [Source:HGNC Symbol;Acc:HGNC:18345]
MSTRG.16766.11	ENSAPLG00020006510	0.00105386	-0.973376	3	58767207	58768682	+	1476	TMEM200A	-	-	S	veNOG02136	transmembrane protein 200A [Source:NCBI gene;Acc:101801817]
MSTRG.16766.11	ENSAPLG00020016118	0.00265456	0.957632	16	9736273	9741938	+	1446	CSTF1	GO:0005515	K14406	A	veNOG01925	cleavage stimulation factor subunit 1 [Source:HGNC Symbol;Acc:HGNC:2483]
MSTRG.16766.11	ENSAPLG00020013642	0.00324625	0.953112	31	903094	904272	-	1179	ZC3H10	GO:0046872	-	K	veNOG11478	zinc finger CCCH-type containing 10 [Source:HGNC Symbol;Acc:HGNC:25893]
MSTRG.16766.11	ENSAPLG00020011746	0.00215019	-0.961896	4	49769350	49776129	+	2617	SGCB	GO:0007517;GO:0016012;GO:0016021	K12566	Z	veNOG02163	sarcoglycan beta [Source:HGNC Symbol;Acc:HGNC:10806]
MSTRG.16766.11	ENSAPLG00020018266	0.0013651	0.969679	Z	8355420	8454619	-	3619	-	GO:0005515;GO:0005515;GO:0005515;GO:0005515;GO:0005515;GO:0005515	-	O	veNOG00939	-
MSTRG.16766.11	ENSAPLG00020005530	0.00335794	0.952305	4	16322919	16325353	+	1008	RBPMS	GO:0003676;GO:0003676	-	A	veNOG10950	RNA binding protein, mRNA processing factor [Source:HGNC Symbol;Acc:HGNC:19097]
MSTRG.16766.11	ENSAPLG00020008649	0.00280121	0.956469	13	20693342	20723361	+	2707	WWP2	GO:0004842;GO:0005515;GO:0006511;GO:0061630;GO:0004842;GO:0005515;GO:0006511;GO:0061630	K05630	O	veNOG00530	WW domain containing E3 ubiquitin protein ligase 2 [Source:HGNC Symbol;Acc:HGNC:16804]
MSTRG.16766.11	ENSAPLG00020008791	0.0036437	0.9503	17	12798153	12809446	-	2633	ZCCHC8	GO:0003676;GO:0008270;GO:0003676;GO:0008270	K13128	S	veNOG00217	zinc finger CCHC-type containing 8 [Source:HGNC Symbol;Acc:HGNC:25265]
MSTRG.16766.11	ENSAPLG00020015182	0.000854262	-0.97604	1	2502688	2508865	+	1865	-	GO:0003924;GO:0005200;GO:0005525;GO:0005874;GO:0007017	K07374	Z	veNOG18635;veNOG29159	tubulin alpha-3 chain [Source:NCBI gene;Acc:101804924]
MSTRG.16766.11	ENSAPLG00020016311	0.00253599	-0.958596	20	10882359	10900658	-	2497	ELN	GO:0005201;GO:0062023;GO:0005201;GO:0062023	K05743	-	-	elastin [Source:HGNC Symbol;Acc:HGNC:3327]
MSTRG.16766.11	ENSAPLG00020014317	0.00355722	-0.950899	12	18930185	18963464	+	1616	ALDH1A3	GO:0006081;GO:0016491;GO:0016620;GO:0055114	K00129	C	veNOG00562	aldehyde dehydrogenase 1 family member A3 [Source:NCBI gene;Acc:101793139]
MSTRG.16766.11	ENSAPLG00020016216	0.000837404	0.976278	12	9691177	9699240	+	2031	CLK3	GO:0004672;GO:0005524;GO:0006468;GO:0004672;GO:0005524;GO:0006468	K08823	T	veNOG03265	CDC like kinase 3 [Source:HGNC Symbol;Acc:HGNC:2071]
MSTRG.16766.11	ENSAPLG00020017447	0.00119364	0.971657	5	3812259	3814233	+	1477	MAPK1IP1L	-	-	-	-	mitogen-activated protein kinase 1 interacting protein 1 like [Source:NCBI gene;Acc:101804673]
MSTRG.16766.11	ENSAPLG00020010583	0.00243125	0.959466	24	1220607	1227400	+	2682	TXLNA	GO:0019905	-	Z	veNOG01350	taxilin alpha [Source:HGNC Symbol;Acc:HGNC:30685]
MSTRG.16766.11	ENSAPLG00020017421	0.000773741	0.977201	8	13564595	13602041	+	3923	RC3H1	GO:0003730;GO:0010608;GO:0042129;GO:0046872;GO:0050863;GO:0003730;GO:0010608;GO:0042129;GO:0046872;GO:0050863;GO:0003730;GO:0010608;GO:0042129;GO:0046872;GO:0050863	K15690	O	veNOG01624	ring finger and CCCH-type domains 1 [Source:NCBI gene;Acc:101791891]
MSTRG.16766.11	ENSAPLG00020014594	0.00207142	0.962605	5	53726474	53737879	-	1627	NR1H3	GO:0003677;GO:0003700;GO:0003707;GO:0005634;GO:0006355;GO:0008270;GO:0043565;GO:0003677;GO:0003700;GO:0003707;GO:0005634;GO:0006355;GO:0008270;GO:0043565	K08536	K	veNOG01946	Anas platyrhynchos nuclear receptor subfamily 1 group H member 3 (NR1H3), mRNA. [Source:RefSeq mRNA;Acc:NM_001310423]
MSTRG.16766.11	ENSAPLG00020006554	0.00274368	0.956921	1	75185968	75189350	+	1324	MCAT	GO:0016740;GO:0016740;GO:0016740	K00645	I	veNOG11668	malonyl-CoA-acyl carrier protein transacylase [Source:HGNC Symbol;Acc:HGNC:29622]
MSTRG.16766.11	ENSAPLG00020017161	0.000597491	0.979975	11	7815758	7826839	+	2070	NUP62	GO:0005643;GO:0017056;GO:0051169;GO:0005643;GO:0017056;GO:0051169	K14306	Y	veNOG14132;opiNOG09050	nucleoporin 62 [Source:HGNC Symbol;Acc:HGNC:8066]
MSTRG.16766.11	ENSAPLG00020001488	0.000130065	0.990674	5	28819539	28841810	-	1234	NAP1L4	GO:0005634;GO:0006334	K11282	DB	veNOG10866;KOG1507	nucleosome assembly protein 1 like 4 [Source:HGNC Symbol;Acc:HGNC:7640]
MSTRG.16766.11	ENSAPLG00020012288	0.00320033	-0.953447	1	163539131	163731623	+	14229	MYCBP2	-	K10693	O	veNOG05921	MYC binding protein 2 [Source:HGNC Symbol;Acc:HGNC:23386]
MSTRG.16766.11	ENSAPLG00020000424	0.000838515	0.976263	5	29435686	29448920	+	2301	SPTY2D1	-	K15193	S	veNOG01157	SPT2 chromatin protein domain containing 1 [Source:NCBI gene;Acc:101800331]
MSTRG.16766.11	ENSAPLG00020012993	0.0023922	0.959795	28	4214509	4215781	-	981	-	GO:0003735;GO:0005840;GO:0006412;GO:0003735;GO:0005840;GO:0006412	K02979	J	veNOG24623	-
MSTRG.16766.11	ENSAPLG00020011635	0.00356105	-0.950872	1	153257238	153296086	-	3666	IPO5	GO:0006606;GO:0006606;GO:0006606;GO:0006606;GO:0006886;GO:0008536	K20222	U	veNOG06327	importin 5 [Source:HGNC Symbol;Acc:HGNC:6402]
MSTRG.16766.11	ENSAPLG00020012025	0.00232803	0.960341	2	94843763	94879479	+	3224	-	GO:0005515	K12200	R	veNOG05623	programmed cell death 6 interacting protein [Source:NCBI gene;Acc:101794924]
MSTRG.16766.11	ENSAPLG00020004264	0.00288696	-0.955802	4	44423624	44548569	+	3467	FABP2	GO:0004114;GO:0005515;GO:0007165;GO:0008081;GO:0004114;GO:0005515;GO:0007165;GO:0008081;GO:0004114;GO:0005515;GO:0007165;GO:0008081;GO:0005504;GO:0008289	K13762	T	veNOG01639	Anas platyrhynchos fatty acid binding protein 2 (FABP2), mRNA. [Source:RefSeq mRNA;Acc:NM_001310343]
MSTRG.16766.11	ENSAPLG00020014211	0.000140994	-0.990289	1	81697674	81865838	+	953	TSPAN9	GO:0016021	K17350	R	veNOG11130	tetraspanin 9 [Source:HGNC Symbol;Acc:HGNC:21640]
MSTRG.16766.11	ENSAPLG00020007486	0.00353672	0.951042	18	6345815	6369782	+	3672	SUZ12	-	K11463	K	opiNOG07762;veNOG12508	SUZ12 polycomb repressive complex 2 subunit [Source:NCBI gene;Acc:101798973]
MSTRG.16766.11	ENSAPLG00020003409	0.00363431	-0.950365	Z	49209968	49300367	-	4904	MEGF10	GO:0005515	-	T	veNOG04942	multiple EGF like domains 10 [Source:HGNC Symbol;Acc:HGNC:29634]
MSTRG.16766.11	ENSAPLG00020013542	0.00263795	0.957766	9	17541485	17551017	-	933	AMMECR1L	-	-	S	opiNOG07148;COG2078;veNOG09674	AMMECR1 like [Source:NCBI gene;Acc:101792858]
MSTRG.16766.11	ENSAPLG00020007218	0.00255463	0.958443	8	18423797	18425301	+	532	GNG5	GO:0003924;GO:0005834;GO:0007186	K04542	T	NOG147856;veNOG24601	G protein subunit gamma 5 [Source:NCBI gene;Acc:101797913]
MSTRG.16766.11	ENSAPLG00020016459	0.00203758	-0.962914	1	28093846	28139071	-	835	MDFIC	-	-	K	veNOG05432	MyoD family inhibitor domain containing [Source:HGNC Symbol;Acc:HGNC:28870]
MSTRG.16766.11	ENSAPLG00020003129	0.0032934	0.95277	1	206443613	206451028	+	1631	SPCS2	GO:0005787;GO:0006465;GO:0008233;GO:0016021;GO:0005787;GO:0006465;GO:0008233;GO:0016021	K12947	U	veNOG01492	signal peptidase complex subunit 2 [Source:HGNC Symbol;Acc:HGNC:28962]
MSTRG.16766.11	ENSAPLG00020017073	0.00274295	0.956927	23	2417499	2424077	+	1023	HMBS	GO:0004418;GO:0018160;GO:0033014	K01749	H	veNOG04770	hydroxymethylbilane synthase [Source:HGNC Symbol;Acc:HGNC:4982]
MSTRG.16766.11	ENSAPLG00020004272	0.00249995	0.958893	6	32042628	32045046	-	1260	BCS1L	GO:0005524;GO:0034551	K08900	O	veNOG14984	BCS1 homolog, ubiquinol-cytochrome c reductase complex chaperone [Source:HGNC Symbol;Acc:HGNC:1020]
MSTRG.16766.11	ENSAPLG00020018417	0.00152833	-0.967908	10	6705313	6723236	-	3437	ECM2	GO:0005515	K08119	R	veNOG03448	extracellular matrix protein 2 [Source:HGNC Symbol;Acc:HGNC:3154]
MSTRG.16766.11	ENSAPLG00020017818	0.00102065	-0.9738	3	96983423	97025705	+	1718	PPP2R5A	GO:0000159;GO:0007165;GO:0019888	K11584	T	veNOG10846	protein phosphatase 2 regulatory subunit B'alpha [Source:NCBI gene;Acc:101801968]
MSTRG.16766.11	ENSAPLG00020016928	0.00359851	0.950612	26	5671038	5680514	+	1044	NFYA	GO:0003677;GO:0003700;GO:0006355;GO:0016602;GO:0003677;GO:0003700;GO:0006355;GO:0016602;GO:0003677;GO:0003700;GO:0006355;GO:0016602	K08064	K	veNOG08402	nuclear transcription factor Y subunit alpha [Source:NCBI gene;Acc:101803017]
MSTRG.16766.11	ENSAPLG00020009220	0.00162291	-0.966924	3	108092132	108135407	-	3224	GPCPD1	GO:0006629;GO:0008081;GO:0030246;GO:0046475;GO:0047389;GO:2001070;GO:0006629;GO:0008081;GO:0030246;GO:0046475;GO:0047389;GO:2001070;GO:0006629;GO:0008081;GO:0030246;GO:0046475;GO:0047389;GO:2001070	K18695	R	veNOG12423	glycerophosphocholine phosphodiesterase 1 [Source:HGNC Symbol;Acc:HGNC:26957]
MSTRG.16766.11	ENSAPLG00020016465	0.00350065	0.951294	20	11465951	11471082	-	2034	NSUN5	GO:0008168	K15264	D	veNOG01282	NOP2/Sun RNA methyltransferase 5 [Source:HGNC Symbol;Acc:HGNC:16385]
MSTRG.16766.11	ENSAPLG00020004684	0.00120637	-0.971505	15	13511606	13518819	+	2233	-	GO:0006044;GO:0008448;GO:0016787;GO:0016810	K01443	G	opiNOG07108;veNOG05563	-
MSTRG.16766.11	ENSAPLG00020002963	0.00249292	0.958951	15	256075	260043	+	885	TSR3	-	K09140	S	veNOG04972	TSR3 ribosome maturation factor [Source:NCBI gene;Acc:101798189]
MSTRG.16766.11	ENSAPLG00020012592	0.00327576	0.952897	28	3381033	3419137	-	2180	PIAS4	GO:0008270;GO:0019789;GO:0008270;GO:0019789;GO:0008270;GO:0019789	K16065	K	veNOG07600	protein inhibitor of activated STAT 4 [Source:HGNC Symbol;Acc:HGNC:17002]
MSTRG.16766.11	ENSAPLG00020005827	0.00342843	0.951803	12	10643808	10645158	-	690	SENP8	GO:0006508;GO:0008234	K08597	O	veNOG09998	SUMO peptidase family member, NEDD8 specific [Source:HGNC Symbol;Acc:HGNC:22992]
MSTRG.16766.11	ENSAPLG00020009788	0.000421727	0.983185	32	2191772	2193697	-	483	RBM8A	GO:0003676;GO:0003723;GO:0003729;GO:0005634;GO:0005737;GO:0006396	K12876	AR	NOG38689;veNOG08412	RNA binding motif protein 8A [Source:HGNC Symbol;Acc:HGNC:9905]
MSTRG.16766.11	ENSAPLG00020011345	0.00359374	0.950645	4	48637916	48664244	+	2631	CLOCK	GO:0003700;GO:0005634;GO:0005667;GO:0005737;GO:0006355;GO:0046983;GO:0003700;GO:0005634;GO:0005667;GO:0005737;GO:0006355;GO:0046983;GO:0003700;GO:0005634;GO:0005667;GO:0005737;GO:0006355;GO:0046983;GO:0003700;GO:0005634;GO:0005667;GO:0005737;GO:0006355;GO:0046983	K02223	K	veNOG04904	clock circadian regulator [Source:HGNC Symbol;Acc:HGNC:2082]
MSTRG.16766.11	ENSAPLG00020014865	0.00308824	-0.954276	8	26779580	26793826	-	1179	TXNDC12	GO:0045454;GO:0045454	K05360	O	veNOG14062;opiNOG26311	thioredoxin domain containing 12 [Source:NCBI gene;Acc:101799624]
MSTRG.16766.11	ENSAPLG00020012013	0.00261961	0.957914	2	108702977	108715784	+	1695	-	GO:0003676;GO:0003676	-	R	veNOG19073	tRNA selenocysteine 1-associated protein 1-like [Source:NCBI gene;Acc:110352505]
MSTRG.16766.11	ENSAPLG00020007795	0.00113247	0.972396	Z	70490119	70494129	-	3806	TOPORS	-	K10631	O	veNOG00747	TOP1 binding arginine/serine rich protein [Source:HGNC Symbol;Acc:HGNC:21653]
MSTRG.16766.11	ENSAPLG00020004245	0.00174207	0.965725	7	33702992	33727677	-	1817	RUFY2	GO:0046872	K10742	T	veNOG03940	RUN and FYVE domain containing 2 [Source:HGNC Symbol;Acc:HGNC:19761]
MSTRG.16766.11	ENSAPLG00020009755	0.00298035	0.955088	32	748823	749999	+	489	KRTCAP2	-	-	S	veNOG19765	keratinocyte associated protein 2 [Source:HGNC Symbol;Acc:HGNC:28942]
MSTRG.16766.11	ENSAPLG00020015761	0.000716098	0.97807	26	4874155	4899219	+	1619	TEAD3	GO:0003700;GO:0006355;GO:0035329;GO:0045944	K09448	K	veNOG00492	TEA domain transcription factor 3 [Source:HGNC Symbol;Acc:HGNC:11716]
MSTRG.16766.11	ENSAPLG00020016568	0.00141254	-0.969154	12	20010390	20047798	+	2417	MAP2K1	GO:0004672;GO:0005524;GO:0006468;GO:0004672;GO:0005524;GO:0006468;GO:0004672;GO:0005524;GO:0006468	K04368	T	veNOG06279;NOG02850	mitogen-activated protein kinase kinase 1 [Source:NCBI gene;Acc:101791037]
MSTRG.16766.11	ENSAPLG00020010424	0.0011911	-0.971687	10	8138190	8158829	-	1611	NT5DC2	-	-	F	veNOG06124	5'-nucleotidase domain containing 2 [Source:HGNC Symbol;Acc:HGNC:25717]
MSTRG.16766.11	ENSAPLG00020005102	0.00169383	0.966205	17	7080219	7126384	-	5376	-	GO:0005096;GO:0035556;GO:0005096;GO:0035556;GO:0005096;GO:0005096;GO:0005096	K20404	T	veNOG12276	-
MSTRG.16766.11	ENSAPLG00020016892	0.0012738	0.970716	2	53994729	54002889	-	876	TGIF1	GO:0003677;GO:0006355;GO:0003677;GO:0006355;GO:0003677;GO:0006355	K19383	K	veNOG09766	TGFB induced factor homeobox 1 [Source:HGNC Symbol;Acc:HGNC:11776]
MSTRG.16766.11	ENSAPLG00020010921	0.000117084	-0.991152	Z	74778	94229	+	4255	LMAN1	GO:0005537;GO:0006888;GO:0016020	K10080	U	veNOG06532	lectin, mannose binding 1 [Source:NCBI gene;Acc:101803639]
MSTRG.16766.11	ENSAPLG00020001359	0.00293171	0.955459	1	55734644	55788454	+	6345	MYH9	GO:0003774;GO:0005515;GO:0005524;GO:0016459;GO:0051015;GO:0003774;GO:0005515;GO:0005524;GO:0016459;GO:0051015;GO:0003774;GO:0005515;GO:0005524;GO:0016459;GO:0051015;GO:0003774;GO:0005515;GO:0005524;GO:0016459;GO:0051015;GO:0003774;GO:0005515;GO:0005524;GO:0016459;GO:0051015;GO:0003774;GO:0005515;GO:0005524;GO:0016459;GO:0051015;GO:0003774;GO:0005515;GO:0005524;GO:0016459;GO:0051015;GO:0003774;GO:…	K10352	Z	veNOG07733	myosin heavy chain 9 [Source:HGNC Symbol;Acc:HGNC:7579]
MSTRG.16766.11	ENSAPLG00020013286	0.00312741	0.953985	9	23152290	23187712	+	1974	AGFG1	GO:0005096;GO:0005096	K15044	T	veNOG08736	ArfGAP with FG repeats 1 [Source:NCBI gene;Acc:101802441]
MSTRG.16766.11	ENSAPLG00020000871	0.0027013	0.957258	5	33582077	33638965	+	11149	MGA	GO:0003700;GO:0005634;GO:0006355;GO:0046983;GO:0071339;GO:0003700;GO:0005634;GO:0006355;GO:0046983;GO:0071339;GO:0003700;GO:0005634;GO:0006355;GO:0046983;GO:0071339;GO:0003700;GO:0005634;GO:0006355;GO:0046983;GO:0071339;GO:0003700;GO:0005634;GO:0006355;GO:0046983;GO:0071339	-	K	veNOG02317	MAX dimerization protein MGA [Source:NCBI gene;Acc:101804296]
MSTRG.16766.11	ENSAPLG00020013978	0.00137165	0.969606	10	13207675	13271496	+	6243	SETD5	GO:0005515;GO:0005515	-	R	veNOG09918	SET domain containing 5 [Source:HGNC Symbol;Acc:HGNC:25566]
MSTRG.16766.11	ENSAPLG00020009877	0.00147146	-0.968514	Z	76867394	76880241	-	1138	CCNH	GO:0006351;GO:0016538;GO:0070985	K06634	D	veNOG06652	cyclin H [Source:HGNC Symbol;Acc:HGNC:1594]
MSTRG.16766.11	ENSAPLG00020004307	0.00295939	-0.955247	Z	65549271	65592001	-	3483	LVRN	GO:0006508;GO:0008237;GO:0008270;GO:0006508;GO:0008237;GO:0008270;GO:0006508;GO:0008237;GO:0008270;GO:0006508;GO:0008237;GO:0008270;GO:0006508;GO:0008237;GO:0008270	K13724	OE	veNOG01169	laeverin [Source:NCBI gene;Acc:101796233]
MSTRG.16766.11	ENSAPLG00020012074	0.00128249	-0.970615	3	109281588	109306576	+	1848	SLC1A4	GO:0015293;GO:0016021	K05615	E	veNOG12780	solute carrier family 1 member 4 [Source:HGNC Symbol;Acc:HGNC:10942]
MSTRG.16766.11	ENSAPLG00020004250	0.00168984	0.966245	1	44306943	44397994	-	6088	ATF7IP	GO:0005515;GO:0003677;GO:0006310;GO:0015074;GO:0003677;GO:0006310;GO:0015074	-	K	veNOG09875	activating transcription factor 7 interacting protein [Source:HGNC Symbol;Acc:HGNC:20092]
MSTRG.16766.11	ENSAPLG00020012937	0.00224637	-0.961048	18	9019755	9020670	-	165	-	-	-	S	veNOG26392;opiNOG46872	-
MSTRG.16766.11	ENSAPLG00020007214	0.00177411	0.965409	17	12637387	12678752	+	3090	MLXIP	GO:0000981;GO:0006355;GO:0046983;GO:1900402;GO:0000981;GO:0006355;GO:1900402;GO:0000981;GO:0006355;GO:1900402	K09113	K	veNOG03450	MLX interacting protein [Source:HGNC Symbol;Acc:HGNC:17055]
MSTRG.16766.11	ENSAPLG00020003689	0.00337798	0.952162	1	64359877	64396544	-	1523	WASHC1	GO:0005769;GO:0034314;GO:0043014;GO:0071203	K18461	Z	veNOG03245	WASH complex subunit 1 [Source:HGNC Symbol;Acc:HGNC:24361]
MSTRG.16766.11	ENSAPLG00020002950	0.00130398	-0.970369	15	246661	256024	-	948	GNPTG	-	K10087	T	veNOG01266	N-acetylglucosamine-1-phosphate transferase subunit gamma [Source:NCBI gene;Acc:101798677]
MSTRG.16766.11	ENSAPLG00020012019	0.00306561	0.954445	2	108716543	108971533	+	6377	NUP153	-	K14296	YU	veNOG03247	nucleoporin 153 [Source:HGNC Symbol;Acc:HGNC:8062]
MSTRG.16766.11	ENSAPLG00020008776	0.00102534	0.97374	13	21534327	21577198	+	3938	AP1G1	GO:0005794;GO:0006886;GO:0016192;GO:0030117;GO:0030121;GO:0005794;GO:0006886;GO:0016192;GO:0030117;GO:0030121	K12391	U	veNOG07892	adaptor related protein complex 1 subunit gamma 1 [Source:NCBI gene;Acc:101790053]
MSTRG.16766.11	ENSAPLG00020014378	0.00195056	-0.963719	7	26707149	26748761	+	1296	TSPAN14	GO:0016021;GO:0016021	K17296	R	veNOG00555	tetraspanin 14 [Source:NCBI gene;Acc:101799547]
MSTRG.16766.11	ENSAPLG00020009162	0.00196148	0.963617	17	10196402	10203065	-	2164	PES1	GO:0005730;GO:0042254;GO:0005730;GO:0042254;GO:0005730;GO:0042254;GO:0005730;GO:0042254	K14843	A	veNOG00868	pescadillo ribosomal biogenesis factor 1 [Source:HGNC Symbol;Acc:HGNC:8848]
MSTRG.16766.11	ENSAPLG00020012927	0.00313757	-0.953909	15	8762209	8770700	+	2665	GPRC5B	GO:0004930;GO:0007186;GO:0016021	K04619	T	veNOG14064	G protein-coupled receptor class C group 5 member B [Source:HGNC Symbol;Acc:HGNC:13308]
MSTRG.16766.11	ENSAPLG00020011056	0.00234265	0.960216	15	15912133	15981546	-	6950	MAPK8IP3	GO:0005078;GO:0005515;GO:0005078;GO:0005515;GO:0005078;GO:0005515;GO:0005078;GO:0005515;GO:0005078;GO:0005515	K04436	T	veNOG08100	mitogen-activated protein kinase 8 interacting protein 3 [Source:NCBI gene;Acc:101804532]
MSTRG.16766.11	ENSAPLG00020010222	0.00198792	0.963371	32	986477	1002875	+	1571	TPM3	-	-	-	-	tropomyosin 3 [Source:HGNC Symbol;Acc:HGNC:12012]
MSTRG.16766.11	ENSAPLG00020013410	0.00340007	0.952005	23	7698630	7727854	+	2089	MSANTD2	-	-	S	veNOG10713	Myb/SANT DNA binding domain containing 2 [Source:NCBI gene;Acc:101799061]
MSTRG.16766.11	ENSAPLG00020013569	0.00293818	0.955409	15	3827048	3871140	+	4203	SMURF1	GO:0004842;GO:0005515;GO:0006511;GO:0061630	K04678	O	veNOG07573	SMAD specific E3 ubiquitin protein ligase 1 [Source:NCBI gene;Acc:101801328]
MSTRG.16766.11	ENSAPLG00020016567	0.00339146	-0.952066	8	30194949	30206731	-	638	TM2D1	-	-	S	veNOG06304	TM2 domain containing 1 [Source:HGNC Symbol;Acc:HGNC:24142]
MSTRG.16766.11	ENSAPLG00020014308	0.0013925	0.969375	25	3945779	3986013	-	2886	TLK2	GO:0004672;GO:0004674;GO:0005524;GO:0005634;GO:0006468;GO:0004672;GO:0004674;GO:0005524;GO:0005634;GO:0006468;GO:0004672;GO:0004674;GO:0005524;GO:0005634;GO:0006468;GO:0004672;GO:0004674;GO:0005524;GO:0005634;GO:0006468	K08864	T	veNOG04517	tousled like kinase 2 [Source:HGNC Symbol;Acc:HGNC:11842]
MSTRG.16766.11	ENSAPLG00020002941	0.00278163	0.956622	26	217819	247423	+	5449	AMPD1	GO:0003876;GO:0009168;GO:0019239;GO:0032264;GO:0003876;GO:0009168;GO:0019239;GO:0032264;GO:0003876;GO:0009168;GO:0019239;GO:0032264;GO:0003876;GO:0009168;GO:0019239;GO:0032264;GO:0003876;GO:0009168;GO:0019239;GO:0032264	K01490	F	veNOG07702	adenosine monophosphate deaminase 1 [Source:NCBI gene;Acc:101794720]
MSTRG.16766.11	ENSAPLG00020011275	0.00289376	0.95575	32	2550413	2568908	+	4099	SETDB1	GO:0003677;GO:0005515;GO:0005634;GO:0008270;GO:0018024;GO:0034968;GO:0003677;GO:0005515;GO:0005634;GO:0008270;GO:0018024;GO:0034968	K11421	B	veNOG07438	SET domain bifurcated histone lysine methyltransferase 1 [Source:HGNC Symbol;Acc:HGNC:10761]
MSTRG.16766.11	ENSAPLG00020006028	0.00364639	0.950282	7	14742495	14753037	-	4978	RRP12	-	K14794	A	veNOG03678	ribosomal RNA processing 12 homolog [Source:HGNC Symbol;Acc:HGNC:29100]
MSTRG.16766.11	ENSAPLG00020015640	0.00207804	-0.962545	26	3156959	3160166	-	702	MYOG	GO:0003677;GO:0005634;GO:0006355;GO:0007517;GO:0046983	K18483	K	veNOG13052	Anas platyrhynchos myogenin (MYOG), mRNA. [Source:RefSeq mRNA;Acc:NM_001310376]
MSTRG.16766.11	ENSAPLG00020007049	0.000825725	-0.976445	3	65035270	65039012	-	1048	GTF2H5	GO:0000439;GO:0006289;GO:0006355	K10845	K	veNOG24594;opiNOG42663	general transcription factor IIH subunit 5 [Source:NCBI gene;Acc:101801404]
MSTRG.16766.11	ENSAPLG00020015138	0.00277223	0.956696	26	4494658	4507204	+	2524	ARL8A	GO:0005525	K07955	RU	veNOG00670;NOG00391	ADP ribosylation factor like GTPase 8A [Source:HGNC Symbol;Acc:HGNC:25192]
MSTRG.16766.11	ENSAPLG00020017640	0.000182759	-0.988942	5	44550581	44593234	+	5538	ARHGAP5	GO:0003924;GO:0005525;GO:0007165	K13709	T	veNOG02075	Rho GTPase activating protein 5 [Source:HGNC Symbol;Acc:HGNC:675]
MSTRG.16766.11	ENSAPLG00020008337	0.00197	-0.963538	Z	35793826	35912185	+	6044	FOCAD	-	-	S	veNOG13499	focadhesin [Source:HGNC Symbol;Acc:HGNC:23377]
MSTRG.16766.11	ENSAPLG00020011313	0.0011501	-0.972181	12	11645214	11671770	+	2383	SPPL2A	GO:0004190;GO:0016021;GO:0031293;GO:0042500;GO:0050776;GO:0004190;GO:0016021;GO:0031293;GO:0042500;GO:0050776;GO:0004190;GO:0016021;GO:0031293;GO:0042500;GO:0050776	K09596	R	veNOG04234	signal peptide peptidase like 2A [Source:HGNC Symbol;Acc:HGNC:30227]
MSTRG.16766.11	ENSAPLG00020004296	0.0017758	0.965392	3	79144563	79193453	+	5584	UBR2	GO:0008270;GO:0030163;GO:0061630;GO:0071596;GO:0008270;GO:0030163;GO:0061630;GO:0071596;GO:0008270;GO:0030163;GO:0061630;GO:0071596;GO:0008270;GO:0030163;GO:0061630;GO:0071596	K10626	O	veNOG03585	ubiquitin protein ligase E3 component n-recognin 2 [Source:NCBI gene;Acc:101797767]
MSTRG.16766.11	ENSAPLG00020011321	0.00248631	0.959006	8	2034250	2085748	+	4255	FNBP1L	GO:0005515;GO:0006897;GO:0005515;GO:0006897;GO:0005515;GO:0006897;GO:0005515;GO:0006897	K20121	Z	veNOG04882	formin binding protein 1 like [Source:NCBI gene;Acc:101803987]
MSTRG.16766.11	ENSAPLG00020012416	0.00119902	-0.971593	10	12246497	12271513	-	1837	SLC41A3	GO:0006812;GO:0008324;GO:0006812;GO:0008324	K15122	P	veNOG08600	solute carrier family 41 member 3 [Source:HGNC Symbol;Acc:HGNC:31046]
MSTRG.16766.11	ENSAPLG00020006167	0.000617655	-0.979639	1	72743552	72836059	-	3995	FBLN1	GO:0005509;GO:0005576;GO:0016504;GO:0030198;GO:0005509;GO:0005576;GO:0016504;GO:0030198;GO:0005509;GO:0005515;GO:0005576;GO:0016504;GO:0030198;GO:0062023	K17307	T	opiNOG01768;veNOG11820	fibulin 1 [Source:NCBI gene;Acc:101794773]
MSTRG.16766.11	ENSAPLG00020007528	0.00107326	-0.97313	18	6376752	6388040	-	1188	CRLF3	GO:0005515	-	K	veNOG10218	cytokine receptor like factor 3 [Source:HGNC Symbol;Acc:HGNC:17177]
MSTRG.16766.11	ENSAPLG00020014268	0.000323064	0.985288	4	15121821	15164277	+	3741	YTHDC1	GO:0003723;GO:0003723;GO:0003723;GO:0003723;GO:0003723;GO:0003723	K20100	AT	veNOG14048	YTH domain containing 1 [Source:HGNC Symbol;Acc:HGNC:30626]
MSTRG.16766.11	ENSAPLG00020016592	0.00169402	0.966203	5	8982414	8998570	-	3768	INF2	GO:0003779;GO:0016043;GO:0017048;GO:0030036	-	ZT	veNOG00233	inverted formin, FH2 and WH2 domain containing [Source:HGNC Symbol;Acc:HGNC:23791]
MSTRG.16766.11	ENSAPLG00020006018	0.00365713	0.950208	14	12450148	12463857	-	1860	-	GO:0004407;GO:0016575;GO:0004407;GO:0016575;GO:0004407;GO:0016575;GO:0004407;GO:0016575;GO:0004407;GO:0016575	K11404	B	veNOG15115	histone deacetylase 3 [Source:NCBI gene;Acc:101795547]
MSTRG.16766.11	ENSAPLG00020007643	0.00275009	0.956871	32	413522	426424	-	2777	GATAD2B	GO:0000122;GO:0006355;GO:0008270;GO:0043565	-	S	veNOG13402	GATA zinc finger domain containing 2B [Source:HGNC Symbol;Acc:HGNC:30778]
MSTRG.16766.11	ENSAPLG00020008079	0.000239255	0.987344	28	1224611	1243981	+	2669	SUGP1	GO:0003676;GO:0003723;GO:0006396	K13096	R	veNOG00129	SURP and G-patch domain containing 1 [Source:HGNC Symbol;Acc:HGNC:18643]
MSTRG.16766.11	ENSAPLG00020011162	0.000502228	0.981646	3	88957995	89136643	-	3267	CRIM1	GO:0004857;GO:0004867;GO:0005515;GO:0005520;GO:0005576;GO:0004857;GO:0004867;GO:0005515;GO:0005520;GO:0005576	-	WV	veNOG02052	cysteine rich transmembrane BMP regulator 1 [Source:HGNC Symbol;Acc:HGNC:2359]
MSTRG.16766.11	ENSAPLG00020017090	0.000765894	-0.977318	6	37785548	37795026	-	776	ARL5A	GO:0005525	K07949	U	veNOG11022	ADP ribosylation factor like GTPase 5A [Source:NCBI gene;Acc:101799090]
MSTRG.16766.11	ENSAPLG00020013576	0.000801185	0.976799	15	3887151	3945870	+	2496	RNF216	-	K11976	O	veNOG08979	ring finger protein 216 [Source:HGNC Symbol;Acc:HGNC:21698]
MSTRG.16766.11	ENSAPLG00020009614	0.00225159	0.961002	32	1922669	1926751	-	1464	APH1A	GO:0016021;GO:0016485;GO:0043085	K06172	S	veNOG04104	aph-1 homolog A, gamma-secretase subunit [Source:NCBI gene;Acc:113839891]
MSTRG.16766.11	ENSAPLG00020015043	0.00341643	0.951888	19	10231863	10248662	-	3700	RC3H2	GO:0003729;GO:0004842;GO:0010608;GO:0016567;GO:0046872;GO:0003729;GO:0004842;GO:0010608;GO:0016567;GO:0046872;GO:0003729;GO:0004842;GO:0010608;GO:0016567;GO:0046872	K15690	O	veNOG01624	ring finger and CCCH-type domains 2 [Source:NCBI gene;Acc:101794518]
MSTRG.16766.11	ENSAPLG00020004236	0.00351097	0.951222	17	4104233	4117401	+	2561	ANKLE2	GO:0005515;GO:0007084;GO:0035307;GO:0051721	-	R	veNOG09486	ankyrin repeat and LEM domain containing 2 [Source:HGNC Symbol;Acc:HGNC:29101]
MSTRG.16766.11	ENSAPLG00020012742	0.000562398	0.980574	13	19287258	19307050	-	1910	FBXO31	GO:0005515;GO:0006974;GO:0019005;GO:0030332;GO:0031146;GO:0031571;GO:0005515;GO:0006974;GO:0019005;GO:0030332;GO:0031146;GO:0031571	K10308	R	veNOG06862	F-box protein 31 [Source:HGNC Symbol;Acc:HGNC:16510]
MSTRG.16766.11	ENSAPLG00020010934	0.00195923	-0.963638	1	93969248	93969751	-	504	CGGBP1	GO:0001227;GO:0003690;GO:0005634;GO:0006357	-	K	veNOG01037;opiNOG00678	CGG triplet repeat binding protein 1 [Source:NCBI gene;Acc:101790728]
MSTRG.16766.11	ENSAPLG00020007436	0.00308378	0.954309	13	20414528	20417987	+	1526	CDK10	GO:0004672;GO:0005524;GO:0006468	K02449	R	veNOG07395	cyclin dependent kinase 10 [Source:NCBI gene;Acc:101796806]
MSTRG.16766.11	ENSAPLG00020005231	0.00123098	-0.971215	25	779306	813917	-	3311	NPEPPS	GO:0006508;GO:0008237;GO:0008270	K08776	OE	veNOG02181	aminopeptidase puromycin sensitive [Source:HGNC Symbol;Acc:HGNC:7900]
MSTRG.16766.11	ENSAPLG00020015382	0.00254127	0.958552	8	10173053	10178599	-	1232	PRDX6	GO:0016209;GO:0016491;GO:0045454;GO:0051920;GO:0055114	K11188	O	veNOG00796	peroxiredoxin 6 [Source:NCBI gene;Acc:101804478]
MSTRG.16766.11	ENSAPLG00020018130	0.00244247	-0.959372	21	4896707	4912756	+	1459	MXRA8	GO:0007155;GO:0016021;GO:0007155;GO:0016021	-	R	veNOG10039	matrix remodeling associated 8 [Source:NCBI gene;Acc:101795693]
MSTRG.16766.11	ENSAPLG00020007819	0.00279212	0.95654	20	11619919	11624741	+	1653	TBL2	GO:0005515;GO:0005515;GO:0005515	-	R	veNOG09758	transducin beta like 2 [Source:NCBI gene;Acc:101799426]
MSTRG.16766.11	ENSAPLG00020003707	0.00192866	0.963925	17	2713697	2722713	+	1858	NOC4L	GO:0042254	K14771	J	veNOG06752;opiNOG06649	nucleolar complex associated 4 homolog [Source:HGNC Symbol;Acc:HGNC:28461]
MSTRG.16766.11	ENSAPLG00020014069	0.00326349	0.952986	31	2049229	2054349	-	2950	DDX23	GO:0003676;GO:0005524	K12858	A	veNOG05598	DEAD-box helicase 23 [Source:HGNC Symbol;Acc:HGNC:17347]
MSTRG.16766.11	ENSAPLG00020006220	0.00209933	0.962352	17	6464948	6481561	-	2607	SMPD4	GO:0050290;GO:0050290	K12353	S	veNOG11759	sphingomyelin phosphodiesterase 4 [Source:NCBI gene;Acc:101798690]
MSTRG.16766.11	ENSAPLG00020008597	0.00275489	0.956833	18	9365117	9379396	+	2322	GGA3	GO:0005802;GO:0006886;GO:0016192;GO:0030306;GO:0005802;GO:0006886;GO:0016192;GO:0030306	K12404	U	veNOG09613	golgi associated, gamma adaptin ear containing, ARF binding protein 3 [Source:HGNC Symbol;Acc:HGNC:17079]
MSTRG.16766.11	ENSAPLG00020002764	0.00221325	-0.961338	10	15042773	15116283	+	2712	PTPRG	GO:0004725;GO:0006470;GO:0016311;GO:0016791;GO:0004725;GO:0006470;GO:0016311;GO:0016791	K16667	T	veNOG08227	protein tyrosine phosphatase receptor type G [Source:HGNC Symbol;Acc:HGNC:9671]
MSTRG.16766.11	ENSAPLG00020018472	0.00184685	0.964703	15	12457024	12458758	+	879	-	GO:0016020	-	V	veNOG10508	-
MSTRG.16766.11	ENSAPLG00020011951	0.000280779	0.986287	32	597900	655682	+	10949	ASH1L	GO:0003677;GO:0003682;GO:0005515;GO:0005634;GO:0018024;GO:0003677;GO:0003682;GO:0005515;GO:0005634;GO:0018024	K06101	K	veNOG01267	ASH1 like histone lysine methyltransferase [Source:HGNC Symbol;Acc:HGNC:19088]
MSTRG.16766.11	ENSAPLG00020016281	0.00331398	0.952621	1	25298142	25314417	-	2191	ING3	-	K11319	B	veNOG09159	inhibitor of growth family member 3 [Source:HGNC Symbol;Acc:HGNC:14587]
MSTRG.16766.11	ENSAPLG00020002879	0.00297826	0.955104	3	106433140	106436350	-	993	MGME1	GO:0008297;GO:0043504	K19465	S	veNOG08013	mitochondrial genome maintenance exonuclease 1 [Source:HGNC Symbol;Acc:HGNC:16205]
MSTRG.16766.11	ENSAPLG00020003918	0.00042129	-0.983194	Z	51937619	51947958	+	1702	FNTA	GO:0008318;GO:0018342	K05955	O	veNOG06672;opiNOG09018	farnesyltransferase, CAAX box, alpha [Source:HGNC Symbol;Acc:HGNC:3782]
MSTRG.16766.11	ENSAPLG00020001629	0.000974573	0.974401	1	204692615	204730249	-	4469	EMSY	GO:0006355;GO:0006355;GO:0006355;GO:0006355;GO:0006355	-	S	veNOG05026	EMSY transcriptional repressor, BRCA2 interacting [Source:HGNC Symbol;Acc:HGNC:18071]
MSTRG.16766.11	ENSAPLG00020004396	0.00227189	0.960826	6	32070997	32102248	+	3090	USP37	GO:0006511;GO:0016579;GO:0036459	K11850	O	veNOG05086	ubiquitin specific peptidase 37 [Source:HGNC Symbol;Acc:HGNC:20063]
MSTRG.16766.11	ENSAPLG00020010175	0.000477866	-0.982098	13	18015258	18018477	-	1657	HSBP1	GO:0003714	-	-	-	heat shock factor binding protein 1 [Source:NCBI gene;Acc:101805429]
MSTRG.16766.11	ENSAPLG00020001133	0.00190832	0.964117	2	76415685	76434233	-	2685	NSUN2	GO:0008168;GO:0016428;GO:0008168;GO:0016428;GO:0008168;GO:0016428;GO:0008168;GO:0016428;GO:0008168;GO:0016428	K15335	A	veNOG06919	NOP2/Sun RNA methyltransferase 2 [Source:HGNC Symbol;Acc:HGNC:25994]
MSTRG.16766.11	ENSAPLG00020014277	0.000946303	0.974777	7	22245173	22305668	+	4323	VCL	GO:0003779;GO:0005198;GO:0007155;GO:0015629;GO:0051015;GO:0003779;GO:0005198;GO:0007155;GO:0015629;GO:0051015;GO:0003779;GO:0005198;GO:0007155;GO:0015629;GO:0051015	K05700	Z	veNOG08235	vinculin [Source:HGNC Symbol;Acc:HGNC:12665]
MSTRG.16766.11	ENSAPLG00020010428	0.00271298	-0.957165	16	1428910	1527705	-	2352	EYA2	GO:0004725;GO:0007275;GO:0014706;GO:0004725;GO:0007275;GO:0014706	K17620	K	veNOG13521	EYA transcriptional coactivator and phosphatase 2 [Source:NCBI gene;Acc:101799599]
MSTRG.16766.11	ENSAPLG00020016068	0.00167179	-0.966427	2	140789323	140823175	-	1137	ST8SIA6	GO:0006486;GO:0008373;GO:0006486;GO:0008373	K06615	G	veNOG05953	ST8 alpha-N-acetyl-neuraminide alpha-2,8- sialyltransferase 6 [Source:HGNC Symbol;Acc:HGNC:23317]
MSTRG.16766.11	ENSAPLG00020015872	0.000945286	0.97479	1	20670831	20678599	-	5153	PIM3	GO:0004672;GO:0004674;GO:0005524;GO:0006468;GO:0043066;GO:0004672;GO:0004674;GO:0005524;GO:0006468;GO:0043066	K08807	T	veNOG00475	Pim-3 proto-oncogene, serine/threonine kinase [Source:HGNC Symbol;Acc:HGNC:19310]
MSTRG.16766.11	ENSAPLG00020017983	0.00334794	-0.952377	1	56104859	56108014	-	561	HMGXB4	-	K11298	R	veNOG13219	HMG-box containing 4 [Source:HGNC Symbol;Acc:HGNC:5003]
MSTRG.16766.11	ENSAPLG00020009808	0.000781273	0.97709	32	836948	838299	-	631	CKS1B	GO:0016538	K02219	TD	veNOG23130;NOG63104	CDC28 protein kinase regulatory subunit 1B [Source:HGNC Symbol;Acc:HGNC:19083]
MSTRG.16766.11	ENSAPLG00020014686	0.000935765	0.974918	8	9530484	9600210	+	1981	ATF6	GO:0003700;GO:0005634;GO:0005789;GO:0006355;GO:0030968;GO:0035497;GO:0045944;GO:0003700;GO:0005634;GO:0005789;GO:0006355;GO:0030968;GO:0035497;GO:0045944	K09054	K	veNOG10473	activating transcription factor 6 [Source:HGNC Symbol;Acc:HGNC:791]
MSTRG.16766.11	ENSAPLG00020007948	0.00343654	0.951746	2	64463455	64531473	+	6610	ZNF236	GO:0003676;GO:0003676;GO:0003676;GO:0003676	-	R	veNOG03339	zinc finger protein 236 [Source:HGNC Symbol;Acc:HGNC:13028]
MSTRG.16766.11	ENSAPLG00020008446	0.00304627	0.95459	17	8396674	8447668	-	3029	RBM19	GO:0003676	K14787	R	veNOG01515	RNA binding motif protein 19 [Source:HGNC Symbol;Acc:HGNC:29098]
MSTRG.16766.11	ENSAPLG00020006951	0.000421131	0.983197	2	30094487	30121654	-	3749	ZBTB10	GO:0003676;GO:0005515	K10497	R	veNOG03881	zinc finger and BTB domain containing 10 [Source:HGNC Symbol;Acc:HGNC:30953]
MSTRG.16766.11	ENSAPLG00020007502	0.00159254	0.967237	28	2387645	2411114	+	3261	-	GO:0005634;GO:0006357;GO:0016592;GO:0005634;GO:0006357;GO:0016592	K15169	K	veNOG08546	mediator complex subunit 26 [Source:NCBI gene;Acc:101793053]
MSTRG.16766.11	ENSAPLG00020004503	0.000555379	-0.980696	1	15985953	16026758	-	6284	LAMB1	-	K05636	W	opiNOG03497;veNOG09711	laminin subunit beta 1 [Source:HGNC Symbol;Acc:HGNC:6486]
MSTRG.16766.11	ENSAPLG00020007242	0.00291603	0.955579	9	9757340	9775680	+	1490	EIF4E2	GO:0003723;GO:0003743;GO:0005737;GO:0006413;GO:0003723;GO:0003743;GO:0005737;GO:0006413	K03259	J	veNOG01237	eukaryotic translation initiation factor 4E family member 2 [Source:NCBI gene;Acc:101789545]
MSTRG.16766.11	ENSAPLG00020007069	0.00345331	0.951627	1	75790278	75801687	-	1162	FGFR1OP2	-	-	R	veNOG00730	FGFR1 oncogene partner 2 [Source:HGNC Symbol;Acc:HGNC:23098]
MSTRG.16766.11	ENSAPLG00020012180	0.00067306	-0.978742	1	152696235	152782817	-	1734	UBAC2	GO:0005515	-	S	veNOG00020	UBA domain containing 2 [Source:NCBI gene;Acc:101789664]
MSTRG.16766.11	ENSAPLG00020008556	0.00357264	0.950791	13	20605048	20612077	-	1662	TERF2	GO:0000723;GO:0000784;GO:0003677;GO:0005634;GO:0031848;GO:0042162;GO:0042803	K11111	K	veNOG09669	telomeric repeat binding factor 2 [Source:HGNC Symbol;Acc:HGNC:11729]
MSTRG.16766.11	ENSAPLG00020015797	0.00221902	0.961287	1	16863348	16868365	-	1986	-	GO:0004583;GO:0006488	K03850	G	veNOG04347	putative Dol-P-Glc:Glc(2)Man(9)GlcNAc(2)-PP-Dol alpha-1,2-glucosyltransferase [Source:NCBI gene;Acc:101802648]
MSTRG.16766.11	ENSAPLG00020007305	0.00350807	0.951242	1	54834277	54847234	-	2226	GTPBP1	GO:0003924;GO:0005525;GO:0003924;GO:0005525	-	J	veNOG05181	GTP binding protein 1 [Source:NCBI gene;Acc:101800111]
MSTRG.16766.11	ENSAPLG00020014152	0.00308896	0.954271	20	1624320	1630067	+	1581	DDX52	GO:0003676;GO:0005524	K14779	A	veNOG13794	DExD-box helicase 52 [Source:HGNC Symbol;Acc:HGNC:20038]
MSTRG.16766.11	ENSAPLG00020008744	0.0012928	0.970497	13	21502173	21509455	-	2009	IST1	GO:0015031	K19476	Z	veNOG04889	IST1 factor associated with ESCRT-III [Source:NCBI gene;Acc:101792210]
MSTRG.16766.11	ENSAPLG00020013908	0.00339921	-0.952011	31	1794740	1806347	+	1494	ATF1	GO:0003677;GO:0003700;GO:0005515;GO:0005634;GO:0006355;GO:0006357;GO:0043565;GO:0046982	K09053	K	veNOG06634	activating transcription factor 1 [Source:NCBI gene;Acc:101797661]
MSTRG.16766.11	ENSAPLG00020005979	0.000710038	-0.978164	1	91737193	91769130	+	2032	ALCAM	-	K06547	T	veNOG11249	activated leukocyte cell adhesion molecule [Source:HGNC Symbol;Acc:HGNC:400]
MSTRG.16766.11	ENSAPLG00020001099	0.000478813	0.98208	5	4879785	4924558	+	3912	ARID4A	GO:0003677;GO:0003677;GO:0003677	K19194	K	veNOG05474	AT-rich interaction domain 4A [Source:HGNC Symbol;Acc:HGNC:9885]
MSTRG.16766.11	ENSAPLG00020006219	0.00219186	0.961526	1	207145295	207178628	-	5494	NUP98	GO:0005643;GO:0006913;GO:0017056;GO:0005643;GO:0006913;GO:0017056	K14297	YU	veNOG07296	nucleoporin 98 and 96 precursor [Source:HGNC Symbol;Acc:HGNC:8068]
MSTRG.16766.11	ENSAPLG00020009842	0.000269904	0.986556	13	12322985	12326670	-	1936	-	-	K17595	S	veNOG24016	-
MSTRG.16766.11	ENSAPLG00020017945	0.00215971	-0.961811	7	4886737	4917790	-	2765	HTRA1	GO:0004252;GO:0005515;GO:0005520;GO:0005576;GO:0006508;GO:0004252;GO:0005515;GO:0005520;GO:0005576;GO:0006508	K08784	OW	COG0265;veNOG06599	HtrA serine peptidase 1 [Source:NCBI gene;Acc:101793219]
MSTRG.16766.11	ENSAPLG00020015070	0.00210253	-0.962324	9	591489	593632	-	1373	SERP1	GO:0005783	-	S	veNOG24887	stress associated endoplasmic reticulum protein 1 [Source:NCBI gene;Acc:113844515]
MSTRG.16766.11	ENSAPLG00020016828	0.00268375	-0.957398	17	14821500	14972355	-	8668	TTC28	GO:0005515;GO:0005515;GO:0005515;GO:0005515	-	T	veNOG09168	tetratricopeptide repeat domain 28 [Source:HGNC Symbol;Acc:HGNC:29179]
MSTRG.16766.11	ENSAPLG00020009880	0.000440447	0.982815	20	3175258	3188618	-	1696	-	GO:0004435;GO:0004672;GO:0004674;GO:0005524;GO:0006468;GO:0006629;GO:0007165;GO:0035556;GO:0004435;GO:0004672;GO:0004674;GO:0005524;GO:0006468;GO:0006629;GO:0007165;GO:0035556;GO:0004435;GO:0004672;GO:0004674;GO:0005524;GO:0006468;GO:0006629;GO:0007165;GO:0035556;GO:0004435;GO:0004672;GO:0004674;GO:0005524;GO:0006468;GO:0006629;GO:0007165;GO:0035556	K04688	T	veNOG10879	-
MSTRG.16766.11	ENSAPLG00020004626	0.0021166	0.962197	18	908654	921601	-	2505	PGS1	GO:0003824;GO:0008444;GO:0032049;GO:0003824;GO:0008444;GO:0032049	K00995	I	veNOG10956	phosphatidylglycerophosphate synthase 1 [Source:HGNC Symbol;Acc:HGNC:30029]
MSTRG.16766.11	ENSAPLG00020000346	0.000397251	0.983682	1	125226120	125246268	-	4217	-	GO:0006364;GO:0030688	K14849	A	veNOG13592	-
MSTRG.16766.11	ENSAPLG00020009953	0.000401159	-0.983602	11	4861554	4892478	-	2221	-	GO:0016021	K17086	U	veNOG08658	transmembrane 9 superfamily member 2 [Source:NCBI gene;Acc:101794812]
MSTRG.16766.11	ENSAPLG00020005049	0.00189287	0.964263	8	13817415	13863101	+	4009	SMG7	GO:0005515	K14409	A	veNOG09684	SMG7 nonsense mediated mRNA decay factor [Source:HGNC Symbol;Acc:HGNC:16792]
MSTRG.16766.11	ENSAPLG00020008767	0.00240609	0.959677	13	10668498	10672808	+	861	CIAPIN1	GO:0005737;GO:0008168;GO:0016226;GO:0051536	-	S	veNOG05268	cytokine induced apoptosis inhibitor 1 [Source:HGNC Symbol;Acc:HGNC:28050]
MSTRG.16766.11	ENSAPLG00020001802	0.00230556	-0.960534	4	13148151	13550424	+	5106	ADGRL3	GO:0004888;GO:0004930;GO:0007166;GO:0007186;GO:0016020;GO:0016021;GO:0030246;GO:0004888;GO:0004930;GO:0007166;GO:0007186;GO:0016020;GO:0016021;GO:0030246;GO:0004888;GO:0004930;GO:0007166;GO:0007186;GO:0016020;GO:0016021;GO:0030246;GO:0004888;GO:0004930;GO:0007166;GO:0007186;GO:0016020;GO:0016021;GO:0030246;GO:0004888;GO:0004930;GO:0007166;GO:0007186;GO:0016020;GO:0016021;GO:0030246;GO:0004888;GO:…	K04594	WT	veNOG04281	adhesion G protein-coupled receptor L3 [Source:HGNC Symbol;Acc:HGNC:20974]
MSTRG.16766.11	ENSAPLG00020013025	0.00129504	0.970471	21	4086681	4171014	-	7405	KIF1B	GO:0003777;GO:0005515;GO:0005524;GO:0007018;GO:0008017;GO:0003777;GO:0005515;GO:0005524;GO:0007018;GO:0008017;GO:0003777;GO:0005515;GO:0005524;GO:0007018;GO:0008017;GO:0003777;GO:0005515;GO:0005524;GO:0007018;GO:0008017;GO:0003777;GO:0005515;GO:0005524;GO:0007018;GO:0008017;GO:0003777;GO:0005515;GO:0005524;GO:0007018;GO:0008017;GO:0003777;GO:0005515;GO:0005524;GO:0007018;GO:0008017;GO:0003777;GO:…	K10392	Z	veNOG10184	kinesin family member 1B [Source:HGNC Symbol;Acc:HGNC:16636]
MSTRG.16766.11	ENSAPLG00020013095	0.00284485	0.956128	23	5898897	5916436	-	4699	NFRKB	GO:0031011;GO:0031011	K11671	K	veNOG04258	nuclear factor related to kappaB binding protein [Source:HGNC Symbol;Acc:HGNC:7802]
MSTRG.16766.11	ENSAPLG00020011238	0.000818654	0.976546	12	11296313	11331519	-	3878	ZNF592	GO:0003676;GO:0003676;GO:0003676	K19325	R	veNOG11457	zinc finger protein 592 [Source:HGNC Symbol;Acc:HGNC:28986]
MSTRG.16766.11	ENSAPLG00020006969	0.00100977	-0.973941	5	52292425	52360153	+	2853	EXT2	GO:0006024;GO:0006486;GO:0015012;GO:0015020;GO:0016021;GO:0016757	K02367	WMG	veNOG02979	exostosin glycosyltransferase 2 [Source:NCBI gene;Acc:101790687]
MSTRG.16766.11	ENSAPLG00020007337	0.00292927	-0.955477	4	20242440	20264920	+	2580	PDLIM3	GO:0005515;GO:0005515	-	ZT	veNOG05167	PDZ and LIM domain 3 [Source:NCBI gene;Acc:101790955]
MSTRG.16766.11	ENSAPLG00020009401	0.00288387	0.955826	18	8532791	8539457	+	2740	RHBDF2	GO:0004252;GO:0016021;GO:0004252;GO:0016021;GO:0004252;GO:0016021	-	T	veNOG05786	rhomboid 5 homolog 2 [Source:HGNC Symbol;Acc:HGNC:20788]
MSTRG.16766.11	ENSAPLG00020014562	0.00321556	0.953335	24	7120589	7124440	-	881	RPA2	GO:0003677;GO:0005634;GO:0006260;GO:0006281;GO:0006310	K10739	L	veNOG01423	replication protein A2 [Source:NCBI gene;Acc:101794627]
MSTRG.16766.11	ENSAPLG00020002522	0.000266841	-0.986633	Z	14974072	15014908	+	4530	NNT	GO:0008746;GO:0016491;GO:0055114;GO:1902600	K00323	I	veNOG01062	nicotinamide nucleotide transhydrogenase [Source:HGNC Symbol;Acc:HGNC:7863]
MSTRG.16766.11	ENSAPLG00020011144	0.00366949	0.950123	3	115599550	115630664	-	1960	REL	GO:0003677;GO:0003700;GO:0005634;GO:0005737;GO:0006355;GO:0007249;GO:0045893	K09254	K	veNOG00379	REL proto-oncogene, NF-kB subunit [Source:HGNC Symbol;Acc:HGNC:9954]
MSTRG.16766.11	ENSAPLG00020014128	0.00258123	0.958225	12	21983039	21984085	-	596	HYPK	-	-	S	veNOG21472	huntingtin interacting protein K [Source:HGNC Symbol;Acc:HGNC:18418]
MSTRG.16766.11	ENSAPLG00020008584	0.00132096	0.970176	25	3333835	3364163	-	3338	CDC27	GO:0005515	K03350	D	veNOG09979	cell division cycle 27 [Source:NCBI gene;Acc:101799574]
MSTRG.16766.11	ENSAPLG00020011976	0.000361152	0.984443	9	10695960	10713353	-	2832	BCL6	GO:0003676;GO:0005515;GO:0003676;GO:0005515	K15618	K	veNOG08821	BCL6 transcription repressor [Source:HGNC Symbol;Acc:HGNC:1001]
MSTRG.16766.11	ENSAPLG00020011757	0.00217101	0.961711	16	16002830	16014906	+	5697	ZNFX1	-	-	L	veNOG01120	zinc finger NFX1-type containing 1 [Source:HGNC Symbol;Acc:HGNC:29271]
MSTRG.16766.11	ENSAPLG00020015784	0.00326429	-0.95298	4	57968409	58006363	+	4019	SEL1L3	GO:0005515	-	OTM	veNOG12867	SEL1L family member 3 [Source:HGNC Symbol;Acc:HGNC:29108]
MSTRG.16766.11	ENSAPLG00020010089	0.00190437	-0.964154	19	7853107	7918301	-	3648	ABL1	GO:0004672;GO:0004713;GO:0004715;GO:0005515;GO:0005524;GO:0006468	K06619	T	veNOG01004	ABL proto-oncogene 1, non-receptor tyrosine kinase [Source:HGNC Symbol;Acc:HGNC:76]
MSTRG.16766.11	ENSAPLG00020009709	0.00163524	-0.966798	3	36834748	36887757	-	5854	IBTK	GO:0005515;GO:0005515;GO:0005515;GO:0005515	-	S	veNOG04632	inhibitor of Bruton tyrosine kinase [Source:HGNC Symbol;Acc:HGNC:17853]
MSTRG.16766.11	ENSAPLG00020001080	0.00308228	0.95432	8	10788956	10797656	-	2367	GORAB	-	K19748	S	veNOG10877	golgin, RAB6 interacting [Source:HGNC Symbol;Acc:HGNC:25676]
MSTRG.16766.11	ENSAPLG00020011142	0.00234722	-0.960177	27	1237278	1356127	+	4112	ANTXR1	GO:0016021;GO:0038023	-	T	veNOG00345	ANTXR cell adhesion molecule 1 [Source:HGNC Symbol;Acc:HGNC:21014]
MSTRG.16766.11	ENSAPLG00020009387	0.00207309	-0.96259	18	8476989	8531993	+	2287	CYGB	GO:0005506;GO:0015671;GO:0019825;GO:0020037;GO:0005506;GO:0015671;GO:0019825;GO:0020037;GO:0005506;GO:0015671;GO:0019825;GO:0020037;GO:0005506;GO:0015671;GO:0019825;GO:0020037	-	C	veNOG09820	cytoglobin [Source:HGNC Symbol;Acc:HGNC:16505]
MSTRG.16766.11	ENSAPLG00020012254	0.0013948	0.969349	21	3280503	3294836	-	2643	CLCN6	GO:0005247;GO:0006821;GO:0016020;GO:0055085;GO:0005247;GO:0006821;GO:0016020;GO:0055085	K05015	P	veNOG06350	chloride voltage-gated channel 6 [Source:NCBI gene;Acc:101793662]
MSTRG.16766.11	ENSAPLG00020016275	0.00252205	0.95871	21	1201839	1210181	-	4142	EPHA2	GO:0004672;GO:0004713;GO:0005003;GO:0005515;GO:0005524;GO:0005887;GO:0006468;GO:0007169;GO:0016021;GO:0004672;GO:0004713;GO:0005003;GO:0005515;GO:0005524;GO:0005887;GO:0006468;GO:0007169;GO:0016021;GO:0004672;GO:0004713;GO:0005003;GO:0005515;GO:0005524;GO:0005887;GO:0006468;GO:0007169;GO:0016021;GO:0004672;GO:0004713;GO:0005003;GO:0005515;GO:0005524;GO:0005887;GO:0006468;GO:0007169;GO:0016021;GO:…	K05103	T	veNOG03326	EPH receptor A2 [Source:HGNC Symbol;Acc:HGNC:3386]
MSTRG.16766.11	ENSAPLG00020011367	0.0010091	-0.97395	27	5814165	5818597	+	1278	GOLGA7	-	-	SU	NOG34405;veNOG14004	golgin A7 [Source:NCBI gene;Acc:101804778]
MSTRG.16766.11	ENSAPLG00020013207	0.00204853	-0.962814	6	1363059	1368959	+	879	HSPD1	GO:0005524	K04077	O	veNOG03359	heat shock protein family D (Hsp60) member 1 [Source:HGNC Symbol;Acc:HGNC:5261]
MSTRG.16766.11	ENSAPLG00020002087	0.00258414	0.958202	11	13288073	13302211	-	636	RAB41	GO:0003924;GO:0005525	K07893	U	veNOG07736	RAB41, member RAS oncogene family [Source:HGNC Symbol;Acc:HGNC:18293]
MSTRG.16766.11	ENSAPLG00020017890	0.000756342	0.97746	7	3937643	3953504	-	1381	ABRAXAS2	-	-	S	veNOG08361	abraxas 2, BRISC complex subunit [Source:NCBI gene;Acc:101793490]
MSTRG.16766.11	ENSAPLG00020011248	0.00243657	0.959421	2	137626754	137630024	-	972	RBM48	-	-	R	veNOG16257;NOG40832	RNA binding motif protein 48 [Source:HGNC Symbol;Acc:HGNC:21785]
MSTRG.16766.11	ENSAPLG00020003926	0.000128411	0.990733	Z	51965776	52011475	+	1146	-	GO:0003676;GO:0008270;GO:0061630	-	R	veNOG01030	potassium channel modulatory factor 1 [Source:NCBI gene;Acc:101793658]
MSTRG.16766.11	ENSAPLG00020014216	0.000344122	-0.984815	6	29932207	29961771	+	2419	ACTR3	GO:0005524;GO:0005885;GO:0007015;GO:0034314	K18584	Z	veNOG08365	actin related protein 3 [Source:HGNC Symbol;Acc:HGNC:170]
MSTRG.16766.11	ENSAPLG00020005605	0.00290258	0.955682	17	7126546	7135085	+	6020	-	-	-	SR	veNOG00316;veNOG34540	-
MSTRG.16766.11	ENSAPLG00020008114	0.000927807	-0.975025	3	48169682	48274536	-	2201	PDSS2	GO:0008299	K12505	H	veNOG05392	decaprenyl diphosphate synthase subunit 2 [Source:NCBI gene;Acc:101804694]
MSTRG.16766.11	ENSAPLG00020002234	0.00135172	0.969829	Z	55866786	55874039	-	1588	GIN1	GO:0003676;GO:0015074	-	R	veNOG13173	gypsy retrotransposon integrase 1 [Source:HGNC Symbol;Acc:HGNC:25959]
MSTRG.16766.11	ENSAPLG00020002116	0.00237595	0.959932	10	13537521	13566822	-	2085	ARIH2	GO:0004842;GO:0016567	K11969	O	veNOG01019	ariadne RBR E3 ubiquitin protein ligase 2 [Source:NCBI gene;Acc:101804527]
MSTRG.16766.11	ENSAPLG00020006241	0.00277529	-0.956672	18	4020839	4148935	+	7009	CACNA1G	GO:0005216;GO:0005245;GO:0005891;GO:0006811;GO:0016020;GO:0055085;GO:0070588;GO:0005216;GO:0005245;GO:0005891;GO:0006811;GO:0016020;GO:0055085;GO:0070588	K04854	P	veNOG01317	calcium voltage-gated channel subunit alpha1 G [Source:HGNC Symbol;Acc:HGNC:1394]
MSTRG.16766.11	ENSAPLG00020001187	0.00311193	-0.9541	1	178959130	178969887	-	1724	-	GO:0005515;GO:0005515	K11494	S	veNOG01454	-
MSTRG.16766.11	ENSAPLG00020004859	0.00118374	-0.971775	1	89568128	89654116	-	2595	COL8A1	GO:0005515	-	W	veNOG01353;veNOG33852;meNOG57104	collagen type VIII alpha 1 chain [Source:HGNC Symbol;Acc:HGNC:2215]
MSTRG.16766.11	ENSAPLG00020003964	0.00228196	0.960738	1	145259600	145269749	+	1324	PCID2	-	-	D	veNOG07904;opiNOG07876	PCI domain containing 2 [Source:HGNC Symbol;Acc:HGNC:25653]
MSTRG.16766.11	ENSAPLG00020016482	0.000292203	-0.98601	20	6625664	6692518	+	3079	AP2B1	GO:0005515;GO:0006886;GO:0015031;GO:0016192;GO:0030117;GO:0030131;GO:0030276;GO:0005515;GO:0006886;GO:0015031;GO:0016192;GO:0030117;GO:0030131;GO:0030276;GO:0005515;GO:0006886;GO:0015031;GO:0016192;GO:0030117;GO:0030131;GO:0030276	K11825	U	veNOG09981	adaptor related protein complex 2 subunit beta 1 [Source:HGNC Symbol;Acc:HGNC:563]
MSTRG.16766.11	ENSAPLG00020007942	0.00283712	0.956189	32	551077	578823	+	6086	-	GO:0003677;GO:0003714;GO:0006355;GO:0030183;GO:0045892;GO:0003677;GO:0003714;GO:0006355;GO:0030183;GO:0045892;GO:0003714;GO:0030183;GO:0045892;GO:0003714;GO:0030183;GO:0045892	-	R	veNOG09445	-
MSTRG.16766.11	ENSAPLG00020001211	0.00288174	0.955843	1	203949800	203979310	+	2932	INTS4	-	K13141	S	veNOG01636	integrator complex subunit 4 [Source:HGNC Symbol;Acc:HGNC:25048]
MSTRG.16766.11	ENSAPLG00020007527	0.00166576	0.966488	6	32165092	32212090	+	5567	TNS1	GO:0005515;GO:0035556;GO:0005515;GO:0005515	K18080	T	veNOG04366	tensin 1 [Source:HGNC Symbol;Acc:HGNC:11973]
MSTRG.16766.11	ENSAPLG00020016684	0.00216758	-0.961741	1	48963066	48965470	+	1464	BTG1	GO:0008285	K14443	T	veNOG07597	protein BTG1 [Source:NCBI gene;Acc:113841361]
MSTRG.16766.11	ENSAPLG00020010804	0.00144096	-0.968844	1	36618389	36635505	-	1748	GNS	GO:0003824;GO:0005764;GO:0008449;GO:0008484;GO:0030203	K01137	G	veNOG11822	glucosamine (N-acetyl)-6-sulfatase [Source:HGNC Symbol;Acc:HGNC:4422]
MSTRG.16766.11	ENSAPLG00020001019	0.00177757	0.965375	5	4854884	4866104	+	837	PSMA3	GO:0004175;GO:0004298;GO:0005839;GO:0006511;GO:0019773;GO:0051603;GO:0004175;GO:0004298;GO:0005839;GO:0006511;GO:0019773;GO:0051603	K02727	O	veNOG06609	proteasome 20S subunit alpha 3 [Source:HGNC Symbol;Acc:HGNC:9532]
MSTRG.16766.11	ENSAPLG00020008897	0.00345482	0.951616	27	5316418	5328514	-	1801	-	GO:0017137;GO:0017137	K12484	R	veNOG02858	-
MSTRG.16766.11	ENSAPLG00020008874	0.000332553	-0.985073	5	55673563	55678502	-	2091	-	-	K14014	RU	veNOG34482;veNOG26245	small VCP interacting protein [Source:NCBI gene;Acc:113843687]
MSTRG.16766.11	ENSAPLG00020012964	0.000723191	0.977962	28	4007043	4049055	+	1713	RANBP3	GO:0046907;GO:0046907	K15304	U	veNOG06790	RAN binding protein 3 [Source:NCBI gene;Acc:101789464]
MSTRG.16766.11	ENSAPLG00020007186	0.00208174	0.962512	5	15689237	15703980	+	3804	DDX24	GO:0003676;GO:0005524	K14805	A	veNOG11438	DEAD-box helicase 24 [Source:NCBI gene;Acc:101803007]
MSTRG.16766.11	ENSAPLG00020013566	0.00058546	-0.980178	2	11681193	11796663	+	3230	MTSS1	GO:0003779;GO:0007009;GO:0030036;GO:0003779;GO:0007009;GO:0030036;GO:0003779;GO:0007009;GO:0030036	K20128	Z	veNOG00767	MTSS I-BAR domain containing 1 [Source:NCBI gene;Acc:101802804]
MSTRG.16766.11	ENSAPLG00020013984	0.00276381	0.956762	6	28833670	28913053	-	4273	R3HDM1	GO:0003676;GO:0003676;GO:0003676;GO:0003676	-	A	veNOG00667	R3H domain containing 1 [Source:HGNC Symbol;Acc:HGNC:9757]
MSTRG.16766.11	ENSAPLG00020010897	0.00024266	0.987254	24	3052527	3064872	-	3341	GNL2	GO:0005525;GO:0005730	K14537	T	veNOG12260	G protein nucleolar 2 [Source:HGNC Symbol;Acc:HGNC:29925]
MSTRG.16766.11	ENSAPLG00020004457	0.00360393	-0.950575	4	32169100	32226482	-	3964	TRIM2	GO:0005515;GO:0008270	K11997	OD	veNOG06657;veNOG07064	tripartite motif containing 2 [Source:HGNC Symbol;Acc:HGNC:15974]
MSTRG.16766.11	ENSAPLG00020011497	0.00264672	0.957695	18	8822357	8826519	+	1239	MRPL38	-	K17419	J	veNOG00440	mitochondrial ribosomal protein L38 [Source:HGNC Symbol;Acc:HGNC:14033]
MSTRG.16766.11	ENSAPLG00020017496	0.0017537	0.96561	8	24127965	24143226	-	1750	EFCAB14	GO:0005509	-	S	veNOG01134	EF-hand calcium binding domain 14 [Source:HGNC Symbol;Acc:HGNC:29051]
MSTRG.16766.11	ENSAPLG00020015543	0.00122377	0.971299	26	2638964	2669447	+	3652	IPO9	GO:0006886;GO:0008536;GO:0006886;GO:0008536	K20224	U	veNOG04446	importin 9 [Source:HGNC Symbol;Acc:HGNC:19425]
MSTRG.16766.11	ENSAPLG00020014153	0.000761934	0.977377	12	7782805	7804619	+	624	RAB8B	GO:0003924;GO:0005525	K07902	U	veNOG06948	RAB8B, member RAS oncogene family [Source:NCBI gene;Acc:101795928]
MSTRG.16766.11	ENSAPLG00020006728	0.00201467	-0.963124	14	10381265	10436884	-	1016	ERGIC1	-	K20365	U	veNOG13634	endoplasmic reticulum-golgi intermediate compartment 1 [Source:NCBI gene;Acc:101800134]
MSTRG.16766.11	ENSAPLG00020013201	0.000675808	-0.978698	2	7990843	8068096	+	5639	ST3GAL1	GO:0006486;GO:0008373;GO:0006486;GO:0008373	K00780	G	veNOG07828	ST3 beta-galactoside alpha-2,3-sialyltransferase 1 [Source:NCBI gene;Acc:101790636]
MSTRG.16766.11	ENSAPLG00020008104	0.00103493	-0.973617	1	187372378	187430603	-	1829	TNFRSF19	GO:0005515	K05155	T	opiNOG11453;veNOG00816	TNF receptor superfamily member 19 [Source:HGNC Symbol;Acc:HGNC:11915]
MSTRG.16766.11	ENSAPLG00020005874	0.00156062	-0.967569	5	48931791	48949255	+	2168	CAT	GO:0004096;GO:0006979;GO:0020037;GO:0042744;GO:0055114	K03781	P	veNOG14371	catalase [Source:HGNC Symbol;Acc:HGNC:1516]
MSTRG.16766.11	ENSAPLG00020004717	0.002948	-0.955334	4	33309441	33310520	-	1080	MAB21L2	-	-	OT	veNOG00909;NOG00242	mab-21 like 2 [Source:NCBI gene;Acc:106015426]
MSTRG.16766.11	ENSAPLG00020013928	0.0024648	-0.959185	2	50632225	50951489	+	10011	PIEZO2	GO:0008381;GO:0016021;GO:0008381;GO:0016021	-	S	veNOG11268	piezo type mechanosensitive ion channel component 2 [Source:HGNC Symbol;Acc:HGNC:26270]
MSTRG.16766.11	ENSAPLG00020000916	0.00257472	0.958278	1	126127926	126161923	+	4608	PRDM15	GO:0003676;GO:0005515;GO:0003676;GO:0005515	-	K	veNOG11978	PR/SET domain 15 [Source:HGNC Symbol;Acc:HGNC:13999]
MSTRG.16766.11	ENSAPLG00020001244	0.00169619	0.966182	7	32076704	32133099	-	8462	JMJD1C	-	K11449	K	veNOG02308	jumonji domain containing 1C [Source:NCBI gene;Acc:101802608]
MSTRG.16766.11	ENSAPLG00020014795	0.000564968	0.980529	32	3362383	3364937	+	1443	-	-	K14859	J	veNOG10393	-
MSTRG.16766.11	ENSAPLG00020004173	0.00224336	0.961074	19	7299287	7329747	+	8806	SETX	-	K10706	A	opiNOG01531;veNOG08598	senataxin [Source:HGNC Symbol;Acc:HGNC:445]
MSTRG.16766.11	ENSAPLG00020005033	0.000532761	-0.981094	4	67493495	67499378	-	2681	-	GO:0004181;GO:0006508;GO:0008270;GO:0004181;GO:0006508;GO:0008270;GO:0004181;GO:0006508;GO:0008270	K08638	R	veNOG06401	-
MSTRG.16766.11	ENSAPLG00020013983	0.00257837	0.958249	9	14067975	14114838	-	6124	YEATS2	GO:0006355;GO:0006355	-	K	veNOG06089	YEATS domain containing 2 [Source:HGNC Symbol;Acc:HGNC:25489]
MSTRG.16766.11	ENSAPLG00020009865	0.00333503	-0.95247	2	153001570	153066532	+	2237	LMBR1	-	-	V	veNOG05374	limb development membrane protein 1 [Source:NCBI gene;Acc:101804764]
MSTRG.16766.11	ENSAPLG00020015439	0.00331143	0.952639	3	1296498	1314642	-	2776	-	GO:0005524;GO:0009116;GO:0016301;GO:0005524;GO:0009116;GO:0016301;GO:0005524;GO:0009116;GO:0016301;GO:0005524;GO:0009116;GO:0016301;GO:0005524;GO:0016301;GO:0005524;GO:0016301	K00876	F	veNOG05146	-
MSTRG.16766.11	ENSAPLG00020013581	0.00308717	0.954284	24	3741107	3752136	+	3852	CEP85	GO:0005813;GO:0005813	K16766	S	veNOG01708	centrosomal protein 85 [Source:HGNC Symbol;Acc:HGNC:25309]
MSTRG.16766.11	ENSAPLG00020011146	0.00109446	-0.972865	27	1367700	1411601	-	4350	GFPT1	GO:0097367;GO:1901135;GO:0004360;GO:0097367;GO:1901135;GO:1901137;GO:0004360;GO:0097367;GO:1901135;GO:1901137	K00820	M	veNOG02012	glutamine--fructose-6-phosphate transaminase 1 [Source:HGNC Symbol;Acc:HGNC:4241]
MSTRG.16766.11	ENSAPLG00020017889	0.00353692	0.95104	11	15327570	15331600	+	2187	-	GO:0006364;GO:0032040	K14567	A	veNOG05978	-
MSTRG.16766.11	ENSAPLG00020002810	0.00154084	0.967776	12	14348512	14351214	-	751	MRPS11	GO:0003735;GO:0005840;GO:0006412	K02948	J	veNOG13262	mitochondrial ribosomal protein S11 [Source:HGNC Symbol;Acc:HGNC:14050]
MSTRG.16766.11	ENSAPLG00020003372	0.00169209	0.966223	1	83276250	83296819	+	2461	ZNF384	GO:0003676;GO:0003676	-	K	veNOG08249	zinc finger protein 384 [Source:HGNC Symbol;Acc:HGNC:11955]
MSTRG.16766.11	ENSAPLG00020011788	0.00220923	0.961373	14	8818450	8822065	-	1161	THOC3	GO:0005515;GO:0006406	K12880	S	veNOG04715	THO complex 3 [Source:HGNC Symbol;Acc:HGNC:19072]
MSTRG.16766.11	ENSAPLG00020006037	0.00166881	-0.966457	2	56266797	56277699	+	3485	RIOK3	GO:0004674;GO:0005524;GO:0006468	K08872	T	veNOG13016	RIO kinase 3 [Source:HGNC Symbol;Acc:HGNC:11451]
MSTRG.16766.11	ENSAPLG00020005274	0.00193815	0.963836	25	817999	820973	+	982	MRPL45	-	K17426	J	veNOG08028	mitochondrial ribosomal protein L45 [Source:HGNC Symbol;Acc:HGNC:16651]
MSTRG.16766.11	ENSAPLG00020012784	0.000374601	0.984155	13	19962969	20005719	+	4079	ZC3H18	GO:0046872;GO:0046872	K13092	R	veNOG11585	zinc finger CCCH-type containing 18 [Source:HGNC Symbol;Acc:HGNC:25091]
MSTRG.16766.11	ENSAPLG00020010958	0.00105023	-0.973422	1	116852186	116905382	+	2277	PDK3	GO:0004672	K00898	T	veNOG05927	pyruvate dehydrogenase kinase 3 [Source:NCBI gene;Acc:101793451]
MSTRG.16766.11	ENSAPLG00020008996	0.00167152	0.96643	13	11727343	11747210	+	2899	LSM14A	-	K18749	U	veNOG06903;opiNOG04762	Anas platyrhynchos LSM14A mRNA processing body assembly factor (LSM14A), mRNA. [Source:RefSeq mRNA;Acc:NM_001310414]
MSTRG.16766.11	ENSAPLG00020001161	0.00122294	0.971309	7	31646597	31757520	+	3519	ARID5B	GO:0003677;GO:0003713;GO:0005634;GO:0051091;GO:0060612	-	K	veNOG10285	AT-rich interaction domain 5B [Source:HGNC Symbol;Acc:HGNC:17362]
MSTRG.16766.11	ENSAPLG00020000540	0.00363674	-0.950348	2	124339899	124625966	+	2806	TBC1D5	-	K18469	U	veNOG08127	TBC1 domain family member 5 [Source:HGNC Symbol;Acc:HGNC:19166]
MSTRG.16766.11	ENSAPLG00020009292	0.000807001	0.976715	30	1534200	1540658	-	2999	-	GO:0005515;GO:0008270;GO:0005515;GO:0008270;GO:0005515;GO:0008270;GO:0005515;GO:0008270;GO:0005515;GO:0008270	K12017	O	veNOG07836	-
MSTRG.16766.11	ENSAPLG00020013627	0.00153636	-0.967823	16	4395975	4420850	-	3096	ARHGAP40	GO:0007165	-	T	veNOG02051	Rho GTPase activating protein 40 [Source:NCBI gene;Acc:101804252]
MSTRG.16766.11	ENSAPLG00020016564	0.00293341	0.955446	12	19997965	20004378	-	1091	TIPIN	GO:0000076;GO:0005634;GO:0006974;GO:0048478	K10904	D	veNOG06740	TIMELESS interacting protein [Source:HGNC Symbol;Acc:HGNC:30750]
MSTRG.16766.11	ENSAPLG00020003687	0.00234965	0.960156	19	12147180	12186343	-	3459	GARNL3	GO:0005096;GO:0051056;GO:0005096;GO:0051056;GO:0005096;GO:0051056;GO:0005096;GO:0051056;GO:0005096;GO:0051056;GO:0005096;GO:0051056	-	T	veNOG09430	GTPase activating Rap/RanGAP domain like 3 [Source:HGNC Symbol;Acc:HGNC:25425]
MSTRG.16766.11	ENSAPLG00020006382	0.00249519	-0.958932	2	26220901	26237282	-	1135	DECR1	-	K13236	Q	veNOG10028	2,4-dienoyl-CoA reductase 1 [Source:NCBI gene;Acc:101800525]
MSTRG.16766.11	ENSAPLG00020008578	0.00290934	-0.95563	17	9515030	9545079	+	1945	RNFT2	-	-	O	veNOG02737	ring finger protein, transmembrane 2 [Source:NCBI gene;Acc:101797548]
MSTRG.16766.11	ENSAPLG00020004347	0.00347773	0.951455	4	31663325	31676317	+	1819	PLRG1	GO:0005515	K12862	A	veNOG11039	pleiotropic regulator 1 [Source:HGNC Symbol;Acc:HGNC:9089]
MSTRG.16766.11	ENSAPLG00020006059	0.00290322	0.955677	20	6914216	6916613	+	1023	DTX2	GO:0007219;GO:0016567;GO:0046872	K06058	O	veNOG07832	deltex E3 ubiquitin ligase 2 [Source:HGNC Symbol;Acc:HGNC:15973]
MSTRG.16766.11	ENSAPLG00020003792	0.00261773	-0.957929	1	183038361	183039440	+	1080	MAB21L1	-	-	OT	veNOG00909;NOG00242	mab-21 like 1 [Source:NCBI gene;Acc:101802368]
MSTRG.16766.11	ENSAPLG00020014942	0.00161235	0.967033	5	53999367	54005627	+	1691	-	GO:0003676	-	R	veNOG04540	-
MSTRG.16766.11	ENSAPLG00020013638	0.00198198	0.963426	16	4543101	4573304	+	2429	DHX35	GO:0004386	K13117	A	veNOG07086	DEAH-box helicase 35 [Source:HGNC Symbol;Acc:HGNC:15861]
MSTRG.16766.11	ENSAPLG00020001496	0.00351359	0.951203	9	16603855	16613066	-	4215	DBR1	GO:0006397;GO:0016787;GO:0016788	K18328	A	veNOG12710	debranching RNA lariats 1 [Source:NCBI gene;Acc:101795594]
MSTRG.16766.11	ENSAPLG00020016124	0.000715013	0.978087	12	9484208	9507046	+	3857	SIN3A	GO:0003714;GO:0006355;GO:0016580	K11644	B	veNOG12526	SIN3 transcription regulator family member A [Source:NCBI gene;Acc:101796504]
MSTRG.16766.11	ENSAPLG00020012023	0.00234177	0.960224	2	94652771	94748407	-	3886	NEDD9	-	K16832	T	veNOG13915	neural precursor cell expressed, developmentally down-regulated 9 [Source:NCBI gene;Acc:101795133]
MSTRG.16766.11	ENSAPLG00020014333	0.000920197	-0.975128	7	25656721	25662821	+	847	PPIF	GO:0000413;GO:0003755;GO:0006457	K09565	O	veNOG08968	peptidylprolyl isomerase F [Source:NCBI gene;Acc:101802609]
MSTRG.16766.11	ENSAPLG00020008172	0.000726293	0.977914	1	208242728	208243786	+	1059	-	GO:0005515	K08130	R	veNOG01368	-
MSTRG.16766.11	ENSAPLG00020008297	0.0026379	0.957766	28	3116786	3138067	+	3851	DPP9	GO:0006508;GO:0008236;GO:0006508;GO:0008236	K08656	O	veNOG02717	dipeptidyl peptidase 9 [Source:NCBI gene;Acc:101790250]
MSTRG.16766.11	ENSAPLG00020012370	0.000279029	0.98633	6	38008587	38028686	-	3047	PRPF40A	GO:0005515;GO:0045292;GO:0005515;GO:0045292;GO:0005515;GO:0045292	K12821	A	veNOG08690	pre-mRNA processing factor 40 homolog A [Source:HGNC Symbol;Acc:HGNC:16463]
MSTRG.16766.11	ENSAPLG00020007673	0.00329985	-0.952723	Z	23803319	23850103	+	3389	DMGDH	GO:0005515;GO:0016491;GO:0055114	K00315	E	veNOG10900	dimethylglycine dehydrogenase [Source:HGNC Symbol;Acc:HGNC:24475]
MSTRG.16766.11	ENSAPLG00020013664	0.0034319	-0.951779	16	5774348	5811967	+	4093	PLCG1	GO:0004435;GO:0005515;GO:0006629;GO:0007165;GO:0008081;GO:0009395;GO:0035556;GO:0004435;GO:0005515;GO:0006629;GO:0007165;GO:0008081;GO:0009395;GO:0035556	K01116	I	veNOG00616	phospholipase C gamma 1 [Source:HGNC Symbol;Acc:HGNC:9065]
MSTRG.16766.11	ENSAPLG00020006983	0.00174038	-0.965741	5	52531931	52562618	+	2306	CD82	GO:0016021	K06509	R	veNOG00575	CD82 molecule [Source:HGNC Symbol;Acc:HGNC:6210]
MSTRG.16766.11	ENSAPLG00020017248	0.00306364	0.95446	20	4870320	4881571	+	2228	NUFIP2	GO:0003723	-	R	veNOG07992	nuclear FMR1 interacting protein 2 [Source:NCBI gene;Acc:101790604]
MSTRG.16766.11	ENSAPLG00020003407	0.00275031	0.956869	1	83306708	83316680	+	1715	ING4	GO:0005634;GO:0008285;GO:0016573;GO:0035064;GO:0043065	K11346	B	veNOG03775;opiNOG02552	inhibitor of growth family member 4 [Source:NCBI gene;Acc:101804695]
MSTRG.16766.11	ENSAPLG00020008052	0.00334217	0.952418	3	107218526	107244959	+	2519	PPP2R5D	GO:0000159;GO:0007165;GO:0019888;GO:0000159;GO:0007165;GO:0019888	K11584	T	veNOG03516	protein phosphatase 2 regulatory subunit B'delta [Source:NCBI gene;Acc:101804035]
MSTRG.16766.11	ENSAPLG00020007561	0.00210182	0.96233	6	15177264	15201240	+	3181	-	GO:0003723;GO:0005515;GO:0003723;GO:0005515;GO:0003723;GO:0005515;GO:0003723;GO:0005515	K13100	R	veNOG10203	-
MSTRG.16766.11	ENSAPLG00020009722	0.000314112	-0.985494	8	11670672	11672528	-	783	-	GO:0003676	-	R	veNOG17148	-
MSTRG.16766.11	ENSAPLG00020006847	0.00198075	-0.963438	3	59728303	59760059	-	1990	STX7	GO:0005484;GO:0006886;GO:0016020;GO:0016192	K08488	U	veNOG00338	syntaxin 7 [Source:HGNC Symbol;Acc:HGNC:11442]
MSTRG.16766.11	ENSAPLG00020000185	0.00187717	-0.964413	1	39141512	39230102	+	2720	LGR5	GO:0004930;GO:0005515;GO:0007186;GO:0016021;GO:0016500;GO:0004930;GO:0005515;GO:0007186;GO:0016021;GO:0016500	K04308	T	veNOG06166	leucine rich repeat containing G protein-coupled receptor 5 [Source:HGNC Symbol;Acc:HGNC:4504]
MSTRG.16766.11	ENSAPLG00020005232	0.00155889	0.967587	8	6612304	6624959	-	2068	CLCC1	-	-	SR	veNOG02598;veNOG07224	chloride channel CLIC like 1 [Source:HGNC Symbol;Acc:HGNC:29675]
MSTRG.16766.11	ENSAPLG00020017067	0.00120718	0.971496	23	2392494	2401176	+	1452	DDX6	GO:0003676;GO:0005524;GO:0003676;GO:0005524	K12614	A	veNOG05625	DEAD-box helicase 6 [Source:NCBI gene;Acc:101798881]
MSTRG.16766.11	ENSAPLG00020005812	0.0026552	0.957627	5	48738289	48761247	+	3902	NAT10	GO:0005524;GO:0008080;GO:0016072;GO:0034470	K14521	R	veNOG09986	N-acetyltransferase 10 [Source:NCBI gene;Acc:101805081]
MSTRG.16766.11	ENSAPLG00020017409	0.00365911	0.950195	9	15473221	15477380	+	756	SENP2	GO:0006508;GO:0008234	K03345	O	veNOG07300	SUMO specific peptidase 2 [Source:HGNC Symbol;Acc:HGNC:23116]
MSTRG.16766.11	ENSAPLG00020002541	0.000305376	-0.985698	1	15036244	15046052	+	2838	RINT1	GO:0005783;GO:0048193	K20474	DU	veNOG00407	RAD50 interactor 1 [Source:HGNC Symbol;Acc:HGNC:21876]
MSTRG.16766.11	ENSAPLG00020003299	0.000111713	0.991358	Z	60030397	60056943	+	1397	DCP2	GO:0003723;GO:0016787;GO:0030145	K12613	A	veNOG15348	decapping mRNA 2 [Source:HGNC Symbol;Acc:HGNC:24452]
MSTRG.16766.11	ENSAPLG00020001693	0.00195685	-0.96366	1	204873616	204901130	+	1719	WNT11	GO:0005102;GO:0005576;GO:0007275;GO:0016055	K01384	T	veNOG06481	Wnt family member 11 [Source:NCBI gene;Acc:101798327]
MSTRG.16766.11	ENSAPLG00020004865	0.00150796	0.968124	2	33836391	33860284	-	998	TERF1	GO:0000723;GO:0000784;GO:0003677;GO:0005634;GO:0042162;GO:0042803	K11110	K	veNOG09303	telomeric repeat binding factor 1 [Source:HGNC Symbol;Acc:HGNC:11728]
MSTRG.16766.11	ENSAPLG00020010123	0.000791086	0.976946	13	16877862	16926128	+	2843	-	-	-	S	veNOG13156	-
MSTRG.16766.11	ENSAPLG00020001866	0.00337239	0.952202	5	34783439	34833478	-	5279	UBR1	GO:0008270;GO:0030163;GO:0061630;GO:0071596;GO:0008270;GO:0030163;GO:0061630;GO:0071596;GO:0008270;GO:0030163;GO:0061630;GO:0071596;GO:0008270;GO:0030163;GO:0061630;GO:0071596	K10625	O	veNOG03585	ubiquitin protein ligase E3 component n-recognin 1 [Source:HGNC Symbol;Acc:HGNC:16808]
MSTRG.16766.11	ENSAPLG00020015225	0.00139051	0.969397	8	26931640	26935472	+	939	PRPF38A	-	K12849	A	veNOG04139	pre-mRNA processing factor 38A [Source:NCBI gene;Acc:101803332]
MSTRG.16766.11	ENSAPLG00020015252	0.00283642	0.956194	9	24441260	24485590	+	3172	U2SURP	GO:0003676;GO:0003723;GO:0006396;GO:0003676;GO:0003723;GO:0006396	K12842	A	veNOG07916	U2 snRNP associated SURP domain containing [Source:NCBI gene;Acc:101799091]
MSTRG.16766.11	ENSAPLG00020015643	0.00157108	-0.96746	4	53363397	53400427	-	3051	KLHL5	GO:0005515	K10442	T	veNOG07365	kelch like family member 5 [Source:HGNC Symbol;Acc:HGNC:6356]
MSTRG.16766.11	ENSAPLG00020004234	0.000380827	0.984024	7	33693345	33699570	+	1460	HNRNPH3	GO:0003676	K12898	A	veNOG11149	heterogeneous nuclear ribonucleoprotein H3 [Source:HGNC Symbol;Acc:HGNC:5043]
MSTRG.16766.11	ENSAPLG00020004483	0.00146979	-0.968532	12	1907751	1928313	-	1332	COPS2	GO:0005515;GO:0008180;GO:0005515;GO:0008180	K12176	OT	COG5159;veNOG12304	COP9 signalosome subunit 2 [Source:NCBI gene;Acc:101796305]
MSTRG.16766.11	ENSAPLG00020013937	0.00254811	0.958496	2	51405409	51460407	+	3386	PPP4R1	GO:0005515;GO:0007165;GO:0019888;GO:0030289;GO:0050790	K15424	T	veNOG03996	protein phosphatase 4 regulatory subunit 1 [Source:HGNC Symbol;Acc:HGNC:9320]
MSTRG.16766.11	ENSAPLG00020012787	0.00140501	0.969237	3	68996403	69012960	+	1730	PPIL4	GO:0000413;GO:0003676;GO:0003755	K12735	O	veNOG14362	peptidylprolyl isomerase like 4 [Source:HGNC Symbol;Acc:HGNC:15702]
MSTRG.16766.11	ENSAPLG00020014279	0.00169348	-0.966209	7	22305110	22327447	-	1988	AP3M1	GO:0006886;GO:0016192;GO:0030131	K12398	U	veNOG09142	adaptor related protein complex 3 subunit mu 1 [Source:HGNC Symbol;Acc:HGNC:569]
MSTRG.16766.11	ENSAPLG00020003068	0.00178572	-0.965295	32	2683567	2702605	-	2694	PI4KB	GO:0016301;GO:0046854;GO:0048015;GO:0016301;GO:0046854;GO:0048015;GO:0016301;GO:0046854;GO:0048015	K19801	T	veNOG11994	phosphatidylinositol 4-kinase beta [Source:HGNC Symbol;Acc:HGNC:8984]
MSTRG.16766.11	ENSAPLG00020002768	0.00264005	0.957749	4	37172962	37178782	-	1313	RAB33B	GO:0003924;GO:0005525;GO:0032482	K07920	U	veNOG10747	RAB33B, member RAS oncogene family [Source:NCBI gene;Acc:101800059]
MSTRG.16766.11	ENSAPLG00020014797	0.00138817	-0.969423	2	118752660	118773337	-	2426	CMTM7	GO:0016020	-	V	veNOG19870	CKLF like MARVEL transmembrane domain containing 7 [Source:NCBI gene;Acc:101794305]
MSTRG.16766.11	ENSAPLG00020006935	0.00306318	-0.954463	1	85990553	86016606	+	1830	CASQ2	GO:0005509	-	R	veNOG00831	calsequestrin 2 [Source:NCBI gene;Acc:101794422]
MSTRG.16766.11	ENSAPLG00020016342	0.00146673	0.968565	8	27756910	27774015	-	2135	NDC1	-	K14315	S	veNOG12804	NDC1 transmembrane nucleoporin [Source:NCBI gene;Acc:101798080]
MSTRG.16766.11	ENSAPLG00020015791	0.00231768	0.96043	10	9801653	9847741	-	4927	DCAF1	GO:0005515;GO:0016567;GO:0005515;GO:0016567	K11789	D	veNOG11534	DDB1 and CUL4 associated factor 1 [Source:HGNC Symbol;Acc:HGNC:30911]
MSTRG.16766.11	ENSAPLG00020008499	0.0030399	0.954638	Z	24702220	24737266	-	2863	-	GO:0003676;GO:0005515;GO:0003676;GO:0005515	-	TR	veNOG13909;NOG58088	-
MSTRG.16766.11	ENSAPLG00020014321	0.000500737	0.981673	13	2547916	2558617	-	1628	DNAJA2	GO:0005524;GO:0006457;GO:0009408;GO:0031072;GO:0051082;GO:0006457;GO:0031072;GO:0051082	K09503	O	veNOG05233	DnaJ heat shock protein family (Hsp40) member A2 [Source:HGNC Symbol;Acc:HGNC:14884]
MSTRG.16766.11	ENSAPLG00020011391	0.00221109	0.961357	16	263153	269234	+	2302	SPATA2	-	K17595	R	veNOG13425	spermatogenesis associated 2 [Source:NCBI gene;Acc:101797342]
MSTRG.16766.11	ENSAPLG00020015463	0.000518122	0.981357	28	5627064	5656858	+	2127	MLLT1	GO:0006355;GO:0006355;GO:0006355	K15187	K	veNOG09589	MLLT1 super elongation complex subunit [Source:HGNC Symbol;Acc:HGNC:7134]
MSTRG.16766.11	ENSAPLG00020010539	0.000642358	0.979234	24	1172887	1175951	-	2029	ZBTB8A	GO:0003676;GO:0005515;GO:0003676;GO:0005515	K10495	K	veNOG03409	zinc finger and BTB domain containing 8A [Source:HGNC Symbol;Acc:HGNC:24172]
MSTRG.16766.11	ENSAPLG00020007114	0.00318573	0.953554	24	2398180	2411469	+	4101	AGO4	GO:0003676;GO:0005515;GO:0003676;GO:0005515	K11593	J	veNOG03116	protein argonaute-4 [Source:NCBI gene;Acc:101790434]
MSTRG.16766.11	ENSAPLG00020003841	0.000876345	0.975731	26	6082451	6093716	+	3384	STRIP1	-	-	S	veNOG04103	striatin interacting protein 1 [Source:HGNC Symbol;Acc:HGNC:25916]
MSTRG.16766.11	ENSAPLG00020017384	0.000811409	0.976651	9	15109938	15134293	-	1489	UBXN7	GO:0005515	-	O	veNOG07685	UBX domain protein 7 [Source:HGNC Symbol;Acc:HGNC:29119]
MSTRG.16766.11	ENSAPLG00020016141	0.00261565	-0.957946	19	2303433	2352020	+	5705	-	GO:0004672;GO:0004713;GO:0004714;GO:0005524;GO:0006468;GO:0007169;GO:0016020	K05125	T	veNOG00512	-
MSTRG.16766.11	ENSAPLG00020012455	0.00286218	-0.955994	6	38879076	38884004	+	864	-	-	K00710	O	veNOG09066	-
MSTRG.16766.11	ENSAPLG00020007955	0.00162186	0.966935	28	4501691	4517236	-	2656	FZR1	GO:0005515;GO:0010997;GO:0097027;GO:1904668	K03364	D	veNOG05624	fizzy and cell division cycle 20 related 1 [Source:NCBI gene;Acc:101789847]
MSTRG.16766.11	ENSAPLG00020001121	0.00281269	-0.956379	8	32139892	32157715	-	2289	LRRC40	GO:0005515;GO:0005515;GO:0005515;GO:0005515;GO:0005515	-	S	veNOG08479	leucine rich repeat containing 40 [Source:HGNC Symbol;Acc:HGNC:26004]
MSTRG.16766.11	ENSAPLG00020015598	0.00173222	-0.965822	1	97678834	97680507	-	1005	GJA5	GO:0005922;GO:0007154	K07614	T	veNOG04731	gap junction protein alpha 5 [Source:HGNC Symbol;Acc:HGNC:4279]
MSTRG.16766.11	ENSAPLG00020016031	0.0035248	-0.951125	20	1730489	1846075	+	10146	ACACA	GO:0003989;GO:0005524;GO:0006633;GO:0016874;GO:0046872;GO:0003989;GO:0005524;GO:0006633;GO:0016874;GO:0046872;GO:0003989;GO:0005524;GO:0006633;GO:0016874;GO:0046872;GO:0003989;GO:0005524;GO:0006633;GO:0016874;GO:0046872;GO:0003989;GO:0005524;GO:0006633;GO:0016874;GO:0046872;GO:0003989;GO:0005524;GO:0006633;GO:0016874;GO:0046872;GO:0003989;GO:0005524;GO:0006633;GO:0016874;GO:0046872;GO:0003989;GO:…	K11262	I	veNOG03006	acetyl-CoA carboxylase alpha [Source:HGNC Symbol;Acc:HGNC:84]
MSTRG.16766.11	ENSAPLG00020005913	0.000719514	0.978018	4	16466840	16471022	-	732	RCHY1	GO:0008270	K10144	O	veNOG07046	ring finger and CHY zinc finger domain containing 1 [Source:HGNC Symbol;Acc:HGNC:17479]
MSTRG.16766.11	ENSAPLG00020006734	0.00173522	-0.965792	9	21661666	21662901	+	264	-	GO:0005249;GO:0006811;GO:0016020	K04898	P	veNOG12053	-
MSTRG.16766.11	ENSAPLG00020000858	0.00360239	-0.950585	2	125790634	125792925	+	2292	TRIL	GO:0005515	-	R	veNOG04618	TLR4 interactor with leucine rich repeats [Source:HGNC Symbol;Acc:HGNC:22200]
MSTRG.16766.11	ENSAPLG00020014127	0.00296888	0.955175	12	21978881	21982113	+	1504	MFAP1	-	K13110	Z	veNOG01035	microfibril associated protein 1 [Source:HGNC Symbol;Acc:HGNC:7032]
MSTRG.16766.11	ENSAPLG00020003713	0.00286481	0.955974	2	160989872	161008273	-	555	CCDC12	-	K12871	S	veNOG10669	coiled-coil domain containing 12 [Source:HGNC Symbol;Acc:HGNC:28332]
MSTRG.16766.11	ENSAPLG00020017423	0.00282165	0.956309	8	13635714	13641839	-	2614	ZBTB37	GO:0003676;GO:0005515	K10509	R	veNOG11388	zinc finger and BTB domain containing 37 [Source:HGNC Symbol;Acc:HGNC:28365]
MSTRG.16766.11	ENSAPLG00020007886	0.00339488	0.952041	32	1810396	1829434	-	2985	SMG5	GO:0005515	K11125	A	veNOG04120	SMG5 nonsense mediated mRNA decay factor [Source:HGNC Symbol;Acc:HGNC:24644]
MSTRG.16766.11	ENSAPLG00020004478	0.00268346	-0.9574	1	45042594	45043160	-	567	-	GO:0000786;GO:0003677;GO:0005634;GO:0006334	K11275	B	veNOG23612;NOG105036;veNOG23054	-
MSTRG.16766.11	ENSAPLG00020004822	0.00330876	0.952659	1	64630045	64678298	-	8476	KDM5A	GO:0003677	K11446	R	veNOG02463	lysine demethylase 5A [Source:HGNC Symbol;Acc:HGNC:9886]
MSTRG.16766.11	ENSAPLG00020007442	0.00114279	0.97227	20	11523340	11574879	-	5972	-	GO:0005515;GO:0005515	K11658	B	veNOG09912	-
MSTRG.16766.11	ENSAPLG00020004963	0.000969359	0.97447	27	848003	853856	-	3352	USP39	GO:0000245;GO:0006397;GO:0008270;GO:0016579;GO:0036459;GO:0000245;GO:0006397;GO:0008270;GO:0016579;GO:0036459;GO:0000245;GO:0006397;GO:0008270;GO:0016579;GO:0036459;GO:0000245;GO:0006397;GO:0008270;GO:0016579;GO:0036459	K12847	O	veNOG06812	ubiquitin specific peptidase 39 [Source:HGNC Symbol;Acc:HGNC:20071]
MSTRG.16766.11	ENSAPLG00020012827	0.00281076	0.956394	3	118521006	118527700	-	2178	GZF1	GO:0003676;GO:0003676;GO:0005515	-	K	veNOG02739	GDNF inducible zinc finger protein 1 [Source:HGNC Symbol;Acc:HGNC:15808]
MSTRG.16766.11	ENSAPLG00020002484	0.000810306	-0.976667	14	5842256	5845032	-	1692	ARSI	GO:0003824;GO:0008484	K12375	R	veNOG02980	arylsulfatase family member I [Source:HGNC Symbol;Acc:HGNC:32521]
MSTRG.16766.11	ENSAPLG00020010643	0.00139139	-0.969387	6	15432962	15487187	+	3930	SESTD1	-	-	T	veNOG03307	SEC14 and spectrin domain containing 1 [Source:HGNC Symbol;Acc:HGNC:18379]
MSTRG.16766.11	ENSAPLG00020002442	0.00136919	-0.969633	11	13495071	13546549	+	1403	EFNB1	GO:0016020;GO:0046875;GO:0048013	K05463	T	veNOG06681	ephrin B1 [Source:HGNC Symbol;Acc:HGNC:3226]
MSTRG.16766.11	ENSAPLG00020001200	0.00225513	0.960971	5	29731425	29738362	+	2637	GRK2	GO:0004672;GO:0004703;GO:0005524;GO:0006468;GO:0007165;GO:0004672;GO:0004703;GO:0005524;GO:0006468;GO:0007165;GO:0004672;GO:0004703;GO:0005524;GO:0006468;GO:0007165;GO:0004672;GO:0004674;GO:0004703;GO:0005524;GO:0006468;GO:0007165;GO:0004672;GO:0004703;GO:0005524;GO:0006468;GO:0007165;GO:0004672;GO:0004703;GO:0005524;GO:0006468;GO:0007165;GO:0004672;GO:0004674;GO:0004703;GO:0005524;GO:0006468;GO:…	K00910	T	veNOG04768	G protein-coupled receptor kinase 2 [Source:NCBI gene;Acc:101801089]
MSTRG.16766.11	ENSAPLG00020009505	0.00120845	0.97148	Z	65836184	65886720	+	7135	BDP1	GO:0003677	K15198	K	veNOG26375;veNOG05442	B double prime 1, subunit of RNA polymerase III transcription initiation factor IIIB [Source:HGNC Symbol;Acc:HGNC:13652]
MSTRG.16766.11	ENSAPLG00020007557	0.00308629	0.954291	28	2436667	2440400	-	1894	-	-	-	S	veNOG12604	-
MSTRG.16766.11	ENSAPLG00020016690	0.00029049	0.986051	11	7503346	7508009	-	941	BRCC3	GO:0004843;GO:0005515;GO:0006281;GO:0070531;GO:0070536;GO:0070552;GO:0004843;GO:0005515;GO:0006281;GO:0070531;GO:0070536;GO:0070552;GO:0004843;GO:0005515;GO:0006281;GO:0070531;GO:0070536;GO:0070552	K11864	B	veNOG04585	BRCA1/BRCA2-containing complex subunit 3 [Source:HGNC Symbol;Acc:HGNC:24185]
MSTRG.16766.11	ENSAPLG00020017315	0.000513581	-0.981439	7	2904806	3141728	-	6726	DOCK1	GO:0005085;GO:0005096;GO:0005515;GO:0007264;GO:0016477;GO:0005085;GO:0005096;GO:0005515;GO:0007264;GO:0016477;GO:0005085;GO:0005096;GO:0005515;GO:0007264;GO:0016477;GO:0005085;GO:0005096;GO:0005515;GO:0007264;GO:0016477;GO:0005085;GO:0005096;GO:0005515;GO:0007264;GO:0016477;GO:0005085;GO:0005096;GO:0005515;GO:0007264;GO:0016477;GO:0005085;GO:0005096;GO:0007264;GO:0016477	K13708	T	veNOG00166	dedicator of cytokinesis 1 [Source:HGNC Symbol;Acc:HGNC:2987]
MSTRG.16766.11	ENSAPLG00020016525	0.00202642	0.963016	5	7678574	7723953	+	1688	-	GO:0006355;GO:0070897	K15196	K	veNOG05130	-
MSTRG.16766.11	ENSAPLG00020006882	0.00318226	-0.95358	5	12949980	13007565	+	4518	SETD3	GO:0005515;GO:0018064;GO:0030047	K19199	B	veNOG03175	SET domain containing 3, actin histidine methyltransferase [Source:NCBI gene;Acc:101804331]
MSTRG.16766.11	ENSAPLG00020017933	0.00137312	0.96959	11	15652863	15659849	+	1293	-	GO:0005525;GO:0031105	K16939	D	veNOG03669	-
MSTRG.16766.11	ENSAPLG00020004829	0.000246523	-0.987153	1	146544008	146594550	-	4110	COL4A1	GO:0005201;GO:0005581;GO:0005201;GO:0005581	K06237	W	veNOG01336	collagen type IV alpha 1 chain [Source:HGNC Symbol;Acc:HGNC:2202]
MSTRG.16766.11	ENSAPLG00020007585	0.00180853	0.965073	1	83393897	83399252	+	3073	-	GO:0003723;GO:0006364;GO:0008168;GO:0008757	K14835	A	veNOG06007	-
MSTRG.16766.11	ENSAPLG00020000398	0.00103448	0.973623	1	177501024	177528256	+	2425	COG3	GO:0005801;GO:0006886;GO:0016020;GO:0005801;GO:0006886;GO:0016020;GO:0005801;GO:0006886;GO:0016020	K20290	U	veNOG06391	component of oligomeric golgi complex 3 [Source:HGNC Symbol;Acc:HGNC:18619]
MSTRG.16766.11	ENSAPLG00020004290	0.0008318	0.976358	1	45382294	45455853	-	4975	CNOT4	GO:0003676;GO:0004842;GO:0030014;GO:0046872;GO:0003676;GO:0004842;GO:0030014;GO:0046872;GO:0003676;GO:0004842;GO:0030014;GO:0046872;GO:0003676;GO:0004842;GO:0030014;GO:0046872;GO:0003676;GO:0004842;GO:0030014;GO:0046872	K10643	K	veNOG13873	CCR4-NOT transcription complex subunit 4 [Source:NCBI gene;Acc:101802687]
MSTRG.16766.11	ENSAPLG00020018404	0.0014142	-0.969136	19	515087	544854	-	3561	UAP1L1	GO:0070569	K00972	M	veNOG04622	UDP-N-acetylglucosamine pyrophosphorylase 1 like 1 [Source:NCBI gene;Acc:101802927]
MSTRG.16766.11	ENSAPLG00020007211	0.00224955	-0.96102	2	33724422	33748961	-	1274	RDH10	GO:0002138;GO:0016491;GO:0052650	K11151	Q	veNOG05891	retinol dehydrogenase 10 [Source:HGNC Symbol;Acc:HGNC:19975]
MSTRG.16766.11	ENSAPLG00020003580	0.00168998	0.966244	32	2813135	2826967	+	2308	TUFT1	GO:0005515;GO:0005515;GO:0005515	-	S	veNOG08345	tuftelin 1 [Source:HGNC Symbol;Acc:HGNC:12422]
MSTRG.16766.11	ENSAPLG00020016666	0.00113449	0.972371	26	5514123	5523992	+	1314	LEMD2	GO:0005637;GO:0006998;GO:1902531	-	S	veNOG16215	LEM domain nuclear envelope protein 2 [Source:HGNC Symbol;Acc:HGNC:21244]
MSTRG.16766.11	ENSAPLG00020014867	0.00134944	0.969854	28	1889236	1891802	-	697	-	GO:0032434	K11792	S	veNOG21605	-
MSTRG.16766.11	ENSAPLG00020016866	0.00296668	0.955192	6	37618709	37645875	+	6782	RIF1	-	K11138	T	veNOG05103	replication timing regulatory factor 1 [Source:HGNC Symbol;Acc:HGNC:23207]
MSTRG.16766.11	ENSAPLG00020013765	0.000479349	-0.98207	18	5542400	5640302	-	1877	MMD	GO:0016021;GO:0019835;GO:0016021;GO:0019835;GO:0016021;GO:0019835	K11064	V	veNOG09391	monocyte to macrophage differentiation associated [Source:HGNC Symbol;Acc:HGNC:7153]
MSTRG.16766.11	ENSAPLG00020010753	0.00213873	0.961999	26	377524	379181	-	1187	DCLRE1B	-	K15341	L	KOG1361;veNOG08584	DNA cross-link repair 1B [Source:HGNC Symbol;Acc:HGNC:17641]
MSTRG.16766.11	ENSAPLG00020018482	0.00119241	0.971671	15	12545470	12549239	-	1118	WDR24	GO:0032008	K20408	S	veNOG03773	WD repeat domain 24 [Source:HGNC Symbol;Acc:HGNC:20852]
MSTRG.16766.11	ENSAPLG00020012862	0.000788145	-0.976989	5	24373396	24381717	+	1965	ALDH6A1	GO:0004491;GO:0016491;GO:0016620;GO:0055114;GO:0004491;GO:0016491;GO:0016620;GO:0055114;GO:0004491;GO:0016491;GO:0016620;GO:0055114;GO:0004491;GO:0016491;GO:0016620;GO:0055114;GO:0004491;GO:0016491;GO:0016620;GO:0055114	K00140	C	veNOG02864	aldehyde dehydrogenase 6 family member A1 [Source:HGNC Symbol;Acc:HGNC:7179]
MSTRG.16766.11	ENSAPLG00020001130	0.0030544	0.954529	2	156840497	156906317	-	3307	OXSR1	GO:0004672;GO:0004674;GO:0005524;GO:0006468;GO:0035556	K08835	T	veNOG00310	oxidative stress responsive kinase 1 [Source:NCBI gene;Acc:101797446]
MSTRG.16766.11	ENSAPLG00020003271	0.00157831	0.967384	19	11136604	11158152	+	4771	GAPVD1	GO:0007165;GO:0043087	-	U	veNOG03095	GTPase activating protein and VPS9 domains 1 [Source:HGNC Symbol;Acc:HGNC:23375]
MSTRG.16766.11	ENSAPLG00020014182	0.00100456	0.974008	1	176106911	176158410	+	2435	ELF1	GO:0003700;GO:0006355;GO:0043565	K09428	K	veNOG09115	E74 like ETS transcription factor 1 [Source:HGNC Symbol;Acc:HGNC:3316]
MSTRG.16766.11	ENSAPLG00020009182	0.000462966	0.98238	32	1858299	1859889	+	381	ENSA	-	-	TU	veNOG21566	endosulfine alpha [Source:HGNC Symbol;Acc:HGNC:3360]
MSTRG.16766.11	ENSAPLG00020015558	0.00123311	0.97119	29	1226520	1232880	-	1496	KAT5	GO:0004402;GO:0006355;GO:0016573;GO:0035267;GO:0004402;GO:0006355;GO:0016573;GO:0035267	K11304	B	veNOG00770	lysine acetyltransferase 5 [Source:HGNC Symbol;Acc:HGNC:5275]
MSTRG.16766.11	ENSAPLG00020003578	0.00186609	0.964518	1	44095621	44140487	-	4008	UBN2	GO:0005634;GO:0005634;GO:0005634	K17492	TK	veNOG00254	ubinuclein 2 [Source:HGNC Symbol;Acc:HGNC:21931]
MSTRG.16766.11	ENSAPLG00020010395	0.00207392	0.962582	1	207711146	207714432	-	1170	TAF10	GO:0004252;GO:0005634;GO:0006352;GO:0006508	K01279	K	COG5162;veNOG04107	TATA-box binding protein associated factor 10 [Source:HGNC Symbol;Acc:HGNC:11543]
MSTRG.16766.11	ENSAPLG00020016549	0.00215626	-0.961842	1	128705700	128735952	+	2427	VEGFD	GO:0008083;GO:0016020	K05449	T	veNOG12972	vascular endothelial growth factor D [Source:HGNC Symbol;Acc:HGNC:3708]
MSTRG.16766.11	ENSAPLG00020006238	0.00293029	0.95547	25	1120524	1128414	-	1622	-	GO:0010976	-	S	veNOG01401	reticulophagy regulator family member 3 [Source:NCBI gene;Acc:101792554]
MSTRG.16766.11	ENSAPLG00020010826	0.00227773	-0.960775	1	36848136	36911278	+	1949	MSRB3	GO:0006979;GO:0016671;GO:0030091;GO:0033743;GO:0055114	K07305	O	veNOG15095	methionine sulfoxide reductase B3 [Source:NCBI gene;Acc:101790166]
MSTRG.16766.11	ENSAPLG00020014175	0.00216555	0.961759	1	175980818	176041634	-	3000	NAA16	GO:0005515	K00670	B	veNOG05767	N-alpha-acetyltransferase 16, NatA auxiliary subunit [Source:HGNC Symbol;Acc:HGNC:26164]
MSTRG.16766.11	ENSAPLG00020006398	0.0021348	0.962034	11	3228963	3365980	+	4798	DIAPH2	GO:0003779;GO:0007015;GO:0007292;GO:0016043;GO:0017048;GO:0030036;GO:0003779;GO:0007015;GO:0007292;GO:0016043;GO:0017048;GO:0030036;GO:0003779;GO:0007015;GO:0007292;GO:0016043;GO:0017048;GO:0030036;GO:0003779;GO:0007015;GO:0007292;GO:0016043;GO:0017048;GO:0030036;GO:0003779;GO:0007015;GO:0007292;GO:0016043;GO:0017048;GO:0030036	K05741	ZT	veNOG00241	diaphanous related formin 2 [Source:HGNC Symbol;Acc:HGNC:2877]
MSTRG.16766.11	ENSAPLG00020000822	0.00205891	-0.962719	5	26601984	26627362	+	2850	-	-	-	S	veNOG17627	-
MSTRG.16766.11	ENSAPLG00020015228	0.00224985	0.961017	8	26938341	26975752	-	5116	TUT4	GO:0003676;GO:0008270;GO:0016779;GO:0003676;GO:0008270;GO:0016779;GO:0003676;GO:0008270;GO:0016779;GO:0003676;GO:0008270;GO:0016779;GO:0016779	K13291	D	veNOG02707	terminal uridylyl transferase 4 [Source:HGNC Symbol;Acc:HGNC:28981]
MSTRG.16766.11	ENSAPLG00020011633	0.00227347	0.960812	5	23014528	23020421	-	2171	CIPC	GO:0042754;GO:0045892;GO:0042754;GO:0045892	-	S	veNOG07235	CLOCK interacting pacemaker [Source:HGNC Symbol;Acc:HGNC:20365]
MSTRG.16766.11	ENSAPLG00020004680	0.00308659	0.954288	Z	54436596	54488316	+	7078	-	GO:0005524;GO:0005524;GO:0005524;GO:0005524;GO:0005524;GO:0005524;GO:0005524	K11367	K	veNOG07645	-
MSTRG.16766.11	ENSAPLG00020009682	0.00352921	-0.951094	25	1547873	1559214	+	4054	NGFR	GO:0005515;GO:0007165;GO:0005515;GO:0007165	K02583	T	veNOG10100	nerve growth factor receptor [Source:HGNC Symbol;Acc:HGNC:7809]
MSTRG.16766.11	ENSAPLG00020015071	0.000731719	-0.977831	1	46611797	46633780	-	2863	TMPO	GO:0003677;GO:0003677;GO:0003677;GO:0003677;GO:0003677;GO:0003677	-	R	veNOG02062	thymopoietin [Source:HGNC Symbol;Acc:HGNC:11875]
MSTRG.16766.11	ENSAPLG00020004619	0.00251142	-0.958798	1	198501368	198526838	-	3079	FZD4	GO:0004888;GO:0005515;GO:0007166;GO:0016020;GO:0016021;GO:0016055;GO:0042813;GO:0004888;GO:0005515;GO:0007166;GO:0016020;GO:0016021;GO:0016055;GO:0042813	K02354	T	veNOG01854	frizzled class receptor 4 [Source:NCBI gene;Acc:101804770]
MSTRG.16766.11	ENSAPLG00020003340	0.00257401	-0.958284	19	11576301	11639889	+	5732	MVB12B	GO:0000813;GO:0000813;GO:0000813	K12186	S	veNOG12396	multivesicular body subunit 12B [Source:NCBI gene;Acc:101798630]
MSTRG.16766.11	ENSAPLG00020000934	0.000579171	0.980285	8	10602521	10611641	-	393	VAMP4	GO:0016021;GO:0016192;GO:0090161	K08513	U	veNOG21362	vesicle associated membrane protein 4 [Source:HGNC Symbol;Acc:HGNC:12645]
MSTRG.16766.11	ENSAPLG00020017839	0.00078132	0.97709	3	97521206	97562250	+	3400	TP53BP2	GO:0005515	K16823	T	veNOG02668	tumor protein p53 binding protein 2 [Source:HGNC Symbol;Acc:HGNC:12000]
MSTRG.16766.11	ENSAPLG00020010176	0.000177228	0.98911	32	949676	979373	-	5006	UBAP2L	GO:0005515;GO:0005515;GO:0005515;GO:0005515	-	O	veNOG00939	ubiquitin associated protein 2 like [Source:HGNC Symbol;Acc:HGNC:29877]
MSTRG.16766.11	ENSAPLG00020008947	0.00117921	-0.971829	15	8366573	8370703	-	1267	TMEM159	-	-	S	veNOG21970	transmembrane protein 159 [Source:HGNC Symbol;Acc:HGNC:30136]
MSTRG.16766.11	ENSAPLG00020000026	0.00308759	0.954281	1	98221173	98242739	+	1031	VGLL3	GO:0005634;GO:0006355	-	K	veNOG12576	vestigial like family member 3 [Source:HGNC Symbol;Acc:HGNC:24327]
MSTRG.16766.11	ENSAPLG00020008370	0.002514	0.958777	5	63607186	63627770	+	3554	CTR9	GO:0005515;GO:0006355;GO:0016570;GO:0005515;GO:0006355;GO:0016570;GO:0005515;GO:0006355;GO:0016570	K15176	K	veNOG00455	CTR9 homolog, Paf1/RNA polymerase II complex component [Source:HGNC Symbol;Acc:HGNC:16850]
MSTRG.16766.11	ENSAPLG00020008807	0.000132338	0.990592	21	2752139	2820008	-	8403	PRDM2	GO:0003676;GO:0003677;GO:0005515;GO:0005634;GO:0006355;GO:0046872;GO:0003676;GO:0003677;GO:0005515;GO:0005634;GO:0006355;GO:0046872;GO:0003676;GO:0003677;GO:0005515;GO:0005634;GO:0006355;GO:0046872;GO:0005515	K11432	K	veNOG33994;veNOG05106	PR/SET domain 2 [Source:HGNC Symbol;Acc:HGNC:9347]
MSTRG.16766.11	ENSAPLG00020000005	0.00170342	0.966109	1	61124523	61198675	-	2279	BRAF	GO:0004672;GO:0005524;GO:0006468;GO:0007165;GO:0035556	K04365	T	veNOG09094	B-Raf proto-oncogene, serine/threonine kinase [Source:HGNC Symbol;Acc:HGNC:1097]
MSTRG.16766.11	ENSAPLG00020008905	0.00111587	0.9726	Z	25748898	25769513	+	3401	GFM2	GO:0003924;GO:0005525;GO:0005739;GO:0032790;GO:0003924;GO:0005525;GO:0005739;GO:0032790	K02355	J	veNOG11455	G elongation factor mitochondrial 2 [Source:HGNC Symbol;Acc:HGNC:29682]
MSTRG.16766.11	ENSAPLG00020000409	0.000336173	0.984992	5	3907943	3923223	-	1538	ATG14	-	K17889	R	veNOG13792	autophagy related 14 [Source:NCBI gene;Acc:101790376]
MSTRG.16766.11	ENSAPLG00020011947	0.000381615	0.984007	32	584137	597820	-	1327	DAP3	GO:0005761;GO:0006915;GO:0015935	K17408	J	veNOG05409	death associated protein 3 [Source:HGNC Symbol;Acc:HGNC:2673]
MSTRG.16766.11	ENSAPLG00020011455	0.00160419	0.967117	18	8726520	8741609	+	3124	-	GO:0003723;GO:0005047;GO:0005786;GO:0006614;GO:0008312;GO:0030942	K03107	U	veNOG10581	-
MSTRG.16766.11	ENSAPLG00020016297	0.00139576	0.969339	8	27061307	27081376	+	2725	ZYG11B	GO:0031462;GO:0031462	K10350	S	veNOG01333	zyg-11 family member B, cell cycle regulator [Source:NCBI gene;Acc:101803722]
MSTRG.16766.11	ENSAPLG00020004712	0.0019291	0.963921	17	5316362	5330935	-	2822	TOP3B	GO:0003677;GO:0003916;GO:0003917;GO:0006265	K03165	L	veNOG12541	DNA topoisomerase III beta [Source:NCBI gene;Acc:101800122]
MSTRG.16766.11	ENSAPLG00020003594	0.00298472	0.955055	20	5120716	5122870	+	630	SDF2	GO:0016020	-	R	veNOG01671	stromal cell derived factor 2 [Source:HGNC Symbol;Acc:HGNC:10675]
MSTRG.16766.11	ENSAPLG00020011830	0.00349589	-0.951327	2	46438245	46654199	+	3179	DTNA	GO:0008270;GO:0008270;GO:0008270;GO:0008270	-	Z	opiNOG02189;veNOG06087	dystrobrevin alpha [Source:HGNC Symbol;Acc:HGNC:3057]
MSTRG.16766.11	ENSAPLG00020012571	0.00237968	0.959901	17	12334824	12349644	-	2502	ANAPC5	GO:0005515;GO:0005680;GO:0005515;GO:0005680	K03352	D	veNOG03816	anaphase promoting complex subunit 5 [Source:HGNC Symbol;Acc:HGNC:15713]
MSTRG.16766.11	ENSAPLG00020015202	0.00264099	0.957741	8	26914065	26930408	-	2562	ORC1	GO:0003682;GO:0005524;GO:0006270;GO:0051301;GO:0003682;GO:0005524	K02603	L	veNOG06474	origin recognition complex subunit 1 [Source:HGNC Symbol;Acc:HGNC:8487]
MSTRG.16766.11	ENSAPLG00020014633	0.0018283	-0.964882	2	117795580	117803932	-	1827	METTL6	-	K00599	R	veNOG07910	methyltransferase like 6 [Source:NCBI gene;Acc:101803018]
MSTRG.16766.11	ENSAPLG00020011099	0.000255722	-0.986915	15	17000098	17020178	-	1048	EMP2	GO:0016021	-	R	veNOG15137	epithelial membrane protein 2 [Source:NCBI gene;Acc:101803724]
MSTRG.16766.11	ENSAPLG00020018029	0.00329344	0.952769	3	104036599	104064414	+	3062	PPP1R21	-	K17562	S	veNOG08266	protein phosphatase 1 regulatory subunit 21 [Source:NCBI gene;Acc:101799956]
MSTRG.16766.11	ENSAPLG00020008603	0.000793272	0.976914	3	107269804	107273915	+	704	-	GO:0000469;GO:0000469	K14795	AR	veNOG17094;veNOG06052	-
MSTRG.16766.11	ENSAPLG00020014062	0.00181605	0.965	10	16784155	16791404	+	1998	KBTBD8	GO:0005515	K10475	T	veNOG02473	kelch repeat and BTB domain containing 8 [Source:NCBI gene;Acc:101797760]
MSTRG.16766.11	ENSAPLG00020013944	0.00239967	0.959732	4	67355017	67360714	-	2044	-	GO:0000287;GO:0004449;GO:0006099;GO:0016616;GO:0051287;GO:0055114;GO:0000287;GO:0004449;GO:0006099;GO:0016616;GO:0051287;GO:0055114;GO:0000287;GO:0004449;GO:0006099;GO:0016616;GO:0051287;GO:0055114	K00030	C	veNOG03788	-
MSTRG.16766.11	ENSAPLG00020016313	0.00194011	-0.963817	8	27120313	27141699	+	2454	PODN	GO:0005515	-	R	veNOG10221	podocan [Source:HGNC Symbol;Acc:HGNC:23174]
MSTRG.16766.11	ENSAPLG00020003154	0.00226667	0.960871	11	14721871	14730729	+	833	ZC4H2	-	-	SR	NOG33565;veNOG00332	zinc finger C4H2-type containing [Source:NCBI gene;Acc:101799562]
MSTRG.16766.11	ENSAPLG00020011816	0.00326873	-0.952948	1	154003157	154089711	+	5273	UGGT2	GO:0003980;GO:0006486;GO:0003980;GO:0006486;GO:0003980;GO:0006486;GO:0003980;GO:0006486;GO:0003980;GO:0006486	K11718	G	veNOG03489	UDP-glucose glycoprotein glucosyltransferase 2 [Source:HGNC Symbol;Acc:HGNC:15664]
MSTRG.16766.11	ENSAPLG00020006212	0.00213575	0.962025	14	10164711	10169140	+	672	-	-	-	S	veNOG04038	biorientation of chromosomes in cell division 1 [Source:NCBI gene;Acc:101802969]
MSTRG.16766.11	ENSAPLG00020002185	0.000237926	-0.987379	3	77950471	77956154	-	2728	RHOU	GO:0003924;GO:0005525;GO:0007264	K07865	R	veNOG07632	ras homolog family member U [Source:NCBI gene;Acc:101803119]
MSTRG.16766.11	ENSAPLG00020004437	0.00273286	0.957007	31	1724935	1789277	+	5441	DIP2B	GO:0003824;GO:0003824;GO:0003824;GO:0003824;GO:0003824;GO:0003824;GO:0003824;GO:0003824	-	R	veNOG04795	disco interacting protein 2 homolog B [Source:HGNC Symbol;Acc:HGNC:29284]
MSTRG.16766.11	ENSAPLG00020016506	0.00105505	0.97336	1	128055859	128069394	-	2777	TXLNG	GO:0019905	-	Z	veNOG01350	taxilin gamma [Source:HGNC Symbol;Acc:HGNC:18578]
MSTRG.16766.11	ENSAPLG00020018427	0.00160974	0.96706	15	11762023	11853198	-	7844	CREBBP	GO:0000123;GO:0003712;GO:0003713;GO:0004402;GO:0005515;GO:0005634;GO:0006355;GO:0008270;GO:0016573;GO:0000123;GO:0003712;GO:0003713;GO:0004402;GO:0005515;GO:0005634;GO:0006355;GO:0008270;GO:0016573;GO:0000123;GO:0003712;GO:0003713;GO:0004402;GO:0005515;GO:0005634;GO:0006355;GO:0008270;GO:0016573;GO:0000123;GO:0003712;GO:0003713;GO:0004402;GO:0005515;GO:0005634;GO:0006355;GO:0008270;GO:0016573;GO:…	K04498	K	veNOG03813	CREB binding protein [Source:HGNC Symbol;Acc:HGNC:2348]
MSTRG.16766.11	ENSAPLG00020009307	0.00179318	0.965223	17	13126613	13140962	-	3552	BRAP	GO:0003676;GO:0008270	K10632	O	veNOG13860	BRCA1 associated protein [Source:HGNC Symbol;Acc:HGNC:1099]
MSTRG.16766.11	ENSAPLG00020009273	0.000162692	0.989567	3	66571613	66663416	-	5412	SCAF8	GO:0003676	K13191	A	veNOG06661	SR-related CTD associated factor 8 [Source:NCBI gene;Acc:101804358]
MSTRG.16766.11	ENSAPLG00020018326	0.00310075	0.954183	1	60880411	60936598	-	2958	KDM7A	-	K11445	B	veNOG00769	lysine demethylase 7A [Source:NCBI gene;Acc:101802308]
MSTRG.16766.11	ENSAPLG00020006555	0.00107477	-0.973111	5	5885026	5887433	-	1444	SIX1	GO:0000976;GO:0003677;GO:0003700;GO:0006355;GO:0043565;GO:0045892	K15614	K	veNOG01448	homeobox protein SIX1 [Source:NCBI gene;Acc:113843811]
MSTRG.16766.11	ENSAPLG00020005096	0.000171809	0.989279	3	19532413	19540082	+	1043	-	GO:0000287;GO:0003676;GO:0004523	K03469	L	opiNOG14680;veNOG06905	-
MSTRG.16766.11	ENSAPLG00020004374	0.00169837	-0.96616	6	32062363	32070027	-	1296	CNOT9	GO:0006402;GO:0030014	K12606	RK	veNOG05188;COG5209	CCR4-NOT transcription complex subunit 9 [Source:HGNC Symbol;Acc:HGNC:10445]
MSTRG.16766.11	ENSAPLG00020009579	0.000969144	-0.974473	Z	66396131	66431131	-	3188	ACO1	GO:0003994;GO:0006879;GO:0010040;GO:0051539;GO:0003994;GO:0006879;GO:0010040;GO:0051539	K01681	AJ	veNOG06724	aconitase 1 [Source:HGNC Symbol;Acc:HGNC:117]
MSTRG.16766.11	ENSAPLG00020002886	0.00217662	0.961661	15	195998	243994	-	4590	-	GO:0046872;GO:0046872;GO:0046872	-	O	veNOG02897	unk like zinc finger [Source:NCBI gene;Acc:101798859]
MSTRG.16766.11	ENSAPLG00020012929	0.00214478	-0.961944	3	70331407	70348842	-	1236	RAB32	GO:0003924;GO:0005525;GO:0005794;GO:0005802;GO:0016192;GO:0031982;GO:0003924;GO:0005525;GO:0005794;GO:0005802;GO:0016192;GO:0031982	K07918	U	veNOG09983	RAB32, member RAS oncogene family [Source:NCBI gene;Acc:101804096]
MSTRG.16766.11	ENSAPLG00020016155	0.000798527	0.976838	19	2391297	2403534	+	2602	NELFB	GO:0005634;GO:0045892	K15180	K	veNOG09928	negative elongation factor complex member B [Source:HGNC Symbol;Acc:HGNC:24324]
MSTRG.16766.11	ENSAPLG00020014137	0.0023569	-0.960094	1	175740461	175928969	+	5862	VWA8	GO:0005524;GO:0016887;GO:0005524;GO:0016887;GO:0005524;GO:0016887	-	R	veNOG11205	von Willebrand factor A domain containing 8 [Source:HGNC Symbol;Acc:HGNC:29071]
MSTRG.16766.11	ENSAPLG00020007342	0.00166598	0.966486	17	12714896	12779684	-	7193	CLIP1	-	K10421	Z	opiNOG01537;veNOG01788	CAP-Gly domain containing linker protein 1 [Source:HGNC Symbol;Acc:HGNC:10461]
MSTRG.16766.11	ENSAPLG00020011016	0.000399253	0.983641	1	119566818	119606349	-	2206	TAB3	GO:0005515;GO:0005515	K12793	T	veNOG12902	TGF-beta activated kinase 1 (MAP3K7) binding protein 3 [Source:NCBI gene;Acc:101803382]
MSTRG.16766.11	ENSAPLG00020000281	0.00131709	0.97022	3	7118740	7156592	-	3437	CDC5L	GO:0003677	K12860	K	veNOG06539	cell division cycle 5 like [Source:HGNC Symbol;Acc:HGNC:1743]
MSTRG.16766.11	ENSAPLG00020008082	0.000359969	0.984468	13	9933464	9957040	-	1488	NUTF2	-	-	U	veNOG19946	nuclear transport factor 2 [Source:NCBI gene;Acc:101800137]
MSTRG.16766.11	ENSAPLG00020000088	0.00122212	-0.971319	1	100613381	100783501	+	3777	GBE1	GO:0003824;GO:0003844;GO:0004553;GO:0005975;GO:0005978;GO:0043169;GO:0003824;GO:0003844;GO:0004553;GO:0005975;GO:0005978;GO:0043169	K00700	G	veNOG05736	1,4-alpha-glucan branching enzyme 1 [Source:HGNC Symbol;Acc:HGNC:4180]
MSTRG.16766.11	ENSAPLG00020001815	0.00211198	0.962238	5	34679417	34759083	-	4276	TTBK2	GO:0004672;GO:0005524;GO:0006468;GO:0004672;GO:0005524;GO:0006468	K08815	T	veNOG09470	tau tubulin kinase 2 [Source:HGNC Symbol;Acc:HGNC:19141]
MSTRG.16766.11	ENSAPLG00020013508	0.00136052	0.96973	15	3356274	3423204	-	5763	MPRIP	-	-	Z	veNOG10345	myosin phosphatase Rho interacting protein [Source:HGNC Symbol;Acc:HGNC:30321]
MSTRG.16766.11	ENSAPLG00020001433	0.00294742	0.955339	8	32184670	32204783	-	1563	-	GO:0005515;GO:0005515	-	R	veNOG00099	ankyrin repeat domain 13C [Source:NCBI gene;Acc:101793212]
MSTRG.16766.11	ENSAPLG00020009258	0.00151122	0.968089	32	1886615	1900432	-	4483	RPRD2	-	-	A	veNOG02965	regulation of nuclear pre-mRNA domain containing 2 [Source:HGNC Symbol;Acc:HGNC:29039]
MSTRG.16766.11	ENSAPLG00020010115	0.000959092	0.974606	13	16738914	16764844	+	1879	GAN	GO:0005515;GO:0007010	K10453	T	veNOG00289	gigaxonin [Source:HGNC Symbol;Acc:HGNC:4137]
MSTRG.16766.11	ENSAPLG00020005814	0.00234725	-0.960177	2	55724023	55796742	+	3727	MIB1	GO:0004842;GO:0005515;GO:0008270;GO:0016567;GO:0046872	K10645	O	veNOG10444	mindbomb E3 ubiquitin protein ligase 1 [Source:HGNC Symbol;Acc:HGNC:21086]
MSTRG.16766.11	ENSAPLG00020004530	0.00236379	0.960036	7	33966625	33982150	+	2487	SUPV3L1	GO:0016817;GO:0016817;GO:0016817	K17675	A	veNOG16065	Suv3 like RNA helicase [Source:HGNC Symbol;Acc:HGNC:11471]
MSTRG.16766.11	ENSAPLG00020008934	0.00167295	-0.966415	Z	25769497	25786120	-	2104	HEXB	GO:0004553;GO:0004563;GO:0005975	K12373	G	veNOG07934	hexosaminidase subunit beta [Source:HGNC Symbol;Acc:HGNC:4879]
MSTRG.16766.11	ENSAPLG00020004655	0.00209479	-0.962393	15	1477590	1495643	-	2204	TRAF7	GO:0005515;GO:0008270	K10646	T	veNOG00748	TNF receptor associated factor 7 [Source:HGNC Symbol;Acc:HGNC:20456]
MSTRG.16766.11	ENSAPLG00020010007	0.000221445	-0.987825	1	36444793	36469019	+	3830	XPOT	GO:0000049;GO:0006409;GO:0006886;GO:0008536;GO:0071528;GO:0000049;GO:0006409;GO:0006886;GO:0008536;GO:0071528;GO:0000049;GO:0006409;GO:0006886;GO:0008536;GO:0071528;GO:0000049;GO:0006409;GO:0008536;GO:0071528	K14288	J	veNOG00014	exportin for tRNA [Source:HGNC Symbol;Acc:HGNC:12826]
MSTRG.16766.11	ENSAPLG00020004448	0.00309715	0.954209	5	37034143	37102755	+	2883	DCAF5	GO:0005515	K11800	R	opiNOG05440;veNOG08116	DDB1 and CUL4 associated factor 5 [Source:NCBI gene;Acc:101795661]
MSTRG.16766.11	ENSAPLG00020015776	0.00316941	0.953674	26	4943610	4959000	-	3726	PPARD	GO:0003677;GO:0003700;GO:0003707;GO:0004879;GO:0005634;GO:0006355;GO:0008270;GO:0043565;GO:0003677;GO:0003700;GO:0003707;GO:0004879;GO:0005634;GO:0006355;GO:0008270;GO:0043565	K04504	K	veNOG00965	peroxisome proliferator activated receptor delta [Source:HGNC Symbol;Acc:HGNC:9235]
MSTRG.16766.11	ENSAPLG00020009083	0.00236107	0.960059	17	10151301	10170339	-	3659	SF3A1	GO:0003723;GO:0005515;GO:0006396;GO:0003723;GO:0005515;GO:0006396	K12825	A	veNOG09104	splicing factor 3a subunit 1 [Source:NCBI gene;Acc:101796760]
MSTRG.16766.11	ENSAPLG00020012740	0.00193051	0.963907	3	68256389	68261733	+	3497	ZBTB2	GO:0003676;GO:0005515	K10489	R	veNOG02001	zinc finger and BTB domain containing 2 [Source:HGNC Symbol;Acc:HGNC:20868]
MSTRG.16766.11	ENSAPLG00020011828	0.00330665	-0.952674	19	8640525	8656773	+	2670	ZER1	GO:0005515	K10350	R	veNOG08122	zyg-11 related cell cycle regulator [Source:NCBI gene;Acc:101801862]
MSTRG.16766.11	ENSAPLG00020017440	0.00366318	0.950167	5	3589214	3591167	+	611	-	GO:0004721;GO:0004725	K14167	V	veNOG12110	-
MSTRG.16766.11	ENSAPLG00020014520	0.000659955	-0.978951	24	5645927	5675949	-	1811	SDC3	GO:0016020	K16337	T	veNOG11603	syndecan 3 [Source:HGNC Symbol;Acc:HGNC:10660]
MSTRG.16766.11	ENSAPLG00020000661	0.000206899	-0.988232	5	26102048	26112468	-	967	PSMA6	GO:0004175;GO:0004298;GO:0005839;GO:0006511;GO:0019773;GO:0051603	K02730	O	veNOG05985;NOG05006	proteasome 20S subunit alpha 6 [Source:HGNC Symbol;Acc:HGNC:9535]
MSTRG.16766.11	ENSAPLG00020017015	0.00133945	-0.969967	9	8955549	8956673	+	1125	B3GNT5	GO:0006486;GO:0008378;GO:0016020	K03766	G	veNOG00942	UDP-GlcNAc:betaGal beta-1,3-N- acetylglucosaminyltransferase 5 [Source:NCBI gene;Acc:101791474]
MSTRG.16766.11	ENSAPLG00020008796	0.000972717	0.974426	3	107430535	107471889	-	1343	MRPS5	GO:0003723;GO:0003735;GO:0005840;GO:0006412	K02988	J	veNOG11082	mitochondrial ribosomal protein S5 [Source:HGNC Symbol;Acc:HGNC:14498]
MSTRG.16766.11	ENSAPLG00020012396	0.00291968	-0.955551	12	7516873	7654793	+	8197	TLN2	GO:0001726;GO:0003779;GO:0005200;GO:0005856;GO:0005925;GO:0007016;GO:0007155;GO:0051015;GO:0001726;GO:0003779;GO:0005200;GO:0005856;GO:0005925;GO:0007016;GO:0007155;GO:0051015;GO:0001726;GO:0003779;GO:0005200;GO:0005925;GO:0007016;GO:0007155;GO:0051015;GO:0003779;GO:0007155;GO:0051015;GO:0006897;GO:0007155;GO:0030276;GO:0051015	K06271	Z	veNOG03430	talin 2 [Source:HGNC Symbol;Acc:HGNC:15447]
MSTRG.16766.11	ENSAPLG00020017249	0.00366176	0.950176	11	12080659	12098184	-	2634	ZNF711	GO:0003676;GO:0003677;GO:0005634;GO:0006355;GO:0046872	-	K	veNOG05120	zinc finger protein 711 [Source:HGNC Symbol;Acc:HGNC:13128]
MSTRG.16766.11	ENSAPLG00020013087	0.00346704	-0.95153	10	15821462	15894091	-	6059	ADAMTS9	GO:0004222;GO:0006508;GO:0008237;GO:0008270;GO:0004222;GO:0006508;GO:0008237;GO:0008270	K08624	O	veNOG06334	ADAM metallopeptidase with thrombospondin type 1 motif 9 [Source:HGNC Symbol;Acc:HGNC:13202]
MSTRG.16766.11	ENSAPLG00020010370	0.00154616	0.96772	Z	80375528	80412247	-	2921	ELL2	GO:0006368;GO:0008023;GO:0006368;GO:0008023;GO:0006368;GO:0008023	K15183	K	veNOG06497	elongation factor for RNA polymerase II 2 [Source:HGNC Symbol;Acc:HGNC:17064]
MSTRG.16766.11	ENSAPLG00020017023	0.00189287	0.964263	20	3722789	3724675	+	780	TLCD3A	GO:0016021	-	T	veNOG15223	TLC domain containing 3A [Source:HGNC Symbol;Acc:HGNC:29646]
MSTRG.16766.11	ENSAPLG00020017126	0.00223002	0.961191	27	1960208	1971606	-	1324	TIA1	GO:0003676;GO:0003676	K13201	A	veNOG00291	TIA1 cytotoxic granule associated RNA binding protein [Source:HGNC Symbol;Acc:HGNC:11802]
MSTRG.16766.11	ENSAPLG00020010648	0.00165401	-0.966607	23	4293476	4298499	+	1226	LAYN	-	K10077	TV	veNOG01880	layilin [Source:HGNC Symbol;Acc:HGNC:29471]
MSTRG.16766.11	ENSAPLG00020005019	0.000943504	-0.974814	7	5804943	5863527	-	1562	PLPP4	GO:0008195;GO:0046839	-	I	veNOG03324	phospholipid phosphatase 4 [Source:NCBI gene;Acc:101795006]
MSTRG.16766.11	ENSAPLG00020002113	0.00210769	0.962277	19	10274821	10334152	+	3600	RABGAP1	GO:0005096;GO:0005515;GO:0043547;GO:0005096;GO:0005515;GO:0043547;GO:0005096;GO:0005515;GO:0043547	K20284	R	veNOG04445	RAB GTPase activating protein 1 [Source:HGNC Symbol;Acc:HGNC:17155]
MSTRG.16766.11	ENSAPLG00020015945	0.000909598	0.975273	16	7105161	7148725	-	6504	NCOA6	GO:0003713;GO:0005634;GO:0003713;GO:0005634	K14971	K	veNOG02554	nuclear receptor coactivator 6 [Source:NCBI gene;Acc:101799787]
MSTRG.16766.11	ENSAPLG00020011398	0.00172665	0.965877	2	83807511	83869979	+	3969	DROSHA	GO:0004525;GO:0006396;GO:0004525;GO:0006396	K03685	A	veNOG06704	drosha ribonuclease III [Source:HGNC Symbol;Acc:HGNC:17904]
MSTRG.16766.11	ENSAPLG00020003970	0.00236274	0.960045	1	15914844	15921901	+	2610	-	GO:0016567;GO:0061630	K15685	O	veNOG08867	Cbl proto-oncogene like 1 [Source:NCBI gene;Acc:101798354]
MSTRG.16766.11	ENSAPLG00020000792	0.00362091	-0.950457	2	72347321	72733292	-	5092	FHOD3	GO:0007015;GO:0007015;GO:0007015;GO:0007015	-	ZT	veNOG11953	formin homology 2 domain containing 3 [Source:HGNC Symbol;Acc:HGNC:26178]
MSTRG.16766.11	ENSAPLG00020009844	0.0012393	0.971117	2	152756278	152822994	-	2083	DNAJB6	-	K09512	O	veNOG03609	DnaJ heat shock protein family (Hsp40) member B6 [Source:NCBI gene;Acc:101803584]
MSTRG.16766.11	ENSAPLG00020008489	0.000422466	-0.98317	3	49508354	49616111	-	1825	CDK19	GO:0004672;GO:0005524;GO:0006468;GO:0004672;GO:0005524;GO:0006468;GO:0004672;GO:0005524;GO:0006468	K02208	K	veNOG07659	cyclin dependent kinase 19 [Source:NCBI gene;Acc:101791214]
MSTRG.16766.11	ENSAPLG00020003286	0.00278191	0.95662	4	41284608	41292144	+	2087	MFSD8	GO:0055085	K12307	R	veNOG09257	major facilitator superfamily domain containing 8 [Source:HGNC Symbol;Acc:HGNC:28486]
MSTRG.16766.11	ENSAPLG00020016100	0.000284252	-0.986202	12	9107784	9141350	+	4147	HMG20A	-	-	K	veNOG13203	high mobility group 20A [Source:HGNC Symbol;Acc:HGNC:5001]
MSTRG.16766.11	ENSAPLG00020017026	0.00230445	0.960544	20	3734673	3737482	+	1249	-	GO:0003723;GO:0006396;GO:0008168;GO:0008173;GO:0003723;GO:0006396;GO:0008173	K20095	A	veNOG02915	-
MSTRG.16766.11	ENSAPLG00020000853	0.00192789	0.963932	1	5173671	5187751	-	2088	KIN	-	K13102	A	veNOG09659;opiNOG16147	Kin17 DNA and RNA binding protein [Source:NCBI gene;Acc:101799680]
MSTRG.16766.11	ENSAPLG00020001266	0.0033985	-0.952016	2	13920603	13925024	-	1044	CCN3	GO:0005515;GO:0005520;GO:0005576	-	W	veNOG10586	cellular communication network factor 3 [Source:HGNC Symbol;Acc:HGNC:7885]
MSTRG.16766.11	ENSAPLG00020012120	0.00237655	0.959927	3	110687540	110691841	+	832	PNO1	GO:0003676;GO:0003723	K11884	A	veNOG01642	partner of NOB1 homolog [Source:HGNC Symbol;Acc:HGNC:32790]
MSTRG.16766.11	ENSAPLG00020010466	0.00133292	0.97004	10	11207715	11224383	+	1898	RUVBL1	GO:0003678;GO:0005524;GO:0031011;GO:0035267;GO:0043139;GO:0097255	K04499	L	veNOG15149	RuvB like AAA ATPase 1 [Source:NCBI gene;Acc:101789515]
MSTRG.16766.11	ENSAPLG00020007264	0.00111652	0.972592	5	16327618	16344942	-	2875	GOLGA5	GO:0007030	-	U	veNOG02456	golgin A5 [Source:HGNC Symbol;Acc:HGNC:4428]
MSTRG.16766.11	ENSAPLG00020017032	0.00163492	0.966801	23	2283218	2296532	+	3311	HYOU1	-	K09486	O	veNOG02903	hypoxia up-regulated 1 [Source:HGNC Symbol;Acc:HGNC:16931]
MSTRG.16766.11	ENSAPLG00020011174	0.00207513	0.962571	3	90267215	90291902	-	4663	CEBPZ	GO:0008146;GO:0042254;GO:0008146	K14832	JK	veNOG11805	CCAAT enhancer binding protein zeta [Source:HGNC Symbol;Acc:HGNC:24218]
MSTRG.16766.11	ENSAPLG00020004460	0.000645524	0.979183	15	1304184	1345892	+	4373	ARHGAP17	GO:0005515;GO:0005737;GO:0007165;GO:0005515;GO:0005737;GO:0007165;GO:0005515;GO:0005737;GO:0007165;GO:0005515;GO:0005737;GO:0007165	-	T	veNOG00430	Rho GTPase activating protein 17 [Source:NCBI gene;Acc:101804588]
MSTRG.16766.11	ENSAPLG00020018000	0.000412861	0.983363	1	57230617	57241861	+	2717	RTCB	GO:0003972;GO:0006388;GO:0006396;GO:0008452;GO:0072669	K14415	S	veNOG04098	RNA 2',3'-cyclic phosphate and 5'-OH ligase [Source:HGNC Symbol;Acc:HGNC:26935]
MSTRG.16766.11	ENSAPLG00020006192	0.00319447	-0.95349	14	9970541	10014384	-	877	NSG2	GO:0007212;GO:0016021;GO:0032051;GO:0048268	-	S	veNOG08294	neuronal vesicle trafficking associated 2 [Source:HGNC Symbol;Acc:HGNC:24955]
MSTRG.16766.11	ENSAPLG00020011942	0.00323209	-0.953215	19	8726111	8766706	-	7562	SPTAN1	GO:0005509;GO:0005515;GO:0005509;GO:0005515;GO:0005509;GO:0005515;GO:0005509;GO:0005515	K06114	Z	veNOG08381	spectrin alpha, non-erythrocytic 1 [Source:HGNC Symbol;Acc:HGNC:11273]
MSTRG.16766.11	ENSAPLG00020017726	0.00105466	-0.973365	5	47251879	47263696	-	2636	DHCR7	GO:0016020;GO:0016126;GO:0016628;GO:0055114	K00213	I	veNOG04061	7-dehydrocholesterol reductase [Source:NCBI gene;Acc:101800178]
MSTRG.16766.11	ENSAPLG00020014835	0.000324532	-0.985255	8	9603180	9611477	-	2293	OLFML2B	-	-	W	veNOG01377	olfactomedin like 2B [Source:HGNC Symbol;Acc:HGNC:24558]
MSTRG.16766.11	ENSAPLG00020008134	0.00187183	-0.964463	Z	23995924	24073566	+	1464	LHFPL2	-	-	S	veNOG06371	LHFPL tetraspan subfamily member 2 [Source:NCBI gene;Acc:101803536]
MSTRG.16766.11	ENSAPLG00020010263	0.00300013	0.954938	6	53201	82436	+	3517	TRAK2	-	K15374	S	veNOG07878	trafficking kinesin protein 2 [Source:NCBI gene;Acc:101798000]
MSTRG.16766.11	ENSAPLG00020000393	0.00320111	0.953441	5	32794014	32812389	+	3712	-	GO:0004867;GO:0005515;GO:0004867	K15619	O	veNOG04970	serine peptidase inhibitor, Kunitz type 1 [Source:NCBI gene;Acc:101804600]
MSTRG.16766.11	ENSAPLG00020007532	0.000386332	0.983908	28	2422287	2435778	+	4008	CHERP	GO:0003676;GO:0003723;GO:0006396;GO:0006874	K12841	R	veNOG06772	calcium homeostasis endoplasmic reticulum protein [Source:NCBI gene;Acc:101797740]
MSTRG.16766.11	ENSAPLG00020001611	0.00317311	-0.953647	1	139916128	139965901	-	3157	INPP4A	GO:0016316;GO:0016316	K01109	T	veNOG06718	inositol polyphosphate-4-phosphatase type I A [Source:NCBI gene;Acc:101802644]
MSTRG.16766.11	ENSAPLG00020004576	0.00301821	0.954801	18	862762	874036	+	2677	CYTH1	GO:0005086;GO:0032012;GO:0005086;GO:0032012	K18441	U	veNOG03152;prNOG14765	cytohesin 1 [Source:HGNC Symbol;Acc:HGNC:9501]
MSTRG.16766.11	ENSAPLG00020000673	0.00281541	0.956358	5	26117108	26162039	-	1599	-	GO:0005515;GO:0005739;GO:0008033	K17655	S	veNOG00779	-
MSTRG.16766.11	ENSAPLG00020015781	0.00357558	0.950771	1	47934122	47981490	+	2697	NR2C1	GO:0003677;GO:0003700;GO:0003707;GO:0005634;GO:0006355;GO:0008270;GO:0043565;GO:0003677;GO:0003700;GO:0003707;GO:0005634;GO:0006355;GO:0008270;GO:0043565;GO:0003677;GO:0003700;GO:0003707;GO:0005634;GO:0006355;GO:0008270;GO:0043565;GO:0003677;GO:0003700;GO:0003707;GO:0005634;GO:0006355;GO:0008270;GO:0043565;GO:0003677;GO:0003700;GO:0003707;GO:0005634;GO:0006355;GO:0008270;GO:0043565;GO:0003677;GO:…	K08543	K	veNOG03759	nuclear receptor subfamily 2 group C member 1 [Source:HGNC Symbol;Acc:HGNC:7971]
MSTRG.16766.11	ENSAPLG00020016971	0.00239343	0.959784	15	1722518	1737499	+	2777	ZNF598	GO:0003676	-	O	veNOG12033	zinc finger protein 598 [Source:HGNC Symbol;Acc:HGNC:28079]
MSTRG.16766.11	ENSAPLG00020014920	0.00254691	0.958506	Z	534082	546115	+	2941	NARS1	GO:0000166;GO:0003676;GO:0004812;GO:0005524;GO:0006418;GO:0000166;GO:0003676;GO:0004812;GO:0004816;GO:0005524;GO:0006418;GO:0006421;GO:0000166;GO:0003676;GO:0004812;GO:0004816;GO:0005524;GO:0006418;GO:0006421	K01893	J	veNOG02482	asparaginyl-tRNA synthetase 1 [Source:HGNC Symbol;Acc:HGNC:7643]
MSTRG.16766.11	ENSAPLG00020001149	0.000498736	-0.98171	2	144059065	144104174	-	2449	PRTFDC1	GO:0004422;GO:0006166;GO:0009116;GO:0004422;GO:0006166;GO:0009116;GO:0009116	-	F	veNOG02712	phosphoribosyl transferase domain containing 1 [Source:NCBI gene;Acc:101799831]
MSTRG.16766.11	ENSAPLG00020010206	0.000788921	0.976978	21	6637216	6655000	+	1748	DNAJC11	-	K09531	O	veNOG09417	DnaJ heat shock protein family (Hsp40) member C11 [Source:NCBI gene;Acc:101790116]
MSTRG.16766.11	ENSAPLG00020007107	0.00126139	0.970859	26	350778	372551	-	3979	HIPK1	GO:0004672;GO:0005524;GO:0006468;GO:0004672;GO:0005524;GO:0006468;GO:0004672;GO:0005524;GO:0006468;GO:0004672;GO:0005524;GO:0006468;GO:0004672;GO:0005524;GO:0006468	K08826	T	veNOG00998	homeodomain interacting protein kinase 1 [Source:HGNC Symbol;Acc:HGNC:19006]
MSTRG.16766.11	ENSAPLG00020018236	0.000988875	0.974213	15	10202017	10207443	-	1359	RSL1D1	-	K14775	S	veNOG11157	ribosomal L1 domain containing 1 [Source:HGNC Symbol;Acc:HGNC:24534]
MSTRG.16766.11	ENSAPLG00020011147	0.00327609	0.952895	3	115647820	115663678	-	2262	PAPOLG	GO:0003723;GO:0004652;GO:0016779;GO:0031123;GO:0043631	K14376	A	veNOG01470	poly(A) polymerase gamma [Source:NCBI gene;Acc:101804019]
MSTRG.16766.11	ENSAPLG00020010942	0.00230661	0.960525	1	116706110	116734867	-	2309	KLHL15	GO:0005515;GO:0016567;GO:0031463;GO:0005515;GO:0016567;GO:0031463	K10452	T	veNOG08904	kelch like family member 15 [Source:NCBI gene;Acc:101794656]
MSTRG.16766.11	ENSAPLG00020004054	0.00172438	0.9659	1	196220485	196237398	+	2093	CWC15	GO:0000398;GO:0005681	K12863	S	veNOG03991	CWC15 spliceosome associated protein homolog [Source:NCBI gene;Acc:101803613]
MSTRG.16766.11	ENSAPLG00020007710	0.00284575	0.956121	Z	81187896	81192013	+	1639	-	-	-	S	veNOG07026	-
MSTRG.16766.11	ENSAPLG00020012988	0.00334172	0.952421	28	4160967	4169712	-	2555	ANGPTL4	GO:0001525;GO:0005615;GO:0043066	K08767	R	KOG2579;veNOG13327	angiopoietin like 4 [Source:HGNC Symbol;Acc:HGNC:16039]
MSTRG.16766.11	ENSAPLG00020002754	0.00254215	0.958545	17	2666740	2711312	+	9139	EP400	GO:0005524;GO:0005524;GO:0005524;GO:0003677	K11320	K	veNOG07477	E1A binding protein p400 [Source:HGNC Symbol;Acc:HGNC:11958]
MSTRG.16766.11	ENSAPLG00020005376	0.000352644	-0.984628	3	57084691	57146448	+	1407	RSPO3	GO:0030177	-	O	veNOG10400	R-spondin 3 [Source:HGNC Symbol;Acc:HGNC:20866]
MSTRG.16766.11	ENSAPLG00020008449	0.00128195	0.970622	21	2494284	2504897	-	4670	DNAJC16	GO:0045454	K09536	O	veNOG11454	DnaJ heat shock protein family (Hsp40) member C16 [Source:HGNC Symbol;Acc:HGNC:29157]
MSTRG.16766.11	ENSAPLG00020005972	0.00153862	-0.967799	3	58099950	58387600	+	9517	LAMA2	GO:0005102;GO:0007155;GO:0030155;GO:0030334;GO:0045995;GO:0005102;GO:0007155;GO:0030155;GO:0030334;GO:0045995;GO:0005102;GO:0007155;GO:0030155;GO:0030334;GO:0045995	K05637	W	veNOG11424	laminin subunit alpha 2 [Source:HGNC Symbol;Acc:HGNC:6482]
MSTRG.16766.11	ENSAPLG00020016413	0.00116628	-0.971985	20	6092994	6104976	+	1991	GUSB	GO:0004553;GO:0005975	K01195	G	veNOG03625	glucuronidase beta [Source:NCBI gene;Acc:101793510]
MSTRG.24727.2	ENSAPLG00020004007	0.00323052	0.953226	3	33055813	33060053	-	1529	EEF1A1	GO:0003746;GO:0003924;GO:0005525;GO:0006414	K03231	J	veNOG02447	eukaryotic translation elongation factor 1 alpha 1 [Source:NCBI gene;Acc:101794346]
MSTRG.24727.2	ENSAPLG00020017612	0.00165272	0.96662	5	41673107	41677679	+	1333	ACTC1	-	K12314	Z	COG5277;veNOG08692	actin alpha cardiac muscle 1 [Source:NCBI gene;Acc:101792025]
MSTRG.24727.2	ENSAPLG00020005980	0.00325915	0.953018	2	136598503	136635071	-	4818	COL1A2	GO:0005201;GO:0005201;GO:0005201;GO:0005201;GO:0005201	K06236	W	KOG3544;veNOG00535	collagen type I alpha 2 chain [Source:HGNC Symbol;Acc:HGNC:2198]
MSTRG.24727.2	ENSAPLG00020003615	0.00129025	0.970526	2	21806163	21821453	+	2831	-	GO:0003676;GO:0003723	K13126	A	veNOG01591	poly(A) binding protein cytoplasmic 1 [Source:NCBI gene;Acc:101794091]
MSTRG.24727.2	ENSAPLG00020009851	0.00118157	0.971801	13	13118865	13137084	+	2583	CDH11	GO:0005509;GO:0005886;GO:0007155;GO:0007156;GO:0016020;GO:0098609	K06803	S	veNOG01621	cadherin 11 [Source:NCBI gene;Acc:101793771]
MSTRG.24727.2	ENSAPLG00020006145	0.000486554	-0.981935	7	14753048	14754773	+	894	-	GO:0003824;GO:0004619;GO:0006096;GO:0016868	K01834	G	veNOG13467	-
MSTRG.24727.2	ENSAPLG00020007584	0.0030562	0.954516	25	3097938	3112897	-	4356	COL1A1	GO:0005201;GO:0005515	K06236	W	veNOG00535	collagen type I alpha 1 chain [Source:HGNC Symbol;Acc:HGNC:2197]
MSTRG.24727.2	ENSAPLG00020008470	0.00134139	0.969945	5	63638866	63648052	-	3000	EIF4G2	GO:0003723;GO:0005515;GO:0003723;GO:0005515	K03260	J	veNOG07922	eukaryotic translation initiation factor 4 gamma 2 [Source:NCBI gene;Acc:101789525]
MSTRG.24727.2	ENSAPLG00020016685	0.000692317	0.978439	1	49376467	49413326	+	1889	DCN	GO:0005515;GO:0005518;GO:0010508;GO:0030021	K04660	O	veNOG14386	decorin [Source:NCBI gene;Acc:101801962]
MSTRG.24727.2	ENSAPLG00020016366	0.00101731	0.973843	13	7146160	7181361	+	3013	MMP2	GO:0004222;GO:0006508;GO:0008237;GO:0008270;GO:0031012	K01398	W	veNOG05768	matrix metallopeptidase 2 [Source:NCBI gene;Acc:101802059]
MSTRG.24727.2	ENSAPLG00020009410	0.000888059	-0.975568	12	10899689	10902424	+	470	RPS17	GO:0003735;GO:0005840;GO:0006412	K02962	J	veNOG19590	ribosomal protein S17 [Source:NCBI gene;Acc:101798743]
MSTRG.24727.2	ENSAPLG00020009551	0.00198564	-0.963392	Z	14099625	14101523	-	332	-	GO:0003735;GO:0005840;GO:0006412	K02922	J	veNOG22966	-
MSTRG.24727.2	ENSAPLG00020010661	0.00166708	0.966475	6	15641979	15642660	+	435	-	-	K12567	Z	veNOG06654	-
MSTRG.24727.2	ENSAPLG00020014894	0.00242969	-0.959479	2	40724918	40726659	+	524	RPS20	GO:0003723;GO:0003735;GO:0005840;GO:0006412;GO:0015935;GO:0003723;GO:0003735;GO:0005840;GO:0006412;GO:0015935	K02969	J	veNOG21467	ribosomal protein S20 [Source:NCBI gene;Acc:101791828]
MSTRG.24727.2	ENSAPLG00020003518	0.00300388	-0.95491	20	5083697	5085868	-	526	RPL23A	GO:0003735;GO:0005840;GO:0006412	K02893	J	veNOG15321	ribosomal protein L23a [Source:NCBI gene;Acc:101796209]
MSTRG.24727.2	ENSAPLG00020006569	0.00219863	0.961467	1	85424071	85453526	+	2796	FSTL1	GO:0005509;GO:0005515	-	W	veNOG03261	follistatin like 1 [Source:NCBI gene;Acc:101801527]
MSTRG.24727.2	ENSAPLG00020017600	0.00301568	0.95482	14	3644403	3665439	+	2595	TGFBI	GO:0005178;GO:0005515;GO:0005518;GO:0007155;GO:0008283;GO:0050840;GO:0005178;GO:0005515;GO:0005518;GO:0007155;GO:0008283;GO:0050840	K19519	WM	veNOG00988	transforming growth factor beta induced [Source:NCBI gene;Acc:101796881]
MSTRG.24727.2	ENSAPLG00020010413	0.000190619	-0.988706	31	754137	757355	+	1694	ATP5F1B	GO:0005524;GO:0015986;GO:0045261;GO:0046034;GO:0046933;GO:1902600	K02133	C	veNOG11615	ATP synthase F1 subunit beta [Source:HGNC Symbol;Acc:HGNC:830]
MSTRG.24727.2	ENSAPLG00020003248	0.00366432	-0.950159	19	11127076	11131090	-	2293	HSPA5	-	K09490	O	veNOG10207	heat shock protein family A (Hsp70) member 5 [Source:HGNC Symbol;Acc:HGNC:5238]
MSTRG.24727.2	ENSAPLG00020014143	0.00217765	0.961652	12	22001822	22010245	-	1937	PDIA3	GO:0003756;GO:0016853;GO:0045454	K08056	O	COG0526;veNOG02738	protein disulfide isomerase family A member 3 [Source:HGNC Symbol;Acc:HGNC:4606]
MSTRG.24727.2	ENSAPLG00020000981	0.00181228	0.965037	1	108465941	108672282	-	2734	APP	GO:0007399;GO:0008201;GO:0016021;GO:0046914;GO:0007399;GO:0008201;GO:0016021;GO:0046914	K04520	R	veNOG04908	amyloid beta precursor protein [Source:HGNC Symbol;Acc:HGNC:620]
MSTRG.24727.2	ENSAPLG00020001485	0.00194451	0.963776	6	4178389	4277245	+	3893	COL5A2	GO:0005201;GO:0005515;GO:0005201;GO:0005515;GO:0005201;GO:0005515	K19721	W	veNOG07378	collagen type V alpha 2 chain [Source:HGNC Symbol;Acc:HGNC:2210]
MSTRG.24727.2	ENSAPLG00020004383	0.00361731	0.950482	4	31966610	31969860	+	1292	SFRP2	GO:0005515	K02176	T	veNOG11970	secreted frizzled related protein 2 [Source:NCBI gene;Acc:101794947]
MSTRG.24727.2	ENSAPLG00020006266	0.00175198	0.965627	6	6794714	6813110	-	1422	MYL1	GO:0005509;GO:0005509;GO:0005509	K05738	Z	veNOG05395	Anas platyrhynchos myosin light chain 1 (MYL1), mRNA. [Source:RefSeq mRNA;Acc:NM_001310359]
MSTRG.24727.2	ENSAPLG00020016687	0.00263661	0.957776	1	49427104	49449784	+	1956	LUM	GO:0005515;GO:0007601;GO:0030199;GO:0062023	K08122	T	veNOG08604	lumican [Source:NCBI gene;Acc:101801762]
MSTRG.24727.2	ENSAPLG00020013704	0.00097361	0.974414	16	5937823	5952807	+	2022	RPN2	GO:0006487;GO:0008250;GO:0016021	K12667	O	veNOG08347	ribophorin II [Source:HGNC Symbol;Acc:HGNC:10382]
MSTRG.24727.2	ENSAPLG00020011376	0.00279266	-0.956536	16	166780	171152	-	1905	SRSF6	GO:0003676	K12893	A	veNOG01171	serine and arginine rich splicing factor 6 [Source:NCBI gene;Acc:101799354]
MSTRG.24727.2	ENSAPLG00020014493	0.00238818	0.959829	19	9782949	9809007	+	2704	GSN	GO:0005509;GO:0045010;GO:0051014;GO:0051015;GO:0051016;GO:0005509;GO:0045010;GO:0051014;GO:0051015;GO:0051016;GO:0005509;GO:0045010;GO:0051014;GO:0051015;GO:0051016;GO:0005509;GO:0045010;GO:0051014;GO:0051015;GO:0051016;GO:0005509;GO:0045010;GO:0051014;GO:0051015;GO:0051016;GO:0005509;GO:0045010;GO:0051014;GO:0051015;GO:0051016	K05768	Z	veNOG01476	gelsolin [Source:HGNC Symbol;Acc:HGNC:4620]
MSTRG.24727.2	ENSAPLG00020010174	0.00147155	0.968513	10	7511330	7538724	-	983	RHOA	GO:0003924;GO:0005525;GO:0007264;GO:0003924;GO:0005525;GO:0007264	K04513	TR	NOG04847;veNOG07289	ras homolog family member A [Source:NCBI gene;Acc:101797910]
MSTRG.24727.2	ENSAPLG00020016529	0.00202699	-0.963011	8	29218081	29219028	-	948	JUN	GO:0003677;GO:0003700;GO:0006355	K04448	K	veNOG02610	Jun proto-oncogene, AP-1 transcription factor subunit [Source:NCBI gene;Acc:101796626]
MSTRG.24727.2	ENSAPLG00020014719	0.000693786	0.978416	3	28520809	28534585	+	2549	PTP4A1	GO:0004725;GO:0006470;GO:0016311;GO:0016791	K18041	T	veNOG01167	protein tyrosine phosphatase 4A1 [Source:NCBI gene;Acc:101796814]
MSTRG.24727.2	ENSAPLG00020003823	0.00111272	0.972639	19	6880647	6891596	+	935	SURF4	GO:0016021	K20369	U	veNOG03061;veNOG33753	surfeit 4 [Source:NCBI gene;Acc:101792231]
MSTRG.24727.2	ENSAPLG00020014290	0.000690316	0.97847	7	22878344	22888480	+	1369	-	GO:0005741;GO:0008308;GO:0055085;GO:0098656;GO:0005741;GO:0008308;GO:0055085;GO:0098656	K15040	P	veNOG09426	voltage dependent anion channel 2 [Source:NCBI gene;Acc:101791585]
MSTRG.24727.2	ENSAPLG00020003949	0.000493556	0.981805	1	145200062	145212062	-	1248	LAMP1	GO:0016020	K06528	R	veNOG09009	lysosomal associated membrane protein 1 [Source:HGNC Symbol;Acc:HGNC:6499]
MSTRG.24727.2	ENSAPLG00020013360	0.000454455	0.982543	2	34794677	34807555	+	1313	-	GO:0006616;GO:0016021	K14010	U	veNOG01373	translocation associated membrane protein 1 [Source:NCBI gene;Acc:101792258]
MSTRG.24727.2	ENSAPLG00020001271	0.00148386	0.968381	5	27846122	27860680	+	1103	TNNT3	GO:0005861;GO:0006937;GO:0006942	K12046	Z	veNOG01458	troponin T3, fast skeletal type [Source:HGNC Symbol;Acc:HGNC:11950]
MSTRG.24727.2	ENSAPLG00020010650	0.0017476	0.96567	6	15583430	15595856	+	1951	-	-	K12567	Z	opiNOG55849;veNOG06654	-
MSTRG.24727.2	ENSAPLG00020004184	0.0014561	0.968679	3	33770794	33856301	-	9726	COL12A1	GO:0005515;GO:0005515;GO:0005515	K08132	W	veNOG09307	collagen type XII alpha 1 chain [Source:HGNC Symbol;Acc:HGNC:2188]
MSTRG.24727.2	ENSAPLG00020012945	0.00149731	0.968237	3	51156640	51159464	+	1786	MARCKS	GO:0005516	-	-	-	myristoylated alanine rich protein kinase C substrate [Source:HGNC Symbol;Acc:HGNC:6759]
MSTRG.24727.2	ENSAPLG00020009374	0.00157696	0.967398	17	13204202	13204684	-	483	ERP29	GO:0005783;GO:0005788;GO:0009306	K09586	U	veNOG09113	endoplasmic reticulum protein 29 [Source:HGNC Symbol;Acc:HGNC:13799]
MSTRG.24727.2	ENSAPLG00020017705	0.00010149	0.991763	14	5106105	5106278	+	174	-	-	-	-	-	-
MSTRG.24727.2	ENSAPLG00020011558	0.000682271	0.978596	4	48962325	48986619	-	3564	-	GO:0004672;GO:0004713;GO:0004714;GO:0005018;GO:0005524;GO:0006468;GO:0007169;GO:0048008;GO:0004672;GO:0004713;GO:0004714;GO:0005018;GO:0005524;GO:0006468;GO:0007169;GO:0048008;GO:0004672;GO:0004713;GO:0004714;GO:0005018;GO:0005524;GO:0006468;GO:0007169;GO:0048008;GO:0004672;GO:0004713;GO:0004714;GO:0005018;GO:0005524;GO:0006468;GO:0007169;GO:0048008;GO:0004672;GO:0004713;GO:0004714;GO:0005018;GO:…	K04363	T	veNOG05168	platelet derived growth factor receptor alpha [Source:NCBI gene;Acc:101797285]
MSTRG.24727.2	ENSAPLG00020001856	0.00128368	0.970602	1	61851557	61922055	+	918	PTN	GO:0008083	K16642	T	veNOG20055	pleiotrophin [Source:NCBI gene;Acc:101792457]
MSTRG.24727.2	ENSAPLG00020011179	0.00235227	0.960134	32	2505060	2507547	+	909	SSR2	GO:0005783;GO:0016021	K13250	U	veNOG13263	signal sequence receptor subunit 2 [Source:HGNC Symbol;Acc:HGNC:11324]
MSTRG.24727.2	ENSAPLG00020013585	0.00120242	-0.971552	15	3951979	3960042	-	1808	FSCN1	GO:0007015;GO:0016477;GO:0030036;GO:0030674;GO:0051015	K17455	Z	veNOG06953	fascin actin-bundling protein 1 [Source:NCBI gene;Acc:101790808]
MSTRG.24727.2	ENSAPLG00020018288	0.00244166	0.959378	10	3891375	3967798	-	3477	FBLN2	GO:0005509;GO:0005515;GO:0005576;GO:0030198;GO:0062023;GO:0005509;GO:0005515;GO:0005576;GO:0030198;GO:0062023	K17307	T	veNOG11820	fibulin 2 [Source:HGNC Symbol;Acc:HGNC:3601]
MSTRG.24727.2	ENSAPLG00020010715	0.00206274	0.962684	6	15795369	15801208	+	4737	-	GO:0005515;GO:0005515	K12567	Z	veNOG06654	-
MSTRG.24727.2	ENSAPLG00020003608	0.00124021	0.971106	2	21769150	21791780	+	1739	YWHAZ	GO:0019904	K16197	O	veNOG10891	tyrosine 3-monooxygenase/tryptophan 5-monooxygenase activation protein zeta [Source:NCBI gene;Acc:101794264]
MSTRG.24727.2	ENSAPLG00020017271	0.00164326	0.966716	11	12778255	12801753	-	3140	SH3BGRL	-	-	S	veNOG21918	SH3 domain binding glutamate rich protein like [Source:NCBI gene;Acc:101801958]
MSTRG.24727.2	ENSAPLG00020001079	0.000868237	0.975844	1	178417021	178442660	+	1318	ITM2B	-	K18264	S	opiNOG10982;veNOG03559	integral membrane protein 2B [Source:NCBI gene;Acc:101793600]
MSTRG.24727.2	ENSAPLG00020018302	0.00316577	0.953701	6	11170048	11198318	+	4809	COL6A2	-	K06238	W	veNOG03777	collagen type VI alpha 2 chain [Source:NCBI gene;Acc:101789974]
MSTRG.24727.2	ENSAPLG00020010657	0.00335788	0.952306	6	15629586	15640142	+	531	-	-	K12567	Z	veNOG18893;veNOG06654	-
MSTRG.24727.2	ENSAPLG00020010689	0.00215581	0.961846	6	15782136	15791895	+	7788	-	GO:0005515;GO:0005515;GO:0005515;GO:0005515;GO:0005515;GO:0005515	K12567	Z	veNOG06654	-
MSTRG.24727.2	ENSAPLG00020015723	0.00291577	-0.955581	2	122004151	122007753	-	663	RPL15	GO:0003735;GO:0005840;GO:0006412	K02877	J	veNOG03798;COG1632	ribosomal protein L15 [Source:HGNC Symbol;Acc:HGNC:10306]
MSTRG.24727.2	ENSAPLG00020001443	0.00133906	0.969971	2	14938118	15021339	+	1235	EIF3H	GO:0003743;GO:0005515;GO:0005737;GO:0005852	K03247	J	veNOG00148	eukaryotic translation initiation factor 3 subunit H [Source:NCBI gene;Acc:101791520]
MSTRG.24727.2	ENSAPLG00020010667	0.00160359	0.967123	6	15644281	15670629	+	7953	-	-	K12567	Z	veNOG06654	-
MSTRG.24727.2	ENSAPLG00020008737	0.000600479	0.979925	3	102166738	102172691	+	916	H3-3A	GO:0000786;GO:0003677;GO:0046982;GO:0000786;GO:0003677;GO:0046982	K11253	B	veNOG19278;COG2036	histone H3.3 [Source:NCBI gene;Acc:101796348]
MSTRG.24727.2	ENSAPLG00020002917	0.00280528	0.956437	19	6082665	6098624	-	2409	-	GO:0005201	K19721	W	veNOG02999	-
MSTRG.24727.2	ENSAPLG00020012534	0.000589158	-0.980116	11	20761994	20774390	+	1804	-	GO:0004618;GO:0006096	K00927	G	COG0126;veNOG02821	phosphoglycerate kinase 1 [Source:NCBI gene;Acc:101794991]
MSTRG.24727.2	ENSAPLG00020002630	0.000507559	0.981548	26	192645	204421	+	2412	CSDE1	GO:0003676;GO:0003676;GO:0003676	-	R	veNOG10949	cold shock domain containing E1 [Source:NCBI gene;Acc:101793989]
MSTRG.24727.2	ENSAPLG00020005013	0.00034959	0.984695	4	15969015	16021818	+	1452	SEPTIN11	GO:0005525;GO:0005525	K16939	D	veNOG03669	septin 11 [Source:NCBI gene;Acc:101790998]
MSTRG.24727.2	ENSAPLG00020006819	0.00115419	-0.972131	3	59427386	59429271	-	1124	CCN2	GO:0005515;GO:0005520;GO:0005576	K06827	W	veNOG10586	cellular communication network factor 2 [Source:HGNC Symbol;Acc:HGNC:2500]
MSTRG.24727.2	ENSAPLG00020009260	0.00285736	-0.956031	30	1528695	1533151	+	1171	RACK1	GO:0005515;GO:0005515	K14753	TR	veNOG08118;NOG03506	receptor for activated C kinase 1 [Source:NCBI gene;Acc:101791725]
MSTRG.24727.2	ENSAPLG00020010652	0.0012147	0.971406	6	15604513	15607954	+	1407	-	-	K12567	Z	veNOG06654	-
MSTRG.24727.2	ENSAPLG00020006608	0.00149023	-0.968313	24	713262	713687	-	426	PNRC2	GO:0000184	K18751	K	veNOG19685	proline rich nuclear receptor coactivator 2 [Source:HGNC Symbol;Acc:HGNC:23158]
MSTRG.24727.2	ENSAPLG00020011434	0.000181442	0.988982	2	138616703	138644207	-	1071	-	-	-	S	veNOG21835	pituitary tumor-transforming gene 1 protein- interacting protein [Source:NCBI gene;Acc:101797646]
MSTRG.24727.2	ENSAPLG00020014336	0.000563835	0.980549	7	25688547	25794010	-	2127	ZCCHC24	GO:0003676;GO:0008270	-	R	veNOG05895	zinc finger CCHC-type containing 24 [Source:NCBI gene;Acc:101802797]
MSTRG.24727.2	ENSAPLG00020010634	0.00289134	0.955769	16	2153125	2180508	+	3116	AHCY	GO:0004013	K01251	H	veNOG09012	adenosylhomocysteinase [Source:NCBI gene;Acc:101795582]
MSTRG.24727.2	ENSAPLG00020006788	0.00016275	0.989565	9	21879412	21899074	-	1972	SERPINE2	GO:0005615	K16643	V	veNOG03500	serpin family E member 2 [Source:NCBI gene;Acc:101793728]
MSTRG.24727.2	ENSAPLG00020004015	0.000864983	0.975889	1	196149295	196186796	+	1727	SESN3	GO:0005634;GO:1901031	K10141	S	veNOG07171	sestrin 3 [Source:NCBI gene;Acc:101804011]
MSTRG.24727.2	ENSAPLG00020010675	0.00126938	0.970767	6	15766869	15770773	+	3249	-	GO:0005515	K12567	Z	veNOG06654	-
MSTRG.24727.2	ENSAPLG00020005270	0.000999554	0.974074	3	83636505	83664766	-	2327	PPP1CB	GO:0016787	K06269	T	veNOG00658	protein phosphatase 1 catalytic subunit beta [Source:NCBI gene;Acc:101798783]
MSTRG.24727.2	ENSAPLG00020005382	0.00307057	0.954408	5	62945355	62981047	+	3923	IPO7	GO:0006886;GO:0008536	K20223	U	veNOG05384	importin 7 [Source:NCBI gene;Acc:101801195]
MSTRG.24727.2	ENSAPLG00020011822	0.00127612	0.970689	6	36938106	36990307	+	1786	ACVR2A	GO:0004672;GO:0004675;GO:0005524;GO:0006468;GO:0007178;GO:0016020;GO:0004672;GO:0004675;GO:0005524;GO:0006468;GO:0007178;GO:0016020;GO:0004672;GO:0004675;GO:0005524;GO:0006468;GO:0007178;GO:0016020	K04670	T	veNOG06542	activin A receptor type 2A [Source:NCBI gene;Acc:101789784]
MSTRG.24727.2	ENSAPLG00020007977	0.00145555	-0.968685	1	77356139	77384510	+	1206	ETNK1	-	K00894	I	veNOG01367	ethanolamine kinase 1 [Source:NCBI gene;Acc:101801722]
MSTRG.24727.2	ENSAPLG00020009574	0.000385979	0.983916	Z	14366721	14452590	-	3427	-	GO:0008410;GO:0046952;GO:0008410;GO:0046952	K01027	C	veNOG10885	-
MSTRG.24727.2	ENSAPLG00020011264	0.00257081	-0.95831	8	1890148	1897354	+	959	RPL5	GO:0003735;GO:0005840;GO:0006412;GO:0008097	K02932	J	veNOG09410	ribosomal protein L5 [Source:NCBI gene;Acc:101801030]
MSTRG.24727.2	ENSAPLG00020008174	0.00351411	-0.9512	Z	35311231	35315717	-	1515	RPS6	GO:0003735;GO:0005840;GO:0006412	K02991	J	veNOG04430;COG2125;opiNOG04145	ribosomal protein S6 [Source:HGNC Symbol;Acc:HGNC:10429]
MSTRG.24727.2	ENSAPLG00020009584	0.000875671	-0.97574	Z	74533669	74535537	-	602	RPS23	GO:0003735;GO:0005840;GO:0006412;GO:0015935	K02973	J	COG0048;veNOG09352	ribosomal protein S23 [Source:NCBI gene;Acc:101791445]
MSTRG.24727.2	ENSAPLG00020017096	0.000627506	0.979476	9	14808369	14826916	-	1489	SEPTIN2	GO:0005525;GO:0051301	K16942	Z	veNOG00145	septin 2 [Source:NCBI gene;Acc:101802640]
MSTRG.24727.2	ENSAPLG00020003865	0.00173293	-0.965815	19	6902894	6907120	-	985	RPL7A	GO:0042254;GO:1990904;GO:0042254;GO:1990904	K02936	J	veNOG11974	ribosomal protein L7a [Source:NCBI gene;Acc:101791830]
MSTRG.24727.2	ENSAPLG00020016202	0.00294041	-0.955392	10	22363204	22364292	-	475	-	GO:0003735;GO:0005840;GO:0006412	K02912	J	veNOG19428	ribosomal protein L32 [Source:NCBI gene;Acc:101792873]
MSTRG.24727.2	ENSAPLG00020003499	0.000285573	0.98617	19	12013568	12014810	-	576	ANGPTL2	-	-	R	veNOG03362	angiopoietin like 2 [Source:HGNC Symbol;Acc:HGNC:490]
MSTRG.24727.2	ENSAPLG00020012437	0.000101706	-0.991754	5	2492137	2492873	+	453	ARF6	GO:0005525	K07941	RU	veNOG04849;NOG00790	ADP ribosylation factor 6 [Source:HGNC Symbol;Acc:HGNC:659]
MSTRG.24727.2	ENSAPLG00020017976	0.00246298	0.9592	1	55797443	55947904	+	1350	RBFOX2	GO:0003676;GO:0003723;GO:0043484;GO:0003676;GO:0003723;GO:0043484	K14946	R	veNOG04102	RNA binding fox-1 homolog 2 [Source:HGNC Symbol;Acc:HGNC:9906]
MSTRG.24727.2	ENSAPLG00020008223	0.00332911	-0.952512	18	6531890	6547989	+	1502	ZNF207	GO:0003676;GO:0003676;GO:0003676;GO:0003676	-	R	veNOG09935	zinc finger protein 207 [Source:NCBI gene;Acc:101800100]
MSTRG.24727.2	ENSAPLG00020009997	0.00131482	-0.970246	1	36438678	36442619	-	1402	RPL18A	GO:0003735;GO:0005840;GO:0006412	K02882	J	veNOG06593	ribosomal protein L18a [Source:NCBI gene;Acc:101800903]
MSTRG.24727.2	ENSAPLG00020006375	0.00292907	0.955479	20	7497503	7666074	-	1532	COL26A1	GO:0005515	-	W	veNOG00719	collagen type XXVI alpha 1 chain [Source:HGNC Symbol;Acc:HGNC:18038]
MSTRG.24727.2	ENSAPLG00020003508	0.00025719	0.986877	19	12023240	12024925	-	891	-	-	-	R	veNOG03362	-
MSTRG.24727.2	ENSAPLG00020018152	0.00258393	-0.958203	Z	1965783	1966268	+	303	C18orf32	-	-	S	veNOG24719	chromosome Z C18orf32 homolog [Source:NCBI gene;Acc:106018418]
MSTRG.24727.2	ENSAPLG00020010656	0.00196066	0.963625	6	15625050	15630853	+	426	-	-	K12567	Z	veNOG18893;veNOG06654	-
MSTRG.24727.2	ENSAPLG00020011561	0.00269494	-0.957309	18	8922438	8923975	+	973	-	GO:0000786;GO:0003677;GO:0046982	K11253	B	opiNOG25361;COG2036	-
MSTRG.24727.2	ENSAPLG00020003513	0.0017488	0.965658	31	1107463	1110094	-	1462	-	GO:0003924;GO:0005200;GO:0005525;GO:0005874;GO:0007017;GO:0003924;GO:0005200;GO:0005525;GO:0005874;GO:0007017	K07374	Z	veNOG02855	-
MSTRG.24727.2	ENSAPLG00020002361	0.000978996	0.974343	Z	14883914	14892006	-	1804	HMGCS1	GO:0003824;GO:0004421;GO:0008299;GO:0003824;GO:0004421;GO:0008299	K01641	I	veNOG08752	3-hydroxy-3-methylglutaryl-CoA synthase 1 [Source:HGNC Symbol;Acc:HGNC:5007]
MSTRG.24727.2	ENSAPLG00020011978	0.00178196	0.965332	2	93298405	93322104	-	2504	TXNDC5	GO:0016853;GO:0045454	K13984	O	veNOG11380	thioredoxin domain containing 5 [Source:HGNC Symbol;Acc:HGNC:21073]
MSTRG.24727.2	ENSAPLG00020013563	0.00049116	0.98185	2	11597582	11614630	-	2631	SQLE	GO:0004506;GO:0016021;GO:0016126;GO:0050660;GO:0055114	K00511	I	veNOG11728	squalene epoxidase [Source:HGNC Symbol;Acc:HGNC:11279]
MSTRG.24727.2	ENSAPLG00020001391	0.00135984	0.969738	2	157383574	157410581	+	2748	GARS1	GO:0000166;GO:0004812;GO:0004820;GO:0005524;GO:0005737;GO:0006418;GO:0006426;GO:0000166;GO:0004812;GO:0004820;GO:0005524;GO:0005737;GO:0006418;GO:0006426;GO:0000166;GO:0004812;GO:0004820;GO:0005524;GO:0005737;GO:0006418;GO:0006426;GO:0000166;GO:0004812;GO:0004820;GO:0005524;GO:0005737;GO:0006418;GO:0006426;GO:0000166;GO:0004812;GO:0004820;GO:0005524;GO:0005737;GO:0006418;GO:0006426	K01880	J	veNOG14453	glycyl-tRNA synthetase 1 [Source:HGNC Symbol;Acc:HGNC:4162]
MSTRG.24727.2	ENSAPLG00020000467	0.000605454	0.979841	2	135450268	135465905	+	2263	ASNS	GO:0004066;GO:0006529	K01953	E	veNOG08983	asparagine synthetase (glutamine-hydrolyzing) [Source:HGNC Symbol;Acc:HGNC:753]
MSTRG.24727.2	ENSAPLG00020016773	0.000126641	0.990797	2	99556831	99633464	-	2659	SEPTIN7	GO:0005525;GO:0031105;GO:0005525;GO:0031105;GO:0005525	K16944	D	veNOG04052	septin 7 [Source:NCBI gene;Acc:101796221]
MSTRG.24727.2	ENSAPLG00020005449	0.000406664	0.983489	11	496670	513859	-	2170	LAMP2	GO:0016020;GO:0016020	K06528	U	veNOG08164;NOG30122	lysosomal associated membrane protein 2 [Source:NCBI gene;Acc:101795466]
MSTRG.24727.2	ENSAPLG00020001215	0.0023804	-0.959895	2	127785737	127786221	+	318	CYC	GO:0009055;GO:0020037	K08738	C	veNOG21343	cytochrome c [Source:NCBI gene;Acc:113841161]
MSTRG.24727.2	ENSAPLG00020016000	0.000960738	0.974584	8	4819434	4822572	-	1118	-	GO:0005201	K19721	W	meNOG00041;veNOG02999	-
MSTRG.24727.2	ENSAPLG00020018362	0.000416923	-0.983282	15	11590801	11592755	-	1185	NUDT16L1	GO:0016787	K16867	L	veNOG01490	nudix hydrolase 16 like 1 [Source:HGNC Symbol;Acc:HGNC:28154]
MSTRG.24727.2	ENSAPLG00020002702	0.000933296	0.974951	19	10808215	10873822	+	1249	NEK6	GO:0004672;GO:0005524;GO:0006468	K08857	D	veNOG05457	NIMA related kinase 6 [Source:NCBI gene;Acc:101802634]
MSTRG.24727.2	ENSAPLG00020018433	0.000434583	-0.98293	10	7013763	7015431	+	765	INKA1	GO:0030291	-	S	veNOG13694	inka box actin regulator 1 [Source:HGNC Symbol;Acc:HGNC:32480]
MSTRG.24727.2	ENSAPLG00020002111	0.00221686	-0.961306	18	1323098	1341637	-	1646	CSNK1D	GO:0004672;GO:0005524;GO:0006468	K08959	T	veNOG12163	casein kinase 1 delta [Source:NCBI gene;Acc:101795634]
MSTRG.24727.2	ENSAPLG00020001277	0.00091585	0.975188	1	40896302	40911498	-	1499	NAP1L1	GO:0005634;GO:0006334	K11279	DB	veNOG10866	nucleosome assembly protein 1 like 1 [Source:HGNC Symbol;Acc:HGNC:7637]
MSTRG.24727.2	ENSAPLG00020011270	0.00203963	0.962895	3	90504383	90531549	+	1603	SRD5A2	GO:0003865;GO:0006629;GO:0008202;GO:0016020;GO:0016627;GO:0055114	K12344	I	veNOG06149	steroid 5 alpha-reductase 2 [Source:HGNC Symbol;Acc:HGNC:11285]
MSTRG.24727.2	ENSAPLG00020009383	0.00246539	-0.95918	27	876168	877275	-	387	H2AZ2	GO:0000786;GO:0003677;GO:0046982;GO:0000786;GO:0003677;GO:0046982;GO:0000786;GO:0003677;GO:0046982	K11251	B	veNOG19490	H2A.Z variant histone 2 [Source:HGNC Symbol;Acc:HGNC:20664]
MSTRG.24727.2	ENSAPLG00020009368	0.00111839	-0.972569	32	1914133	1914509	-	264	-	GO:0003735;GO:0005840;GO:0006412	K02970	J	veNOG23025	mitochondrial ribosomal protein S21 [Source:NCBI gene;Acc:113839893]
MSTRG.24727.2	ENSAPLG00020009628	0.00160136	0.967146	Z	75122107	75235994	+	10997	VCAN	GO:0005509;GO:0005540;GO:0007155	K06793	T	veNOG33308;veNOG05001	versican [Source:HGNC Symbol;Acc:HGNC:2464]
MSTRG.24727.2	ENSAPLG00020008097	0.000378084	0.984081	31	344616	345067	-	288	-	GO:0005201	K19719	W	veNOG00535	-
MSTRG.24727.2	ENSAPLG00020005279	0.000500153	0.981684	9	19139132	19153283	-	3558	COPB2	GO:0005198;GO:0005515;GO:0006886;GO:0016192;GO:0030117	K17302	U	veNOG14604	COPI coat complex subunit beta 2 [Source:HGNC Symbol;Acc:HGNC:2232]
MSTRG.24727.2	ENSAPLG00020012005	0.00017489	-0.989183	25	6027245	6029486	-	1719	FZD2	GO:0004888;GO:0005515;GO:0007166;GO:0016020;GO:0016021;GO:0016055;GO:0042813	K02235	T	veNOG12409	frizzled class receptor 2 [Source:HGNC Symbol;Acc:HGNC:4040]
MSTRG.24727.2	ENSAPLG00020010575	0.000420216	0.983215	4	72660069	72720467	-	4998	ADD1	GO:0005856;GO:0005856;GO:0005856;GO:0005856;GO:0005856;GO:0005856	K18622	ZT	veNOG12040	adducin 1 [Source:NCBI gene;Acc:101797110]
MSTRG.24727.2	ENSAPLG00020012209	0.00217594	0.961667	11	5628431	5696231	+	1608	GPC4	GO:0009966;GO:0046658;GO:0062023	K08110	T	veNOG00412	glypican 4 [Source:HGNC Symbol;Acc:HGNC:4452]
MSTRG.24727.2	ENSAPLG00020012085	0.000439477	0.982834	3	109337284	109343281	-	621	-	GO:0003924;GO:0005525;GO:0003924;GO:0005525	K07874	U	veNOG05932	-
MSTRG.24727.2	ENSAPLG00020015436	0.000754843	0.977483	10	18896390	18910848	+	1138	GXYLT2	GO:0016757;GO:0016757	K13676	G	veNOG12370	glucoside xylosyltransferase 2 [Source:HGNC Symbol;Acc:HGNC:33383]
MSTRG.24727.2	ENSAPLG00020008492	0.000521478	0.981296	3	86281488	86412366	-	1972	ZFAND3	GO:0003677;GO:0008270;GO:0008270;GO:0008270	-	R	veNOG12056	zinc finger AN1-type containing 3 [Source:HGNC Symbol;Acc:HGNC:18019]
MSTRG.24727.2	ENSAPLG00020011853	0.000507885	0.981542	19	8696180	8703516	-	1496	-	GO:0005634;GO:0006334;GO:0005634;GO:0006334;GO:0005634;GO:0006334	K11290	L	veNOG10704	-
MSTRG.24727.2	ENSAPLG00020013973	0.00194909	0.963733	9	13334588	13698700	+	2597	-	GO:0009966;GO:0046658;GO:0062023;GO:0009966;GO:0046658;GO:0062023	K08111	T	veNOG00729	glypican-5 [Source:NCBI gene;Acc:101803486]
MSTRG.24727.2	ENSAPLG00020014265	0.00232321	0.960383	12	17213690	17225083	+	1384	NR2F2	GO:0003677;GO:0003707;GO:0005634;GO:0006355;GO:0003677;GO:0003700;GO:0003707;GO:0005634;GO:0006355;GO:0008270;GO:0043565	K08548	K	veNOG01950	nuclear receptor subfamily 2 group F member 2 [Source:NCBI gene;Acc:101796589]
MSTRG.24727.2	ENSAPLG00020002297	0.000166822	0.989436	Z	45802011	45823734	+	1280	-	GO:0007276;GO:0007276;GO:0007276	-	S	veNOG09950	spindlin-Z [Source:NCBI gene;Acc:101799270]
MSTRG.24727.2	ENSAPLG00020013043	0.00192547	0.963955	23	4733921	4738086	-	768	JAM3	GO:0007155;GO:0042803;GO:0046982	K06785	T	veNOG03892	junctional adhesion molecule 3 [Source:HGNC Symbol;Acc:HGNC:15532]
MSTRG.24727.2	ENSAPLG00020017656	0.00311372	-0.954086	14	4608950	4615331	+	1138	HNRNPAB	GO:0003676;GO:0003676	K13044	A	veNOG09004	heterogeneous nuclear ribonucleoprotein A/B [Source:HGNC Symbol;Acc:HGNC:5034]
MSTRG.24727.2	ENSAPLG00020002777	0.000178675	-0.989066	VSDN01000978.1	134719	140164	-	1842	TUBB	GO:0003924;GO:0005200;GO:0005525;GO:0005874;GO:0007017	K07375	Z	COG5023	tubulin beta class I [Source:HGNC Symbol;Acc:HGNC:20778]
MSTRG.24727.2	ENSAPLG00020012285	0.00195499	-0.963678	1	123223113	123238790	+	2750	-	GO:0003676;GO:0005524;GO:0003676;GO:0005524;GO:0003676;GO:0005524	K11594	K	veNOG05475	-
MSTRG.24727.2	ENSAPLG00020011967	0.00236873	0.959994	12	21565623	21587507	-	2523	CASC4	-	-	R	veNOG01276	cancer susceptibility 4 [Source:HGNC Symbol;Acc:HGNC:24892]
MSTRG.24727.2	ENSAPLG00020006188	0.00293553	0.955429	5	11398442	11441562	-	14103	DYNC1H1	GO:0003777;GO:0005524;GO:0007018;GO:0030286;GO:0003777;GO:0005524;GO:0007018;GO:0030286;GO:0003777;GO:0005524;GO:0007018;GO:0030286	K10413	Z	veNOG13084	dynein cytoplasmic 1 heavy chain 1 [Source:HGNC Symbol;Acc:HGNC:2961]
MSTRG.24727.2	ENSAPLG00020013145	0.000706014	-0.978226	6	25298517	25302347	+	936	NIFK	GO:0003676	K14838	R	veNOG14372	nucleolar protein interacting with the FHA domain of MKI67 [Source:HGNC Symbol;Acc:HGNC:17838]
MSTRG.24727.2	ENSAPLG00020016652	0.000377857	0.984086	7	12323	49355	-	3471	ALDH18A1	GO:0003824;GO:0004349;GO:0004350;GO:0006561;GO:0016491;GO:0016620;GO:0055114;GO:0003824;GO:0004349;GO:0004350;GO:0006561;GO:0016491;GO:0016620;GO:0055114;GO:0003824;GO:0004349;GO:0004350;GO:0006561;GO:0016491;GO:0016620;GO:0055114;GO:0003824;GO:0004349;GO:0004350;GO:0006561;GO:0016491;GO:0016620;GO:0055114;GO:0003824;GO:0004349;GO:0004350;GO:0006561;GO:0016491;GO:0016620;GO:0055114;GO:0003824;GO:…	K12657	C	veNOG06077	aldehyde dehydrogenase 18 family member A1 [Source:HGNC Symbol;Acc:HGNC:9722]
MSTRG.24727.2	ENSAPLG00020004188	0.000596483	-0.979992	26	6539209	6544282	-	814	SRSF3	GO:0003676;GO:0003676	K12892	A	veNOG03765	serine and arginine rich splicing factor 3 [Source:HGNC Symbol;Acc:HGNC:10785]
MSTRG.24727.2	ENSAPLG00020008270	0.000866782	-0.975864	1	55197291	55199472	-	504	-	-	-	T	veNOG07476	-
MSTRG.24727.2	ENSAPLG00020003013	0.00242735	0.959498	3	106548338	106551008	+	739	-	GO:0004869;GO:0004869;GO:0004869	K13899	T	veNOG24705	cystatin-like [Source:NCBI gene;Acc:101796096]
MSTRG.24727.2	ENSAPLG00020017902	0.00314062	0.953887	7	4074551	4086652	+	1442	OAT	GO:0003824;GO:0004587;GO:0008483;GO:0030170;GO:0003824;GO:0008483;GO:0030170	K00819	E	veNOG00602	ornithine aminotransferase [Source:HGNC Symbol;Acc:HGNC:8091]
MSTRG.24727.2	ENSAPLG00020010653	0.00243373	0.959445	6	15607116	15636996	+	1077	-	-	K12567	Z	meNOG57281;veNOG06654	-
MSTRG.24727.2	ENSAPLG00020016680	0.00328813	-0.952808	11	7469586	7492351	+	3290	OGT	GO:0005515;GO:0006493;GO:0016757	K09667	OTG	veNOG01806	O-linked N-acetylglucosamine (GlcNAc) transferase [Source:NCBI gene;Acc:101799851]
MSTRG.24727.2	ENSAPLG00020011646	0.000771749	0.977231	14	15164146	15499137	+	5200	SLIT3	GO:0005509;GO:0005515;GO:0005509;GO:0005515;GO:0005509;GO:0005515;GO:0005509;GO:0005515;GO:0005509;GO:0005515	K06850	T	opiNOG09473;veNOG10185	slit guidance ligand 3 [Source:HGNC Symbol;Acc:HGNC:11087]
MSTRG.24727.2	ENSAPLG00020018036	0.000327393	0.98519	1	58277994	58309274	+	2984	ALDH1L2	GO:0003824;GO:0005737;GO:0006730;GO:0009058;GO:0009258;GO:0016155;GO:0016491;GO:0016620;GO:0016742;GO:0055114;GO:0003824;GO:0005737;GO:0006730;GO:0009058;GO:0009258;GO:0016155;GO:0016491;GO:0016620;GO:0016742;GO:0055114;GO:0003824;GO:0005737;GO:0006730;GO:0009058;GO:0009258;GO:0016155;GO:0016491;GO:0016620;GO:0016742;GO:0055114;GO:0003824;GO:0005737;GO:0006730;GO:0009058;GO:0009258;GO:0016155;GO:…	K00289	F	veNOG11743	aldehyde dehydrogenase 1 family member L2 [Source:HGNC Symbol;Acc:HGNC:26777]
MSTRG.24727.2	ENSAPLG00020003612	0.0025963	0.958103	Z	18072141	18093495	-	3270	IL6ST	GO:0004896;GO:0005515;GO:0016020	K05060	T	veNOG03843	interleukin 6 signal transducer [Source:HGNC Symbol;Acc:HGNC:6021]
MSTRG.24727.2	ENSAPLG00020011529	0.000499307	-0.981699	6	32926358	32930539	-	659	RPL37A	GO:0003735;GO:0005840;GO:0006412	K02921	J	opiNOG38175;veNOG22947	ribosomal protein L37a [Source:HGNC Symbol;Acc:HGNC:10348]
MSTRG.24727.2	ENSAPLG00020004999	0.00101675	0.973851	5	54108900	54128485	-	2279	-	GO:0006629;GO:0016021;GO:0016491	K10226	I	veNOG04745	fatty acid desaturase 2 [Source:NCBI gene;Acc:101798758]
MSTRG.24727.2	ENSAPLG00020012743	0.000636115	0.979336	3	68288132	68291839	-	3708	AKAP12	GO:0006605;GO:0007165;GO:0010739;GO:0051018;GO:0090036	K16528	T	veNOG05599	A-kinase anchoring protein 12 [Source:HGNC Symbol;Acc:HGNC:370]
MSTRG.24727.2	ENSAPLG00020008928	0.000457737	0.98248	2	146985417	147028999	-	3179	ITGB1	GO:0007155;GO:0007160;GO:0007229;GO:0008305;GO:0038023;GO:0007155;GO:0007160;GO:0007229;GO:0008305;GO:0038023;GO:0007155;GO:0007160;GO:0007229;GO:0008305;GO:0038023	K05719	W	veNOG02235	integrin subunit beta 1 [Source:NCBI gene;Acc:101792849]
MSTRG.24727.2	ENSAPLG00020012552	0.0033967	0.952029	11	21061181	21133349	+	1393	DCX	GO:0035556	K16579	ZD	veNOG03628	doublecortin [Source:NCBI gene;Acc:101795576]
MSTRG.24727.2	ENSAPLG00020002268	0.000670881	-0.978776	1	83045770	83058420	+	1572	LPCAT3	-	K13515	S	veNOG03313	lysophosphatidylcholine acyltransferase 3 [Source:HGNC Symbol;Acc:HGNC:30244]
MSTRG.24727.2	ENSAPLG00020010982	0.000690775	0.978463	12	21381316	21398735	-	1066	MORF4L1	GO:0005634;GO:0006325;GO:0006355;GO:0016580;GO:0035267	K11339	K	veNOG00362	mortality factor 4 like 1 [Source:HGNC Symbol;Acc:HGNC:16989]
MSTRG.24727.2	ENSAPLG00020013807	0.00168989	0.966245	15	5094238	5168853	+	3639	TTYH3	GO:0016021;GO:0016021	-	R	veNOG00179	tweety family member 3 [Source:NCBI gene;Acc:101805204]
MSTRG.24727.2	ENSAPLG00020015789	0.000766525	-0.977308	10	9795424	9796663	+	636	-	-	K13190	R	veNOG11859	-
MSTRG.24727.2	ENSAPLG00020010720	0.000964885	0.974529	6	15803151	15809183	+	3657	-	GO:0005515	K12567	Z	veNOG06654	-
MSTRG.24727.2	ENSAPLG00020013868	0.00104514	0.973486	6	26032538	26047990	-	1506	RALB	GO:0003924;GO:0005525;GO:0005886;GO:0007165;GO:0007265;GO:0016020	K07835	R	veNOG00636	RAS like proto-oncogene B [Source:NCBI gene;Acc:101804929]
MSTRG.24727.2	ENSAPLG00020010725	0.000214893	0.988007	6	15806265	15827415	+	16836	-	-	K12567	Z	veNOG06654	-
MSTRG.24727.2	ENSAPLG00020008428	0.000155137	0.989813	2	146225551	146329559	+	7935	SVIL	GO:0003779;GO:0007010;GO:0051015;GO:0003779;GO:0007010;GO:0051015;GO:0003779;GO:0007010;GO:0051015;GO:0003779;GO:0007010;GO:0051015;GO:0003779;GO:0007010;GO:0051015	K10369	Z	veNOG14479	supervillin [Source:HGNC Symbol;Acc:HGNC:11480]
MSTRG.24727.2	ENSAPLG00020018414	0.000326928	0.9852	10	6631622	6641492	-	1531	OGN	GO:0005515	K08126	R	veNOG05910	osteoglycin [Source:NCBI gene;Acc:101796514]
MSTRG.24727.2	ENSAPLG00020008494	0.00124843	0.97101	15	8022659	8034592	-	1087	KDELR2	GO:0006621;GO:0016021;GO:0046923	K10949	U	veNOG01308	KDEL endoplasmic reticulum protein retention receptor 2 [Source:NCBI gene;Acc:101801327]
MSTRG.24727.2	ENSAPLG00020007945	0.00248457	0.95902	28	2772334	2920850	+	6171	PTPRS	GO:0004725;GO:0005515;GO:0006470;GO:0016311;GO:0016791;GO:0004725;GO:0005515;GO:0006470;GO:0016311;GO:0016791;GO:0004725;GO:0005515;GO:0006470;GO:0016311;GO:0016791;GO:0004725;GO:0005515;GO:0006470;GO:0016311;GO:0016791	K06778	T	veNOG06612	protein tyrosine phosphatase receptor type S [Source:HGNC Symbol;Acc:HGNC:9681]
MSTRG.24727.2	ENSAPLG00020011519	0.0028058	-0.956433	5	2365082	2370640	-	946	-	GO:0003723;GO:0003735;GO:0005840;GO:0006412;GO:0008270;GO:0015935	K02980	J	veNOG25999	-
MSTRG.24727.2	ENSAPLG00020011929	0.00261755	0.95793	2	107097748	107107523	-	2039	PDIA4	GO:0003756;GO:0005788;GO:0016853;GO:0045454	K09582	O	veNOG02377	protein disulfide isomerase family A member 4 [Source:HGNC Symbol;Acc:HGNC:30167]
MSTRG.24727.2	ENSAPLG00020013498	0.000252389	0.987	3	71676211	71679668	+	752	-	GO:0003824;GO:0016747	K00626	I	veNOG09436	-
MSTRG.24727.2	ENSAPLG00020010961	0.000175259	0.989171	1	38130675	38142933	+	709	RAP1B	GO:0003924;GO:0005525;GO:0007165;GO:0016020;GO:0032486	K07836	R	NOG15853;veNOG03668	RAP1B, member of RAS oncogene family [Source:NCBI gene;Acc:101789925]
MSTRG.24727.2	ENSAPLG00020015859	0.00110728	0.972706	2	140458250	140552347	-	1176	RSU1	GO:0005515;GO:0005515	-	T	veNOG10163	Ras suppressor protein 1 [Source:HGNC Symbol;Acc:HGNC:10464]
MSTRG.24727.2	ENSAPLG00020003419	0.000307485	-0.985648	34	5329055	5334593	+	1436	SAE1	GO:0006464;GO:0008641;GO:0006464;GO:0008641	K10684	O	veNOG05338	SUMO1 activating enzyme subunit 1 [Source:HGNC Symbol;Acc:HGNC:30660]
MSTRG.24727.2	ENSAPLG00020016602	0.00323548	-0.95319	6	39505471	39521982	+	2151	MARCHF7	GO:0008270;GO:0008270;GO:0008270;GO:0008270	K10662	O	veNOG12016	membrane associated ring-CH-type finger 7 [Source:HGNC Symbol;Acc:HGNC:17393]
MSTRG.24727.2	ENSAPLG00020006604	0.000695921	0.978383	4	18020907	18036786	-	958	CNOT7	GO:0000175;GO:0003676;GO:0004535;GO:0030014	K12581	K	veNOG00057;COG5228	CCR4-NOT transcription complex subunit 7 [Source:HGNC Symbol;Acc:HGNC:14101]
MSTRG.24727.2	ENSAPLG00020010468	0.000700276	-0.978315	32	2435583	2438962	-	414	SDHC	GO:0000104;GO:0006099;GO:0009055;GO:0016020;GO:0016627;GO:0045281	K00236	C	veNOG13993	succinate dehydrogenase complex subunit C [Source:HGNC Symbol;Acc:HGNC:10682]
MSTRG.24727.2	ENSAPLG00020003071	0.00320617	-0.953404	34	5093567	5101807	-	1512	-	GO:0008418;GO:0016811;GO:0070773;GO:0008418;GO:0016811;GO:0070773	-	S	veNOG02004	protein N-terminal glutamine amidohydrolase-like [Source:NCBI gene;Acc:113841736]
MSTRG.24727.2	ENSAPLG00020008921	0.00215086	-0.96189	17	12881136	12899860	-	888	PPTC7	GO:0003824	K17508	T	veNOG02626	protein phosphatase targeting COQ7 [Source:HGNC Symbol;Acc:HGNC:30695]
MSTRG.24727.2	ENSAPLG00020017464	0.00120722	0.971495	8	31314395	31319968	+	3668	LEPROT	-	-	T	veNOG19664	leptin receptor overlapping transcript [Source:NCBI gene;Acc:101803399]
MSTRG.24727.2	ENSAPLG00020011643	0.00172963	0.965848	6	19337139	19344691	-	2233	KLHL41	GO:0005515;GO:0035914;GO:0045214;GO:0048741	K10473	T	veNOG04782	kelch like family member 41 [Source:HGNC Symbol;Acc:HGNC:16905]
MSTRG.24727.2	ENSAPLG00020000505	0.00055705	-0.980667	4	7679091	7680921	+	754	H2AZ1	GO:0000786;GO:0003677;GO:0046982	K11251	B	COG5262;veNOG19490	histone H2A.Z [Source:NCBI gene;Acc:101790248]
MSTRG.24727.2	ENSAPLG00020008734	0.00094437	-0.974803	18	6719809	6726398	-	1900	DDX5	GO:0003676;GO:0005524;GO:0003676;GO:0005524;GO:0003676;GO:0005524	K12823	A	veNOG01425	DEAD-box helicase 5 [Source:HGNC Symbol;Acc:HGNC:2746]
MSTRG.24727.2	ENSAPLG00020005524	0.00052533	0.981227	12	10293862	10294663	-	387	-	GO:0005887;GO:0007399;GO:0007411;GO:0030513;GO:0038023;GO:0055072	K06766	T	veNOG00466	-
MSTRG.24727.2	ENSAPLG00020011670	0.000986713	0.974241	5	23215042	23224662	-	1384	VASH1	GO:0001937;GO:0005737;GO:0016525;GO:0045765;GO:0001937;GO:0005737;GO:0016525;GO:0045765	-	SR	veNOG05353;NOG17794	vasohibin 1 [Source:HGNC Symbol;Acc:HGNC:19964]
MSTRG.24727.2	ENSAPLG00020009023	0.000408663	-0.983448	3	107869464	107870575	-	414	-	GO:0003676;GO:0008270	K12896	A	veNOG19172	-
MSTRG.24727.2	ENSAPLG00020018065	0.000891855	0.975516	1	58701751	58713311	+	1257	GLT8D2	GO:0016757	-	G	veNOG06003	glycosyltransferase 8 domain containing 2 [Source:NCBI gene;Acc:101801173]
MSTRG.24727.2	ENSAPLG00020017994	0.0017834	-0.965318	1	57051952	57084256	-	780	TIMP3	GO:0005515;GO:0008191	K16866	R	veNOG04081	TIMP metallopeptidase inhibitor 3 [Source:HGNC Symbol;Acc:HGNC:11822]
MSTRG.24727.2	ENSAPLG00020006142	0.000546846	-0.980845	5	11375434	11383618	+	3133	-	GO:0005524;GO:0006457;GO:0051082	K04079	O	veNOG09551	heat shock protein 90 alpha family class A member 1 [Source:NCBI gene;Acc:101800442]
MSTRG.24727.2	ENSAPLG00020010100	0.00197488	-0.963492	Z	78391473	78402535	-	1718	ARRDC3	-	-	R	veNOG01227	arrestin domain containing 3 [Source:HGNC Symbol;Acc:HGNC:29263]
MSTRG.24727.2	ENSAPLG00020000111	0.000887154	-0.975581	5	37266472	37268011	+	1008	ZFP36L1	GO:0046872	K18753	R	veNOG12296	ZFP36 ring finger protein like 1 [Source:HGNC Symbol;Acc:HGNC:1107]
MSTRG.24727.2	ENSAPLG00020002285	0.00280231	0.95646	Z	14807318	14813163	-	2252	SELENOP	GO:0008430	-	R	veNOG02736	selenoprotein P [Source:HGNC Symbol;Acc:HGNC:10751]
MSTRG.24727.2	ENSAPLG00020008330	0.0032932	0.952771	3	99364879	99436092	-	1596	TGFB2	GO:0005160;GO:0005615;GO:0008083	K13376	T	veNOG10702	transforming growth factor beta 2 [Source:HGNC Symbol;Acc:HGNC:11768]
MSTRG.24727.2	ENSAPLG00020018122	0.00184559	-0.964715	21	4853328	4863350	+	2614	CCNL2	GO:0005634	-	R	veNOG00654	cyclin L2 [Source:NCBI gene;Acc:101796848]
MSTRG.24727.2	ENSAPLG00020014704	0.000468256	-0.982279	3	27126942	27133901	+	552	BAG2	GO:0000774;GO:0051087	K09556	O	veNOG09829;opiNOG15825	BAG cochaperone 2 [Source:HGNC Symbol;Acc:HGNC:938]
MSTRG.24727.2	ENSAPLG00020009887	0.00101846	0.973828	3	37448239	37449481	+	1167	PRSS35	GO:0004252;GO:0006508	-	O	veNOG08710	serine protease 35 [Source:HGNC Symbol;Acc:HGNC:21387]
MSTRG.24727.2	ENSAPLG00020007707	0.00172969	0.965847	Z	9581864	9603251	-	2421	-	GO:0005524;GO:0016787	K13525	O	veNOG12076;prNOG00408	-
MSTRG.24727.2	ENSAPLG00020012217	0.00108323	0.973005	20	663915	693387	-	1647	PAFAH1B1	GO:0005515;GO:0005515	K16794	S	veNOG08548	platelet activating factor acetylhydrolase 1b regulatory subunit 1 [Source:NCBI gene;Acc:101790091]
MSTRG.24727.2	ENSAPLG00020009143	0.00147263	-0.968501	21	495109	505274	-	1805	YBX1	GO:0003676	K09276	JK	KOG3070;veNOG03891	Y-box binding protein 1 [Source:NCBI gene;Acc:101794118]
MSTRG.24727.2	ENSAPLG00020018235	0.00235842	-0.960082	25	2994364	3002492	-	2335	STAT3	GO:0003677;GO:0003700;GO:0005634;GO:0006355;GO:0007165	K04692	K	veNOG05093	signal transducer and activator of transcription 3 [Source:HGNC Symbol;Acc:HGNC:11364]
MSTRG.24727.2	ENSAPLG00020007418	0.00183894	0.964779	1	88865969	88884084	+	2712	-	-	-	S	veNOG11533	-
MSTRG.24727.2	ENSAPLG00020017836	0.00287317	-0.955909	3	97500555	97512898	-	1072	FBXO28	GO:0005515	K10306	R	veNOG14472	F-box protein 28 [Source:NCBI gene;Acc:101799425]
MSTRG.24727.2	ENSAPLG00020007702	0.00265294	-0.957645	32	665506	668736	-	1731	FDPS	GO:0008299	K00787	H	veNOG04301;veNOG33828	farnesyl diphosphate synthase [Source:HGNC Symbol;Acc:HGNC:3631]
MSTRG.24727.2	ENSAPLG00020004816	0.00125974	-0.970879	18	1028355	1031959	-	2167	ARHGDIA	GO:0005094;GO:0005737	K12462	T	veNOG14428	Rho GDP dissociation inhibitor alpha [Source:HGNC Symbol;Acc:HGNC:678]
MSTRG.24727.2	ENSAPLG00020014804	0.000210054	0.988143	2	38399447	38510186	+	3236	ASPH	GO:0004597;GO:0005515;GO:0016020;GO:0018193;GO:0042264;GO:0004597;GO:0005515;GO:0016020;GO:0018193;GO:0042264;GO:0004597;GO:0005515;GO:0016020;GO:0018193;GO:0042264;GO:0004597;GO:0005515;GO:0016020;GO:0018193;GO:0042264;GO:0004597;GO:0005515;GO:0016020;GO:0018193;GO:0042264;GO:0004597;GO:0005515;GO:0016020;GO:0018193;GO:0042264	K00476	O	veNOG13353	aspartate beta-hydroxylase [Source:HGNC Symbol;Acc:HGNC:757]
MSTRG.24727.2	ENSAPLG00020007699	0.000352294	-0.984635	27	6182217	6183769	+	513	-	GO:0005509;GO:0005783;GO:0006457;GO:0051082	K08057	O	veNOG07850	-
MSTRG.24727.2	ENSAPLG00020009115	0.00218739	-0.961566	17	13065246	13116378	-	5494	ATXN2	-	-	A	veNOG07844	ataxin 2 [Source:HGNC Symbol;Acc:HGNC:10555]
MSTRG.24727.2	ENSAPLG00020001387	0.0010409	0.97354	3	4272100	4283661	+	1365	FDFT1	GO:0004310;GO:0006696;GO:0008610;GO:0009058;GO:0016021;GO:0016740;GO:0016765;GO:0051996	K00801	I	veNOG06389	farnesyl-diphosphate farnesyltransferase 1 [Source:HGNC Symbol;Acc:HGNC:3629]
MSTRG.24727.2	ENSAPLG00020004708	0.00136117	-0.969723	15	13577911	13581510	+	759	RNPS1	GO:0003676	K14325	A	spriNOG17096;veNOG04854	RNA binding protein with serine rich domain 1 [Source:HGNC Symbol;Acc:HGNC:10080]
MSTRG.24727.2	ENSAPLG00020007385	0.00282278	-0.9563	13	20386749	20391231	+	886	RPL13	GO:0003735;GO:0005840;GO:0006412;GO:0003735;GO:0005840;GO:0006412	K02873	J	veNOG28419;veNOG01418	ribosomal protein L13 [Source:NCBI gene;Acc:101797527]
MSTRG.24727.2	ENSAPLG00020004430	0.00226493	-0.960886	7	33911207	33924920	+	2143	-	GO:0003676;GO:0003723;GO:0004386;GO:0005524;GO:0005634	K16911	A	veNOG04286	nucleolar RNA helicase 2 [Source:NCBI gene;Acc:101800344]
MSTRG.24727.2	ENSAPLG00020006553	0.00133686	0.969996	2	26911254	27093065	+	3266	MMP16	GO:0004222;GO:0006508;GO:0008237;GO:0008270;GO:0031012	K07996	OW	veNOG00165	matrix metallopeptidase 16 [Source:HGNC Symbol;Acc:HGNC:7162]
MSTRG.24727.2	ENSAPLG00020000746	0.00170697	0.966074	2	71883881	71942390	+	2425	GALNT1	-	K00710	O	veNOG00055	polypeptide N-acetylgalactosaminyltransferase 1 [Source:NCBI gene;Acc:101790883]
MSTRG.24727.2	ENSAPLG00020009370	0.00182557	-0.964908	18	8381527	8383066	+	832	-	GO:0000381;GO:0003676;GO:0003723	K12891	A	veNOG21348	serine and arginine rich splicing factor 2 [Source:NCBI gene;Acc:110351759]
MSTRG.24727.2	ENSAPLG00020007599	0.00307059	0.954408	9	4178391	4222777	+	1658	SERPINI1	GO:0005615	-	V	veNOG13389	serpin family I member 1 [Source:HGNC Symbol;Acc:HGNC:8943]
MSTRG.24727.2	ENSAPLG00020017581	0.00208508	0.962481	14	3108355	3112289	+	1962	C5orf24	-	-	S	veNOG09639	chromosome 14 C5orf24 homolog [Source:NCBI gene;Acc:101802152]
MSTRG.24727.2	ENSAPLG00020018348	0.00179143	0.96524	10	4737799	4750083	+	708	RAB43	GO:0003924;GO:0005525;GO:0003924;GO:0005525;GO:0003924;GO:0005525	K07930	U	veNOG06088	RAB43, member RAS oncogene family [Source:HGNC Symbol;Acc:HGNC:19983]
MSTRG.24727.2	ENSAPLG00020006315	0.00127277	-0.970728	16	12505690	12512272	+	1404	ADRM1	GO:0005634;GO:0005737;GO:0005634;GO:0005737;GO:0005634;GO:0005737	-	R	veNOG00709	adhesion regulating molecule 1 [Source:HGNC Symbol;Acc:HGNC:15759]
MSTRG.24727.2	ENSAPLG00020016259	0.00258036	-0.958232	12	9831897	9840326	-	2502	LOXL1	GO:0005507;GO:0016641;GO:0055114	K14678	O	veNOG07954	lysyl oxidase like 1 [Source:HGNC Symbol;Acc:HGNC:6665]
MSTRG.24727.2	ENSAPLG00020014801	0.00251525	-0.958766	32	3366685	3368907	-	909	-	GO:0003676;GO:0003743;GO:0005737;GO:0005852	K03248	J	NOG11382;veNOG02769	-
MSTRG.24727.2	ENSAPLG00020004492	0.00141851	0.969089	17	4978960	5002537	-	1077	-	GO:0005525;GO:0051301	K16942	Z	veNOG00145	septin-2 [Source:NCBI gene;Acc:101803251]
MSTRG.24727.2	ENSAPLG00020000168	0.000678236	0.97866	1	101709918	102246972	+	7526	ROBO1	GO:0005515;GO:0007411;GO:0008046;GO:0016199;GO:0035385;GO:0007411;GO:0008046;GO:0016199;GO:0035385;GO:0005515;GO:0007411;GO:0008046;GO:0016199;GO:0035385;GO:0005515;GO:0007411;GO:0008046;GO:0016199;GO:0035385;GO:0005515;GO:0007411;GO:0008046;GO:0016199;GO:0035385;GO:0005515;GO:0007411;GO:0008046;GO:0016199;GO:0035385	K06753	T	veNOG03159	roundabout guidance receptor 1 [Source:HGNC Symbol;Acc:HGNC:10249]
MSTRG.24727.2	ENSAPLG00020002301	0.00165888	0.966558	14	19960529	19994531	+	2557	CSNK1A1	GO:0004672;GO:0005524;GO:0006468;GO:0004672;GO:0005524;GO:0006468	K08957	TD	veNOG05062;NOG17348	casein kinase 1 alpha 1 [Source:NCBI gene;Acc:101803090]
MSTRG.24727.2	ENSAPLG00020014960	0.000810276	0.976667	2	42472812	42705108	-	4968	ZNF521	GO:0003676	-	K	veNOG09857	zinc finger protein 521 [Source:NCBI gene;Acc:101796409]
MSTRG.24727.2	ENSAPLG00020005512	0.00284321	-0.956141	24	4023800	4033553	+	2141	NUDC	-	-	T	veNOG11996	nuclear distribution C, dynein complex regulator [Source:NCBI gene;Acc:101800565]
MSTRG.24727.2	ENSAPLG00020009725	0.0016334	-0.966817	Z	66778175	66789129	+	1595	SMU1	GO:0005515;GO:0005515	K13111	R	veNOG15425	SMU1 DNA replication regulator and spliceosomal factor [Source:HGNC Symbol;Acc:HGNC:18247]
MSTRG.24727.2	ENSAPLG00020013472	0.000165319	-0.989483	15	3143646	3150517	+	3285	SREBF1	GO:0046983	K07197	K	veNOG00436	sterol regulatory element binding transcription factor 1 [Source:HGNC Symbol;Acc:HGNC:11289]
MSTRG.24727.2	ENSAPLG00020011641	0.00187944	-0.964391	2	161618026	161631109	-	1506	CDC25A	GO:0004725;GO:0006470;GO:1902751;GO:0004725;GO:0006470;GO:1902751	K06645	D	veNOG01475	cell division cycle 25A [Source:HGNC Symbol;Acc:HGNC:1725]
MSTRG.24727.2	ENSAPLG00020011366	0.00234767	0.960173	27	5790179	5803123	-	1413	SFRP1	GO:0005515	K02166	T	KOG3577;veNOG11613	secreted frizzled related protein 1 [Source:HGNC Symbol;Acc:HGNC:10776]
MSTRG.24727.2	ENSAPLG00020011049	0.000169514	-0.98935	17	13493826	13495214	-	870	TMEM119	GO:0001503	-	S	veNOG13185	transmembrane protein 119 [Source:HGNC Symbol;Acc:HGNC:27884]
MSTRG.24727.2	ENSAPLG00020008761	0.000441613	-0.982792	18	9413492	9424268	+	1312	-	-	-	S	veNOG19515	-
MSTRG.24727.2	ENSAPLG00020010751	0.000654834	-0.979033	19	2031943	2032350	-	408	MRPL41	-	K17422	J	veNOG21419	mitochondrial ribosomal protein L41 [Source:NCBI gene;Acc:101796063]
MSTRG.24727.2	ENSAPLG00020006671	0.00170143	-0.966129	17	7684159	7701650	+	1697	PXN	-	K05760	T	veNOG08397	paxillin [Source:HGNC Symbol;Acc:HGNC:9718]
MSTRG.24727.2	ENSAPLG00020006366	0.000562156	-0.980578	9	9422211	9428176	-	2683	PSMD2	GO:0000502;GO:0030234;GO:0042176;GO:0000502;GO:0030234;GO:0042176	K03028	O	veNOG02919	proteasome 26S subunit, non-ATPase 2 [Source:HGNC Symbol;Acc:HGNC:9559]
MSTRG.24727.2	ENSAPLG00020003042	0.00118469	-0.971764	34	5067147	5075408	+	801	-	GO:0008418;GO:0016811;GO:0070773	-	S	veNOG02004	protein N-terminal glutamine amidohydrolase-like [Source:NCBI gene;Acc:113841267]
MSTRG.24727.2	ENSAPLG00020006667	0.000999776	0.974071	8	16527393	16601429	-	2639	RGL1	GO:0005085;GO:0007165;GO:0007264;GO:0008321;GO:0005085;GO:0007165;GO:0007264;GO:0008321;GO:0005085;GO:0007165;GO:0007264;GO:0008321	K17635	T	veNOG05321	ral guanine nucleotide dissociation stimulator like 1 [Source:HGNC Symbol;Acc:HGNC:30281]
MSTRG.24727.2	ENSAPLG00020018339	0.00159256	-0.967237	Z	8859586	8860143	-	558	RPP25L	GO:0003676	K14525	A	veNOG11412	ribonuclease P/MRP subunit p25 like [Source:NCBI gene;Acc:101795810]
MSTRG.24727.2	ENSAPLG00020002341	0.00120198	0.971557	Z	46000805	46008363	+	2706	S1PR3	GO:0004930;GO:0007186;GO:0016021;GO:0038036	K04290	T	veNOG00284	sphingosine-1-phosphate receptor 3 [Source:HGNC Symbol;Acc:HGNC:3167]
MSTRG.24727.2	ENSAPLG00020011515	0.000354083	0.984596	14	13014370	13032430	-	3360	-	GO:0003676;GO:0005634;GO:0008270;GO:0003676;GO:0005634;GO:0008270	K13213	R	veNOG12106	matrin 3 [Source:NCBI gene;Acc:101795293]
MSTRG.24727.2	ENSAPLG00020000392	0.000461565	0.982407	1	135531070	135548300	+	8935	MXRA5	GO:0005515	-	T	veNOG00495	matrix remodeling associated 5 [Source:HGNC Symbol;Acc:HGNC:7539]
MSTRG.24727.2	ENSAPLG00020011518	0.000575949	0.98034	6	32821706	32839910	+	1477	IGFBP5	GO:0005520;GO:0005576	-	T	veNOG00388	insulin like growth factor binding protein 5 [Source:NCBI gene;Acc:101803411]
MSTRG.24727.2	ENSAPLG00020008059	0.000735584	0.977773	3	98796288	98834394	+	5337	EPRS1	GO:0000166;GO:0004812;GO:0004818;GO:0004827;GO:0005524;GO:0005737;GO:0006412;GO:0006418;GO:0006424;GO:0006433;GO:0043039;GO:0000166;GO:0004812;GO:0004818;GO:0004827;GO:0005524;GO:0005737;GO:0006412;GO:0006418;GO:0006424;GO:0006433;GO:0043039;GO:0000166;GO:0004812;GO:0004818;GO:0004827;GO:0005524;GO:0005737;GO:0006412;GO:0006418;GO:0006424;GO:0006433;GO:0043039;GO:0000166;GO:0004812;GO:0004818;GO:…	K14163	J	veNOG00637	glutamyl-prolyl-tRNA synthetase 1 [Source:NCBI gene;Acc:101794263]
MSTRG.24727.2	ENSAPLG00020004787	0.000993615	0.974151	17	5760080	5796635	+	6023	CLTCL1	GO:0005198;GO:0005515;GO:0006886;GO:0016192;GO:0030130;GO:0030132;GO:0032051;GO:0071439;GO:0005198;GO:0005515;GO:0006886;GO:0016192;GO:0030130;GO:0030132;GO:0032051;GO:0071439	K04646	U	veNOG07691	clathrin heavy chain like 1 [Source:NCBI gene;Acc:101797303]
MSTRG.24727.2	ENSAPLG00020016730	0.00150232	0.968184	3	94815708	94884112	-	5113	ACTN2	GO:0005509;GO:0005515;GO:0005509;GO:0005515;GO:0005509;GO:0005515;GO:0005509;GO:0005515;GO:0005509;GO:0005515;GO:0005509;GO:0005515;GO:0005509;GO:0005515;GO:0005509;GO:0005515;GO:0005509;GO:0005515;GO:0005515	K05699	Z	veNOG05980;opiNOG00070	actinin alpha 2 [Source:HGNC Symbol;Acc:HGNC:164]
MSTRG.24727.2	ENSAPLG00020004244	0.00195923	0.963638	12	1625937	1763332	-	9025	FBN1	GO:0005509;GO:0005576;GO:0006030;GO:0008061	K06825	T	veNOG01544	fibrillin 1 [Source:NCBI gene;Acc:101798014]
MSTRG.24727.2	ENSAPLG00020017879	0.00256816	0.958332	3	97915864	97942113	+	1127	AIDA	-	-	T	veNOG11327	axin interactor, dorsalization associated [Source:NCBI gene;Acc:101802741]
MSTRG.24727.2	ENSAPLG00020009309	0.001406	0.969226	Z	39317231	39338186	+	1583	ANXA1	GO:0004859;GO:0005509;GO:0005544	K17091	U	veNOG10683	annexin A1 [Source:HGNC Symbol;Acc:HGNC:533]
MSTRG.24727.2	ENSAPLG00020013688	0.00136185	0.969715	5	24536255	24562537	+	3386	SEC23A	GO:0006886;GO:0006888;GO:0008270;GO:0030127;GO:0090114	K14006	U	veNOG08972	Sec23 homolog A, COPII coat complex component [Source:NCBI gene;Acc:101793104]
MSTRG.24727.2	ENSAPLG00020015818	0.000977208	0.974366	23	1822897	1880696	+	3752	CADM1	-	K06781	T	veNOG09621	cell adhesion molecule 1 [Source:NCBI gene;Acc:101797730]
MSTRG.24727.2	ENSAPLG00020000972	0.00126632	0.970802	5	38387540	38403595	+	950	BMF	GO:0006915	K17460	S	veNOG11296	Bcl2 modifying factor [Source:HGNC Symbol;Acc:HGNC:24132]
MSTRG.24727.2	ENSAPLG00020007286	0.00352814	0.951101	16	15364755	15370345	+	810	MAPRE1	GO:0005515;GO:0005815;GO:0008017;GO:0031110;GO:0051010	K10436	Z	veNOG05300	microtubule associated protein RP/EB family member 1 [Source:NCBI gene;Acc:101791257]
MSTRG.24727.2	ENSAPLG00020004301	0.0033445	-0.952402	1	196582975	196588321	+	1127	TAF1D	GO:0005634;GO:0005668;GO:0006355	K15215	K	veNOG04860	TATA-box binding protein associated factor, RNA polymerase I subunit D [Source:HGNC Symbol;Acc:HGNC:28759]
MSTRG.24727.2	ENSAPLG00020003115	0.0033458	-0.952392	34	5115192	5127195	+	3035	-	GO:0005515;GO:0005524;GO:0006325;GO:0006355;GO:0016887	-	O	veNOG03096	-
MSTRG.24727.2	ENSAPLG00020009095	0.00042707	-0.983079	3	86925632	86933716	-	2936	CAPN11	GO:0004198;GO:0005509;GO:0006508	K01367	OT	veNOG04361	calpain 11 [Source:HGNC Symbol;Acc:HGNC:1478]
MSTRG.24727.2	ENSAPLG00020018066	0.00188605	0.964328	25	2213590	2215554	+	462	ORMDL3	GO:0005789;GO:0006672;GO:0016021;GO:0090156	-	S	veNOG04992	ORMDL sphingolipid biosynthesis regulator 3 [Source:NCBI gene;Acc:101802894]
MSTRG.24727.2	ENSAPLG00020011331	0.00132935	0.970081	7	12931413	13151848	+	3564	SH3PXD2A	GO:0005515;GO:0035091;GO:0005515;GO:0035091;GO:0005515;GO:0035091;GO:0005515	-	T	veNOG02327	SH3 and PX domains 2A [Source:NCBI gene;Acc:101797504]
MSTRG.24727.2	ENSAPLG00020006245	0.00149265	-0.968287	2	24728922	24730587	+	1077	-	GO:0003676	-	R	veNOG12939;opiNOG65693	-
MSTRG.24727.2	ENSAPLG00020012311	0.000450935	0.982611	4	75068637	75245482	+	2804	CTBP1	GO:0016616;GO:0051287;GO:0055114;GO:0016616;GO:0051287;GO:0055114;GO:0016616;GO:0051287;GO:0055114;GO:0016616;GO:0051287;GO:0055114	K04496	K	veNOG12760	C-terminal binding protein 1 [Source:NCBI gene;Acc:101805260]
MSTRG.24727.2	ENSAPLG00020013976	0.00149289	0.968284	9	13810527	14007565	+	4331	GPC1	GO:0009966;GO:0046658;GO:0062023	K08107	T	veNOG00412	glypican 1 [Source:NCBI gene;Acc:106015345]
MSTRG.24727.2	ENSAPLG00020005556	0.00223865	-0.961115	3	83811840	83821528	-	969	FOSL2	GO:0003677;GO:0003700;GO:0006355;GO:0006357	K09030	K	veNOG12356	FOS like 2, AP-1 transcription factor subunit [Source:HGNC Symbol;Acc:HGNC:3798]
MSTRG.24727.2	ENSAPLG00020013295	0.0016821	0.966323	3	55074654	55077787	+	739	FABP7	GO:0008289;GO:0008289	K08756	I	veNOG19996	fatty acid binding protein 7 [Source:HGNC Symbol;Acc:HGNC:3562]
MSTRG.24727.2	ENSAPLG00020009039	0.0015509	-0.967671	Z	10379900	10381056	-	765	MRPL17	GO:0003735;GO:0005840;GO:0006412	K02879	J	veNOG08346	mitochondrial ribosomal protein L17 [Source:NCBI gene;Acc:113840145]
MSTRG.24727.2	ENSAPLG00020002350	0.000184918	-0.988876	30	253252	259114	+	1683	-	GO:0005515;GO:0008270	K12000	O	veNOG01728;veNOG07778	-
MSTRG.24727.2	ENSAPLG00020011601	0.000553165	0.980734	2	161461085	161599349	-	3810	MAP4	GO:0008017;GO:0015631;GO:0008017;GO:0015631;GO:0008017;GO:0015631;GO:0008017;GO:0015631;GO:0008017;GO:0015631;GO:0008017;GO:0015631	K10431	Z	veNOG34986;veNOG13087	microtubule associated protein 4 [Source:HGNC Symbol;Acc:HGNC:6862]
MSTRG.24727.2	ENSAPLG00020018056	0.000536053	0.981036	21	4306279	4342555	+	2916	CLSTN1	GO:0005509;GO:0007156;GO:0016020;GO:0005509;GO:0007156;GO:0016020;GO:0005509;GO:0007156;GO:0016020	-	W	veNOG00214	calsyntenin 1 [Source:NCBI gene;Acc:101805381]
MSTRG.24727.2	ENSAPLG00020005745	0.000219511	0.987878	12	2532746	2540652	+	2163	MAPK6	GO:0004672;GO:0004707;GO:0005524;GO:0006468	K06855	T	veNOG06092	mitogen-activated protein kinase 6 [Source:HGNC Symbol;Acc:HGNC:6879]
MSTRG.24727.2	ENSAPLG00020005646	0.0015432	-0.967751	17	7165333	7187739	+	1323	PISD	GO:0004609;GO:0008654;GO:0004609;GO:0005739;GO:0008654	K01613	I	veNOG14169	phosphatidylserine decarboxylase [Source:HGNC Symbol;Acc:HGNC:8999]
MSTRG.24727.2	ENSAPLG00020011533	0.00107634	0.973092	14	13146208	13263486	-	3169	CTNNA1	GO:0005198;GO:0007155;GO:0015629;GO:0045296;GO:0051015;GO:0005198;GO:0007155;GO:0015629;GO:0045296;GO:0051015	K05691	W	veNOG02907	catenin alpha 1 [Source:HGNC Symbol;Acc:HGNC:2509]
MSTRG.24727.2	ENSAPLG00020010946	0.000867179	0.975859	1	116735037	116746359	+	1772	-	GO:0003924;GO:0005525	K03242	J	veNOG02000;COG5257	eukaryotic translation initiation factor 2 subunit gamma [Source:NCBI gene;Acc:101794471]
MSTRG.24727.2	ENSAPLG00020002092	0.00339829	-0.952017	10	10199364	10211385	-	3100	ALAS1	GO:0003824;GO:0003870;GO:0005759;GO:0006778;GO:0009058;GO:0016740;GO:0030170;GO:0033014;GO:0003824;GO:0003870;GO:0005759;GO:0006778;GO:0009058;GO:0016740;GO:0030170;GO:0033014	K00643	H	veNOG11546	5'-aminolevulinate synthase 1 [Source:NCBI gene;Acc:101793120]
MSTRG.24727.2	ENSAPLG00020013426	0.000528549	0.981169	9	23814492	23861692	-	6241	TRIP12	GO:0004842;GO:0008270;GO:0004842;GO:0008270;GO:0004842;GO:0008270	K10590	O	veNOG07437	thyroid hormone receptor interactor 12 [Source:HGNC Symbol;Acc:HGNC:12306]
MSTRG.24727.2	ENSAPLG00020007270	0.000395485	0.983718	5	16360492	16380083	+	1340	LGMN	GO:0006508;GO:0008233	K01369	O	opiNOG15184;veNOG07241	legumain [Source:NCBI gene;Acc:101801019]
MSTRG.24727.2	ENSAPLG00020013722	0.00357991	0.950741	18	4291402	4292376	-	975	TOB1	GO:0008285	K14443	T	veNOG04544	transducer of ERBB2, 1 [Source:HGNC Symbol;Acc:HGNC:11979]
MSTRG.24727.2	ENSAPLG00020017990	0.00267666	-0.957455	3	103623612	103646965	-	2079	WDR43	GO:0005515	K14546	R	veNOG05430	WD repeat domain 43 [Source:HGNC Symbol;Acc:HGNC:28945]
MSTRG.24727.2	ENSAPLG00020001874	0.000175673	0.989158	1	13851284	13871950	+	2668	LRRC17	GO:0005515	-	R	veNOG11894	leucine rich repeat containing 17 [Source:HGNC Symbol;Acc:HGNC:16895]
MSTRG.24727.2	ENSAPLG00020004533	0.0015976	0.967185	3	79783953	79939616	+	3935	EML4	GO:0005515;GO:0005515;GO:0005515;GO:0005515;GO:0005515	K15420	S	veNOG00069	EMAP like 4 [Source:NCBI gene;Acc:101796290]
MSTRG.24727.2	ENSAPLG00020016462	0.00174514	-0.965694	20	11455992	11464364	+	2574	-	-	K14316	S	veNOG06107	-
MSTRG.24727.2	ENSAPLG00020015840	0.000415995	0.9833	2	140095723	140204221	-	6052	ITGA8	GO:0007155;GO:0008305	K06584	W	veNOG03697	integrin subunit alpha 8 [Source:HGNC Symbol;Acc:HGNC:6144]
MSTRG.24727.2	ENSAPLG00020000418	0.000629344	-0.979446	3	2355865	2375087	-	2277	EFR3B	-	-	S	veNOG08456	EFR3 homolog B [Source:HGNC Symbol;Acc:HGNC:29155]
MSTRG.24727.2	ENSAPLG00020008460	0.000705371	0.978236	3	86088344	86094502	+	802	GLO1	GO:0004462;GO:0046872;GO:0004462;GO:0046872	K01759	G	veNOG10929	glyoxalase I [Source:HGNC Symbol;Acc:HGNC:4323]
MSTRG.24727.2	ENSAPLG00020001245	0.0025678	-0.958335	3	10935982	10936572	-	591	RHOB	GO:0003924;GO:0005525;GO:0007264	K07856	RU	NOG04847;veNOG03355;opiNOG00087	rho-related GTP-binding protein RhoB [Source:NCBI gene;Acc:101798976]
MSTRG.24727.2	ENSAPLG00020007653	0.000636895	0.979323	Z	23783746	23802601	-	1632	-	GO:0008270;GO:0009086;GO:0047150	K00544	E	veNOG05549	-
MSTRG.24727.2	ENSAPLG00020001682	0.00199148	0.963338	2	78125984	78176393	-	1388	-	-	-	T	veNOG23135	death associated protein [Source:NCBI gene;Acc:101794790]
MSTRG.24727.2	ENSAPLG00020001484	0.00117142	0.971923	2	77344043	77591502	-	4083	SEMA5A	GO:0005515;GO:0030215	K06841	T	veNOG02957	semaphorin 5A [Source:NCBI gene;Acc:101800255]
MSTRG.24727.2	ENSAPLG00020017395	0.0012006	-0.971574	5	3102264	3145182	-	2182	FERMT2	GO:0007229;GO:0007229;GO:0007229;GO:0007229	K17083	Z	veNOG07812	fermitin family member 2 [Source:HGNC Symbol;Acc:HGNC:15767]
MSTRG.24727.2	ENSAPLG00020006754	0.00333809	-0.952448	24	764960	772115	-	2286	CAP1	GO:0000902;GO:0003779;GO:0007010;GO:0030036	K17261	ZT	veNOG03130	cyclase associated actin cytoskeleton regulatory protein 1 [Source:HGNC Symbol;Acc:HGNC:20040]
MSTRG.24727.2	ENSAPLG00020015893	0.00139573	-0.969339	4	58325361	58371960	+	2886	DHX15	GO:0003676;GO:0004386;GO:0005524;GO:0003676;GO:0004386;GO:0005524;GO:0003676;GO:0004386;GO:0005524;GO:0003676;GO:0004386;GO:0005524	K12820	A	veNOG06288	DEAH-box helicase 15 [Source:NCBI gene;Acc:101794170]
MSTRG.24727.2	ENSAPLG00020012312	0.00253869	-0.958573	2	47144149	47155016	+	2680	MCM4	GO:0003677;GO:0003678;GO:0005524;GO:0006260;GO:0006270;GO:0042555;GO:0003677;GO:0003678;GO:0005524;GO:0006260;GO:0006270;GO:0042555;GO:0003677;GO:0003678;GO:0005524;GO:0006260;GO:0006270;GO:0042555;GO:0003677;GO:0003678;GO:0005524;GO:0006260;GO:0006270;GO:0042555;GO:0003677;GO:0003678;GO:0005524;GO:0006260;GO:0006270;GO:0042555	K02212	L	veNOG07750	minichromosome maintenance complex component 4 [Source:HGNC Symbol;Acc:HGNC:6947]
MSTRG.24727.2	ENSAPLG00020001413	0.00145396	0.968703	2	144946846	144965889	+	2971	YME1L1	GO:0004222;GO:0005524;GO:0006508;GO:0016020;GO:0004222;GO:0005524;GO:0006508;GO:0016020;GO:0004222;GO:0005524;GO:0006508;GO:0016020;GO:0004222;GO:0005524;GO:0006508;GO:0016020;GO:0004222;GO:0005524;GO:0006508;GO:0016020;GO:0004222;GO:0005524;GO:0006508;GO:0016020	K08955	O	veNOG06272	YME1 like 1 ATPase [Source:HGNC Symbol;Acc:HGNC:12843]
MSTRG.24727.2	ENSAPLG00020017763	0.00335813	0.952304	3	95079943	95123100	+	5668	NID1	GO:0005509;GO:0007160;GO:0007160;GO:0005509;GO:0007160;GO:0005509;GO:0007160	K06826	T	veNOG04405	nidogen 1 [Source:HGNC Symbol;Acc:HGNC:7821]
MSTRG.24727.2	ENSAPLG00020006996	0.00219137	-0.961531	8	18057405	18059979	-	1991	CCN1	GO:0005515;GO:0005520;GO:0005576;GO:0005515;GO:0005520;GO:0005576	K06829	W	veNOG06647	cellular communication network factor 1 [Source:NCBI gene;Acc:101799001]
MSTRG.24727.2	ENSAPLG00020000824	0.00075619	0.977462	1	105344020	105371021	+	1333	CHODL	-	K10078	TV	veNOG01457	chondrolectin [Source:NCBI gene;Acc:101802103]
MSTRG.24727.2	ENSAPLG00020009377	0.000623909	-0.979535	27	869177	874068	-	2546	MAT2A	GO:0004478;GO:0005524;GO:0006556	K00789	H	veNOG00277;COG0192	methionine adenosyltransferase 2A [Source:HGNC Symbol;Acc:HGNC:6904]
MSTRG.24727.2	ENSAPLG00020006884	0.000492925	-0.981817	7	34776459	34777819	+	1153	DDIT4	GO:0005737;GO:0009968	K08270	T	veNOG02171	DNA damage inducible transcript 4 [Source:NCBI gene;Acc:101790553]
MSTRG.24727.2	ENSAPLG00020007715	0.00196759	0.96356	3	107001438	107014487	+	3338	TTL	GO:0006464	K06047	O	veNOG10392	tubulin tyrosine ligase [Source:NCBI gene;Acc:101798438]
MSTRG.24727.2	ENSAPLG00020008482	0.00116541	-0.971995	15	8009055	8021154	-	2380	DAGLB	GO:0006629	K13806	I	veNOG12767	diacylglycerol lipase beta [Source:HGNC Symbol;Acc:HGNC:28923]
MSTRG.24727.2	ENSAPLG00020000453	0.000809535	0.976678	2	13478326	13596409	-	6050	COL14A1	GO:0005515;GO:0005515;GO:0005515;GO:0005515	K08133	W	veNOG09307	collagen type XIV alpha 1 chain [Source:HGNC Symbol;Acc:HGNC:2191]
MSTRG.24727.2	ENSAPLG00020010081	0.00347389	-0.951482	21	6235209	6237263	-	1392	ERRFI1	-	-	T	veNOG06809	ERBB receptor feedback inhibitor 1 [Source:HGNC Symbol;Acc:HGNC:18185]
MSTRG.24727.2	ENSAPLG00020011054	0.00269016	-0.957347	17	13505951	13530360	-	1446	CORO1C	GO:0005515;GO:0015629;GO:0030036;GO:0051015	K13886	Z	veNOG01632	coronin 1C [Source:HGNC Symbol;Acc:HGNC:2254]
MSTRG.24727.2	ENSAPLG00020016789	0.000475216	0.982148	9	7706269	7710901	+	736	NDUFB5	-	K03961	C	veNOG06858	NADH:ubiquinone oxidoreductase subunit B5 [Source:NCBI gene;Acc:101794884]
MSTRG.24727.2	ENSAPLG00020008113	0.000362861	-0.984406	13	20579302	20583896	+	2096	UTP4	GO:0005515	K14548	R	veNOG02072	UTP4 small subunit processome component [Source:HGNC Symbol;Acc:HGNC:1983]
MSTRG.24727.2	ENSAPLG00020016213	0.00192157	-0.963992	12	9660959	9687700	+	1569	ARID3B	GO:0003677	-	K	KOG2744;opiNOG21368;veNOG02252	AT-rich interaction domain 3B [Source:HGNC Symbol;Acc:HGNC:14350]
MSTRG.24727.2	ENSAPLG00020002022	0.00220373	-0.961422	13	2934760	2953410	-	970	SIAH1	GO:0005515;GO:0005634;GO:0006511;GO:0007275;GO:0008270	K04506	O	veNOG12028	siah E3 ubiquitin protein ligase 1 [Source:NCBI gene;Acc:101794815]
MSTRG.24727.2	ENSAPLG00020001482	0.00279169	-0.956543	5	28795733	28796270	-	453	PHLDA2	GO:0043065;GO:1901981	-	T	veNOG19830	pleckstrin homology like domain family A member 2 [Source:HGNC Symbol;Acc:HGNC:12385]
MSTRG.24727.2	ENSAPLG00020012185	0.000509208	-0.981518	11	5294707	5303338	+	975	FAM122B	-	-	S	veNOG00053	protein FAM122A [Source:NCBI gene;Acc:101793542]
MSTRG.24727.2	ENSAPLG00020014439	0.000783524	-0.977057	8	9161398	9257519	-	1726	CDC73	GO:0006368;GO:0016570;GO:0016593	K15175	K	COG5157;veNOG01894	cell division cycle 73 [Source:NCBI gene;Acc:101804180]
MSTRG.24727.2	ENSAPLG00020014836	0.000455399	-0.982525	8	9618191	9624012	-	1209	HSD17B7	GO:0000253;GO:0006695;GO:0000253;GO:0006695	K13373	Q	veNOG06451	hydroxysteroid 17-beta dehydrogenase 7 [Source:HGNC Symbol;Acc:HGNC:5215]
MSTRG.24727.2	ENSAPLG00020008130	0.000861617	0.975936	3	48481282	48534061	-	2878	SEC63	GO:0031204	K09540	U	veNOG00758	SEC63 homolog, protein translocation regulator [Source:HGNC Symbol;Acc:HGNC:21082]
MSTRG.24727.2	ENSAPLG00020000187	0.000507331	0.981552	1	141768242	141790862	+	1255	TMEM182	GO:0016021	-	S	veNOG02202	transmembrane protein 182 [Source:NCBI gene;Acc:101796978]
MSTRG.24727.2	ENSAPLG00020003054	0.00165343	-0.966613	30	529833	530585	-	456	-	-	K10072	TV	veNOG20552	-
MSTRG.24727.2	ENSAPLG00020013614	0.000386886	-0.983897	24	3805309	3808326	+	567	DHDDS	GO:0016765	K11778	I	veNOG07760	dehydrodolichyl diphosphate synthase subunit [Source:HGNC Symbol;Acc:HGNC:20603]
MSTRG.24727.2	ENSAPLG00020008417	0.000326365	0.985213	Z	55713338	55855836	+	3414	PAM	GO:0003824;GO:0004497;GO:0005507;GO:0005515;GO:0006518;GO:0016020;GO:0016715;GO:0055114;GO:0003824;GO:0004497;GO:0005507;GO:0005515;GO:0006518;GO:0016020;GO:0016715;GO:0055114;GO:0003824;GO:0004497;GO:0005507;GO:0005515;GO:0006518;GO:0016020;GO:0016715;GO:0055114;GO:0003824;GO:0004497;GO:0005507;GO:0005515;GO:0006518;GO:0016020;GO:0016715;GO:0055114;GO:0003824;GO:0004497;GO:0005507;GO:0005515;GO:…	K00504	O	veNOG01876	peptidylglycine alpha-amidating monooxygenase [Source:HGNC Symbol;Acc:HGNC:8596]
MSTRG.24727.2	ENSAPLG00020015376	0.000881822	0.975655	Z	1771096	1783753	-	1773	SMAD4	GO:0003700;GO:0005515;GO:0005667;GO:0006355;GO:0007179;GO:0003700;GO:0005515;GO:0005667;GO:0006355;GO:0007179;GO:0003700;GO:0005515;GO:0005667;GO:0006355;GO:0007179	K04501	TK	veNOG02809	SMAD family member 4 [Source:HGNC Symbol;Acc:HGNC:6770]
MSTRG.24727.2	ENSAPLG00020016734	0.000316296	0.985443	13	8895132	8956201	+	4309	GLG1	GO:0000139;GO:0016020;GO:0000139;GO:0016020;GO:0000139;GO:0016020;GO:0000139;GO:0016020;GO:0000139;GO:0016020;GO:0000139;GO:0016020	K06816	U	veNOG10941	golgi glycoprotein 1 [Source:HGNC Symbol;Acc:HGNC:4316]
MSTRG.24727.2	ENSAPLG00020008889	0.00311979	-0.954041	3	107752250	107759961	+	1382	EIF4A3	GO:0003676;GO:0005524;GO:0003676;GO:0005524;GO:0003676;GO:0005524	K13025	J	opiNOG00452;veNOG09351	eukaryotic translation initiation factor 4A3 [Source:HGNC Symbol;Acc:HGNC:18683]
MSTRG.24727.2	ENSAPLG00020005528	0.00122631	-0.971269	8	6854170	6857298	+	2235	ZNF281	GO:0003676	-	K	veNOG00108	zinc finger protein 281 [Source:HGNC Symbol;Acc:HGNC:13075]
MSTRG.24727.2	ENSAPLG00020009031	0.00118546	-0.971754	14	57597	84922	-	1590	REEP2	-	K17338	U	veNOG00563	receptor accessory protein 2 [Source:NCBI gene;Acc:101799866]
MSTRG.24727.2	ENSAPLG00020015853	0.000504721	-0.9816	3	1403544	1443126	+	2707	NRBP1	GO:0004672;GO:0005524;GO:0006468	K08875	T	veNOG10461	nuclear receptor binding protein 1 [Source:NCBI gene;Acc:101794303]
MSTRG.24727.2	ENSAPLG00020016561	0.000905637	0.975327	13	7545043	7607976	+	3738	NFATC3	GO:0003677;GO:0003700;GO:0006355;GO:0003677;GO:0003700;GO:0006355;GO:0003677;GO:0003700;GO:0006355;GO:0003677;GO:0003700;GO:0006355;GO:0003677;GO:0003700;GO:0006355;GO:0003677;GO:0003700;GO:0006355	K17333	K	veNOG07829	nuclear factor of activated T cells 3 [Source:HGNC Symbol;Acc:HGNC:7777]
MSTRG.24727.2	ENSAPLG00020009033	0.00223115	-0.961181	3	107875032	107881069	+	1013	-	GO:0003676;GO:0008270	K12896	A	KOG0107;veNOG19172	serine/arginine-rich splicing factor 7 [Source:NCBI gene;Acc:101797715]
MSTRG.24727.2	ENSAPLG00020005669	0.00054707	-0.980841	17	6094111	6105759	+	1288	SMARCB1	GO:0000228;GO:0006338;GO:0000228;GO:0006338;GO:0000228;GO:0006338	K11648	KB	veNOG10598;NOG08692	SWI/SNF related, matrix associated, actin dependent regulator of chromatin, subfamily b, member 1 [Source:HGNC Symbol;Acc:HGNC:11103]
MSTRG.24727.2	ENSAPLG00020016973	0.00222242	-0.961257	15	1773523	1774431	-	246	-	GO:0016971;GO:0016972;GO:0055114	K17783	O	veNOG15883	-
MSTRG.24727.2	ENSAPLG00020015158	0.0035774	-0.950758	9	1236744	1255414	-	3279	DHX36	GO:0003676;GO:0004386;GO:0005524	K14442	A	veNOG12787	DEAH-box helicase 36 [Source:HGNC Symbol;Acc:HGNC:14410]
MSTRG.24727.2	ENSAPLG00020009774	0.00173382	-0.965806	17	11113576	11123167	-	1245	-	GO:0005515	-	Z	veNOG07552	-
MSTRG.24727.2	ENSAPLG00020015400	0.000192171	-0.98866	3	1243204	1247211	+	2709	EMILIN1	GO:0005515	-	W	veNOG00471	elastin microfibril interfacer 1 [Source:HGNC Symbol;Acc:HGNC:19880]
MSTRG.24727.2	ENSAPLG00020016807	0.000856175	-0.976013	17	14271147	14279214	-	2573	TFIP11	GO:0003676	K13103	A	veNOG01725;opiNOG03554	tuftelin interacting protein 11 [Source:HGNC Symbol;Acc:HGNC:17165]
MSTRG.24727.2	ENSAPLG00020011495	0.00297023	0.955165	2	91241006	91380387	-	1655	FBXL7	GO:0005515	K10273	R	veNOG04384	F-box and leucine rich repeat protein 7 [Source:HGNC Symbol;Acc:HGNC:13604]
MSTRG.24727.2	ENSAPLG00020010278	0.0028724	-0.955915	10	8027990	8031829	+	456	RPL29	GO:0003735;GO:0005840;GO:0006412	K02905	J	veNOG20542	ribosomal protein L29 [Source:HGNC Symbol;Acc:HGNC:10331]
MSTRG.24727.2	ENSAPLG00020014342	0.000608992	0.979782	7	25927457	25932810	-	2007	-	-	-	S	veNOG22385	transmembrane protein 254 [Source:NCBI gene;Acc:101795390]
MSTRG.24727.2	ENSAPLG00020007191	0.00149269	-0.968286	2	33468974	33499543	+	577	-	-	K10688	O	veNOG08469	ubiquitin conjugating enzyme E2 W [Source:NCBI gene;Acc:101792772]
MSTRG.24727.2	ENSAPLG00020005767	0.00166988	-0.966446	17	7218850	7239268	+	3457	EIF4ENIF1	-	K18728	J	veNOG15210	eukaryotic translation initiation factor 4E nuclear import factor 1 [Source:HGNC Symbol;Acc:HGNC:16687]
MSTRG.24727.2	ENSAPLG00020000770	0.000418463	-0.983251	5	37930327	37937517	-	1369	EIF2S1	GO:0003676;GO:0003723;GO:0003743	K03237	J	veNOG03839	eukaryotic translation initiation factor 2 subunit alpha [Source:NCBI gene;Acc:101803281]
MSTRG.24727.2	ENSAPLG00020018169	0.00239947	-0.959733	Z	2513579	2551738	+	2617	-	GO:0003700;GO:0005515;GO:0005667;GO:0006355;GO:0007179	K04500	K	veNOG05033	SMAD family member 2 [Source:NCBI gene;Acc:101805334]
MSTRG.24727.2	ENSAPLG00020009441	0.00334926	0.952367	Z	65626164	65659127	-	1123	AP3S1	GO:0006886;GO:0015031;GO:0016192;GO:0030117	K12399	U	veNOG08775	adaptor related protein complex 3 subunit sigma 1 [Source:HGNC Symbol;Acc:HGNC:2013]
MSTRG.24727.2	ENSAPLG00020006176	0.00184141	0.964755	14	9393926	9418998	-	1049	SFXN1	GO:0006811;GO:0015075;GO:0016020;GO:0055085	-	P	veNOG07911	sideroflexin 1 [Source:HGNC Symbol;Acc:HGNC:16085]
MSTRG.24727.2	ENSAPLG00020014636	0.000186637	-0.988825	5	53942507	53945627	+	2252	CLP1	GO:0005849;GO:0031124	K14399	A	veNOG02309	cleavage factor polyribonucleotide kinase subunit 1 [Source:HGNC Symbol;Acc:HGNC:16999]
MSTRG.24727.2	ENSAPLG00020007517	0.00169396	0.966204	14	6841614	6846131	+	3134	MFAP3	-	-	TR	veNOG00446;opiNOG18206	microfibril associated protein 3 [Source:HGNC Symbol;Acc:HGNC:7034]
MSTRG.24727.2	ENSAPLG00020017618	0.000414023	0.98334	11	6572748	6634125	-	3049	PLS3	GO:0005509;GO:0005515;GO:0051015;GO:0051017;GO:0005509;GO:0005515;GO:0051015;GO:0051017	K17336	Z	veNOG03322	plastin 3 [Source:NCBI gene;Acc:101791530]
MSTRG.24727.2	ENSAPLG00020015208	0.00217758	0.961653	9	1580113	1584545	-	1931	SSR3	GO:0006614;GO:0016021	K13251	U	NOG04632;veNOG04492	signal sequence receptor subunit 3 [Source:NCBI gene;Acc:101800746]
MSTRG.24727.2	ENSAPLG00020009889	0.00202178	0.963059	Z	77360963	77477214	-	1719	MEF2C	GO:0000977;GO:0003677;GO:0045944;GO:0046983;GO:0000977;GO:0003677;GO:0045944;GO:0046983	K04454	K	veNOG04966;COG5068	myocyte enhancer factor 2C [Source:HGNC Symbol;Acc:HGNC:6996]
MSTRG.24727.2	ENSAPLG00020017038	0.00164126	-0.966737	20	3880968	3887467	-	1359	NLE1	GO:0005515	K14855	S	veNOG09797	notchless homolog 1 [Source:HGNC Symbol;Acc:HGNC:19889]
MSTRG.24727.2	ENSAPLG00020009155	0.0031946	0.953489	Z	11234904	11251977	+	3348	TARS1	GO:0000166;GO:0004812;GO:0004829;GO:0005524;GO:0005737;GO:0006418;GO:0006435;GO:0043039	K01868	J	veNOG07317	threonyl-tRNA synthetase 1 [Source:HGNC Symbol;Acc:HGNC:11572]
MSTRG.24727.2	ENSAPLG00020003598	0.000698841	0.978337	2	159475350	159477883	-	546	ARF1	GO:0005525	K07937	RU	veNOG06819;NOG00372	ADP ribosylation factor 1 [Source:NCBI gene;Acc:101799870]
MSTRG.24727.2	ENSAPLG00020007997	0.00363366	-0.950369	1	83513527	83562884	+	1731	KPNA1	GO:0005515;GO:0005634;GO:0005737;GO:0006606;GO:0061608;GO:0140142	K15042	U	veNOG01719	karyopherin subunit alpha 1 [Source:HGNC Symbol;Acc:HGNC:6394]
MSTRG.24727.2	ENSAPLG00020006191	0.00170349	-0.966108	7	14762794	14775697	-	3901	MMS19	GO:0097428;GO:0097428;GO:0097428	K15075	L	veNOG10490	MMS19 homolog, cytosolic iron-sulfur assembly component [Source:HGNC Symbol;Acc:HGNC:13824]
MSTRG.24727.2	ENSAPLG00020015587	0.00263144	-0.957818	3	1344281	1351443	-	1606	EIF2B4	GO:0044237;GO:0044237	K03680	J	veNOG06576	eukaryotic translation initiation factor 2B subunit delta [Source:HGNC Symbol;Acc:HGNC:3260]
MSTRG.24727.2	ENSAPLG00020011159	0.00118931	0.971708	27	1436122	1437171	-	1050	-	-	K08853	R	veNOG13899	-
MSTRG.24727.2	ENSAPLG00020011996	0.000145012	-0.990151	1	122471472	122471972	+	501	MID1IP1	-	-	S	veNOG16805	MID1 interacting protein 1 [Source:NCBI gene;Acc:113842314]
MSTRG.24727.2	ENSAPLG00020003870	0.00025734	0.986873	2	22691965	22824850	+	1511	STK3	GO:0004672;GO:0004674;GO:0005524;GO:0006468;GO:0007165;GO:0004672;GO:0004674;GO:0005524;GO:0006468;GO:0007165	K04412	T	opiNOG02543;veNOG09449	serine/threonine kinase 3 [Source:HGNC Symbol;Acc:HGNC:11406]
MSTRG.24727.2	ENSAPLG00020005241	0.000182665	-0.988944	7	13930956	13932378	-	443	MRPL43	GO:0003735;GO:0032543	K17424	J	veNOG13982	mitochondrial ribosomal protein L43 [Source:HGNC Symbol;Acc:HGNC:14517]
MSTRG.24727.2	ENSAPLG00020009825	0.00147275	-0.9685	2	161430315	161454047	+	3852	DHX30	GO:0003676;GO:0004386;GO:0005524;GO:0003676;GO:0004386;GO:0005524;GO:0003676;GO:0004386;GO:0005524;GO:0003676;GO:0004386;GO:0005524	K13185	A	opiNOG01630;veNOG04842	DExH-box helicase 30 [Source:HGNC Symbol;Acc:HGNC:16716]
MSTRG.24727.2	ENSAPLG00020006376	0.000494616	-0.981786	17	7242193	7246731	-	1238	DRG1	GO:0005525	-	TR	COG1163;veNOG07420	developmentally regulated GTP binding protein 1 [Source:NCBI gene;Acc:101795027]
MSTRG.24727.2	ENSAPLG00020017292	0.000126864	0.990789	14	2691789	2701258	-	1732	VDAC1	GO:0005741;GO:0006820;GO:0008308;GO:0016021;GO:0055085;GO:0098656	K05862	P	opiNOG06995;veNOG13686	voltage dependent anion channel 1 [Source:NCBI gene;Acc:101803948]
MSTRG.24727.2	ENSAPLG00020006763	0.00107793	-0.973072	24	775744	784322	-	1860	MFSD2A	GO:0008643;GO:0015293;GO:0016021	-	G	veNOG04420	major facilitator superfamily domain containing 2A [Source:HGNC Symbol;Acc:HGNC:25897]
MSTRG.24727.2	ENSAPLG00020014919	0.00112436	-0.972495	28	4644224	4654224	-	1422	MEX3D	GO:0003676;GO:0003723	K15686	O	veNOG09419	mex-3 RNA binding family member D [Source:HGNC Symbol;Acc:HGNC:16734]
MSTRG.24727.2	ENSAPLG00020013909	0.000537216	-0.981015	2	50119561	50127311	-	1568	TUBB6	GO:0003924;GO:0005200;GO:0005525;GO:0005874;GO:0007017;GO:0003924;GO:0005200;GO:0005525;GO:0005874;GO:0007017	K07375	Z	veNOG00318;opiNOG00555	tubulin beta 6 class V [Source:HGNC Symbol;Acc:HGNC:20776]
MSTRG.24727.2	ENSAPLG00020008806	0.0031032	-0.954164	13	21581460	21609971	+	3958	PHLPP2	GO:0003824;GO:0005515	K16340	T	veNOG05241	PH domain and leucine rich repeat protein phosphatase 2 [Source:HGNC Symbol;Acc:HGNC:29149]
MSTRG.24727.2	ENSAPLG00020016822	0.00144295	-0.968822	17	14789483	14811500	-	753	PITPNB	GO:0005548;GO:0015914	-	TI	veNOG08138;opiNOG03367	phosphatidylinositol transfer protein beta [Source:HGNC Symbol;Acc:HGNC:9002]
MSTRG.24727.2	ENSAPLG00020010833	0.00292823	0.955485	1	114978129	115025217	+	1527	BACE2	GO:0004190;GO:0006508;GO:0016021	K07747	O	veNOG04696	beta-secretase 2 [Source:HGNC Symbol;Acc:HGNC:934]
MSTRG.24727.2	ENSAPLG00020008133	0.00207741	-0.962551	28	3033568	3053198	-	4492	UHRF1	GO:0005515;GO:0005515;GO:0005515	K10638	K	veNOG04127	ubiquitin like with PHD and ring finger domains 1 [Source:NCBI gene;Acc:101791751]
MSTRG.24727.2	ENSAPLG00020016676	0.00245933	-0.959231	13	8773927	8779721	+	1305	BCAR1	GO:0005515;GO:0007165	K05726	T	veNOG13915	BCAR1 scaffold protein, Cas family member [Source:HGNC Symbol;Acc:HGNC:971]
MSTRG.24727.2	ENSAPLG00020002588	0.000604227	-0.979862	32	2657515	2661984	+	1241	PSMD4	-	K03029	O	veNOG07401	proteasome 26S subunit, non-ATPase 4 [Source:HGNC Symbol;Acc:HGNC:9561]
MSTRG.24727.2	ENSAPLG00020015718	0.00134193	0.969939	12	8352456	8363214	+	1881	PSMA4	GO:0004175;GO:0004298;GO:0005839;GO:0006511;GO:0019773;GO:0051603	K02728	O	veNOG00553	proteasome 20S subunit alpha 4 [Source:HGNC Symbol;Acc:HGNC:9533]
MSTRG.24727.2	ENSAPLG00020018316	0.000275237	0.986423	18	12673859	12702599	+	6276	-	GO:0003774;GO:0005515;GO:0005524;GO:0016459;GO:0051015;GO:0003774;GO:0005515;GO:0005524;GO:0016459;GO:0051015;GO:0003774;GO:0005515;GO:0005524;GO:0016459;GO:0051015	K10352	Z	veNOG00003	-
MSTRG.24727.2	ENSAPLG00020017074	0.000888188	-0.975567	23	2424872	2425644	-	663	-	GO:0000786;GO:0003677;GO:0046982	K11251	B	veNOG20304	-
MSTRG.24727.2	ENSAPLG00020010943	0.00193011	0.963911	1	37663028	37692287	+	5681	CAND1	GO:0010265	K17263	R	veNOG08485	cullin associated and neddylation dissociated 1 [Source:NCBI gene;Acc:101790825]
MSTRG.24727.2	ENSAPLG00020007314	0.000759519	0.977413	5	16700115	16748777	+	1855	FBLN5	GO:0005509;GO:0005615;GO:0048251	K17340	T	veNOG09947	fibulin 5 [Source:NCBI gene;Acc:101799982]
MSTRG.24727.2	ENSAPLG00020016925	0.00357695	0.950762	26	5653756	5663260	+	1142	APOBEC2	GO:0003824	K18772	A	veNOG09105	apolipoprotein B mRNA editing enzyme catalytic subunit 2 [Source:NCBI gene;Acc:101805151]
MSTRG.24727.2	ENSAPLG00020018022	0.00061226	-0.979728	1	57905087	57952044	+	3515	NUAK1	GO:0004672;GO:0005524;GO:0006468	K08800	T	veNOG13569	NUAK family kinase 1 [Source:NCBI gene;Acc:101800051]
MSTRG.24727.2	ENSAPLG00020017261	0.00130314	0.970379	7	1668222	1793467	+	2881	EBF3	GO:0003677;GO:0003700;GO:0006355;GO:0046983	K09103	K	veNOG02003;roNOG16387	EBF transcription factor 3 [Source:NCBI gene;Acc:101797217]
MSTRG.24727.2	ENSAPLG00020009243	0.00250949	0.958814	5	58560616	58574152	+	1217	EIF3M	GO:0003743;GO:0005737;GO:0005852	K15030	J	veNOG00469;prNOG00983	eukaryotic translation initiation factor 3 subunit M [Source:NCBI gene;Acc:101799437]
MSTRG.24727.2	ENSAPLG00020007731	0.00196153	-0.963617	28	4459175	4464350	+	2161	CACTIN	GO:0005515;GO:0005515	-	T	veNOG08980	cactin, spliceosome C complex subunit [Source:HGNC Symbol;Acc:HGNC:29938]
MSTRG.24727.2	ENSAPLG00020014022	0.000740144	-0.977704	31	2007240	2016738	-	2199	KANSL2	GO:0000123	K18401	O	veNOG12469	KAT8 regulatory NSL complex subunit 2 [Source:HGNC Symbol;Acc:HGNC:26024]
MSTRG.24727.2	ENSAPLG00020011461	0.00298009	-0.95509	5	1053463	1056307	+	906	-	GO:0005515;GO:0006396	K13217	A	veNOG09609	-
MSTRG.24727.2	ENSAPLG00020006890	0.00211118	-0.962246	1	85784544	85803300	-	3050	ATP1A1	GO:0000166;GO:0005524;GO:0006813;GO:0008556;GO:0016021	K01539	P	veNOG02887	ATPase Na+/K+ transporting subunit alpha 1 [Source:HGNC Symbol;Acc:HGNC:799]
MSTRG.24727.2	ENSAPLG00020005697	0.000228419	0.987634	12	2416036	2434689	+	1841	TMOD3	GO:0005523;GO:0030036;GO:0048821;GO:0051694;GO:0005523;GO:0030036;GO:0048821;GO:0051694	K10370	Z	opiNOG00877;veNOG01346	tropomodulin-3 [Source:NCBI gene;Acc:101792155]
MSTRG.24727.2	ENSAPLG00020008814	0.00237793	0.959916	Z	37133221	37149479	-	2860	PSAT1	GO:0003824;GO:0004648;GO:0006564	K00831	E	veNOG06263	phosphoserine aminotransferase 1 [Source:NCBI gene;Acc:101794860]
MSTRG.24727.2	ENSAPLG00020000797	0.00208738	0.96246	1	192374123	192516405	+	1781	PDGFD	GO:0005161;GO:0008083;GO:0016020;GO:0048008;GO:0005161;GO:0008083;GO:0016020;GO:0048008;GO:0005161;GO:0008083;GO:0016020;GO:0048008;GO:0005161;GO:0008083;GO:0016020;GO:0048008;GO:0005161;GO:0008083;GO:0016020;GO:0048008;GO:0005161;GO:0008083;GO:0016020;GO:0048008	K05450	T	veNOG09952	platelet derived growth factor D [Source:HGNC Symbol;Acc:HGNC:30620]
MSTRG.24727.2	ENSAPLG00020007197	0.000955784	0.97465	2	33514445	33681748	+	2487	STAU2	-	K17597	KU	veNOG05302	staufen double-stranded RNA binding protein 2 [Source:NCBI gene;Acc:101790738]
MSTRG.24727.2	ENSAPLG00020000538	0.00143234	0.968937	2	141524466	141538741	+	1204	ARL5B	GO:0005525;GO:0005525	K07950	U	veNOG11022	ADP ribosylation factor like GTPase 5B [Source:NCBI gene;Acc:101802464]
MSTRG.24727.2	ENSAPLG00020001652	0.000286223	0.986154	6	4499477	4647228	-	1868	GULP1	GO:0005515;GO:0005515;GO:0005515;GO:0005515	-	R	veNOG01298	GULP PTB domain containing engulfment adaptor 1 [Source:HGNC Symbol;Acc:HGNC:18649]
MSTRG.24727.2	ENSAPLG00020007922	0.000133294	-0.990558	28	1133737	1135561	-	763	NDUFA13	-	K11353	C	veNOG20527	NADH:ubiquinone oxidoreductase subunit A13 [Source:NCBI gene;Acc:113845659]
MSTRG.24727.2	ENSAPLG00020008880	0.000150282	-0.989974	Z	10258652	10288643	+	8985	-	GO:0001726;GO:0003779;GO:0005200;GO:0005856;GO:0005925;GO:0006897;GO:0007016;GO:0007155;GO:0030276;GO:0051015	K06271	Z	veNOG03430	-
MSTRG.24727.2	ENSAPLG00020003679	0.00127701	0.970679	2	160591163	160626990	-	1791	MYL3	GO:0005509	K12749	Z	veNOG00146	myosin light chain 3 [Source:NCBI gene;Acc:101804464]
MSTRG.24727.2	ENSAPLG00020018178	0.00188617	-0.964327	6	22789335	22860572	-	6563	-	GO:0003774;GO:0005515;GO:0005524;GO:0005856;GO:0016459;GO:0003774;GO:0005515;GO:0005524;GO:0005856;GO:0016459;GO:0003774;GO:0005515;GO:0005524;GO:0005856;GO:0016459;GO:0003774;GO:0005515;GO:0005524;GO:0005856;GO:0016459;GO:0003774;GO:0005515;GO:0005524;GO:0005856;GO:0016459	K12559	Z	veNOG04668	-
MSTRG.24727.2	ENSAPLG00020011156	0.0019781	-0.963462	15	17117897	17124696	+	1038	NUBP1	GO:0005524;GO:0016226;GO:0051536;GO:0051539	-	D	veNOG02938	nucleotide binding protein 1 [Source:HGNC Symbol;Acc:HGNC:8041]
MSTRG.24727.2	ENSAPLG00020011422	0.000369376	0.984266	2	138269821	138595631	-	3266	CDK14	GO:0004672;GO:0005524;GO:0006468;GO:0004672;GO:0005524;GO:0006468	K08821	D	veNOG05152	cyclin dependent kinase 14 [Source:NCBI gene;Acc:101795964]
MSTRG.24727.2	ENSAPLG00020005087	0.00277252	0.956694	1	90308545	90328706	+	1808	TFG	GO:0005515;GO:0006888;GO:0042802;GO:0048208	K09292	T	veNOG04187	trafficking from ER to golgi regulator [Source:HGNC Symbol;Acc:HGNC:11758]
MSTRG.24727.2	ENSAPLG00020002695	0.00234095	-0.960231	25	172372	177106	+	976	PHOSPHO1	GO:0016791;GO:0016791	K06124	R	veNOG10717	phosphoethanolamine/phosphocholine phosphatase 1 [Source:NCBI gene;Acc:101795093]
MSTRG.24727.2	ENSAPLG00020004577	0.000679896	0.978634	4	2952488	3117613	+	3705	-	GO:0004672;GO:0004683;GO:0005516;GO:0005524;GO:0006468	K04515	T	veNOG04411	-
MSTRG.24727.2	ENSAPLG00020017296	0.00316552	-0.953703	11	13253028	13256111	+	1990	TAF9	GO:0006352;GO:0046982;GO:0006352;GO:0046982	K14535	K	veNOG07104	TATA-box binding protein associated factor 9 [Source:HGNC Symbol;Acc:HGNC:11542]
MSTRG.24727.2	ENSAPLG00020016127	0.000919848	0.975133	20	8662941	8681669	+	1619	-	-	K03121	K	veNOG03292	-
MSTRG.24727.2	ENSAPLG00020014124	0.00186081	-0.964569	19	9154022	9167163	+	3834	SNAPC4	GO:0003677	K09453	K	veNOG09033	small nuclear RNA activating complex polypeptide 4 [Source:HGNC Symbol;Acc:HGNC:11137]
MSTRG.24727.2	ENSAPLG00020006038	0.00355125	-0.95094	20	6851323	6868205	-	1350	-	GO:0019904	K16198	OT	COG5040;veNOG03689	-
MSTRG.24727.2	ENSAPLG00020003983	0.0019005	-0.964191	20	5300444	5306716	+	2280	TSR1	GO:0005634;GO:0042254	K14799	S	veNOG11909	TSR1 ribosome maturation factor [Source:HGNC Symbol;Acc:HGNC:25542]
MSTRG.24727.2	ENSAPLG00020005106	0.00134473	0.969907	3	83345428	83349139	-	1960	MCFD2	GO:0005509;GO:0005509	K20364	S	veNOG19424	multiple coagulation factor deficiency 2, ER cargo receptor complex subunit [Source:HGNC Symbol;Acc:HGNC:18451]
MSTRG.24727.2	ENSAPLG00020008959	0.00190264	-0.96417	20	11789993	11795583	-	1333	BUD23	GO:0008168;GO:0016435;GO:0070476;GO:0008168;GO:0016435;GO:0070476;GO:0016435;GO:0070476	K19306	R	veNOG09233	BUD23 rRNA methyltransferase and ribosome maturation factor [Source:NCBI gene;Acc:101799237]
MSTRG.24727.2	ENSAPLG00020003326	0.00127845	-0.970662	4	41331744	41355625	-	2685	HSPA4L	-	K09485	O	COG0443;veNOG06575	heat shock protein family A (Hsp70) member 4 like [Source:NCBI gene;Acc:101798984]
MSTRG.24727.2	ENSAPLG00020004043	0.000100543	0.991802	Z	64150469	64211041	-	2530	HSD17B4	GO:0016491	K12405	I	veNOG12993	hydroxysteroid 17-beta dehydrogenase 4 [Source:NCBI gene;Acc:101791118]
MSTRG.24727.2	ENSAPLG00020017061	0.00199121	-0.963341	23	2307938	2309659	-	381	TRAPPC4	GO:0016192;GO:0030008	K20303	U	veNOG09122;opiNOG11739	trafficking protein particle complex 4 [Source:HGNC Symbol;Acc:HGNC:19943]
MSTRG.24727.2	ENSAPLG00020002251	0.00109466	0.972863	Z	14629093	14769280	+	2421	GHR	GO:0004896;GO:0005515;GO:0016020	K05080	T	veNOG15169	Anas platyrhynchos growth hormone receptor (GHR), mRNA. [Source:RefSeq mRNA;Acc:NM_001310347]
MSTRG.24727.2	ENSAPLG00020006736	0.000655526	0.979022	4	69026548	69029461	-	1299	CYTL1	-	-	R	veNOG21493	cytokine like 1 [Source:NCBI gene;Acc:101804514]
MSTRG.24727.2	ENSAPLG00020011013	0.00165506	-0.966596	24	3270873	3286341	-	2370	MTF1	GO:0003676	-	K	veNOG10868	metal regulatory transcription factor 1 [Source:NCBI gene;Acc:101803265]
MSTRG.24727.2	ENSAPLG00020004045	0.000466064	0.982321	Z	52104002	52124836	+	1167	RNF170	GO:0061630	K15707	O	veNOG01673	ring finger protein 170 [Source:HGNC Symbol;Acc:HGNC:25358]
MSTRG.24727.2	ENSAPLG00020012208	0.00312859	0.953976	21	3195990	3214161	-	4354	PLOD1	GO:0005506;GO:0008475;GO:0016491;GO:0016705;GO:0031418;GO:0055114	K00473	O	veNOG01213	procollagen-lysine,2-oxoglutarate 5-dioxygenase 1 [Source:NCBI gene;Acc:101789966]
MSTRG.24727.2	ENSAPLG00020017648	0.00182026	-0.964959	14	4420057	4421008	-	876	HNRNPA0	GO:0003676	K12894	A	veNOG05260	heterogeneous nuclear ribonucleoprotein A0 [Source:HGNC Symbol;Acc:HGNC:5030]
MSTRG.24727.2	ENSAPLG00020006631	0.0015541	-0.967637	32	349151	351477	-	1379	ILF2	-	K13089	K	veNOG01280	interleukin enhancer binding factor 2 [Source:HGNC Symbol;Acc:HGNC:6037]
MSTRG.24727.2	ENSAPLG00020013496	0.00117493	-0.971881	3	71647052	71670293	-	1537	WTAP	GO:0000381;GO:0005634;GO:0080009	-	A	veNOG02966	WT1 associated protein [Source:NCBI gene;Acc:101792369]
MSTRG.24727.2	ENSAPLG00020009091	0.000819842	-0.976529	14	90821	143347	-	5792	KDM3B	-	K15601	K	veNOG02308	lysine demethylase 3B [Source:HGNC Symbol;Acc:HGNC:1337]
MSTRG.24727.2	ENSAPLG00020000764	0.00290572	-0.955658	9	15516664	15528858	-	1273	TRA2B	GO:0003676	-	-	-	transformer 2 beta homolog [Source:HGNC Symbol;Acc:HGNC:10781]
MSTRG.24727.2	ENSAPLG00020001052	0.00306619	-0.954441	5	27174170	27198462	-	2425	TOLLIP	GO:0005515;GO:0005515;GO:0005515;GO:0005515	K05402	T	veNOG10527	toll interacting protein [Source:NCBI gene;Acc:101790598]
MSTRG.24727.2	ENSAPLG00020017402	0.000296953	-0.985897	9	15289322	15294668	+	1642	-	-	K12272	PU	veNOG01926;veNOG12480	SRP receptor subunit beta [Source:NCBI gene;Acc:101799138]
MSTRG.24727.2	ENSAPLG00020013711	0.00172391	0.965905	7	20885985	20928776	+	2180	TM9SF3	GO:0016021	K17087	U	veNOG06253	transmembrane 9 superfamily member 3 [Source:HGNC Symbol;Acc:HGNC:21529]
MSTRG.24727.2	ENSAPLG00020011805	0.000453234	-0.982567	14	8846931	8851660	-	1481	CLTB	GO:0005198;GO:0006886;GO:0016192;GO:0030130;GO:0030132	K04645	U	veNOG08627	clathrin light chain B [Source:HGNC Symbol;Acc:HGNC:2091]
MSTRG.24727.2	ENSAPLG00020012890	0.0014845	0.968374	3	25637717	25638307	-	411	-	GO:0001933;GO:0005515	K10467	T	veNOG03897	-
MSTRG.24727.2	ENSAPLG00020016965	0.0014239	0.96903	2	55108105	55158005	+	3132	YES1	GO:0004672;GO:0004713;GO:0005515;GO:0005524;GO:0006468	K05705	T	veNOG11147	YES proto-oncogene 1, Src family tyrosine kinase [Source:HGNC Symbol;Acc:HGNC:12841]
MSTRG.24727.2	ENSAPLG00020015067	0.00262866	-0.957841	9	561604	585926	+	2965	TSC22D2	GO:0003700;GO:0006355;GO:0003700;GO:0006355	-	K	veNOG00159	TSC22 domain family member 2 [Source:NCBI gene;Acc:101798691]
MSTRG.24727.2	ENSAPLG00020007029	0.00158997	-0.967264	14	6162365	6171036	+	2283	G3BP1	GO:0003676;GO:0003723;GO:0003676;GO:0003723	K17265	T	veNOG05094	G3BP stress granule assembly factor 1 [Source:HGNC Symbol;Acc:HGNC:30292]
MSTRG.24727.2	ENSAPLG00020015913	0.00353405	-0.95106	2	96468748	96505585	+	2232	UBP1	GO:0003700;GO:0006357;GO:0003700;GO:0006357	K09275	K	veNOG02401	upstream binding protein 1 [Source:NCBI gene;Acc:101796741]
MSTRG.24727.2	ENSAPLG00020005458	0.00160561	-0.967102	5	62997148	63021963	+	2355	ZNF143	GO:0003676;GO:0003676;GO:0003676	-	K	veNOG08859	zinc finger protein 143 [Source:HGNC Symbol;Acc:HGNC:12928]
MSTRG.24727.2	ENSAPLG00020003604	0.000591186	-0.980081	25	5707018	5710287	+	1119	-	GO:0004379;GO:0006499	K00671	I	veNOG05564	-
MSTRG.24727.2	ENSAPLG00020008706	0.00220243	-0.961433	Z	10186877	10196936	-	4157	NPR2	GO:0004672;GO:0005524;GO:0006468;GO:0009190;GO:0016021;GO:0016849;GO:0035556;GO:0004672;GO:0005524;GO:0006468;GO:0009190;GO:0016021;GO:0016849;GO:0035556	K12324	T	veNOG05326	natriuretic peptide receptor 2 [Source:HGNC Symbol;Acc:HGNC:7944]
MSTRG.24727.2	ENSAPLG00020012036	0.000801889	0.976789	2	109078636	109088641	-	2070	RBM24	GO:0003676	-	R	veNOG10430	RNA binding motif protein 24 [Source:NCBI gene;Acc:101803577]
MSTRG.24727.2	ENSAPLG00020006759	0.00133356	-0.970033	8	16848091	16867547	+	1061	GTF2B	GO:0006355;GO:0017025;GO:0070897	K03124	K	veNOG04679;COG1405	general transcription factor IIB [Source:NCBI gene;Acc:101796774]
MSTRG.24727.2	ENSAPLG00020001445	0.000951211	-0.974711	8	11454907	11470946	+	1672	UCK2	GO:0005524;GO:0016301;GO:0019206	K00876	F	veNOG00648	uridine-cytidine kinase 2 [Source:HGNC Symbol;Acc:HGNC:12562]
MSTRG.24727.2	ENSAPLG00020002518	0.000859992	-0.975959	32	2642782	2654865	+	2285	PIP5K1A	GO:0016307;GO:0046488;GO:0016307;GO:0046488	K00889	T	COG5253;veNOG13781	phosphatidylinositol-4-phosphate 5-kinase type 1 alpha [Source:NCBI gene;Acc:101796455]
MSTRG.24727.2	ENSAPLG00020000459	0.00254818	-0.958496	5	33020511	33077555	-	5064	INO80	GO:0003677;GO:0005524;GO:0005634;GO:0006281;GO:0006338;GO:0006351;GO:0016887;GO:0031011;GO:0003677;GO:0005524;GO:0005634;GO:0006281;GO:0006338;GO:0006351;GO:0016887;GO:0031011	K11665	L	veNOG12154	INO80 complex ATPase subunit [Source:NCBI gene;Acc:101792013]
MSTRG.24727.2	ENSAPLG00020000135	0.00264202	0.957733	3	74671394	74675777	-	434	MPC1	GO:0005743;GO:0006850	-	S	veNOG22996	mitochondrial pyruvate carrier 1 [Source:HGNC Symbol;Acc:HGNC:21606]
MSTRG.24727.2	ENSAPLG00020017361	0.00226457	0.960889	8	12457075	12474760	+	2326	ANGPTL1	-	-	R	veNOG03362	angiopoietin like 1 [Source:HGNC Symbol;Acc:HGNC:489]
MSTRG.24727.2	ENSAPLG00020006020	0.00298677	-0.955039	16	15001206	15019805	+	2596	-	GO:0004672;GO:0005524;GO:0006468	K03097	T	veNOG06810	casein kinase 2 alpha 1 [Source:NCBI gene;Acc:101804286]
MSTRG.24727.2	ENSAPLG00020007847	0.00109698	-0.972834	19	8318880	8321259	+	1170	ASB6	GO:0005515;GO:0035556	K10328	R	veNOG03555	ankyrin repeat and SOCS box containing 6 [Source:HGNC Symbol;Acc:HGNC:17181]
MSTRG.24727.2	ENSAPLG00020003455	0.00187474	-0.964436	Z	49457722	49485459	-	2721	LMNB1	-	K07611	DY	veNOG03211	lamin B1 [Source:NCBI gene;Acc:101800087]
MSTRG.24727.2	ENSAPLG00020012201	0.00139539	-0.969343	17	12150258	12156890	+	1611	ANAPC7	GO:0005515	K03354	D	veNOG09917;opiNOG15030	anaphase promoting complex subunit 7 [Source:HGNC Symbol;Acc:HGNC:17380]
MSTRG.24727.2	ENSAPLG00020017083	0.000212603	-0.988071	8	22483493	22488098	+	1020	ATP6V0B	GO:0015078;GO:0033177;GO:0033179;GO:1902600	K03661	C	veNOG04747	ATPase H+ transporting V0 subunit b [Source:HGNC Symbol;Acc:HGNC:861]
MSTRG.24727.2	ENSAPLG00020003576	0.00196923	0.963545	23	756756	862176	+	3948	NCAM1	GO:0005515;GO:0007155;GO:0016020;GO:0005515;GO:0007155;GO:0016020;GO:0005515;GO:0007155;GO:0016020;GO:0005515;GO:0007155;GO:0016020;GO:0005515;GO:0007155;GO:0016020;GO:0005515;GO:0007155;GO:0016020;GO:0005515;GO:0007155;GO:0016020;GO:0005515;GO:0007155;GO:0016020;GO:0005515;GO:0007155;GO:0016020;GO:0005515	K06491	T	veNOG00007	neural cell adhesion molecule 1 [Source:HGNC Symbol;Acc:HGNC:7656]
MSTRG.24727.2	ENSAPLG00020001953	0.00357051	-0.950806	8	32281859	32292968	-	2169	ZRANB2	-	-	R	veNOG07106	zinc finger RANBP2-type containing 2 [Source:NCBI gene;Acc:101796102]
MSTRG.24727.2	ENSAPLG00020002785	0.00302912	0.954719	17	6697990	6760721	-	4748	-	GO:0005515	-	Z	veNOG11285	sperm antigen with calponin homology and coiled- coil domains 1 like [Source:NCBI gene;Acc:101801274]
MSTRG.24727.2	ENSAPLG00020008368	0.00143202	-0.968941	16	15735551	15742389	-	3069	ZNF335	GO:0003676	-	K	veNOG02483	zinc finger protein 335 [Source:HGNC Symbol;Acc:HGNC:15807]
MSTRG.24727.2	ENSAPLG00020009206	0.000537151	0.981016	Z	26907109	26974454	-	7874	-	GO:0000226;GO:0005874;GO:0007399;GO:0008017	K10429	Z	veNOG06047	-
MSTRG.24727.2	ENSAPLG00020000308	0.00275315	-0.956847	3	7159890	7162594	-	2042	-	GO:0003676;GO:0003676	-	KR	veNOG28195;KOG1721;veNOG05120	-
MSTRG.24727.2	ENSAPLG00020016603	0.00311452	0.95408	13	7731361	7751618	+	3319	PLA2G15	GO:0006629;GO:0008374	K06129	I	opiNOG06125;veNOG02934	phospholipase A2 group XV [Source:NCBI gene;Acc:101796321]
MSTRG.24727.2	ENSAPLG00020009502	0.00184066	-0.964762	Z	13368449	13441478	-	5264	-	GO:0031929;GO:0031932	K08267	D	veNOG01552	-
MSTRG.24727.2	ENSAPLG00020014769	0.00289363	-0.955751	2	118648376	118676404	-	2556	CNOT10	GO:0005515;GO:0030014	K12607	K	veNOG06691;NOG03935	CCR4-NOT transcription complex subunit 10 [Source:NCBI gene;Acc:101797115]
MSTRG.24727.2	ENSAPLG00020009167	0.000696953	-0.978366	28	925193	931699	-	2399	THOP1	GO:0004222;GO:0006508;GO:0008237	K01392	O	veNOG07057	thimet oligopeptidase 1 [Source:HGNC Symbol;Acc:HGNC:11793]
MSTRG.24727.2	ENSAPLG00020000868	0.0015143	0.968056	1	5187578	5195105	+	1435	ATP5F1C	GO:0015986;GO:0045261;GO:0046933;GO:0015986;GO:0045261;GO:0046933	K02136	C	veNOG10837	ATP synthase F1 subunit gamma [Source:NCBI gene;Acc:101799254]
MSTRG.24727.2	ENSAPLG00020003479	0.000834324	-0.976322	1	43990340	44003563	-	2138	POLDIP3	GO:0003676	-	K	veNOG07294	DNA polymerase delta interacting protein 3 [Source:HGNC Symbol;Acc:HGNC:23782]
MSTRG.24727.2	ENSAPLG00020002080	0.000638187	-0.979302	20	4956201	4987256	+	4494	PHF12	GO:0003714;GO:0005515;GO:0045892;GO:0003714;GO:0005515;GO:0045892	-	R	veNOG09846	PHD finger protein 12 [Source:NCBI gene;Acc:101793448]
MSTRG.24727.2	ENSAPLG00020011638	0.00201364	-0.963134	5	23074626	23076854	+	1722	IRF2BPL	-	-	K	veNOG11153	interferon regulatory factor 2 binding protein like [Source:HGNC Symbol;Acc:HGNC:14282]
MSTRG.24727.2	ENSAPLG00020014318	0.000568892	0.980462	13	2513578	2532857	+	3169	GPT2	GO:0003824;GO:0009058;GO:0030170	K00814	E	veNOG04193	glutamic--pyruvic transaminase 2 [Source:NCBI gene;Acc:101793959]
MSTRG.24727.2	ENSAPLG00020006384	0.00147701	-0.968454	17	7255595	7272194	+	1995	PATZ1	GO:0003676;GO:0005515	-	R	veNOG04949	POZ/BTB and AT hook containing zinc finger 1 [Source:HGNC Symbol;Acc:HGNC:13071]
MSTRG.24727.2	ENSAPLG00020010134	0.000610785	0.979753	16	1167126	1236448	+	3808	SULF2	GO:0003824;GO:0005509;GO:0005783;GO:0005794;GO:0008484;GO:0009986	K14607	G	veNOG13555	sulfatase 2 [Source:NCBI gene;Acc:101801316]
MSTRG.24727.2	ENSAPLG00020018250	0.00125916	-0.970885	Z	8254876	8284250	-	4334	NOL6	-	K14544	S	veNOG02162	nucleolar protein 6 [Source:HGNC Symbol;Acc:HGNC:19910]
MSTRG.24727.2	ENSAPLG00020014861	0.00364241	-0.950309	6	3681145	3725451	-	2584	GLS	GO:0004359;GO:0006541;GO:0004359;GO:0006541;GO:0004359;GO:0005515;GO:0006541;GO:0004359;GO:0006541	K01425	E	veNOG05363	glutaminase [Source:HGNC Symbol;Acc:HGNC:4331]
MSTRG.24727.2	ENSAPLG00020005069	0.00238019	-0.959897	7	21176493	21200042	+	2466	HELLS	GO:0005524	K19001	K	veNOG00375	helicase, lymphoid specific [Source:HGNC Symbol;Acc:HGNC:4861]
MSTRG.24727.2	ENSAPLG00020008157	0.00148428	0.968376	Z	24160111	24320848	+	4078	AP3B1	GO:0006886;GO:0016192;GO:0030117;GO:0030123;GO:0030131;GO:0006886;GO:0016192;GO:0030117;GO:0030123;GO:0030131;GO:0006886;GO:0016192;GO:0030117;GO:0030123;GO:0030131	K12397	U	veNOG02757	adaptor related protein complex 3 subunit beta 1 [Source:HGNC Symbol;Acc:HGNC:566]
MSTRG.24727.2	ENSAPLG00020011490	0.0025924	-0.958134	27	5983568	5995174	+	2406	IKBKB	GO:0004672;GO:0005524;GO:0006468;GO:0008384;GO:0004672;GO:0005524;GO:0006468;GO:0008384	K07209	T	veNOG03868	inhibitor of nuclear factor kappa B kinase subunit beta [Source:NCBI gene;Acc:101790255]
MSTRG.24727.2	ENSAPLG00020001007	0.000660026	0.978949	5	4840017	4853554	+	2651	ACTR10	-	K16576	Z	opiNOG04021;veNOG05919	actin related protein 10 [Source:HGNC Symbol;Acc:HGNC:17372]
MSTRG.24727.2	ENSAPLG00020012287	0.000240677	0.987306	1	123283074	123503509	-	3691	CASK	GO:0004672;GO:0005515;GO:0005524;GO:0006468;GO:0004672;GO:0005515;GO:0005524;GO:0006468;GO:0004672;GO:0005515;GO:0005524;GO:0006468;GO:0004672;GO:0005515;GO:0005524;GO:0006468;GO:0004672;GO:0005515;GO:0005524;GO:0006468;GO:0004672;GO:0005515;GO:0005524;GO:0006468	K06103	T	veNOG11538	calcium/calmodulin dependent serine protein kinase [Source:HGNC Symbol;Acc:HGNC:1497]
MSTRG.24727.2	ENSAPLG00020016178	0.000762727	0.977365	20	8726113	8846299	-	1503	-	-	-	S	veNOG07676	cytosolic arginine sensor for mTORC1 subunit 2 [Source:NCBI gene;Acc:101803229]
MSTRG.24727.2	ENSAPLG00020003113	0.00174845	0.965661	Z	48664643	48855318	+	9680	FBN2	GO:0005509;GO:0005509	-	T	veNOG01544	fibrillin 2 [Source:HGNC Symbol;Acc:HGNC:3604]
MSTRG.24727.2	ENSAPLG00020008877	0.000850467	-0.976093	28	696398	707074	+	2643	MIDN	GO:0005515	-	S	veNOG01479	midnolin [Source:HGNC Symbol;Acc:HGNC:16298]
MSTRG.24727.2	ENSAPLG00020003733	0.00326977	0.952941	Z	61143692	61160427	+	2180	ALDH7A1	GO:0016491;GO:0016620;GO:0055114;GO:0016491;GO:0016620;GO:0055114	K14085	C	veNOG02695	aldehyde dehydrogenase 7 family member A1 [Source:NCBI gene;Acc:101793275]
MSTRG.24727.2	ENSAPLG00020016447	0.000630776	-0.979423	21	1699971	1736982	-	1503	IFFO2	-	-	SCR	veNOG08398;spriNOG10456;veNOG33789	intermediate filament family orphan 2 [Source:HGNC Symbol;Acc:HGNC:27006]
MSTRG.24727.2	ENSAPLG00020015050	0.000973154	0.97442	9	352740	414756	-	1983	WWTR1	GO:0005515	K16820	K	veNOG02096	WW domain containing transcription regulator 1 [Source:NCBI gene;Acc:101797664]
MSTRG.24727.2	ENSAPLG00020001463	0.000142612	0.990233	1	9897988	10069453	+	2590	SEMA3A	GO:0005515;GO:0030215;GO:0005515;GO:0030215;GO:0005515;GO:0030215	K06840	T	veNOG01531	semaphorin 3A [Source:NCBI gene;Acc:101796292]
MSTRG.24727.2	ENSAPLG00020010503	0.0011714	-0.971923	24	1107664	1112087	+	1461	YARS1	GO:0000049;GO:0000166;GO:0004812;GO:0004831;GO:0005524;GO:0006418;GO:0006437	K01866	J	veNOG06022	tyrosyl-tRNA synthetase 1 [Source:HGNC Symbol;Acc:HGNC:12840]
MSTRG.24727.2	ENSAPLG00020015639	0.00341998	0.951863	28	2218040	2222504	-	1736	USE1	-	K08507	S	veNOG09259	unconventional SNARE in the ER 1 [Source:NCBI gene;Acc:101796122]
MSTRG.24727.2	ENSAPLG00020013463	0.000271941	0.986505	12	4088594	4246947	+	6116	TCF12	GO:0046983;GO:0046983;GO:0046983;GO:0046983;GO:0046983	K15603	K	veNOG00941	transcription factor 12 [Source:NCBI gene;Acc:101800291]
MSTRG.24727.2	ENSAPLG00020006036	0.0019316	-0.963897	10	7461855	7504916	-	4144	USP4	GO:0004843;GO:0006511;GO:0016579;GO:0036459;GO:0004843;GO:0006511;GO:0016579;GO:0036459;GO:0004843;GO:0006511;GO:0016579;GO:0036459;GO:0004843;GO:0006511;GO:0016579;GO:0036459	K11835	O	veNOG02032	ubiquitin specific peptidase 4 [Source:HGNC Symbol;Acc:HGNC:12627]
MSTRG.24727.2	ENSAPLG00020000075	0.000359703	0.984474	2	81979839	82037603	-	1245	MYLK4	GO:0004672;GO:0005524;GO:0006468;GO:0004672;GO:0005524;GO:0006468	K00907	Z	veNOG10324	myosin light chain kinase family member 4 [Source:HGNC Symbol;Acc:HGNC:27972]
MSTRG.24727.2	ENSAPLG00020010516	0.00123461	-0.971172	16	1831638	1839396	-	2175	SERINC3	GO:0006658;GO:0006665;GO:0016020	-	S	veNOG02953	serine incorporator 3 [Source:HGNC Symbol;Acc:HGNC:11699]
MSTRG.24727.2	ENSAPLG00020017299	0.00248426	-0.959023	14	2857140	2872227	-	1101	PPP2CA	GO:0016787	K04382	T	veNOG03908;COG0639	protein phosphatase 2 catalytic subunit alpha [Source:NCBI gene;Acc:101803206]
MSTRG.24727.2	ENSAPLG00020006922	0.0020258	-0.963022	9	9473914	9482935	-	2141	ABCF3	GO:0005524;GO:0016887;GO:0005524;GO:0016887	K06158	JE	veNOG03336	ATP binding cassette subfamily F member 3 [Source:HGNC Symbol;Acc:HGNC:72]
MSTRG.24727.2	ENSAPLG00020016212	0.00099613	-0.974118	19	2986119	2997636	-	2217	NIBAN2	-	-	S	veNOG03537	niban apoptosis regulator 2 [Source:HGNC Symbol;Acc:HGNC:25282]
MSTRG.24727.2	ENSAPLG00020000803	0.00205734	0.962733	2	156480539	156488581	-	1405	GORASP1	GO:0005515	-	U	veNOG12628	golgi reassembly stacking protein 1 [Source:HGNC Symbol;Acc:HGNC:16769]
MSTRG.24727.2	ENSAPLG00020017374	0.00197128	0.963526	9	15048865	15055466	-	1517	DTYMK	GO:0004798;GO:0005524;GO:0006233	K00943	F	veNOG09645	deoxythymidylate kinase [Source:HGNC Symbol;Acc:HGNC:3061]
MSTRG.24727.2	ENSAPLG00020007441	0.000615343	-0.979677	1	54984405	54984948	-	450	MAFF	GO:0003677;GO:0003700;GO:0005634;GO:0006355	K09037	K	veNOG10475;opiNOG25713;veNOG04875	MAF bZIP transcription factor F [Source:NCBI gene;Acc:113842634]
MSTRG.24727.2	ENSAPLG00020018054	0.00231508	-0.960452	3	106342595	106357479	-	2670	SEC23B	GO:0006886;GO:0006888;GO:0008270;GO:0030127;GO:0090114;GO:0006886;GO:0006888;GO:0008270;GO:0030127;GO:0090114;GO:0006886;GO:0006888;GO:0008270;GO:0030127;GO:0090114;GO:0006886;GO:0006888;GO:0008270;GO:0030127;GO:0090114;GO:0006886;GO:0006888;GO:0008270;GO:0030127;GO:0090114	K14006	U	veNOG08972	SEC23 homolog B, COPII coat complex component [Source:HGNC Symbol;Acc:HGNC:10702]
MSTRG.24727.2	ENSAPLG00020013249	0.00141564	-0.96912	25	6286056	6293029	-	3606	FTSJ3	GO:0001510;GO:0005634;GO:0006364;GO:0008168;GO:0008649;GO:0031167;GO:0032259	K14857	A	veNOG04931	FtsJ RNA 2'-O-methyltransferase 3 [Source:HGNC Symbol;Acc:HGNC:17136]
MSTRG.24727.2	ENSAPLG00020015724	0.00196323	-0.963601	26	4744989	4768573	-	1742	MAPK14	GO:0004672;GO:0004707;GO:0005524;GO:0006468;GO:0004672;GO:0004707;GO:0005524;GO:0006468;GO:0004672;GO:0004707;GO:0005524;GO:0006468	K04441	T	veNOG06062	mitogen-activated protein kinase 14 [Source:HGNC Symbol;Acc:HGNC:6876]
MSTRG.24727.2	ENSAPLG00020016793	0.000365711	-0.984345	13	9016985	9042525	+	4027	SF3B3	GO:0003676;GO:0005515;GO:0005634	K12830	A	veNOG12399	splicing factor 3b subunit 3 [Source:HGNC Symbol;Acc:HGNC:10770]
MSTRG.24727.2	ENSAPLG00020000483	0.000234144	0.98748	1	135863248	135889667	-	2097	CD99	-	K06520	R	veNOG24413;veNOG26222	CD99 molecule (Xg blood group) [Source:HGNC Symbol;Acc:HGNC:7082]
MSTRG.24727.2	ENSAPLG00020014163	0.00125953	0.970881	2	52583714	52657886	-	2473	ARHGAP28	GO:0007165	-	T	veNOG02051	Rho GTPase activating protein 28 [Source:HGNC Symbol;Acc:HGNC:25509]
MSTRG.24727.2	ENSAPLG00020000486	0.00242043	0.959557	1	190613374	190625958	-	1213	ACAT1	GO:0003824;GO:0016747	K00626	I	veNOG00127	acetyl-CoA acetyltransferase 1 [Source:HGNC Symbol;Acc:HGNC:93]
MSTRG.24727.2	ENSAPLG00020009838	0.00223918	-0.96111	21	5707028	5740050	+	2976	NOC2L	-	K14833	J	veNOG01962	NOC2 like nucleolar associated transcriptional repressor [Source:HGNC Symbol;Acc:HGNC:24517]
MSTRG.24727.2	ENSAPLG00020001679	0.00274238	-0.956932	9	17015044	17076895	+	3834	GIGYF2	GO:0005515;GO:0005515	K18730	R	veNOG06160	GRB10 interacting GYF protein 2 [Source:HGNC Symbol;Acc:HGNC:11960]
MSTRG.24727.2	ENSAPLG00020008412	0.00133483	-0.970019	16	15791596	15798972	-	1641	NCOA5	-	-	K	veNOG11561	nuclear receptor coactivator 5 [Source:HGNC Symbol;Acc:HGNC:15909]
MSTRG.24727.2	ENSAPLG00020017027	0.000278014	-0.986355	20	3739564	3790247	-	1224	NXN	GO:0045454	K17609	O	veNOG03224	nucleoredoxin [Source:HGNC Symbol;Acc:HGNC:18008]
MSTRG.24727.2	ENSAPLG00020003055	0.000373642	-0.984175	5	29891194	29905795	-	3414	DDB1	GO:0003676;GO:0005515;GO:0005634;GO:0006281	K10610	L	veNOG05250	damage specific DNA binding protein 1 [Source:HGNC Symbol;Acc:HGNC:2717]
MSTRG.24727.2	ENSAPLG00020010632	0.00286944	-0.955938	Z	81129240	81131264	-	2025	-	GO:0003676;GO:0005515	K10492	R	veNOG07236	-
MSTRG.24727.2	ENSAPLG00020004523	0.000933917	-0.974943	18	850382	858997	+	3566	USP36	GO:0006511;GO:0016579;GO:0036459;GO:0006511;GO:0016579;GO:0036459;GO:0006511;GO:0016579;GO:0036459	K11855	O	spriNOG02356;veNOG01986	ubiquitin specific peptidase 36 [Source:HGNC Symbol;Acc:HGNC:20062]
MSTRG.24727.2	ENSAPLG00020000908	0.00229075	0.960662	6	11982639	12110943	+	4326	BMPR2	GO:0004672;GO:0004675;GO:0005524;GO:0006468;GO:0007178;GO:0016020;GO:0004672;GO:0004675;GO:0005524;GO:0006468;GO:0007178;GO:0016020	K04671	T	veNOG12522;opiNOG15896	bone morphogenetic protein receptor type 2 [Source:HGNC Symbol;Acc:HGNC:1078]
MSTRG.24727.2	ENSAPLG00020015709	0.000955038	-0.97466	12	8253500	8258950	+	1493	DNAJA4	GO:0005524;GO:0006457;GO:0009408;GO:0031072;GO:0051082	K09505	O	veNOG08729	DnaJ heat shock protein family (Hsp40) member A4 [Source:NCBI gene;Acc:101801226]
MSTRG.24727.2	ENSAPLG00020011560	0.00178897	0.965264	14	13335162	13355783	+	2756	HSPA9	GO:0005524;GO:0006457;GO:0051082	K04043	O	veNOG04483	heat shock protein family A (Hsp70) member 9 [Source:HGNC Symbol;Acc:HGNC:5244]
MSTRG.24727.2	ENSAPLG00020005618	0.00035137	0.984656	6	17348102	17358320	+	2245	CHRNA1	GO:0004888;GO:0005216;GO:0005230;GO:0006811;GO:0016021;GO:0022848;GO:0034220;GO:0045211	K04803	T	veNOG02349	cholinergic receptor nicotinic alpha 1 subunit [Source:HGNC Symbol;Acc:HGNC:1955]
MSTRG.24727.2	ENSAPLG00020015894	0.00162921	0.96686	1	22109909	22186684	-	5487	PLXNB2	GO:0005515;GO:0007165;GO:0017154;GO:0071526;GO:0007165;GO:0017154;GO:0071526;GO:0007165;GO:0017154;GO:0071526	K06821	T	veNOG03474	plexin B2 [Source:HGNC Symbol;Acc:HGNC:9104]
MSTRG.24727.2	ENSAPLG00020011357	0.00192074	0.963999	26	696860	699728	+	1641	DYRK3	GO:0004672;GO:0005524;GO:0006468;GO:0004672;GO:0005524;GO:0006468;GO:0004672;GO:0005524;GO:0006468	K18669	T	veNOG02097	dual specificity tyrosine phosphorylation regulated kinase 3 [Source:HGNC Symbol;Acc:HGNC:3094]
MSTRG.24727.2	ENSAPLG00020002084	0.00314537	0.953852	3	16126915	16136133	+	1575	PDIA6	GO:0016853;GO:0045454;GO:0016853;GO:0045454	K09584	O	veNOG09170	protein disulfide isomerase family A member 6 [Source:HGNC Symbol;Acc:HGNC:30168]
MSTRG.24727.2	ENSAPLG00020012101	0.000573295	0.980386	3	109784003	109982251	+	3530	MEIS1	GO:0003677;GO:0006355;GO:0003677;GO:0006355;GO:0003677;GO:0006355;GO:0003677;GO:0006355;GO:0003677;GO:0006355	K15613	K	veNOG03972	Meis homeobox 1 [Source:HGNC Symbol;Acc:HGNC:7000]
MSTRG.24727.2	ENSAPLG00020006076	0.000521264	0.9813	14	1616816	1622091	-	1140	CCNI2	-	-	D	veNOG12378	cyclin I family member 2 [Source:HGNC Symbol;Acc:HGNC:33869]
MSTRG.24727.2	ENSAPLG00020011512	0.000718387	-0.978035	14	13003098	13011049	-	901	PAIP2	GO:0000900;GO:0045947	-	R	veNOG19437	poly(A) binding protein interacting protein 2 [Source:NCBI gene;Acc:101794816]
MSTRG.24727.2	ENSAPLG00020003265	0.00033208	-0.985084	1	83242408	83244780	-	919	COPS7A	GO:0008180;GO:0010387	K12180	OT	veNOG04056;NOG01121	COP9 signalosome complex subunit 7a [Source:NCBI gene;Acc:101794369]
MSTRG.24727.2	ENSAPLG00020012762	0.00270597	-0.957221	5	24084527	24088195	-	1006	FCF1	GO:0032040	K14566	R	veNOG05524	FCF1 rRNA-processing protein [Source:NCBI gene;Acc:101798811]
MSTRG.24727.2	ENSAPLG00020007815	0.00282457	-0.956286	28	2546917	2550842	-	624	RAB8A	GO:0003924;GO:0005525	K07901	RU	veNOG06948;NOG02255	RAB8A, member RAS oncogene family [Source:NCBI gene;Acc:101791620]
MSTRG.24727.2	ENSAPLG00020001765	0.00312048	-0.954036	6	12777605	12790880	+	2397	NDUFS1	GO:0008137;GO:0009055;GO:0016020;GO:0016491;GO:0016651;GO:0042773;GO:0051536;GO:0055114;GO:0008137;GO:0009055;GO:0016020;GO:0016491;GO:0016651;GO:0042773;GO:0051536;GO:0055114;GO:0008137;GO:0016020;GO:0016491;GO:0016651;GO:0042773;GO:0051536;GO:0055114;GO:0008137;GO:0016020;GO:0016491;GO:0016651;GO:0042773;GO:0051536;GO:0055114;GO:0008137;GO:0016020;GO:0016491;GO:0016651;GO:0042773;GO:0051536;GO:…	K03934	C	veNOG11628	NADH:ubiquinone oxidoreductase core subunit S1 [Source:NCBI gene;Acc:101805119]
MSTRG.24727.2	ENSAPLG00020012083	0.000712089	0.978132	9	11881224	11918044	+	2622	CCDC50	-	-	S	veNOG11142	coiled-coil domain containing 50 [Source:NCBI gene;Acc:101796843]
MSTRG.24727.2	ENSAPLG00020005258	0.00122197	-0.971321	1	90486919	90488044	+	171	PCNP	GO:0016567	-	S	veNOG14543	PEST proteolytic signal containing nuclear protein [Source:HGNC Symbol;Acc:HGNC:30023]
MSTRG.24727.2	ENSAPLG00020001306	0.00061774	0.979637	5	28243165	28272356	+	1829	CD81	GO:0016021	K06508	T	veNOG01570	CD81 molecule [Source:NCBI gene;Acc:101795528]
MSTRG.24727.2	ENSAPLG00020005302	0.000317401	-0.985418	10	7185956	7188543	-	1737	MON1A	GO:0006623	K20195	S	veNOG01339	MON1 homolog A, secretory trafficking associated [Source:HGNC Symbol;Acc:HGNC:28207]
MSTRG.24727.2	ENSAPLG00020006904	0.00309864	-0.954198	5	51965258	52020484	+	4607	TTC17	GO:0005515	-	R	veNOG11572	tetratricopeptide repeat domain 17 [Source:HGNC Symbol;Acc:HGNC:25596]
MSTRG.24727.2	ENSAPLG00020006903	0.00278952	-0.95656	5	22705921	22721502	+	1728	SNW1	GO:0000398;GO:0005681	K06063	K	veNOG04707	SNW domain containing 1 [Source:HGNC Symbol;Acc:HGNC:16696]
MSTRG.24727.2	ENSAPLG00020013530	0.00144111	-0.968842	9	17464085	17513070	-	3963	WDR33	GO:0005515	K15542	A	veNOG01919	WD repeat domain 33 [Source:HGNC Symbol;Acc:HGNC:25651]
MSTRG.24727.2	ENSAPLG00020005316	0.00290289	-0.95568	1	90496066	90511091	-	3138	ZBTB11	GO:0003676;GO:0005515	K10498	R	veNOG06854	zinc finger and BTB domain containing 11 [Source:HGNC Symbol;Acc:HGNC:16740]
MSTRG.24727.2	ENSAPLG00020014078	0.00136227	0.969711	8	21197026	21270054	+	1633	PIGK	GO:0003923;GO:0006508;GO:0008233;GO:0016255;GO:0042765;GO:0003923;GO:0006508;GO:0008233;GO:0016255;GO:0042765	K05290	O	veNOG06794	phosphatidylinositol glycan anchor biosynthesis class K [Source:HGNC Symbol;Acc:HGNC:8965]
MSTRG.24727.2	ENSAPLG00020017103	0.00262089	-0.957903	27	1842454	1872591	-	3562	OGDH	GO:0004591;GO:0006099;GO:0016624;GO:0030976;GO:0055114;GO:0004591;GO:0006099;GO:0016624;GO:0030976;GO:0055114	K00164	G	veNOG02025	oxoglutarate dehydrogenase [Source:HGNC Symbol;Acc:HGNC:8124]
MSTRG.24727.2	ENSAPLG00020002079	0.00131821	-0.970207	9	17088304	17089122	+	360	SNORC	GO:0051216	-	S	opiNOG62009;veNOG35326;veNOG25098	secondary ossification center associated regulator of chondrocyte maturation [Source:HGNC Symbol;Acc:HGNC:33763]
MSTRG.24727.2	ENSAPLG00020014962	0.000396538	0.983697	2	42954754	42992406	-	1833	SS18	GO:0003713;GO:0003713;GO:0003713	K15623	K	veNOG07321	SS18 subunit of BAF chromatin remodeling complex [Source:NCBI gene;Acc:101796854]
MSTRG.24727.2	ENSAPLG00020015646	0.00108114	0.973032	4	53452889	53484171	-	1698	FAM114A1	-	-	S	veNOG07457	family with sequence similarity 114 member A1 [Source:HGNC Symbol;Acc:HGNC:25087]
MSTRG.24727.2	ENSAPLG00020001778	0.00112363	-0.972504	6	31834312	31839546	+	1470	CNPPD1	GO:0000079;GO:0019901;GO:0000079;GO:0019901	-	R	veNOG07116	cyclin Pas1/PHO80 domain containing 1 [Source:HGNC Symbol;Acc:HGNC:25220]
MSTRG.24727.2	ENSAPLG00020002097	0.00101323	-0.973896	19	5674865	5683343	-	2781	SLC25A25	GO:0005509;GO:0005743;GO:0022857;GO:0055085	K14684	C	veNOG01742	solute carrier family 25 member 25 [Source:NCBI gene;Acc:101790469]
MSTRG.24727.2	ENSAPLG00020018447	0.00011177	-0.991355	6	11849166	11851095	+	1416	FZD7	GO:0004888;GO:0005515;GO:0007166;GO:0016020;GO:0016021;GO:0016055;GO:0042813	K02432	T	veNOG12409	frizzled class receptor 7 [Source:HGNC Symbol;Acc:HGNC:4045]
MSTRG.24727.2	ENSAPLG00020006201	0.00226468	-0.960888	17	6395195	6408954	-	2988	CRKL	GO:0005515;GO:0005515	K04438	T	veNOG02567	CRK like proto-oncogene, adaptor protein [Source:NCBI gene;Acc:101804570]
MSTRG.24727.2	ENSAPLG00020011051	0.00124129	-0.971094	15	15907431	15909520	+	1139	MRPS34	GO:0003735;GO:0005739	K17412	J	veNOG12528	mitochondrial ribosomal protein S34 [Source:NCBI gene;Acc:101804350]
MSTRG.24727.2	ENSAPLG00020015592	0.00332039	0.952575	1	97552326	97567890	-	3235	POGLUT1	-	K13667	R	veNOG05789	protein O-glucosyltransferase 1 [Source:HGNC Symbol;Acc:HGNC:22954]
MSTRG.24727.2	ENSAPLG00020008794	0.00141842	-0.96909	18	6754006	6786232	-	2221	SMURF2	GO:0004842;GO:0005515;GO:0006511;GO:0061630;GO:0004842;GO:0005515;GO:0006511;GO:0061630	K04678	O	veNOG07573	SMAD specific E3 ubiquitin protein ligase 2 [Source:HGNC Symbol;Acc:HGNC:16809]
MSTRG.24727.2	ENSAPLG00020016502	0.00172994	-0.965845	21	1936018	1939979	+	371	MICOS10	GO:0005743;GO:0061617	K17784	S	veNOG24815	mitochondrial contact site and cristae organizing system subunit 10 [Source:HGNC Symbol;Acc:HGNC:32068]
MSTRG.24727.2	ENSAPLG00020013539	0.00333822	0.952447	12	4494826	4548750	-	1990	ALDH1A2	GO:0016491;GO:0016620;GO:0055114	K07249	C	veNOG00562;prNOG03804	aldehyde dehydrogenase 1 family member A2 [Source:HGNC Symbol;Acc:HGNC:15472]
MSTRG.24727.2	ENSAPLG00020013252	0.000100272	-0.991813	25	6293055	6296425	+	1414	PSMC5	GO:0005524;GO:0005737;GO:0016787;GO:0030163;GO:0005524;GO:0005737;GO:0016787;GO:0030163	K03066	O	veNOG05833	proteasome 26S subunit, ATPase 5 [Source:HGNC Symbol;Acc:HGNC:9552]
MSTRG.24727.2	ENSAPLG00020008664	0.00355322	-0.950927	16	13176423	13270206	-	3503	-	GO:0006351;GO:0097190;GO:0097190	-	K	veNOG03965	-
MSTRG.24727.2	ENSAPLG00020005470	0.000921863	0.975106	3	112354549	112356817	-	1905	FLRT3	GO:0005515	K16362	R	veNOG14054	fibronectin leucine rich transmembrane protein 3 [Source:HGNC Symbol;Acc:HGNC:3762]
MSTRG.24727.2	ENSAPLG00020008570	0.000564133	-0.980544	13	20613202	20622634	+	967	CYB5B	GO:0020037	-	CI	veNOG19479;COG5274	cytochrome b5 type B [Source:HGNC Symbol;Acc:HGNC:24374]
MSTRG.24727.2	ENSAPLG00020002831	0.00330296	-0.9527	25	245599	250128	+	852	SNF8	GO:0000814;GO:0071985	K12188	K	veNOG13333	SNF8 subunit of ESCRT-II [Source:NCBI gene;Acc:101796708]
MSTRG.24727.2	ENSAPLG00020016367	0.00035297	-0.984621	8	27853526	27898852	-	1810	SSBP3	GO:0003697;GO:0003697;GO:0003697;GO:0003697;GO:0005515	-	L	veNOG03588	single stranded DNA binding protein 3 [Source:HGNC Symbol;Acc:HGNC:15674]
MSTRG.24727.2	ENSAPLG00020001162	0.00308599	-0.954293	2	156978287	157011667	+	1800	-	GO:0004672;GO:0005515;GO:0005524;GO:0006468	K04421	T	veNOG13038	-
MSTRG.24727.2	ENSAPLG00020014281	0.00283608	0.956197	7	22326890	22605299	+	2719	ADK	GO:0004001;GO:0006166;GO:0016773;GO:0004001;GO:0006166;GO:0016773	K00856	F	veNOG06207	adenosine kinase [Source:NCBI gene;Acc:101805450]
MSTRG.24727.2	ENSAPLG00020002288	0.00113301	-0.972389	12	14006431	14022987	-	5058	TICRR	GO:0005634;GO:0006260;GO:0010212;GO:0033314	-	L	veNOG10845	TOPBP1 interacting checkpoint and replication regulator [Source:HGNC Symbol;Acc:HGNC:28704]
MSTRG.24727.2	ENSAPLG00020017101	0.000825353	-0.97645	8	22893171	22895827	-	753	TMEM53	-	-	S	veNOG07145	transmembrane protein 53 [Source:HGNC Symbol;Acc:HGNC:26186]
MSTRG.24727.2	ENSAPLG00020004898	0.00251637	0.958757	1	64902875	64932230	+	4943	-	-	K08867	T	veNOG03870	-
MSTRG.24727.2	ENSAPLG00020002508	0.000380231	-0.984036	14	5863095	5880204	+	2719	-	GO:0005515	K14562	R	veNOG34351;NOG163798;veNOG07700	-
MSTRG.24727.2	ENSAPLG00020011290	0.00131282	-0.970268	32	2572069	2576163	-	2045	CERS2	GO:0003677;GO:0016021	K04710	U	veNOG06707	ceramide synthase 2 [Source:HGNC Symbol;Acc:HGNC:14076]
MSTRG.24727.2	ENSAPLG00020016270	0.00284936	-0.956093	21	1182582	1187849	-	2284	ZBTB17	GO:0003676;GO:0005515	K10500	K	veNOG05350	zinc finger and BTB domain containing 17 [Source:HGNC Symbol;Acc:HGNC:12936]
MSTRG.24727.2	ENSAPLG00020012559	0.00148728	-0.968344	24	4418675	4426524	+	3325	RCC1	-	K11493	S	veNOG13149	regulator of chromosome condensation 1 [Source:HGNC Symbol;Acc:HGNC:1913]
MSTRG.24727.2	ENSAPLG00020013846	0.00220574	0.961404	1	66230805	66262244	+	1440	BCL2L13	GO:0006915;GO:0042981	K15485	T	veNOG09777	BCL2 like 13 [Source:HGNC Symbol;Acc:HGNC:17164]
MSTRG.24727.2	ENSAPLG00020005309	0.00166863	0.966459	2	104558403	104586213	-	2881	LANCL2	GO:0003824	-	V	veNOG14690	LanC like 2 [Source:NCBI gene;Acc:101792237]
MSTRG.24727.2	ENSAPLG00020016689	0.000208885	0.988176	1	49462332	49469993	+	2214	KERA	GO:0005515	K08123	R	veNOG08463	keratocan [Source:NCBI gene;Acc:101801432]
MSTRG.24727.2	ENSAPLG00020004209	0.00192861	0.963925	26	6558172	6571124	+	1683	STK38	GO:0004672;GO:0004674;GO:0005524;GO:0006468	K08790	TR	opiNOG02760;veNOG07807	serine/threonine kinase 38 [Source:HGNC Symbol;Acc:HGNC:17847]
MSTRG.24727.2	ENSAPLG00020010348	0.00116883	-0.971954	1	207690294	207703771	-	3072	-	GO:0005515;GO:0005730;GO:0008168;GO:0005515	K10260	R	veNOG27810;veNOG05534	-
MSTRG.24727.2	ENSAPLG00020018416	0.00168802	0.966264	10	6674085	6691682	-	2035	ASPN	GO:0005509;GO:0005515;GO:0005518	K08120	R	veNOG07165	asporin [Source:NCBI gene;Acc:101796901]
MSTRG.24727.2	ENSAPLG00020012674	0.000380903	-0.984022	24	4718505	4720386	-	891	TMEM200B	-	-	S	veNOG05533	transmembrane protein 200B [Source:HGNC Symbol;Acc:HGNC:33785]
MSTRG.24727.2	ENSAPLG00020013045	0.00220783	0.961385	16	14716323	14732447	+	2045	GMEB2	GO:0003677;GO:0003713;GO:0005634	-	K	veNOG12151	glucocorticoid modulatory element binding protein 2 [Source:HGNC Symbol;Acc:HGNC:4371]
MSTRG.24727.2	ENSAPLG00020009533	0.00125961	0.97088	Z	13514829	13536508	-	3635	DAB2	GO:0005515;GO:0005515	K12475	T	veNOG11016	DAB adaptor protein 2 [Source:HGNC Symbol;Acc:HGNC:2662]
MSTRG.24727.2	ENSAPLG00020014592	0.00222982	-0.961192	24	7550248	7602770	-	6297	RLF	GO:0003676	-	R	veNOG08949	RLF zinc finger [Source:NCBI gene;Acc:101804410]
MSTRG.24727.2	ENSAPLG00020015415	0.000240089	-0.987322	10	13493831	13506511	+	2708	IMPDH2	GO:0003824;GO:0003938;GO:0006164;GO:0016491;GO:0055114;GO:0003824;GO:0003938;GO:0006164;GO:0016491;GO:0055114	K00088	F	veNOG02853	inosine monophosphate dehydrogenase 2 [Source:HGNC Symbol;Acc:HGNC:6053]
MSTRG.24727.2	ENSAPLG00020011316	0.002514	0.958777	1	38200669	38212427	+	1828	MDM2	GO:0000122;GO:0005515;GO:0005634;GO:0016567;GO:0043066;GO:0071157;GO:0000122;GO:0005515;GO:0005634;GO:0016567;GO:0043066;GO:0071157	K06643	O	veNOG04926	MDM2 proto-oncogene [Source:HGNC Symbol;Acc:HGNC:6973]
MSTRG.24727.2	ENSAPLG00020000649	0.001542	0.967764	4	7972597	8042364	+	1255	TSPAN5	GO:0016021	K17345	RU	veNOG08771;NOG02942	tetraspanin 5 [Source:HGNC Symbol;Acc:HGNC:17753]
MSTRG.24727.2	ENSAPLG00020011578	0.00187306	-0.964452	17	11746543	11750578	-	882	GTF2H3	GO:0000439;GO:0006289;GO:0006355	K03143	K	veNOG03131;opiNOG08844	general transcription factor IIH subunit 3 [Source:HGNC Symbol;Acc:HGNC:4657]
MSTRG.24727.2	ENSAPLG00020006677	0.00132828	0.970093	1	150676170	150686047	+	1542	POGLUT2	GO:0005515	-	R	veNOG04130	protein O-glucosyltransferase 2 [Source:NCBI gene;Acc:101799104]
MSTRG.24727.2	ENSAPLG00020010637	0.00155525	-0.967625	Z	81136631	81155720	+	1675	POLR1E	GO:0003677;GO:0003899;GO:0005634;GO:0006351;GO:0003677;GO:0003899;GO:0005634;GO:0006351;GO:0003677;GO:0003899;GO:0005634;GO:0006351	K03005	K	veNOG10463	RNA polymerase I subunit E [Source:NCBI gene;Acc:101790236]
MSTRG.24727.2	ENSAPLG00020011806	0.00310541	-0.954148	19	8592876	8608850	-	2836	LRRC8A	GO:0005515	-	S	veNOG04630	leucine rich repeat containing 8 VRAC subunit A [Source:HGNC Symbol;Acc:HGNC:19027]
MSTRG.24727.2	ENSAPLG00020016373	0.0027591	-0.9568	13	7380949	7429580	-	3788	SLC12A4	GO:0006811;GO:0015377;GO:0015379;GO:0016020;GO:0016021;GO:0022857;GO:0055085;GO:0006811;GO:0015377;GO:0015379;GO:0016020;GO:0016021;GO:0022857;GO:0055085;GO:0006811;GO:0015377;GO:0015379;GO:0016020;GO:0016021;GO:0022857;GO:0055085	K14427	P	veNOG05438	solute carrier family 12 member 4 [Source:HGNC Symbol;Acc:HGNC:10913]
MSTRG.24727.2	ENSAPLG00020000256	0.00330079	-0.952716	1	142923062	142933089	+	1968	C2orf49	GO:0048598;GO:0072669;GO:0048598;GO:0072669	K15432	S	veNOG01244	chromosome 2 open reading frame 49 [Source:HGNC Symbol;Acc:HGNC:28772]
MSTRG.24727.2	ENSAPLG00020016951	0.000814908	-0.9766	26	5818680	5828285	-	1574	TIMM17A	GO:0005744;GO:0006886;GO:0015450	K17795	U	veNOG06721	translocase of inner mitochondrial membrane 17A [Source:HGNC Symbol;Acc:HGNC:17315]
MSTRG.24727.2	ENSAPLG00020008731	0.00134468	-0.969908	3	107377830	107386210	+	1825	SRF	GO:0000981;GO:0000987;GO:0003677;GO:0045944;GO:0046983	K04378	K	veNOG13797	serum response factor [Source:HGNC Symbol;Acc:HGNC:11291]
MSTRG.24727.2	ENSAPLG00020018346	0.00251984	-0.958729	Z	8896937	8901036	-	1063	-	GO:0005869;GO:0061640	K10425	Z	veNOG13648	dynactin subunit 3 [Source:NCBI gene;Acc:101796575]
MSTRG.24727.2	ENSAPLG00020008979	0.00307582	0.954369	5	56608332	56680085	-	2897	LGR4	GO:0004930;GO:0005515;GO:0007186;GO:0016021;GO:0016500	K04309	T	veNOG02479	leucine rich repeat containing G protein-coupled receptor 4 [Source:NCBI gene;Acc:101793537]
MSTRG.24727.2	ENSAPLG00020008820	0.00352695	0.95111	27	5268597	5279073	+	2940	ERLIN2	GO:0005783;GO:0031625	-	R	opiNOG00771;veNOG01362	ER lipid raft associated 2 [Source:HGNC Symbol;Acc:HGNC:1356]
MSTRG.24727.2	ENSAPLG00020005386	0.00141863	-0.969087	14	9272721	9288991	+	3652	PDLIM7	GO:0005515;GO:0005515	-	ZT	veNOG02467	PDZ and LIM domain 7 [Source:HGNC Symbol;Acc:HGNC:22958]
MSTRG.24727.2	ENSAPLG00020017325	0.00349211	-0.951354	7	16245117	16288962	+	6024	BTAF1	GO:0005524;GO:0005524	K15192	K	veNOG04750	B-TFIID TATA-box binding protein associated factor 1 [Source:HGNC Symbol;Acc:HGNC:17307]
MSTRG.24727.2	ENSAPLG00020004304	0.000273421	0.986468	17	4625656	4652373	-	1520	COMT	GO:0000287;GO:0006584;GO:0008171;GO:0016206;GO:0042135	K00545	Q	veNOG15193	catechol-O-methyltransferase [Source:NCBI gene;Acc:101805407]
MSTRG.24727.2	ENSAPLG00020011032	0.00157251	-0.967445	9	10366414	10427012	-	2268	LRCH3	GO:0005515	-	Z	veNOG12692	leucine rich repeats and calponin homology domain containing 3 [Source:HGNC Symbol;Acc:HGNC:28637]
MSTRG.24727.2	ENSAPLG00020005868	0.00325211	-0.953069	14	5972783	5973078	+	177	-	-	-	-	-	-
MSTRG.24727.2	ENSAPLG00020006974	0.00107189	-0.973148	9	9511991	9541507	-	3449	DVL3	GO:0005515;GO:0016055;GO:0035556;GO:0005515;GO:0016055;GO:0035556	K02353	T	veNOG02624	dishevelled segment polarity protein 3 [Source:NCBI gene;Acc:101803917]
MSTRG.24727.2	ENSAPLG00020006496	0.00215027	-0.961895	5	12399956	12422710	-	1634	YY1	GO:0003676	K09201	K	veNOG09494	YY1 transcription factor [Source:NCBI gene;Acc:101803236]
MSTRG.24727.2	ENSAPLG00020005761	0.00250726	-0.958833	7	14348476	14371921	-	5138	OGA	-	K15719	O	veNOG07454	O-GlcNAcase [Source:NCBI gene;Acc:101798266]
MSTRG.24727.2	ENSAPLG00020006411	0.000227862	0.987649	1	74401899	74418631	-	1836	PNPLA3	GO:0004806;GO:0006629;GO:0010898;GO:0016042;GO:0016787	K16816	I	veNOG07567	1-acylglycerol-3-phosphate O-acyltransferase Pnpla3 [Source:NCBI gene;Acc:101802708]
MSTRG.24727.2	ENSAPLG00020005101	0.000276514	0.986392	Z	22967972	23022609	+	2966	PIK3R1	GO:0005515;GO:0007165	K02649	T	veNOG05063	phosphoinositide-3-kinase regulatory subunit 1 [Source:HGNC Symbol;Acc:HGNC:8979]
MSTRG.24727.2	ENSAPLG00020002827	0.00049618	-0.981757	Z	47519460	47522700	+	565	HINT1	GO:0003824	K02503	K	veNOG19706	histidine triad nucleotide binding protein 1 [Source:NCBI gene;Acc:101798532]
MSTRG.24727.2	ENSAPLG00020003599	0.00192909	-0.963921	25	5693760	5704918	+	903	-	GO:0004379;GO:0006499	K00671	I	veNOG05564	-
MSTRG.24727.2	ENSAPLG00020008126	0.00238198	0.959881	5	63437604	63467378	+	2606	AMPD3	GO:0003876;GO:0009168;GO:0019239;GO:0032264;GO:0003876;GO:0009168;GO:0019239;GO:0032264	K01490	F	veNOG10171	adenosine monophosphate deaminase 3 [Source:NCBI gene;Acc:101803104]
MSTRG.24727.2	ENSAPLG00020013186	0.00134705	-0.969881	14	11835377	11856983	-	2075	-	GO:0004821;GO:0005524;GO:0005737;GO:0006427	K01892	J	veNOG06164;COG0124	-
MSTRG.24727.2	ENSAPLG00020006757	0.00241382	-0.959612	14	10611968	10679602	-	1212	SH3PXD2B	GO:0001654;GO:0005515;GO:0007507;GO:0035091;GO:0060348;GO:0071800	-	C	veNOG10748	SH3 and PX domains 2B [Source:HGNC Symbol;Acc:HGNC:29242]
MSTRG.24727.2	ENSAPLG00020008510	0.0033961	-0.952033	1	189300850	189340888	+	1760	PSPC1	GO:0003676	-	K	veNOG13411	paraspeckle component 1 [Source:NCBI gene;Acc:101798430]
MSTRG.24727.2	ENSAPLG00020007097	0.00218736	-0.961566	5	53441845	53462000	+	1777	CELF1	GO:0003676;GO:0003676	K13207	A	veNOG01979	CUGBP Elav-like family member 1 [Source:HGNC Symbol;Acc:HGNC:2549]
MSTRG.24727.2	ENSAPLG00020000529	0.000547396	-0.980836	1	55696598	55702259	+	540	TXN2	GO:0006662;GO:0015035;GO:0045454	K03671	O	veNOG04249	thioredoxin 2 [Source:NCBI gene;Acc:101795580]
MSTRG.24727.2	ENSAPLG00020008127	0.0027774	-0.956655	13	10006545	10076608	+	1989	RANBP10	GO:0005515	-	R	veNOG04801	RAN binding protein 10 [Source:HGNC Symbol;Acc:HGNC:29285]
MSTRG.24727.2	ENSAPLG00020006945	0.00222549	0.96123	7	34991868	35025801	-	3628	P4HA1	GO:0004656;GO:0005506;GO:0005515;GO:0005783;GO:0016491;GO:0016702;GO:0016705;GO:0031418;GO:0055114;GO:0004656;GO:0005506;GO:0005515;GO:0005783;GO:0016491;GO:0016702;GO:0016705;GO:0031418;GO:0055114	K00472	E	veNOG01511	prolyl 4-hydroxylase subunit alpha 1 [Source:HGNC Symbol;Acc:HGNC:8546]
MSTRG.24727.2	ENSAPLG00020005744	0.00309262	-0.954243	4	65498821	65518137	+	546	RNF24	GO:0008270	-	O	veNOG15746	ring finger protein 24 [Source:HGNC Symbol;Acc:HGNC:13779]
MSTRG.24727.2	ENSAPLG00020014367	0.000558128	0.980648	12	19236035	19256465	+	2412	CLPX	GO:0005524;GO:0006457;GO:0051082	K03544	O	opiNOG03433;veNOG04075	caseinolytic mitochondrial matrix peptidase chaperone subunit X [Source:HGNC Symbol;Acc:HGNC:2088]
MSTRG.24727.2	ENSAPLG00020009196	0.0013438	-0.969918	32	1863492	1866866	+	549	MCL1	GO:0042981	K02539	T	veNOG10703	MCL1 apoptosis regulator, BCL2 family member [Source:HGNC Symbol;Acc:HGNC:6943]
MSTRG.24727.2	ENSAPLG00020010893	0.00215318	-0.96187	24	3045392	3049062	-	2655	SNIP1	GO:0005515	K13108	T	veNOG11854	Smad nuclear interacting protein 1 [Source:HGNC Symbol;Acc:HGNC:30587]
MSTRG.24727.2	ENSAPLG00020011320	0.00074955	0.977562	2	137825775	137835629	+	1683	CYP51A1	GO:0004497;GO:0005506;GO:0016705;GO:0020037;GO:0055114;GO:0004497;GO:0005506;GO:0016705;GO:0020037;GO:0055114	K05917	Q	veNOG07756	lanosterol 14-alpha demethylase [Source:NCBI gene;Acc:101791330]
MSTRG.24727.2	ENSAPLG00020009859	0.00207725	-0.962552	2	152964006	152977519	-	2530	NOM1	GO:0003723;GO:0005515	K17583	T	veNOG00377	nucleolar protein with MIF4G domain 1 [Source:HGNC Symbol;Acc:HGNC:13244]
MSTRG.24727.2	ENSAPLG00020004060	0.00187621	0.964422	31	1681752	1687106	-	648	-	GO:0030835;GO:0051015;GO:0051017	-	ZT	veNOG06155	-
MSTRG.24727.2	ENSAPLG00020015920	0.00179746	0.965181	21	976622	989832	+	1680	HP1BP3	GO:0000786;GO:0003677;GO:0003682;GO:0005634;GO:0005694;GO:0006334;GO:0006355;GO:0070828;GO:0000786;GO:0003677;GO:0003682;GO:0005634;GO:0005694;GO:0006334;GO:0006355;GO:0070828;GO:0000786;GO:0003677;GO:0003682;GO:0005634;GO:0005694;GO:0006334;GO:0006355;GO:0070828	-	B	veNOG07864	heterochromatin protein 1 binding protein 3 [Source:NCBI gene;Acc:101795302]
MSTRG.24727.2	ENSAPLG00020009926	0.0024334	0.959448	4	71140470	71163792	+	2016	HTRA3	GO:0004252;GO:0005515;GO:0005520;GO:0005576;GO:0006508;GO:0004252;GO:0005515;GO:0005520;GO:0005576;GO:0006508	K08785	W	veNOG06599	HtrA serine peptidase 3 [Source:HGNC Symbol;Acc:HGNC:30406]
MSTRG.24727.2	ENSAPLG00020014866	0.000742943	-0.977661	8	10005591	10012782	+	2647	SEC22B	GO:0016021;GO:0016192	K08517	U	veNOG05656;COG5143	SEC22 homolog B, vesicle trafficking protein [Source:NCBI gene;Acc:101802575]
MSTRG.24727.2	ENSAPLG00020001328	0.000368274	0.98429	2	157184700	157258781	-	1907	CTDSPL	GO:0006357;GO:0008420;GO:0016791;GO:0006357;GO:0008420;GO:0016791	K15731	K	veNOG06548	CTD small phosphatase like [Source:HGNC Symbol;Acc:HGNC:16890]
MSTRG.24727.2	ENSAPLG00020012986	0.00296738	0.955186	28	4141016	4157139	-	2549	-	GO:0003924;GO:0005525	K07905	RU	COG1100;veNOG06444	RAB11B, member RAS oncogene family [Source:NCBI gene;Acc:101796061]
MSTRG.24727.2	ENSAPLG00020002641	0.00335186	-0.952349	12	14160720	14185001	-	3004	ABHD2	-	K13697	R	veNOG05230	abhydrolase domain containing 2 [Source:HGNC Symbol;Acc:HGNC:18717]
MSTRG.24727.2	ENSAPLG00020004238	0.000400241	-0.98362	20	5500803	5522751	-	2273	RPA1	GO:0003676;GO:0003677;GO:0005634;GO:0006260;GO:0006281;GO:0006310;GO:0003676;GO:0003677;GO:0005634;GO:0006260;GO:0006281;GO:0006310;GO:0003677;GO:0005634;GO:0006260;GO:0006281;GO:0006310	K07466	L	veNOG08439	replication protein A1 [Source:HGNC Symbol;Acc:HGNC:10289]
MSTRG.24727.2	ENSAPLG00020005366	0.00232224	-0.960391	13	20012345	20015606	-	1697	MVD	GO:0004163;GO:0005524;GO:0005829;GO:0008299;GO:0016831;GO:0019287;GO:0004163;GO:0005524;GO:0005829;GO:0008299;GO:0016831;GO:0019287	K01597	I	veNOG09962	mevalonate diphosphate decarboxylase [Source:HGNC Symbol;Acc:HGNC:7529]
MSTRG.24727.2	ENSAPLG00020015940	0.00337021	0.952217	16	7083581	7094166	+	980	TP53INP2	GO:0010508;GO:0045893	-	K	veNOG10317	tumor protein p53 inducible nuclear protein 2 [Source:NCBI gene;Acc:106016621]
MSTRG.24727.2	ENSAPLG00020006927	0.00304217	0.954621	5	52121481	52194649	+	2790	HSD17B12	GO:0016491;GO:0016491	K10251	Q	veNOG07278	hydroxysteroid 17-beta dehydrogenase 12 [Source:NCBI gene;Acc:101803586]
MSTRG.24727.2	ENSAPLG00020002899	0.000476642	0.982121	1	141291932	141424551	+	4685	MAP4K4	GO:0004672;GO:0005524;GO:0006468;GO:0004672;GO:0005524;GO:0006468;GO:0004672;GO:0005524;GO:0006468;GO:0004672;GO:0005524;GO:0006468;GO:0004672;GO:0005524;GO:0006468;GO:0004672;GO:0005524;GO:0006468;GO:0004672;GO:0005524;GO:0006468;GO:0004672;GO:0005524;GO:0006468;GO:0004672;GO:0005524;GO:0006468;GO:0004672;GO:0005524;GO:0006468	K04407	T	veNOG02320	mitogen-activated protein kinase kinase kinase kinase 4 [Source:HGNC Symbol;Acc:HGNC:6866]
MSTRG.24727.2	ENSAPLG00020004891	0.0014801	-0.968421	7	34260404	34261970	-	1305	CHST3	GO:0000139;GO:0005975;GO:0008146	K01020	R	veNOG14483	carbohydrate sulfotransferase 3 [Source:HGNC Symbol;Acc:HGNC:1971]
MSTRG.24727.2	ENSAPLG00020012562	0.00268137	-0.957417	6	39348030	39471929	-	7317	BAZ2B	GO:0003677;GO:0005515;GO:0005634;GO:0003677;GO:0005515;GO:0005634;GO:0003677;GO:0005515;GO:0005634;GO:0003677;GO:0005515;GO:0005634;GO:0003677;GO:0005515;GO:0005634;GO:0003677;GO:0005515;GO:0005634;GO:0003677;GO:0005634	-	B	veNOG10301	bromodomain adjacent to zinc finger domain 2B [Source:HGNC Symbol;Acc:HGNC:963]
MSTRG.24727.2	ENSAPLG00020011094	0.00220941	-0.961372	4	47249143	47319800	+	8818	ANKRD17	GO:0003676;GO:0003723;GO:0005515;GO:0003676;GO:0003723;GO:0005515;GO:0003676;GO:0003723;GO:0005515;GO:0003676;GO:0003723;GO:0005515;GO:0003676;GO:0003723;GO:0005515	K16726	T	veNOG07964	ankyrin repeat domain 17 [Source:NCBI gene;Acc:101801965]
MSTRG.24727.2	ENSAPLG00020005283	0.00291511	-0.955586	1	186637679	186641176	+	1845	RNF6	-	-	O	veNOG05393	ring finger protein 6 [Source:HGNC Symbol;Acc:HGNC:10069]
MSTRG.24727.2	ENSAPLG00020002016	0.00153704	-0.967816	11	15864631	15872015	+	1152	FAM199X	-	-	S	veNOG08864	family with sequence similarity 199, X-linked [Source:NCBI gene;Acc:101800503]
MSTRG.24727.2	ENSAPLG00020013230	0.00248755	-0.958996	23	7350438	7375061	-	1210	DCPS	GO:0000290;GO:0016787	K12584	S	veNOG07905	decapping enzyme, scavenger [Source:NCBI gene;Acc:101792448]
MSTRG.24727.2	ENSAPLG00020001014	0.00131452	0.970249	2	126728517	126738730	+	1328	HOXA5	GO:0003677;GO:0003700;GO:0005634;GO:0006355;GO:0043565;GO:0003677;GO:0003700;GO:0005634;GO:0006355;GO:0043565	K09305	K	veNOG01320	homeobox A5 [Source:NCBI gene;Acc:101804385]
MSTRG.24727.2	ENSAPLG00020009811	0.000801378	-0.976796	32	838421	848354	+	2516	SHC1	GO:0001525;GO:0005515;GO:0007165;GO:0030971;GO:0035556	K06279	T	veNOG03258	SHC adaptor protein 1 [Source:HGNC Symbol;Acc:HGNC:10840]
MSTRG.24727.2	ENSAPLG00020017257	0.00172405	-0.965903	8	11803655	11804404	-	750	IER5	-	-	S	veNOG12475	immediate early response 5 [Source:HGNC Symbol;Acc:HGNC:5393]
MSTRG.24727.2	ENSAPLG00020000452	0.00266347	-0.95756	3	7258700	7332770	+	3396	CD2AP	GO:0005515;GO:0005515	K13738	T	veNOG04482	CD2 associated protein [Source:NCBI gene;Acc:101790207]
MSTRG.24727.2	ENSAPLG00020017203	0.000792788	-0.976921	8	23109752	23194899	-	3461	ZSWIM5	GO:0008270	-	R	opiNOG00874;veNOG01855	zinc finger SWIM-type containing 5 [Source:HGNC Symbol;Acc:HGNC:29299]
MSTRG.24727.2	ENSAPLG00020013198	0.000383607	0.983965	6	1313364	1343620	+	2283	RFTN2	-	-	R	veNOG10574	raftlin family member 2 [Source:HGNC Symbol;Acc:HGNC:26402]
MSTRG.24727.2	ENSAPLG00020008764	0.000619746	-0.979604	28	571680	573422	+	878	-	GO:0004602;GO:0006979;GO:0055114	K05361	O	veNOG07147;veNOG26917	-
MSTRG.24727.2	ENSAPLG00020004571	0.00327932	-0.952871	1	198224878	198239620	+	1478	CHORDC1	-	K16729	T	veNOG06098	cysteine and histidine rich domain containing 1 [Source:NCBI gene;Acc:101791022]
MSTRG.24727.2	ENSAPLG00020008605	0.000894654	0.975478	6	18816499	18831587	-	1486	GORASP2	GO:0005515	-	U	veNOG10927	golgi reassembly stacking protein 2 [Source:NCBI gene;Acc:101793657]
MSTRG.24727.2	ENSAPLG00020010003	0.00210808	0.962274	Z	33250736	33314963	-	7036	FREM1	GO:0007154;GO:0016021	-	R	veNOG03370	FRAS1 related extracellular matrix 1 [Source:HGNC Symbol;Acc:HGNC:23399]
MSTRG.24727.2	ENSAPLG00020014643	0.0010601	-0.973296	5	53958568	53960505	+	891	TMX2	GO:0045454;GO:0045454	-	O	veNOG01404	thioredoxin related transmembrane protein 2 [Source:NCBI gene;Acc:110353548]
MSTRG.24727.2	ENSAPLG00020012490	0.00092174	-0.975108	3	39579736	39595810	-	1385	RRAGD	GO:0005525	K16186	U	veNOG06297	Ras related GTP binding D [Source:HGNC Symbol;Acc:HGNC:19903]
MSTRG.24727.2	ENSAPLG00020003077	0.00046751	0.982293	12	15208730	15344188	-	8381	AKAP13	GO:0004691;GO:0005085;GO:0035023;GO:0035556;GO:0004691;GO:0005085;GO:0035023;GO:0004691;GO:0005085;GO:0035023;GO:0035556;GO:0004691;GO:0005085;GO:0035023;GO:0035556;GO:0004691;GO:0005085;GO:0035023;GO:0035556;GO:0004691;GO:0005085;GO:0035023;GO:0035556	K16529	T	veNOG05940	A-kinase anchoring protein 13 [Source:HGNC Symbol;Acc:HGNC:371]
MSTRG.24727.2	ENSAPLG00020015617	0.00183929	-0.964776	14	19339864	19340669	+	630	PWWP2A	-	-	S	veNOG08956	PWWP domain containing 2A [Source:HGNC Symbol;Acc:HGNC:29406]
MSTRG.24727.2	ENSAPLG00020000364	0.00241168	-0.95963	3	2315506	2320871	+	2617	TRIM35	GO:0005515;GO:0008270	K12012	O	veNOG01728	tripartite motif containing 35 [Source:HGNC Symbol;Acc:HGNC:16285]
MSTRG.24727.2	ENSAPLG00020004018	0.000208552	-0.988185	26	6232368	6234121	-	583	LAMTOR5	GO:0005737;GO:0019079;GO:0043066;GO:0043154;GO:0071986	K16344	T	veNOG18337	late endosomal/lysosomal adaptor, MAPK and MTOR activator 5 [Source:HGNC Symbol;Acc:HGNC:17955]
MSTRG.24727.2	ENSAPLG00020014344	0.00220672	-0.961395	12	19115276	19120719	-	1422	-	GO:0006886;GO:0030176	K14025	U	veNOG09716	-
MSTRG.24727.2	ENSAPLG00020017196	0.000935734	-0.974918	8	23092954	23104169	-	2682	-	GO:0004842	K12233	O	veNOG01976	-
MSTRG.24727.2	ENSAPLG00020010197	0.00299356	-0.954988	4	67134278	67144440	+	1545	AUP1	GO:0005515	K19716	I	veNOG09150	AUP1 lipid droplet regulating VLDL assembly factor [Source:HGNC Symbol;Acc:HGNC:891]
MSTRG.24727.2	ENSAPLG00020018177	0.002789	-0.956564	25	2714051	2717656	-	1258	P3H4	GO:0005515	-	S	veNOG05862	prolyl 3-hydroxylase family member 4 (inactive) [Source:HGNC Symbol;Acc:HGNC:16946]
MSTRG.24727.2	ENSAPLG00020000683	0.000560338	-0.98061	3	77025388	77027432	-	669	-	-	K14801	R	veNOG04650	-
MSTRG.24727.2	ENSAPLG00020014215	0.00115296	0.972146	2	53252562	53346844	+	5851	EPB41L3	GO:0001558;GO:0003779;GO:0005198;GO:0005856;GO:0005886;GO:0005911;GO:0007010;GO:0007016;GO:0008092;GO:0030866;GO:0001558;GO:0003779;GO:0005198;GO:0005856;GO:0005886;GO:0005911;GO:0007010;GO:0007016;GO:0008092;GO:0030866;GO:0001558;GO:0003779;GO:0005198;GO:0005856;GO:0005886;GO:0005911;GO:0007010;GO:0007016;GO:0001558;GO:0003779;GO:0005198;GO:0005856;GO:0005886;GO:0005911;GO:0007010;GO:0007016;GO:…	K06107	R	veNOG08803	erythrocyte membrane protein band 4.1 like 3 [Source:HGNC Symbol;Acc:HGNC:3380]
MSTRG.24727.2	ENSAPLG00020013206	0.00105627	0.973345	2	8141130	8190435	+	3464	NDRG1	GO:0032287;GO:0042127;GO:0045576;GO:0032287;GO:0042127;GO:0045576;GO:0032287;GO:0042127;GO:0045576	K18266	S	veNOG00454	N-myc downstream regulated 1 [Source:NCBI gene;Acc:101790965]
MSTRG.24727.2	ENSAPLG00020016919	0.000940455	-0.974855	2	102720588	102768624	+	5149	CDK13	GO:0004672;GO:0005524;GO:0006468;GO:0004672;GO:0005524;GO:0006468	K08819	TD	veNOG33835;veNOG08872	cyclin dependent kinase 13 [Source:HGNC Symbol;Acc:HGNC:1733]
MSTRG.24727.2	ENSAPLG00020006852	0.00193132	-0.9639	26	251644	283127	+	3459	TRIM33	GO:0005515;GO:0008270;GO:0005515;GO:0008270;GO:0005515;GO:0008270	K08883	K	veNOG10030	tripartite motif containing 33 [Source:HGNC Symbol;Acc:HGNC:16290]
MSTRG.24727.2	ENSAPLG00020012026	0.000978623	0.974348	2	95436247	95639929	+	3529	ARPP21	GO:0003676;GO:0003676;GO:0003676;GO:0003676	-	A	veNOG00667;veNOG34571	cAMP regulated phosphoprotein 21 [Source:NCBI gene;Acc:101790668]
MSTRG.24727.2	ENSAPLG00020007925	0.00152292	-0.967965	28	105214	115623	-	4797	NCLN	GO:0009966;GO:0016020	-	E	veNOG10759	nicalin [Source:NCBI gene;Acc:101803234]
MSTRG.24727.2	ENSAPLG00020013529	0.00192115	-0.963995	15	3605944	3616450	+	1884	MAP2K3	GO:0004672;GO:0005524;GO:0006468;GO:0004672;GO:0005524;GO:0006468	K04432	T	veNOG02193	mitogen-activated protein kinase kinase 3 [Source:HGNC Symbol;Acc:HGNC:6843]
MSTRG.24727.2	ENSAPLG00020002512	0.0014152	-0.969125	40	512600	513049	-	359	NOP10	GO:0001522;GO:0030515;GO:0042254	K11130	A	veNOG24739	NOP10 ribonucleoprotein [Source:HGNC Symbol;Acc:HGNC:14378]
MSTRG.24727.2	ENSAPLG00020001094	0.00235351	-0.960123	5	39104751	39119041	+	993	EMC7	GO:0030246;GO:0030246	-	S	veNOG08553	ER membrane protein complex subunit 7 [Source:HGNC Symbol;Acc:HGNC:24301]
MSTRG.24727.2	ENSAPLG00020014980	0.00159486	0.967213	28	5013672	5021242	+	2449	-	GO:0015031;GO:0016021	K19995	U	veNOG15402	-
MSTRG.24727.2	ENSAPLG00020009498	0.000437546	-0.982872	17	10964604	10971712	+	868	-	-	-	S	veNOG00236	DiGeorge syndrome critical region gene 6 like [Source:NCBI gene;Acc:101789900]
MSTRG.24727.2	ENSAPLG00020017510	0.00297971	0.955093	8	24976125	24976598	-	180	-	-	-	S	veNOG30132	-
MSTRG.24727.2	ENSAPLG00020008123	0.00148674	0.96835	1	187476801	187534903	+	15344	SACS	GO:0005515;GO:0005515	K17592	O	veNOG10006	sacsin molecular chaperone [Source:HGNC Symbol;Acc:HGNC:10519]
MSTRG.24727.2	ENSAPLG00020009216	0.00338582	-0.952106	3	87381147	87400480	+	670	MRPS18A	GO:0003735;GO:0005840;GO:0006412	K02963	J	veNOG12586	mitochondrial ribosomal protein S18A [Source:HGNC Symbol;Acc:HGNC:14515]
MSTRG.24727.2	ENSAPLG00020014767	0.00174451	-0.9657	10	13434685	13451918	+	5508	USP19	GO:0006511;GO:0016579;GO:0036459;GO:0006511;GO:0016579;GO:0036459;GO:0006511;GO:0016579;GO:0036459;GO:0006511;GO:0016579;GO:0036459	K11847	O	veNOG05417	ubiquitin specific peptidase 19 [Source:HGNC Symbol;Acc:HGNC:12617]
MSTRG.24727.2	ENSAPLG00020006313	0.00248912	0.958983	20	7396247	7418324	+	740	-	GO:0005509	K10351	Z	veNOG04820	myosin regulatory light chain 2B, cardiac muscle isoform [Source:NCBI gene;Acc:101803605]
MSTRG.24727.2	ENSAPLG00020009692	0.00276148	-0.956781	3	36670757	36672904	-	1185	TENT5A	GO:1990817	-	S	veNOG03189	terminal nucleotidyltransferase 5A [Source:HGNC Symbol;Acc:HGNC:18345]
MSTRG.24727.2	ENSAPLG00020005620	0.00148289	-0.968391	12	10515373	10569037	-	1769	ARIH1	GO:0004842;GO:0016567	K11968	O	veNOG09847	ariadne RBR E3 ubiquitin protein ligase 1 [Source:HGNC Symbol;Acc:HGNC:689]
MSTRG.24727.2	ENSAPLG00020017364	0.000205842	-0.988263	9	14988711	14997201	+	1332	ILKAP	GO:0003824;GO:0004722;GO:0006470;GO:0043169;GO:0003824;GO:0004722;GO:0006470	K17500	T	veNOG05587	ILK associated serine/threonine phosphatase [Source:NCBI gene;Acc:101803937]
MSTRG.24727.2	ENSAPLG00020017359	0.00151108	0.96809	27	3155131	3285874	+	2766	EBF2	GO:0003677;GO:0003700;GO:0006355;GO:0046983;GO:0003677;GO:0003700;GO:0006355;GO:0046983;GO:0003677;GO:0003700;GO:0006355;GO:0046983;GO:0003677;GO:0003700;GO:0006355;GO:0046983;GO:0003677;GO:0003700;GO:0006355;GO:0046983	K09103	K	veNOG02003	EBF transcription factor 2 [Source:HGNC Symbol;Acc:HGNC:19090]
MSTRG.24727.2	ENSAPLG00020001454	0.00242701	-0.959501	9	16542099	16602486	-	2179	ARMC8	GO:0005515;GO:0005515;GO:0005515	-	S	veNOG13842	armadillo repeat containing 8 [Source:NCBI gene;Acc:101791166]
MSTRG.24727.2	ENSAPLG00020002057	0.000267861	0.986607	17	6514371	6523111	+	1791	-	GO:0006751;GO:0036374;GO:0006751;GO:0036374;GO:0006751;GO:0036374	K18592	E	veNOG03834	-
MSTRG.24727.2	ENSAPLG00020010442	0.000453634	-0.982559	32	1222605	1235534	+	2610	NCSTN	GO:0016021;GO:0016485;GO:0016021;GO:0016485;GO:0016021;GO:0016485;GO:0016021;GO:0016485	K06171	OT	veNOG08856	nicastrin [Source:HGNC Symbol;Acc:HGNC:17091]
MSTRG.24727.2	ENSAPLG00020016118	0.00102714	-0.973717	16	9736273	9741938	+	1446	CSTF1	GO:0005515	K14406	A	veNOG01925	cleavage stimulation factor subunit 1 [Source:HGNC Symbol;Acc:HGNC:2483]
MSTRG.24727.2	ENSAPLG00020006921	0.000883924	0.975626	7	34876019	34944986	+	1152	MCU	GO:0051560;GO:0051560	-	R	veNOG00684	mitochondrial calcium uniporter [Source:HGNC Symbol;Acc:HGNC:23526]
MSTRG.24727.2	ENSAPLG00020017735	0.000783788	-0.977053	14	5444791	5463602	+	3618	MAML1	GO:0003713;GO:0007219;GO:0016607;GO:0045944	K06061	K	veNOG08184	mastermind like transcriptional coactivator 1 [Source:HGNC Symbol;Acc:HGNC:13632]
MSTRG.24727.2	ENSAPLG00020013224	0.00162508	-0.966902	3	52870415	52887124	+	1347	NUS1	GO:0001525;GO:0016765;GO:0019408;GO:1904423	K19177	I	veNOG08079	NUS1 dehydrodolichyl diphosphate synthase subunit [Source:NCBI gene;Acc:101791531]
MSTRG.24727.2	ENSAPLG00020006154	0.000359535	-0.984478	16	15078591	15090191	-	784	BCL2L1	GO:0016020;GO:0042981	K04570	T	veNOG10445	BCL2 like 1 [Source:HGNC Symbol;Acc:HGNC:992]
MSTRG.24727.2	ENSAPLG00020003506	0.00025058	-0.987047	20	5078813	5080980	+	1069	TLCD1	GO:0016021	-	S	veNOG08644	TLC domain containing 1 [Source:HGNC Symbol;Acc:HGNC:25177]
MSTRG.24727.2	ENSAPLG00020005406	0.000992355	0.974168	11	456163	479987	-	1270	TMEM255A	-	-	S	veNOG04509	transmembrane protein 255A [Source:HGNC Symbol;Acc:HGNC:26086]
MSTRG.24727.2	ENSAPLG00020017830	0.00250607	-0.958842	3	97404765	97433472	+	2549	WDR26	GO:0005515;GO:0005515	-	R	veNOG05315	WD repeat domain 26 [Source:HGNC Symbol;Acc:HGNC:21208]
MSTRG.24727.2	ENSAPLG00020011746	0.00191672	0.964037	4	49769350	49776129	+	2617	SGCB	GO:0007517;GO:0016012;GO:0016021	K12566	Z	veNOG02163	sarcoglycan beta [Source:HGNC Symbol;Acc:HGNC:10806]
MSTRG.24727.2	ENSAPLG00020012505	0.000744702	0.977635	16	14004158	14014328	-	1534	PCMTD2	GO:0004719;GO:0006464	-	O	veNOG03879	protein-L-isoaspartate (D-aspartate) O- methyltransferase domain containing 2 [Source:NCBI gene;Acc:101794325]
MSTRG.24727.2	ENSAPLG00020005530	0.00202224	-0.963054	4	16322919	16325353	+	1008	RBPMS	GO:0003676;GO:0003676	-	A	veNOG10950	RNA binding protein, mRNA processing factor [Source:HGNC Symbol;Acc:HGNC:19097]
MSTRG.24727.2	ENSAPLG00020005964	0.000222051	-0.987808	3	92556818	92558437	+	533	-	GO:0006914	K10435	Z	veNOG21402	microtubule associated protein 1 light chain 3 gamma [Source:NCBI gene;Acc:101793352]
MSTRG.24727.2	ENSAPLG00020008649	0.00197725	-0.96347	13	20693342	20723361	+	2707	WWP2	GO:0004842;GO:0005515;GO:0006511;GO:0061630;GO:0004842;GO:0005515;GO:0006511;GO:0061630	K05630	O	veNOG00530	WW domain containing E3 ubiquitin protein ligase 2 [Source:HGNC Symbol;Acc:HGNC:16804]
MSTRG.24727.2	ENSAPLG00020008791	0.00256286	-0.958375	17	12798153	12809446	-	2633	ZCCHC8	GO:0003676;GO:0008270;GO:0003676;GO:0008270	K13128	S	veNOG00217	zinc finger CCHC-type containing 8 [Source:HGNC Symbol;Acc:HGNC:25265]
MSTRG.24727.2	ENSAPLG00020008868	0.00080858	0.976692	5	55578963	55669589	+	2338	GAS2	GO:0005515;GO:0005856;GO:0006915;GO:0008017	-	Z	veNOG00360	growth arrest specific 2 [Source:NCBI gene;Acc:101801280]
MSTRG.24727.2	ENSAPLG00020010094	0.00244684	-0.959335	21	6290599	6291164	-	411	MRPS16	GO:0003735;GO:0005840;GO:0006412	K02959	J	veNOG19460	mitochondrial ribosomal protein S16 [Source:HGNC Symbol;Acc:HGNC:14048]
MSTRG.24727.2	ENSAPLG00020012759	0.00164309	0.966718	13	19487514	19521985	-	2200	SLC7A5	GO:0006865;GO:0016020;GO:0016021;GO:0022857;GO:0055085	K13780	E	veNOG06319	solute carrier family 7 member 5 [Source:HGNC Symbol;Acc:HGNC:11063]
MSTRG.24727.2	ENSAPLG00020002802	0.000383311	-0.983971	10	10310410	10313876	+	1837	PDE12	-	K19612	K	veNOG07998	phosphodiesterase 12 [Source:HGNC Symbol;Acc:HGNC:25386]
MSTRG.24727.2	ENSAPLG00020015340	0.00183753	-0.964793	32	1471466	1476893	-	1518	PRCC	-	K13105	D	veNOG04787	proline rich mitotic checkpoint control factor [Source:HGNC Symbol;Acc:HGNC:9343]
MSTRG.24727.2	ENSAPLG00020001299	0.00320986	-0.953377	1	8377021	8388408	+	1621	-	-	-	O	COG0443;veNOG03913	-
MSTRG.24727.2	ENSAPLG00020011985	0.00176856	-0.965463	25	5783788	5809656	-	4570	MAP3K14	GO:0004672;GO:0004674;GO:0005524;GO:0006468	K04466	T	veNOG09914	mitogen-activated protein kinase kinase kinase 14 [Source:NCBI gene;Acc:101791236]
MSTRG.24727.2	ENSAPLG00020016629	0.000634787	-0.979357	13	8574334	8581275	-	988	NUDT21	GO:0003729;GO:0005849;GO:0006378;GO:0016787	K14397	A	veNOG11231	nudix hydrolase 21 [Source:NCBI gene;Acc:101805298]
MSTRG.24727.2	ENSAPLG00020011029	0.00197651	0.963477	4	46817154	46848840	+	3036	USO1	GO:0000139;GO:0005515;GO:0005737;GO:0006886;GO:0048280;GO:0000139;GO:0005515;GO:0005737;GO:0006886;GO:0016192;GO:0048280;GO:0000139;GO:0005515;GO:0005737;GO:0006886;GO:0016192;GO:0048280;GO:0000139;GO:0005515;GO:0005737;GO:0006886;GO:0048280	-	U	veNOG09306	USO1 vesicle transport factor [Source:NCBI gene;Acc:101804497]
MSTRG.24727.2	ENSAPLG00020001361	0.00213773	-0.962007	2	76459981	76517680	+	2541	TENT4A	GO:0004652;GO:0016779;GO:0043631;GO:0004652;GO:0016779;GO:0043631	K03514	L	veNOG04758	terminal nucleotidyltransferase 4A [Source:HGNC Symbol;Acc:HGNC:16705]
MSTRG.24727.2	ENSAPLG00020017447	0.00284195	-0.956151	5	3812259	3814233	+	1477	MAPK1IP1L	-	-	-	-	mitogen-activated protein kinase 1 interacting protein 1 like [Source:NCBI gene;Acc:101804673]
MSTRG.24727.2	ENSAPLG00020010583	0.0029794	-0.955095	24	1220607	1227400	+	2682	TXLNA	GO:0019905	-	Z	veNOG01350	taxilin alpha [Source:HGNC Symbol;Acc:HGNC:30685]
MSTRG.24727.2	ENSAPLG00020004678	0.000849945	-0.976101	18	957268	959789	-	1873	SYNGR2	GO:0016020	-	U	veNOG15650	synaptogyrin 2 [Source:HGNC Symbol;Acc:HGNC:11499]
MSTRG.24727.2	ENSAPLG00020006739	0.00130248	-0.970386	14	10463989	10466720	+	1949	DUSP1	GO:0004725;GO:0006470;GO:0008138;GO:0016311;GO:0016791;GO:0017017	K04459	V	veNOG05505	dual specificity phosphatase 1 [Source:NCBI gene;Acc:101802393]
MSTRG.24727.2	ENSAPLG00020006239	0.00307788	-0.954353	6	6705632	6762798	-	3422	KANSL1L	GO:0000123	-	S	veNOG13984	KAT8 regulatory NSL complex subunit 1 like [Source:HGNC Symbol;Acc:HGNC:26310]
MSTRG.24727.2	ENSAPLG00020012288	0.00112829	0.972447	1	163539131	163731623	+	14229	MYCBP2	-	K10693	O	veNOG05921	MYC binding protein 2 [Source:HGNC Symbol;Acc:HGNC:23386]
MSTRG.24727.2	ENSAPLG00020000900	0.00312215	-0.954024	9	15566887	15574149	+	1803	TBCCD1	GO:0000902	K16810	S	veNOG13461	TBCC domain containing 1 [Source:HGNC Symbol;Acc:HGNC:25546]
MSTRG.24727.2	ENSAPLG00020005571	0.000336173	0.984992	15	13787181	13794676	-	878	PMM2	GO:0004615;GO:0009298	K17497	G	veNOG01243	phosphomannomutase 2 [Source:NCBI gene;Acc:101802718]
MSTRG.24727.2	ENSAPLG00020010211	0.00264799	-0.957685	21	6661191	6663603	-	1040	PHF13	-	-	R	veNOG10689	PHD finger protein 13 [Source:NCBI gene;Acc:101789932]
MSTRG.24727.2	ENSAPLG00020000262	0.0012431	-0.971072	4	76248662	76254854	-	2148	SMYD5	GO:0005515	-	B	veNOG02226;opiNOG21071	SMYD family member 5 [Source:NCBI gene;Acc:101794813]
MSTRG.24727.2	ENSAPLG00020016277	0.00120542	0.971516	1	25063103	25092565	+	1386	FAM3C	GO:0045721	-	S	veNOG02440	FAM3 metabolism regulating signaling molecule C [Source:HGNC Symbol;Acc:HGNC:18664]
MSTRG.24727.2	ENSAPLG00020000893	0.00116351	-0.972018	6	4101968	4116026	-	2417	WDR75	GO:0005515;GO:0005515	K14552	R	veNOG01393	WD repeat domain 75 [Source:HGNC Symbol;Acc:HGNC:25725]
MSTRG.24727.2	ENSAPLG00020005577	0.00332033	-0.952575	3	91573686	91607566	+	2834	ADSS2	GO:0004019;GO:0005525;GO:0005737;GO:0006164;GO:0006167	K01939	F	veNOG04987	adenylosuccinate synthase 2 [Source:NCBI gene;Acc:101805455]
MSTRG.24727.2	ENSAPLG00020008725	0.00154091	-0.967775	13	10653903	10659361	-	1435	POLR2C	GO:0003899;GO:0006351;GO:0046983;GO:0003899;GO:0006351;GO:0046983	K03011	K	COG0202;veNOG09897	RNA polymerase II subunit C [Source:HGNC Symbol;Acc:HGNC:9189]
MSTRG.24727.2	ENSAPLG00020003053	0.00191401	0.964063	5	31955253	31971924	-	4276	ATG13	GO:0000045;GO:0006914;GO:1990316;GO:0000045;GO:0006914;GO:1990316	K08331	S	veNOG14975	autophagy related 13 [Source:NCBI gene;Acc:101793818]
MSTRG.24727.2	ENSAPLG00020004264	0.000613218	0.979712	4	44423624	44548569	+	3467	FABP2	GO:0004114;GO:0005515;GO:0007165;GO:0008081;GO:0004114;GO:0005515;GO:0007165;GO:0008081;GO:0004114;GO:0005515;GO:0007165;GO:0008081;GO:0005504;GO:0008289	K13762	T	veNOG01639	Anas platyrhynchos fatty acid binding protein 2 (FABP2), mRNA. [Source:RefSeq mRNA;Acc:NM_001310343]
MSTRG.24727.2	ENSAPLG00020015844	0.000473425	-0.982181	3	1361494	1366165	-	1904	ZNF513	GO:0003676	-	R	veNOG02667	zinc finger protein 513 [Source:HGNC Symbol;Acc:HGNC:26498]
MSTRG.24727.2	ENSAPLG00020012395	0.00335934	-0.952295	28	1656318	1705320	+	2918	ELL	GO:0006366;GO:0006368;GO:0008023;GO:0042795	K15183	K	veNOG06497	elongation factor for RNA polymerase II [Source:HGNC Symbol;Acc:HGNC:23114]
MSTRG.24727.2	ENSAPLG00020007730	0.000172271	-0.989264	32	1763674	1779470	+	1902	LMNA	-	K12641	DY	veNOG03211	lamin A/C [Source:HGNC Symbol;Acc:HGNC:6636]
MSTRG.24727.2	ENSAPLG00020003409	0.00223833	0.961118	Z	49209968	49300367	-	4904	MEGF10	GO:0005515	-	T	veNOG04942	multiple EGF like domains 10 [Source:HGNC Symbol;Acc:HGNC:29634]
MSTRG.24727.2	ENSAPLG00020012585	0.000148139	-0.990046	24	4517721	4520319	-	1125	YTHDF2	GO:0003723	K20102	R	veNOG08200	YTH N6-methyladenosine RNA binding protein 2 [Source:HGNC Symbol;Acc:HGNC:31675]
MSTRG.24727.2	ENSAPLG00020012376	0.00206882	-0.962629	VSDN01000572.1	87622	95111	+	975	-	GO:0003723;GO:0006364;GO:0008168;GO:0003723;GO:0006364;GO:0008168	K14563	A	veNOG10955	-
MSTRG.24727.2	ENSAPLG00020013373	0.000148574	0.990031	7	17593619	17601934	+	1957	ANKRD1	GO:0005515	-	K	veNOG08204	ankyrin repeat domain 1 [Source:NCBI gene;Acc:101793382]
MSTRG.24727.2	ENSAPLG00020017862	0.000872426	-0.975785	6	10159448	10178528	+	3894	SH3BP4	GO:0005515;GO:0017016;GO:0032007	K20066	T	veNOG02258	SH3 domain binding protein 4 [Source:HGNC Symbol;Acc:HGNC:10826]
MSTRG.24727.2	ENSAPLG00020014776	0.00115683	-0.972099	6	3450312	3458300	-	2196	NABP1	-	-	R	veNOG03884	nucleic acid binding protein 1 [Source:NCBI gene;Acc:101795227]
MSTRG.24727.2	ENSAPLG00020007084	0.00183351	-0.964831	5	53403803	53410564	+	2423	KBTBD4	GO:0005515	K10472	T	veNOG01658	kelch repeat and BTB domain containing 4 [Source:NCBI gene;Acc:101800049]
MSTRG.24727.2	ENSAPLG00020016459	0.00262223	0.957893	1	28093846	28139071	-	835	MDFIC	-	-	K	veNOG05432	MyoD family inhibitor domain containing [Source:HGNC Symbol;Acc:HGNC:28870]
MSTRG.24727.2	ENSAPLG00020003129	0.00136541	-0.969676	1	206443613	206451028	+	1631	SPCS2	GO:0005787;GO:0006465;GO:0008233;GO:0016021;GO:0005787;GO:0006465;GO:0008233;GO:0016021	K12947	U	veNOG01492	signal peptidase complex subunit 2 [Source:HGNC Symbol;Acc:HGNC:28962]
MSTRG.24727.2	ENSAPLG00020012868	0.00361037	-0.95053	21	3628222	3642919	+	3219	EXOSC10	GO:0000166;GO:0000176;GO:0003676;GO:0003824;GO:0006139;GO:0006396;GO:0008408;GO:0044237	K12591	J	veNOG14153	exosome component 10 [Source:HGNC Symbol;Acc:HGNC:9138]
MSTRG.24727.2	ENSAPLG00020017816	0.00344725	-0.95167	3	96889751	96921875	-	2902	INTS7	GO:0016180;GO:0032039;GO:0016180;GO:0032039	K13144	S	veNOG01520	integrator complex subunit 7 [Source:HGNC Symbol;Acc:HGNC:24484]
MSTRG.24727.2	ENSAPLG00020017073	0.00290124	-0.955693	23	2417499	2424077	+	1023	HMBS	GO:0004418;GO:0018160;GO:0033014	K01749	H	veNOG04770	hydroxymethylbilane synthase [Source:HGNC Symbol;Acc:HGNC:4982]
MSTRG.24727.2	ENSAPLG00020014599	0.000847128	-0.97614	5	53765303	53772274	-	2701	VPS51	-	K20296	U	veNOG13601	VPS51 subunit of GARP complex [Source:HGNC Symbol;Acc:HGNC:1172]
MSTRG.24727.2	ENSAPLG00020016708	0.000781974	-0.97708	17	13771706	13780912	+	1137	MVK	GO:0005524	K00869	I	veNOG13357	mevalonate kinase [Source:HGNC Symbol;Acc:HGNC:7530]
MSTRG.24727.2	ENSAPLG00020016901	0.00116669	0.97198	2	54084094	54156626	+	7230	MYOM1	GO:0005515;GO:0005515	-	Z	veNOG01453	myomesin 1 [Source:HGNC Symbol;Acc:HGNC:7613]
MSTRG.24727.2	ENSAPLG00020002523	0.00169988	-0.966145	12	14123619	14148315	-	4960	FANCI	GO:0006281	K10895	S	veNOG03752	FA complementation group I [Source:NCBI gene;Acc:101792078]
MSTRG.24727.2	ENSAPLG00020009845	0.00128015	0.970642	13	12332796	12384353	-	1022	-	GO:0005515	K19324	S	veNOG08845	brain expressed associated with NEDD4 1 [Source:NCBI gene;Acc:101792517]
MSTRG.24727.2	ENSAPLG00020006800	0.00119643	0.971623	4	69390506	69439014	-	2899	CRMP1	GO:0000226;GO:0005737;GO:0007399;GO:0007411;GO:0016787;GO:0016810;GO:0000226;GO:0005737;GO:0007399;GO:0007411;GO:0016787;GO:0016810	-	F	veNOG08016	collapsin response mediator protein 1 [Source:NCBI gene;Acc:101804887]
MSTRG.24727.2	ENSAPLG00020004272	0.00168684	-0.966275	6	32042628	32045046	-	1260	BCS1L	GO:0005524;GO:0034551	K08900	O	veNOG14984	BCS1 homolog, ubiquinol-cytochrome c reductase complex chaperone [Source:HGNC Symbol;Acc:HGNC:1020]
MSTRG.24727.2	ENSAPLG00020014407	0.000852275	-0.976068	25	4027525	4041629	-	2256	-	GO:0005178;GO:0007155;GO:0007229;GO:0008305;GO:0070527	K06493	W	veNOG04473	-
MSTRG.24727.2	ENSAPLG00020015701	0.000583691	-0.980208	26	3595281	3598109	+	1320	BYSL	-	K14797	W	veNOG13629	bystin like [Source:HGNC Symbol;Acc:HGNC:1157]
MSTRG.24727.2	ENSAPLG00020014819	0.000661962	0.978918	2	38944579	38986558	-	1123	RAB2A	GO:0003924;GO:0005525	K07877	U	veNOG04721	RAB2A, member RAS oncogene family [Source:HGNC Symbol;Acc:HGNC:9763]
MSTRG.24727.2	ENSAPLG00020017837	0.00283133	0.956234	6	8789274	8830309	+	1691	-	-	K10687	O	veNOG01676	-
MSTRG.24727.2	ENSAPLG00020011021	0.000581452	0.980246	4	46788623	46815487	-	4166	G3BP2	GO:0003676;GO:0003723;GO:0034063;GO:0003676;GO:0034063	-	T	veNOG05094	G3BP stress granule assembly factor 2 [Source:NCBI gene;Acc:101804682]
MSTRG.24727.2	ENSAPLG00020018417	0.00165262	0.966621	10	6705313	6723236	-	3437	ECM2	GO:0005515	K08119	R	veNOG03448	extracellular matrix protein 2 [Source:HGNC Symbol;Acc:HGNC:3154]
MSTRG.24727.2	ENSAPLG00020004851	0.00199806	-0.963277	18	1056773	1060873	-	1403	SIRT7	GO:0070403;GO:0070403	K11417	K	veNOG02923	sirtuin 7 [Source:NCBI gene;Acc:101800216]
MSTRG.24727.2	ENSAPLG00020005186	0.00154052	-0.967779	15	13678515	13719674	+	4115	CRAMP1	-	-	R	veNOG09032	cramped chromatin regulator homolog 1 [Source:HGNC Symbol;Acc:HGNC:14122]
MSTRG.24727.2	ENSAPLG00020008202	0.000417216	-0.983276	13	20596051	20599617	-	2219	-	GO:0017119;GO:0017119	K20295	U	veNOG12584	-
MSTRG.24727.2	ENSAPLG00020013707	0.000211532	-0.988101	9	12871739	12872830	+	1092	FAM43A	GO:0005515	-	S	veNOG07213	family with sequence similarity 43 member A [Source:NCBI gene;Acc:106015344]
MSTRG.24727.2	ENSAPLG00020000875	0.00295994	-0.955243	1	126069926	126072925	+	3000	ZBTB21	GO:0003676;GO:0005515	-	R	veNOG08878	zinc finger and BTB domain containing 21 [Source:HGNC Symbol;Acc:HGNC:13083]
MSTRG.24727.2	ENSAPLG00020006876	0.00103847	-0.973572	7	34771274	34772511	+	367	ANAPC16	GO:0005680;GO:0016567	-	SO	NOG54586;veNOG21871	anaphase promoting complex subunit 16 [Source:HGNC Symbol;Acc:HGNC:26976]
MSTRG.24727.2	ENSAPLG00020013302	0.000591755	0.980072	3	55079748	55094083	+	2109	SMPDL3A	GO:0016787	K01128	I	veNOG05556	sphingomyelin phosphodiesterase acid like 3A [Source:HGNC Symbol;Acc:HGNC:17389]
MSTRG.24727.2	ENSAPLG00020009220	0.00127114	0.970746	3	108092132	108135407	-	3224	GPCPD1	GO:0006629;GO:0008081;GO:0030246;GO:0046475;GO:0047389;GO:2001070;GO:0006629;GO:0008081;GO:0030246;GO:0046475;GO:0047389;GO:2001070;GO:0006629;GO:0008081;GO:0030246;GO:0046475;GO:0047389;GO:2001070	K18695	R	veNOG12423	glycerophosphocholine phosphodiesterase 1 [Source:HGNC Symbol;Acc:HGNC:26957]
MSTRG.24727.2	ENSAPLG00020001267	0.000130134	0.990671	7	16787650	16858863	-	6743	MYOF	GO:0007520;GO:0016021;GO:0007520;GO:0016021;GO:0007520;GO:0016021;GO:0007520;GO:0016021;GO:0007520;GO:0016021;GO:0007520;GO:0016021;GO:0007520	-	M	opiNOG03970;veNOG00317	myoferlin [Source:HGNC Symbol;Acc:HGNC:3656]
MSTRG.24727.2	ENSAPLG00020008636	0.000892089	-0.975513	13	20690471	20693221	-	1659	NOB1	GO:0000469;GO:0004521;GO:0042274	K11883	O	veNOG10977	NIN1 (RPN12) binding protein 1 homolog [Source:HGNC Symbol;Acc:HGNC:29540]
MSTRG.24727.2	ENSAPLG00020016465	0.00227153	-0.960829	20	11465951	11471082	-	2034	NSUN5	GO:0008168	K15264	D	veNOG01282	NOP2/Sun RNA methyltransferase 5 [Source:HGNC Symbol;Acc:HGNC:16385]
MSTRG.24727.2	ENSAPLG00020014917	0.00203992	-0.962892	28	1989582	1991109	+	897	-	GO:0003677;GO:0003700;GO:0005634;GO:0006355;GO:0006357	K04449	K	veNOG02451	-
MSTRG.24727.2	ENSAPLG00020000747	0.000512959	0.98145	1	39539222	39739145	+	4102	TRHDE	GO:0004177;GO:0006508;GO:0008237;GO:0008270;GO:0016020;GO:0004177;GO:0006508;GO:0008237;GO:0008270;GO:0016020;GO:0004177;GO:0006508;GO:0008237;GO:0008270;GO:0016020;GO:0004177;GO:0006508;GO:0008237;GO:0008270;GO:0016020	K01306	OE	veNOG10954	thyrotropin releasing hormone degrading enzyme [Source:HGNC Symbol;Acc:HGNC:30748]
MSTRG.24727.2	ENSAPLG00020008512	0.00299239	-0.954997	7	37728316	37773313	-	4302	CHUK	GO:0004672;GO:0005524;GO:0006468;GO:0008384;GO:0004672;GO:0005524;GO:0006468;GO:0004672;GO:0005524;GO:0006468;GO:0004672;GO:0005524;GO:0006468	K04467	T	veNOG03868	component of inhibitor of nuclear factor kappa B kinase complex [Source:HGNC Symbol;Acc:HGNC:1974]
MSTRG.24727.2	ENSAPLG00020017583	0.00367107	0.950112	14	3124499	3144700	+	1930	PCBD2	GO:0006729;GO:0008124	K01724	K	veNOG23681	pterin-4 alpha-carbinolamine dehydratase 2 [Source:NCBI gene;Acc:101790902]
MSTRG.24727.2	ENSAPLG00020017259	0.00205819	-0.962725	11	12396764	12433261	+	2357	RPS6KA6	GO:0000287;GO:0004672;GO:0004674;GO:0005524;GO:0006468;GO:0035556	K04373	T	veNOG00095	ribosomal protein S6 kinase A6 [Source:NCBI gene;Acc:101798660]
MSTRG.24727.2	ENSAPLG00020006985	0.00357805	0.950754	1	86131416	86158240	+	2204	B4GALT4	GO:0005975;GO:0016757	K07969	G	veNOG13278	beta-1,4-galactosyltransferase 4 [Source:HGNC Symbol;Acc:HGNC:927]
MSTRG.24727.2	ENSAPLG00020017907	0.000600573	-0.979923	11	15526054	15530999	-	1889	MARS2	GO:0000166;GO:0004812;GO:0004825;GO:0005524;GO:0006418;GO:0006431;GO:0000166;GO:0004812;GO:0004825;GO:0005524;GO:0006418;GO:0006431;GO:0000166;GO:0004812;GO:0004825;GO:0005524;GO:0006418;GO:0006431;GO:0000166;GO:0004812;GO:0004825;GO:0005524;GO:0006418;GO:0006431;GO:0000166;GO:0004812;GO:0004825;GO:0005524;GO:0006418;GO:0006431;GO:0000166;GO:0004812;GO:0004825;GO:0005524;GO:0006418;GO:0006431	K01874	J	veNOG00701	methionyl-tRNA synthetase 2, mitochondrial [Source:HGNC Symbol;Acc:HGNC:25133]
MSTRG.24727.2	ENSAPLG00020002065	0.00173567	-0.965788	12	20783862	20789338	+	2761	FEM1B	GO:0005515	K10349	R	veNOG14777	fem-1 homolog B [Source:HGNC Symbol;Acc:HGNC:3649]
MSTRG.24727.2	ENSAPLG00020018184	0.00345293	-0.95163	25	2739839	2742064	-	2146	KLHL11	GO:0005515	K10449	R	veNOG10575	kelch like family member 11 [Source:HGNC Symbol;Acc:HGNC:19008]
MSTRG.24727.2	ENSAPLG00020000712	0.00239291	-0.959789	1	103830521	103837658	-	3826	HSPA13	-	K09491	O	veNOG03004	heat shock protein family A (Hsp70) member 13 [Source:HGNC Symbol;Acc:HGNC:11375]
MSTRG.24727.2	ENSAPLG00020012013	0.00322794	-0.953245	2	108702977	108715784	+	1695	-	GO:0003676;GO:0003676	-	R	veNOG19073	tRNA selenocysteine 1-associated protein 1-like [Source:NCBI gene;Acc:110352505]
MSTRG.24727.2	ENSAPLG00020016568	0.00256245	0.958379	12	20010390	20047798	+	2417	MAP2K1	GO:0004672;GO:0005524;GO:0006468;GO:0004672;GO:0005524;GO:0006468;GO:0004672;GO:0005524;GO:0006468	K04368	T	veNOG06279;NOG02850	mitogen-activated protein kinase kinase 1 [Source:NCBI gene;Acc:101791037]
MSTRG.24727.2	ENSAPLG00020005680	0.000188434	-0.988771	14	5951001	5958355	-	1837	RBM22	GO:0000398;GO:0003676;GO:0046872;GO:0000398;GO:0003676;GO:0046872	K12872	A	veNOG10686	RNA binding motif protein 22 [Source:HGNC Symbol;Acc:HGNC:25503]
MSTRG.24727.2	ENSAPLG00020015373	0.00226889	-0.960852	Z	1758579	1766287	+	1440	MEX3C	GO:0003676;GO:0003723	K15686	O	veNOG09419	mex-3 RNA binding family member C [Source:HGNC Symbol;Acc:HGNC:28040]
MSTRG.24727.2	ENSAPLG00020016889	0.000705747	0.97823	9	8749259	8806773	+	4802	ATP11B	GO:0000166;GO:0000287;GO:0005524;GO:0015914;GO:0016021;GO:0140326;GO:0000166;GO:0000287;GO:0005524;GO:0015914;GO:0016021;GO:0140326;GO:0000166;GO:0000287;GO:0005524;GO:0015914;GO:0016021;GO:0140326;GO:0000166;GO:0000287;GO:0005524;GO:0015914;GO:0016021;GO:0140326	K01530	P	opiNOG02315;veNOG01119	ATPase phospholipid transporting 11B (putative) [Source:NCBI gene;Acc:101793669]
MSTRG.24727.2	ENSAPLG00020007841	0.00193888	-0.963829	3	107044156	107055744	-	2065	PEX6	GO:0005524	K13339	O	veNOG03286	peroxisomal biogenesis factor 6 [Source:HGNC Symbol;Acc:HGNC:8859]
MSTRG.24727.2	ENSAPLG00020001409	0.00122368	-0.9713	8	32158328	32176083	+	1581	SRSF11	GO:0003676;GO:0008380	K12899	A	veNOG00280	serine and arginine rich splicing factor 11 [Source:NCBI gene;Acc:101793018]
MSTRG.24727.2	ENSAPLG00020007003	0.00202833	-0.962999	9	9544568	9563209	-	3545	EIF2B5	GO:0005515;GO:0009058;GO:0016779	K03240	J	veNOG00762	eukaryotic translation initiation factor 2B subunit epsilon [Source:NCBI gene;Acc:101803707]
MSTRG.24727.2	ENSAPLG00020015683	0.000150093	-0.98998	32	1704049	1709619	-	1314	-	GO:0005515	K04523	O	veNOG08797	-
MSTRG.24727.2	ENSAPLG00020000443	0.00347308	-0.951488	2	135325804	135335603	-	2634	MIOS	GO:0005515	K20407	R	veNOG11159	meiosis regulator for oocyte development [Source:HGNC Symbol;Acc:HGNC:21905]
MSTRG.24727.2	ENSAPLG00020005343	0.00291164	0.955613	3	56791372	56796943	+	239	CENPW	GO:0000278;GO:0003677;GO:0046982;GO:0051382;GO:0000278;GO:0003677;GO:0046982;GO:0051382	-	S	veNOG24853	centromere protein W [Source:HGNC Symbol;Acc:HGNC:21488]
MSTRG.24727.2	ENSAPLG00020015518	0.000370412	-0.984244	23	1292800	1306328	+	1868	PCSK7	GO:0004252;GO:0006508	K08673	O	veNOG03753	proprotein convertase subtilisin/kexin type 7 [Source:HGNC Symbol;Acc:HGNC:8748]
MSTRG.24727.2	ENSAPLG00020015344	0.00315095	-0.95381	32	1487739	1489598	+	633	MRPL24	GO:0003735;GO:0005840;GO:0006412	K02895	J	veNOG11185	mitochondrial ribosomal protein L24 [Source:HGNC Symbol;Acc:HGNC:14037]
MSTRG.24727.2	ENSAPLG00020002742	0.000865349	-0.975884	10	2292037	2300246	+	1878	ACTR8	GO:0006338;GO:0031011;GO:0006338;GO:0031011	K11673	Z	veNOG01010	actin related protein 8 [Source:HGNC Symbol;Acc:HGNC:14672]
MSTRG.24727.2	ENSAPLG00020000871	0.00171577	-0.965986	5	33582077	33638965	+	11149	MGA	GO:0003700;GO:0005634;GO:0006355;GO:0046983;GO:0071339;GO:0003700;GO:0005634;GO:0006355;GO:0046983;GO:0071339;GO:0003700;GO:0005634;GO:0006355;GO:0046983;GO:0071339;GO:0003700;GO:0005634;GO:0006355;GO:0046983;GO:0071339;GO:0003700;GO:0005634;GO:0006355;GO:0046983;GO:0071339	-	K	veNOG02317	MAX dimerization protein MGA [Source:NCBI gene;Acc:101804296]
MSTRG.24727.2	ENSAPLG00020016361	0.00140865	-0.969197	8	27845491	27849463	+	1396	MRPL37	GO:0003735;GO:0005739;GO:0005840;GO:0006412	K17418	J	veNOG16498	mitochondrial ribosomal protein L37 [Source:HGNC Symbol;Acc:HGNC:14034]
MSTRG.24727.2	ENSAPLG00020006907	0.00194646	-0.963758	9	9470661	9472928	-	940	-	-	-	R	veNOG25574;veNOG10689;opiNOG07455	-
MSTRG.24727.2	ENSAPLG00020005724	0.00222335	0.961249	4	16427843	16440911	+	1527	PPP2CB	GO:0016787	K04382	T	veNOG03908;COG0639	protein phosphatase 2 catalytic subunit beta [Source:NCBI gene;Acc:101799879]
MSTRG.24727.2	ENSAPLG00020005757	0.00213926	-0.961994	1	114052868	114059614	-	999	PSMG1	GO:0005783;GO:0043248	K11875	O	veNOG00508	proteasome assembly chaperone 1 [Source:HGNC Symbol;Acc:HGNC:3043]
MSTRG.24727.2	ENSAPLG00020017669	0.000205818	0.988263	14	5008669	5021575	-	3184	GFPT2	GO:0004360;GO:0097367;GO:1901135;GO:1901137;GO:0097367;GO:1901135	K00820	M	veNOG02012	glutamine-fructose-6-phosphate transaminase 2 [Source:HGNC Symbol;Acc:HGNC:4242]
MSTRG.24727.2	ENSAPLG00020013978	0.00214952	-0.961902	10	13207675	13271496	+	6243	SETD5	GO:0005515;GO:0005515	-	R	veNOG09918	SET domain containing 5 [Source:HGNC Symbol;Acc:HGNC:25566]
MSTRG.24727.2	ENSAPLG00020017370	0.0016934	-0.96621	27	3405778	3413251	-	702	-	GO:0005085;GO:0005096;GO:0007264;GO:0016477	K17707	T	veNOG00166	-
MSTRG.24727.2	ENSAPLG00020004307	0.00258669	0.958181	Z	65549271	65592001	-	3483	LVRN	GO:0006508;GO:0008237;GO:0008270;GO:0006508;GO:0008237;GO:0008270;GO:0006508;GO:0008237;GO:0008270;GO:0006508;GO:0008237;GO:0008270;GO:0006508;GO:0008237;GO:0008270	K13724	OE	veNOG01169	laeverin [Source:NCBI gene;Acc:101796233]
MSTRG.24727.2	ENSAPLG00020015788	0.00331117	-0.952641	10	9794989	9796789	+	477	-	GO:0003676	K13190	R	veNOG11859	-
MSTRG.24727.2	ENSAPLG00020012539	0.00367814	-0.950064	28	3231816	3236276	+	1314	UBXN6	GO:0005515;GO:0005515	K14011	O	veNOG10025	UBX domain protein 6 [Source:HGNC Symbol;Acc:HGNC:14928]
MSTRG.24727.2	ENSAPLG00020012080	0.00136978	-0.969627	1	122994702	123031850	-	4640	MED14	GO:0003712;GO:0006357;GO:0016592;GO:0003712;GO:0006357;GO:0016592;GO:0003712;GO:0006357;GO:0016592;GO:0003712;GO:0006357;GO:0016592;GO:0003712;GO:0006357;GO:0016592	K15156	K	veNOG01541	mediator complex subunit 14 [Source:HGNC Symbol;Acc:HGNC:2370]
MSTRG.24727.2	ENSAPLG00020013685	0.00207597	-0.962564	5	24525765	24533492	-	1217	GEMIN2	GO:0000245;GO:0000387;GO:0005681	K13130	A	veNOG03431	gem nuclear organelle associated protein 2 [Source:NCBI gene;Acc:101796623]
MSTRG.24727.2	ENSAPLG00020011396	0.000502776	-0.981636	18	8611197	8617271	-	1667	SPHK1	GO:0003951;GO:0016301	K04718	TI	veNOG11206	sphingosine kinase 1 [Source:HGNC Symbol;Acc:HGNC:11240]
MSTRG.24727.2	ENSAPLG00020003689	0.00148861	-0.96833	1	64359877	64396544	-	1523	WASHC1	GO:0005769;GO:0034314;GO:0043014;GO:0071203	K18461	Z	veNOG03245	WASH complex subunit 1 [Source:HGNC Symbol;Acc:HGNC:24361]
MSTRG.24727.2	ENSAPLG00020002950	0.00357591	0.950769	15	246661	256024	-	948	GNPTG	-	K10087	T	veNOG01266	N-acetylglucosamine-1-phosphate transferase subunit gamma [Source:NCBI gene;Acc:101798677]
MSTRG.24727.2	ENSAPLG00020012019	0.00254382	-0.958531	2	108716543	108971533	+	6377	NUP153	-	K14296	YU	veNOG03247	nucleoporin 153 [Source:HGNC Symbol;Acc:HGNC:8062]
MSTRG.24727.2	ENSAPLG00020002696	0.000362345	-0.984417	15	5896661	5924982	+	6548	INTS1	GO:0032039;GO:0034474;GO:0032039;GO:0034474	K13138	S	veNOG11956	integrator complex subunit 1 [Source:HGNC Symbol;Acc:HGNC:24555]
MSTRG.24727.2	ENSAPLG00020009458	0.00035321	-0.984615	2	762476	787825	+	1668	PUF60	GO:0003676;GO:0003676;GO:0003676;GO:0003676	K12838	A	veNOG03988	poly(U) binding splicing factor 60 [Source:NCBI gene;Acc:101790365]
MSTRG.24727.2	ENSAPLG00020009162	0.00165853	-0.966561	17	10196402	10203065	-	2164	PES1	GO:0005730;GO:0042254;GO:0005730;GO:0042254;GO:0005730;GO:0042254;GO:0005730;GO:0042254	K14843	A	veNOG00868	pescadillo ribosomal biogenesis factor 1 [Source:HGNC Symbol;Acc:HGNC:8848]
MSTRG.24727.2	ENSAPLG00020003200	0.00061062	0.979755	23	462951	466250	+	551	PTS	GO:0003874;GO:0006729;GO:0003874;GO:0006729	K01737	H	veNOG19169	6-pyruvoyltetrahydropterin synthase [Source:HGNC Symbol;Acc:HGNC:9689]
MSTRG.24727.2	ENSAPLG00020018329	0.000533248	-0.981086	15	11531384	11536521	-	942	-	GO:0005247;GO:0006821;GO:0016020;GO:0055085	K05016	P	veNOG02179	-
MSTRG.24727.2	ENSAPLG00020005090	0.000289708	0.98607	15	13620633	13644294	+	1004	TMEM204	-	-	S	veNOG07580	transmembrane protein 204 [Source:NCBI gene;Acc:101789936]
MSTRG.24727.2	ENSAPLG00020016324	0.000345246	0.98479	8	27201845	27209596	+	2324	CPT2	GO:0016746	K08766	I	veNOG01877	carnitine palmitoyltransferase 2 [Source:HGNC Symbol;Acc:HGNC:2330]
MSTRG.24727.2	ENSAPLG00020012927	0.00128943	0.970536	15	8762209	8770700	+	2665	GPRC5B	GO:0004930;GO:0007186;GO:0016021	K04619	T	veNOG14064	G protein-coupled receptor class C group 5 member B [Source:HGNC Symbol;Acc:HGNC:13308]
MSTRG.24727.2	ENSAPLG00020009190	0.00136547	-0.969675	5	58027061	58046698	-	612	IMMP1L	GO:0006508;GO:0008236;GO:0016020	K09647	U	veNOG02393	inner mitochondrial membrane peptidase subunit 1 [Source:NCBI gene;Acc:101796046]
MSTRG.24727.2	ENSAPLG00020001917	0.00192613	-0.963949	1	63254760	63260821	+	1884	YARS2	GO:0000166;GO:0003723;GO:0004812;GO:0004831;GO:0005524;GO:0006418;GO:0006437;GO:0000166;GO:0003723;GO:0004812;GO:0004831;GO:0005524;GO:0006418;GO:0006437;GO:0000166;GO:0003723;GO:0004812;GO:0004831;GO:0005524;GO:0006418;GO:0006437;GO:0000166;GO:0004812;GO:0004831;GO:0005524;GO:0006418;GO:0006437;GO:0000166;GO:0003723;GO:0004812;GO:0004831;GO:0005524;GO:0006418;GO:0006437	K01866	J	veNOG04284	tyrosyl-tRNA synthetase 2 [Source:HGNC Symbol;Acc:HGNC:24249]
MSTRG.24727.2	ENSAPLG00020016286	0.00308811	0.954277	8	26987741	26996425	+	969	GPX7	GO:0004602;GO:0006979;GO:0055114	K00432	O	veNOG01809	glutathione peroxidase 7 [Source:HGNC Symbol;Acc:HGNC:4559]
MSTRG.24727.2	ENSAPLG00020003559	0.00136239	-0.969709	5	35267236	35276730	-	1525	-	GO:0005515;GO:0005515;GO:0005515;GO:0005515	K11799	R	veNOG01274	-
MSTRG.24727.2	ENSAPLG00020013410	0.00194122	-0.963807	23	7698630	7727854	+	2089	MSANTD2	-	-	S	veNOG10713	Myb/SANT DNA binding domain containing 2 [Source:NCBI gene;Acc:101799061]
MSTRG.24727.2	ENSAPLG00020018469	0.0024963	-0.958923	15	12377510	12381057	+	1054	DECR2	-	K13237	Q	veNOG05968	2,4-dienoyl-CoA reductase 2 [Source:HGNC Symbol;Acc:HGNC:2754]
MSTRG.24727.2	ENSAPLG00020009813	0.000324382	-0.985258	32	848822	850438	+	1368	PYGO2	-	-	R	veNOG00017	pygopus family PHD finger 2 [Source:NCBI gene;Acc:113839876]
MSTRG.24727.2	ENSAPLG00020016457	0.000702343	-0.978283	20	6535355	6549727	+	2942	LIG3	GO:0003677;GO:0003910;GO:0005524;GO:0006281;GO:0006310;GO:0008270;GO:0071897	K10776	L	veNOG10047	DNA ligase 3 [Source:HGNC Symbol;Acc:HGNC:6600]
MSTRG.24727.2	ENSAPLG00020003520	0.00259198	-0.958138	1	44050668	44083791	-	2175	-	GO:0003729;GO:0005685;GO:0006376;GO:0003729;GO:0005685;GO:0006376	K13212	A	veNOG11501	putative RNA-binding protein Luc7-like 2 [Source:NCBI gene;Acc:101802533]
MSTRG.24727.2	ENSAPLG00020010234	0.00205041	-0.962796	2	80383047	80402558	-	3521	PRPF4B	GO:0004672;GO:0005524;GO:0006468;GO:0004672;GO:0005524;GO:0006468;GO:0004672;GO:0005524;GO:0006468	K08827	A	veNOG00398	pre-mRNA processing factor 4B [Source:HGNC Symbol;Acc:HGNC:17346]
MSTRG.24727.2	ENSAPLG00020013569	0.00156925	-0.967479	15	3827048	3871140	+	4203	SMURF1	GO:0004842;GO:0005515;GO:0006511;GO:0061630	K04678	O	veNOG07573	SMAD specific E3 ubiquitin protein ligase 1 [Source:NCBI gene;Acc:101801328]
MSTRG.24727.2	ENSAPLG00020008141	0.00112586	0.972477	1	187541693	187674549	-	1116	SGCG	GO:0016012;GO:0016021	K12564	Z	veNOG06638	sarcoglycan gamma [Source:HGNC Symbol;Acc:HGNC:10809]
MSTRG.24727.2	ENSAPLG00020002941	0.00284275	-0.956145	26	217819	247423	+	5449	AMPD1	GO:0003876;GO:0009168;GO:0019239;GO:0032264;GO:0003876;GO:0009168;GO:0019239;GO:0032264;GO:0003876;GO:0009168;GO:0019239;GO:0032264;GO:0003876;GO:0009168;GO:0019239;GO:0032264;GO:0003876;GO:0009168;GO:0019239;GO:0032264	K01490	F	veNOG07702	adenosine monophosphate deaminase 1 [Source:NCBI gene;Acc:101794720]
MSTRG.24727.2	ENSAPLG00020006028	0.00174795	-0.965667	7	14742495	14753037	-	4978	RRP12	-	K14794	A	veNOG03678	ribosomal RNA processing 12 homolog [Source:HGNC Symbol;Acc:HGNC:29100]
MSTRG.24727.2	ENSAPLG00020011794	0.00059587	-0.980002	14	8831121	8837020	-	834	KIAA1191	-	-	R	veNOG03582	KIAA1191 [Source:HGNC Symbol;Acc:HGNC:29209]
MSTRG.24727.2	ENSAPLG00020009494	0.00249547	-0.95893	Z	13333322	13362025	+	3002	OSMR	GO:0004896;GO:0005515;GO:0016020	K05057	T	euNOG33779;veNOG07344	oncostatin M receptor [Source:HGNC Symbol;Acc:HGNC:8507]
MSTRG.24727.2	ENSAPLG00020015330	0.00118896	-0.971712	8	10147547	10151682	-	825	PRKAB2	GO:0005515;GO:0050790	K07199	G	veNOG03912	protein kinase AMP-activated non-catalytic subunit beta 2 [Source:NCBI gene;Acc:101803934]
MSTRG.24727.2	ENSAPLG00020004672	0.000915418	0.975193	4	32985912	33063662	+	3458	SH3D19	GO:0005515;GO:0005515	-	T	veNOG09951	SH3 domain containing 19 [Source:HGNC Symbol;Acc:HGNC:30418]
MSTRG.24727.2	ENSAPLG00020007049	0.00303201	0.954697	3	65035270	65039012	-	1048	GTF2H5	GO:0000439;GO:0006289;GO:0006355	K10845	K	veNOG24594;opiNOG42663	general transcription factor IIH subunit 5 [Source:NCBI gene;Acc:101801404]
MSTRG.24727.2	ENSAPLG00020017387	0.000866127	-0.975873	9	15155662	15159775	-	1760	WDR53	GO:0005515	-	R	veNOG11824	WD repeat domain 53 [Source:HGNC Symbol;Acc:HGNC:28786]
MSTRG.24727.2	ENSAPLG00020008337	0.00141883	0.969085	Z	35793826	35912185	+	6044	FOCAD	-	-	S	veNOG13499	focadhesin [Source:HGNC Symbol;Acc:HGNC:23377]
MSTRG.24727.2	ENSAPLG00020015980	0.000323844	0.98527	8	4332187	4336669	-	1298	EXTL2	GO:0006486;GO:0016021;GO:0016757	K02369	G	veNOG03506	exostosin like glycosyltransferase 2 [Source:NCBI gene;Acc:101792118]
MSTRG.24727.2	ENSAPLG00020004740	0.00100434	-0.974011	1	30886398	30888426	-	600	DNAJB9	-	K09515	O	veNOG06241	DnaJ heat shock protein family (Hsp40) member B9 [Source:HGNC Symbol;Acc:HGNC:6968]
MSTRG.24727.2	ENSAPLG00020007379	0.00108459	-0.972988	1	54940502	54959449	+	1927	-	GO:0004672;GO:0005524;GO:0006468;GO:0004672;GO:0005524;GO:0006468	K08960	T	veNOG12163	casein kinase I [Source:NCBI gene;Acc:101802293]
MSTRG.24727.2	ENSAPLG00020006167	0.00352854	0.951099	1	72743552	72836059	-	3995	FBLN1	GO:0005509;GO:0005576;GO:0016504;GO:0030198;GO:0005509;GO:0005576;GO:0016504;GO:0030198;GO:0005509;GO:0005515;GO:0005576;GO:0016504;GO:0030198;GO:0062023	K17307	T	opiNOG01768;veNOG11820	fibulin 1 [Source:NCBI gene;Acc:101794773]
MSTRG.24727.2	ENSAPLG00020016924	0.000473139	0.982187	2	114992046	114995127	-	1765	-	-	K08135	W	opiNOG13677;veNOG00509;KOG3546	-
MSTRG.24727.2	ENSAPLG00020015738	0.0035173	-0.951177	23	1322285	1328001	-	2211	PAFAH1B2	-	K16795	TV	veNOG06651	platelet activating factor acetylhydrolase 1b catalytic subunit 2 [Source:NCBI gene;Acc:101794650]
MSTRG.24727.2	ENSAPLG00020006211	0.000333512	0.985052	6	23259059	23291628	+	1560	SNX4	GO:0015031;GO:0035091	K17919	U	veNOG08481	sorting nexin 4 [Source:HGNC Symbol;Acc:HGNC:11175]
MSTRG.24727.2	ENSAPLG00020008213	0.000626479	-0.979493	1	55175502	55182682	-	2519	GGA1	GO:0006886;GO:0016192	K12404	U	veNOG07857;meNOG07751	golgi associated, gamma adaptin ear containing, ARF binding protein 1 [Source:HGNC Symbol;Acc:HGNC:17842]
MSTRG.24727.2	ENSAPLG00020011042	0.00043246	-0.982972	15	15864756	15875010	-	778	ROGDI	-	-	S	veNOG04424	rogdi atypical leucine zipper [Source:HGNC Symbol;Acc:HGNC:29478]
MSTRG.24727.2	ENSAPLG00020006018	0.00195907	-0.96364	14	12450148	12463857	-	1860	-	GO:0004407;GO:0016575;GO:0004407;GO:0016575;GO:0004407;GO:0016575;GO:0004407;GO:0016575;GO:0004407;GO:0016575	K11404	B	veNOG15115	histone deacetylase 3 [Source:NCBI gene;Acc:101795547]
MSTRG.24727.2	ENSAPLG00020007643	0.00316657	-0.953695	32	413522	426424	-	2777	GATAD2B	GO:0000122;GO:0006355;GO:0008270;GO:0043565	-	S	veNOG13402	GATA zinc finger domain containing 2B [Source:HGNC Symbol;Acc:HGNC:30778]
MSTRG.24727.2	ENSAPLG00020009169	0.000608404	0.979792	Z	11273221	11445588	-	7671	ADAMTS12	GO:0004222;GO:0006508;GO:0008233;GO:0008237	K08626	O	veNOG12289	ADAM metallopeptidase with thrombospondin type 1 motif 12 [Source:HGNC Symbol;Acc:HGNC:14605]
MSTRG.24727.2	ENSAPLG00020006147	0.00081217	0.97664	5	21016008	21040707	+	2515	SEL1L	GO:0005515	K14026	OTM	veNOG05446	SEL1L adaptor subunit of ERAD E3 ubiquitin ligase [Source:HGNC Symbol;Acc:HGNC:10717]
MSTRG.24727.2	ENSAPLG00020014841	0.00106427	-0.973244	8	9635200	9638557	-	1542	UAP1	GO:0070569	K00972	M	opiNOG02011;veNOG04622	UDP-N-acetylglucosamine pyrophosphorylase 1 [Source:HGNC Symbol;Acc:HGNC:12457]
MSTRG.24727.2	ENSAPLG00020005922	0.00319379	-0.953495	1	71436623	71558093	+	4839	LRP6	GO:0005515;GO:0017147;GO:0042813;GO:0060070;GO:0005515;GO:0017147;GO:0042813;GO:0060070	K03068	T	veNOG10436	LDL receptor related protein 6 [Source:NCBI gene;Acc:101790390]
MSTRG.24727.2	ENSAPLG00020013593	0.00200848	-0.963181	15	3984924	4003210	+	3941	FBXL18	GO:0005515;GO:0005515	K10284	R	veNOG12265	F-box and leucine rich repeat protein 18 [Source:HGNC Symbol;Acc:HGNC:21874]
MSTRG.24727.2	ENSAPLG00020016473	0.000329323	0.985146	20	11516225	11517844	+	1620	FZD9	GO:0004888;GO:0005515;GO:0007166;GO:0016020;GO:0016021	K02842	T	veNOG01854	frizzled class receptor 9 [Source:HGNC Symbol;Acc:HGNC:4047]
MSTRG.24727.2	ENSAPLG00020008986	0.00230175	-0.960567	27	5369438	5371753	-	852	STAR	GO:0005739;GO:0006694;GO:0008289;GO:0015485;GO:0120020	K16931	I	veNOG08720	steroidogenic acute regulatory protein [Source:HGNC Symbol;Acc:HGNC:11359]
MSTRG.24727.2	ENSAPLG00020002724	0.00211089	0.962248	4	37139824	37150997	+	1253	SETD7	GO:0005515;GO:0005694;GO:0006355;GO:0018024;GO:0034968	K11431	K	veNOG00087	SET domain containing 7, histone lysine methyltransferase [Source:NCBI gene;Acc:101800254]
MSTRG.24727.2	ENSAPLG00020011200	0.00120444	-0.971528	27	1629911	1632527	+	1758	ACTG2	-	K12315	Z	COG5277;veNOG11126	actin gamma 2, smooth muscle [Source:HGNC Symbol;Acc:HGNC:145]
MSTRG.24727.2	ENSAPLG00020009449	0.000377991	-0.984083	27	887097	888152	-	1056	PURB	GO:0000977;GO:0008283;GO:0030154;GO:0032422;GO:0045892	-	K	veNOG00568;opiNOG21420	purine rich element binding protein B [Source:HGNC Symbol;Acc:HGNC:9702]
MSTRG.24727.2	ENSAPLG00020017959	0.00202924	0.96299	7	5295256	5370697	+	2482	FGFR2	GO:0004672;GO:0004713;GO:0005007;GO:0005524;GO:0006468;GO:0008284;GO:0008543;GO:0016021;GO:0004672;GO:0004713;GO:0005007;GO:0005524;GO:0006468;GO:0008284;GO:0008543;GO:0016021	K05093	T	veNOG01192	fibroblast growth factor receptor 2 [Source:HGNC Symbol;Acc:HGNC:3689]
MSTRG.24727.2	ENSAPLG00020009796	0.00161469	-0.967009	32	2194532	2198962	-	2109	LIX1L	-	K16673	S	veNOG06950	limb and CNS expressed 1 like [Source:HGNC Symbol;Acc:HGNC:28715]
MSTRG.24727.2	ENSAPLG00020017591	0.00218074	0.961625	5	40421463	40591782	+	3015	MEIS2	GO:0003677;GO:0006355;GO:0003677;GO:0006355;GO:0003677;GO:0006355;GO:0003677;GO:0006355	K16670	K	veNOG03972	Meis homeobox 2 [Source:NCBI gene;Acc:101794580]
MSTRG.24727.2	ENSAPLG00020005341	0.00189853	-0.964209	10	7192080	7241046	+	3784	RBM6	GO:0003676;GO:0003723;GO:0003676;GO:0003723	-	R	veNOG08123	RNA binding motif protein 6 [Source:HGNC Symbol;Acc:HGNC:9903]
MSTRG.24727.2	ENSAPLG00020003975	0.00126115	-0.970862	26	6200883	6204118	+	2880	RBM15	GO:0003676	K13190	R	veNOG11859	RNA binding motif protein 15 [Source:HGNC Symbol;Acc:HGNC:14959]
MSTRG.24727.2	ENSAPLG00020009614	0.0014059	-0.969227	32	1922669	1926751	-	1464	APH1A	GO:0016021;GO:0016485;GO:0043085	K06172	S	veNOG04104	aph-1 homolog A, gamma-secretase subunit [Source:NCBI gene;Acc:113839891]
MSTRG.24727.2	ENSAPLG00020005650	0.000227405	-0.987662	14	5931002	5943337	+	3657	-	GO:0003779;GO:0032233	-	S	veNOG11007	-
MSTRG.24727.2	ENSAPLG00020006864	0.000913644	-0.975218	5	49772171	49781973	-	1672	TRAF6	GO:0004842;GO:0005164;GO:0005515;GO:0007165;GO:0008270;GO:0016567;GO:0042981;GO:0043122	K03175	T	veNOG01494	Anas platyrhynchos TNF receptor associated factor 6 (TRAF6), mRNA. [Source:RefSeq mRNA;Acc:NM_001310396]
MSTRG.24727.2	ENSAPLG00020011811	0.00143188	-0.968942	14	8859704	8864484	+	1494	-	GO:0005515	K18726	T	veNOG09968	-
MSTRG.24727.2	ENSAPLG00020004545	0.000256822	-0.986886	5	30324399	30350200	+	4562	NUP160	-	K14303	YU	veNOG04231	nucleoporin 160 [Source:NCBI gene;Acc:101803183]
MSTRG.24727.2	ENSAPLG00020008498	0.00102353	-0.973763	17	9194914	9385030	-	8242	MED13L	GO:0003712;GO:0006357;GO:0016592;GO:0003712;GO:0006357;GO:0016592	K15164	K	veNOG01347	mediator complex subunit 13L [Source:HGNC Symbol;Acc:HGNC:22962]
MSTRG.24727.2	ENSAPLG00020007496	0.00072364	-0.977955	25	1678856	1690460	+	3018	KAT7	GO:0003700;GO:0004402;GO:0005634;GO:0006355;GO:0008270;GO:0016573	K11307	B	veNOG07469	lysine acetyltransferase 7 [Source:NCBI gene;Acc:101803178]
MSTRG.24727.2	ENSAPLG00020015562	0.00120237	0.971553	4	52368726	52537825	-	3859	LIMCH1	GO:0005515	-	Z	veNOG00274	LIM and calponin homology domains 1 [Source:HGNC Symbol;Acc:HGNC:29191]
MSTRG.24727.2	ENSAPLG00020009208	0.000166978	-0.989431	11	7233230	7236025	+	1387	-	GO:0000339;GO:0003676;GO:0005846;GO:0045292	K12883	A	veNOG04226	-
MSTRG.24727.2	ENSAPLG00020016006	0.00132856	0.97009	12	8852662	8865712	+	2517	RCN2	GO:0005509;GO:0005509;GO:0005509	-	T	veNOG02488	reticulocalbin 2 [Source:HGNC Symbol;Acc:HGNC:9935]
MSTRG.24727.2	ENSAPLG00020008516	0.00159515	-0.96721	3	49644282	49661020	+	3458	AMD1	GO:0004014;GO:0006597;GO:0008295	K01611	E	veNOG03718	adenosylmethionine decarboxylase 1 [Source:NCBI gene;Acc:101803892]
MSTRG.24727.2	ENSAPLG00020005819	0.000548877	-0.98081	14	1488149	1514446	+	3662	AFF4	-	K15185	K	veNOG00385	AF4/FMR2 family member 4 [Source:HGNC Symbol;Acc:HGNC:17869]
MSTRG.24727.2	ENSAPLG00020006688	0.00280254	0.956458	4	18178221	18200063	+	1201	PDGFRL	-	-	T	veNOG04539	platelet derived growth factor receptor like [Source:HGNC Symbol;Acc:HGNC:8805]
MSTRG.24727.2	ENSAPLG00020001938	0.00116692	-0.971977	3	6117229	6117783	-	555	IMP3	GO:0003723;GO:0019843	K14560	A	veNOG03070	IMP U3 small nucleolar ribonucleoprotein 3 [Source:NCBI gene;Acc:113843348]
MSTRG.24727.2	ENSAPLG00020015382	0.00131596	-0.970233	8	10173053	10178599	-	1232	PRDX6	GO:0016209;GO:0016491;GO:0045454;GO:0051920;GO:0055114	K11188	O	veNOG00796	peroxiredoxin 6 [Source:NCBI gene;Acc:101804478]
MSTRG.24727.2	ENSAPLG00020009918	0.000664683	-0.978875	11	4073559	4080296	+	2089	CSTF2	GO:0003676;GO:0003723;GO:0005847;GO:0006378;GO:0031124	K14407	A	veNOG05398	cleavage stimulation factor subunit 2 [Source:NCBI gene;Acc:101799783]
MSTRG.24727.2	ENSAPLG00020009057	0.000271273	-0.986522	3	86890492	86892287	-	558	-	GO:0005337;GO:0005887;GO:0015858;GO:0016021;GO:1901642	K15014	F	veNOG05160	-
MSTRG.24727.2	ENSAPLG00020007819	0.00204695	-0.962828	20	11619919	11624741	+	1653	TBL2	GO:0005515;GO:0005515;GO:0005515	-	R	veNOG09758	transducin beta like 2 [Source:NCBI gene;Acc:101799426]
MSTRG.24727.2	ENSAPLG00020001319	0.00110754	-0.972703	2	14368185	14532204	+	2458	EXT1	GO:0005783;GO:0006486;GO:0015012;GO:0015020;GO:0016021;GO:0016757	K02366	WMG	veNOG14272	exostosin glycosyltransferase 1 [Source:HGNC Symbol;Acc:HGNC:3512]
MSTRG.24727.2	ENSAPLG00020011140	0.000162	0.98959	8	1457911	1584963	-	6744	TGFBR3	-	K05843	T	veNOG13803	transforming growth factor beta receptor 3 [Source:HGNC Symbol;Acc:HGNC:11774]
MSTRG.24727.2	ENSAPLG00020005334	0.00250149	-0.95888	14	9263740	9269273	+	2648	DDX41	GO:0003676;GO:0005524;GO:0003676;GO:0005524	K13116	A	veNOG11079	DEAD-box helicase 41 [Source:HGNC Symbol;Acc:HGNC:18674]
MSTRG.24727.2	ENSAPLG00020014069	0.00229362	-0.960637	31	2049229	2054349	-	2950	DDX23	GO:0003676;GO:0005524	K12858	A	veNOG05598	DEAD-box helicase 23 [Source:HGNC Symbol;Acc:HGNC:17347]
MSTRG.24727.2	ENSAPLG00020005636	0.00108015	-0.973044	14	9342824	9346521	+	1480	LMAN2	GO:0016020;GO:0016020	K10082	U	veNOG03653	lectin, mannose binding 2 [Source:HGNC Symbol;Acc:HGNC:16986]
MSTRG.24727.2	ENSAPLG00020006220	0.00315413	-0.953787	17	6464948	6481561	-	2607	SMPD4	GO:0050290;GO:0050290	K12353	S	veNOG11759	sphingomyelin phosphodiesterase 4 [Source:NCBI gene;Acc:101798690]
MSTRG.24727.2	ENSAPLG00020010758	0.00157204	-0.96745	17	13479019	13490734	-	2816	SART3	GO:0003676;GO:0005515;GO:0006396;GO:0003676;GO:0005515;GO:0006396	-	A	veNOG02278	spliceosome associated factor 3, U4/U6 recycling protein [Source:HGNC Symbol;Acc:HGNC:16860]
MSTRG.24727.2	ENSAPLG00020018472	0.0023343	-0.960288	15	12457024	12458758	+	879	-	GO:0016020	-	V	veNOG10508	-
MSTRG.24727.2	ENSAPLG00020003721	0.00097332	-0.974418	Z	61112590	61124475	-	2340	FEM1C	GO:0005515	-	R	veNOG05256	fem-1 homolog C [Source:NCBI gene;Acc:101792887]
MSTRG.24727.2	ENSAPLG00020015191	0.00276815	-0.956728	VSDN01000121.1	200341	200505	+	165	-	GO:0005525	K01528	U	veNOG02076	-
MSTRG.24727.2	ENSAPLG00020011602	0.00100052	0.974061	1	153050210	153243868	-	5006	FARP1	GO:0005085;GO:0005856;GO:0008092;GO:0005085;GO:0005856;GO:0008092;GO:0005085;GO:0005856;GO:0008092;GO:0005085;GO:0005856;GO:0005085;GO:0005856;GO:0008092	K17477	T	veNOG11898	FERM, ARH/RhoGEF and pleckstrin domain protein 1 [Source:HGNC Symbol;Acc:HGNC:3591]
MSTRG.24727.2	ENSAPLG00020016281	0.00269547	-0.957304	1	25298142	25314417	-	2191	ING3	-	K11319	B	veNOG09159	inhibitor of growth family member 3 [Source:HGNC Symbol;Acc:HGNC:14587]
MSTRG.24727.2	ENSAPLG00020002879	0.000779103	-0.977122	3	106433140	106436350	-	993	MGME1	GO:0008297;GO:0043504	K19465	S	veNOG08013	mitochondrial genome maintenance exonuclease 1 [Source:HGNC Symbol;Acc:HGNC:16205]
MSTRG.24727.2	ENSAPLG00020008915	0.00143597	0.968898	2	65899697	65945110	-	1457	ERP44	GO:0045454	K17264	O	veNOG08490	endoplasmic reticulum protein 44 [Source:NCBI gene;Acc:101796461]
MSTRG.24727.2	ENSAPLG00020005684	0.00130869	0.970315	16	600519	625761	-	2454	STAU1	-	K17597	KU	veNOG05661	staufen double-stranded RNA binding protein 1 [Source:NCBI gene;Acc:101803828]
MSTRG.24727.2	ENSAPLG00020011836	0.00255527	-0.958437	6	36995858	37011634	-	1738	ORC4	GO:0000808;GO:0003677;GO:0005634;GO:0006260	K02606	L	veNOG12232	origin recognition complex subunit 4 [Source:NCBI gene;Acc:101789975]
MSTRG.24727.2	ENSAPLG00020012275	0.00162946	-0.966857	1	162450396	162501497	+	3812	RBM26	GO:0003676;GO:0006397;GO:0046872;GO:0003676;GO:0006397;GO:0046872	K13192	R	veNOG05304	RNA binding motif protein 26 [Source:NCBI gene;Acc:101789886]
MSTRG.24727.2	ENSAPLG00020001629	0.00339538	-0.952038	1	204692615	204730249	-	4469	EMSY	GO:0006355;GO:0006355;GO:0006355;GO:0006355;GO:0006355	-	S	veNOG05026	EMSY transcriptional repressor, BRCA2 interacting [Source:HGNC Symbol;Acc:HGNC:18071]
MSTRG.24727.2	ENSAPLG00020015199	0.00146699	-0.968562	9	1498144	1509196	-	3468	-	GO:0008521;GO:0016020;GO:0016021;GO:0008521;GO:0016020;GO:0016021;GO:0008521;GO:0016020;GO:0016021	K03372	P	veNOG00403	-
MSTRG.24727.2	ENSAPLG00020003449	0.00177156	0.965434	31	1062165	1084720	-	2808	SPATS2	GO:0005515	-	R	veNOG00449	spermatogenesis associated serine rich 2 [Source:HGNC Symbol;Acc:HGNC:18650]
MSTRG.24727.2	ENSAPLG00020001327	0.000764121	0.977344	1	40990933	41072185	-	3112	OSBPL8	-	K20464	T	veNOG00296	oxysterol binding protein like 8 [Source:HGNC Symbol;Acc:HGNC:16396]
MSTRG.24727.2	ENSAPLG00020010992	0.00231267	0.960473	1	94364484	94580145	+	4290	EPHA3	GO:0004672;GO:0004713;GO:0005003;GO:0005515;GO:0005524;GO:0005887;GO:0006468;GO:0007169;GO:0016021;GO:0004672;GO:0004713;GO:0005003;GO:0005515;GO:0005524;GO:0005887;GO:0006468;GO:0007169;GO:0016021;GO:0004672;GO:0004713;GO:0005003;GO:0005515;GO:0005524;GO:0005887;GO:0006468;GO:0007169;GO:0016021;GO:0004672;GO:0004713;GO:0005003;GO:0005515;GO:0005524;GO:0005887;GO:0006468;GO:0007169;GO:0016021;GO:…	K05104	T	veNOG00005	EPH receptor A3 [Source:HGNC Symbol;Acc:HGNC:3387]
MSTRG.24727.2	ENSAPLG00020016068	0.0035723	0.950794	2	140789323	140823175	-	1137	ST8SIA6	GO:0006486;GO:0008373;GO:0006486;GO:0008373	K06615	G	veNOG05953	ST8 alpha-N-acetyl-neuraminide alpha-2,8- sialyltransferase 6 [Source:HGNC Symbol;Acc:HGNC:23317]
MSTRG.24727.2	ENSAPLG00020017372	0.00224196	-0.961086	9	15008575	15027749	-	2364	THAP4	GO:0003676	-	S	veNOG05735	THAP domain containing 4 [Source:HGNC Symbol;Acc:HGNC:23187]
MSTRG.24727.2	ENSAPLG00020009960	0.00261309	0.957967	11	4914510	4950559	+	2322	ARHGEF6	GO:0005085;GO:0005515;GO:0035556	K05729	T	veNOG02106	Rac/Cdc42 guanine nucleotide exchange factor 6 [Source:NCBI gene;Acc:101805138]
MSTRG.24727.2	ENSAPLG00020018477	0.00330421	-0.952691	15	12519999	12529618	+	1998	RHOT2	GO:0003924;GO:0005509;GO:0005525;GO:0007005;GO:0031307	K07871	V	veNOG08785	ras homolog family member T2 [Source:HGNC Symbol;Acc:HGNC:21169]
MSTRG.24727.2	ENSAPLG00020001886	0.000118653	0.991093	1	111476559	111598114	+	7366	ITSN1	GO:0005085;GO:0005509;GO:0005515;GO:0035556;GO:0005085;GO:0005509;GO:0005515;GO:0005085;GO:0005509;GO:0005515;GO:0035556;GO:0005509;GO:0005515	K20045	T	veNOG03140	intersectin 1 [Source:HGNC Symbol;Acc:HGNC:6183]
MSTRG.24727.2	ENSAPLG00020017634	0.000367498	0.984306	5	44171951	44230698	-	7888	HECTD1	GO:0004842;GO:0005515;GO:0016567;GO:0046872;GO:0004842;GO:0005515;GO:0016567;GO:0046872	K12231	O	veNOG08618	HECT domain E3 ubiquitin protein ligase 1 [Source:NCBI gene;Acc:101796240]
MSTRG.24727.2	ENSAPLG00020003915	0.00155931	-0.967582	18	2945570	2973493	-	4052	GNA13	GO:0001664;GO:0003924;GO:0007165;GO:0007186;GO:0007266;GO:0019001;GO:0031683	K04639	T	veNOG00119	G protein subunit alpha 13 [Source:NCBI gene;Acc:101801355]
MSTRG.24727.2	ENSAPLG00020010075	0.00325558	0.953044	17	13345708	13363231	+	2002	PTPN11	GO:0004725;GO:0006470;GO:0016311;GO:0016791;GO:0004725;GO:0006470;GO:0016311;GO:0016791	K07293	T	veNOG03404	protein tyrosine phosphatase non-receptor type 11 [Source:HGNC Symbol;Acc:HGNC:9644]
MSTRG.24727.2	ENSAPLG00020011946	0.00145485	-0.968693	32	579502	582693	-	1251	MSTO1	-	K17408	Z	veNOG15020	misato mitochondrial distribution and morphology regulator 1 [Source:HGNC Symbol;Acc:HGNC:29678]
MSTRG.24727.2	ENSAPLG00020008883	0.00170347	-0.966109	2	146886660	146955134	-	5364	EPC1	GO:0006357;GO:0032777;GO:0035267;GO:0006357;GO:0032777;GO:0035267;GO:0006357;GO:0032777;GO:0035267	K11322	K	veNOG04663	enhancer of polycomb homolog 1 [Source:NCBI gene;Acc:101791951]
MSTRG.24727.2	ENSAPLG00020012573	0.00163627	0.966788	11	21359716	21400720	+	2071	CHRDL1	GO:0005515	-	R	veNOG05235	chordin like 1 [Source:NCBI gene;Acc:101797293]
MSTRG.24727.2	ENSAPLG00020012700	0.00223361	-0.961159	13	19115647	19122020	+	933	EMC8	GO:0072546	-	R	veNOG04851	ER membrane protein complex subunit 8 [Source:HGNC Symbol;Acc:HGNC:7864]
MSTRG.24727.2	ENSAPLG00020006479	0.00199811	-0.963277	17	7434062	7439076	-	1149	ACADS	GO:0003995;GO:0016627;GO:0050660;GO:0055114	K00248	I	veNOG00690	acyl-CoA dehydrogenase short chain [Source:HGNC Symbol;Acc:HGNC:90]
MSTRG.24727.2	ENSAPLG00020007502	0.00357333	-0.950787	28	2387645	2411114	+	3261	-	GO:0005634;GO:0006357;GO:0016592;GO:0005634;GO:0006357;GO:0016592	K15169	K	veNOG08546	mediator complex subunit 26 [Source:NCBI gene;Acc:101793053]
MSTRG.24727.2	ENSAPLG00020005076	0.000478394	-0.982088	1	65300242	65301435	-	1194	FBXL14	GO:0005515	K10280	R	veNOG00775	F-box and leucine rich repeat protein 14 [Source:HGNC Symbol;Acc:HGNC:28624]
MSTRG.24727.2	ENSAPLG00020001441	0.000252504	0.986997	3	13204604	13225998	+	1602	CYRIA	-	-	S	veNOG03957	CYFIP related Rac1 interactor A [Source:NCBI gene;Acc:101801123]
MSTRG.24727.2	ENSAPLG00020007242	0.0036087	-0.950542	9	9757340	9775680	+	1490	EIF4E2	GO:0003723;GO:0003743;GO:0005737;GO:0006413;GO:0003723;GO:0003743;GO:0005737;GO:0006413	K03259	J	veNOG01237	eukaryotic translation initiation factor 4E family member 2 [Source:NCBI gene;Acc:101789545]
MSTRG.24727.2	ENSAPLG00020016589	0.00298451	0.955056	5	8815015	8886303	+	2660	AKT1	GO:0004672;GO:0004674;GO:0005524;GO:0006468;GO:0043491;GO:0004672;GO:0004674;GO:0005524;GO:0006468;GO:0043491	K04456	T	veNOG06559;COG0515	AKT serine/threonine kinase 1 [Source:NCBI gene;Acc:101800458]
MSTRG.24727.2	ENSAPLG00020016077	0.00366727	-0.950138	16	8694783	8835229	+	3119	TSHZ2	GO:0003676;GO:0003677;GO:0010468	K09236	K	veNOG01313	teashirt zinc finger homeobox 2 [Source:NCBI gene;Acc:101797818]
MSTRG.24727.2	ENSAPLG00020008309	0.00066299	0.978902	7	11058616	11154826	-	2742	ADD3	GO:0005856	K18622	Z	veNOG03201	adducin 3 [Source:HGNC Symbol;Acc:HGNC:245]
MSTRG.24727.2	ENSAPLG00020002730	0.000903063	-0.975362	1	83135916	83147595	-	2681	USP5	GO:0004843;GO:0005515;GO:0006511;GO:0008270;GO:0016579;GO:0036459;GO:0004843;GO:0005515;GO:0006511;GO:0008270;GO:0016579;GO:0036459;GO:0004843;GO:0005515;GO:0006511;GO:0008270;GO:0016579;GO:0036459	K11836	O	veNOG13232;COG5207	ubiquitin specific peptidase 5 [Source:HGNC Symbol;Acc:HGNC:12628]
MSTRG.24727.2	ENSAPLG00020012180	0.00268264	0.957407	1	152696235	152782817	-	1734	UBAC2	GO:0005515	-	S	veNOG00020	UBA domain containing 2 [Source:NCBI gene;Acc:101789664]
MSTRG.24727.2	ENSAPLG00020006433	0.000130458	-0.99066	17	7324110	7332448	-	1692	RNF185	-	K10666	O	veNOG06864	ring finger protein 185 [Source:NCBI gene;Acc:101792979]
MSTRG.24727.2	ENSAPLG00020000809	0.00362332	-0.950441	2	156517049	156522072	-	1773	CSRNP1	-	K17494	K	veNOG11703	cysteine and serine rich nuclear protein 1 [Source:HGNC Symbol;Acc:HGNC:14300]
MSTRG.24727.2	ENSAPLG00020014187	0.000959707	-0.974598	12	22146749	22186681	+	5715	TP53BP1	-	-	L	veNOG04764	tumor protein p53 binding protein 1 [Source:NCBI gene;Acc:101789990]
MSTRG.24727.2	ENSAPLG00020015797	0.00149804	-0.968229	1	16863348	16868365	-	1986	-	GO:0004583;GO:0006488	K03850	G	veNOG04347	putative Dol-P-Glc:Glc(2)Man(9)GlcNAc(2)-PP-Dol alpha-1,2-glucosyltransferase [Source:NCBI gene;Acc:101802648]
MSTRG.24727.2	ENSAPLG00020012415	0.00340448	-0.951973	14	9185644	9239033	+	8047	NSD1	GO:0005515;GO:0005634;GO:0018024;GO:0005515;GO:0005634;GO:0018024;GO:0005515;GO:0005634;GO:0018024;GO:0005515;GO:0005634;GO:0018024	K15588	K	veNOG04497	nuclear receptor binding SET domain protein 1 [Source:HGNC Symbol;Acc:HGNC:14234]
MSTRG.24727.2	ENSAPLG00020011348	0.000466765	0.982308	1	38217981	38249442	-	1590	CPM	GO:0004181;GO:0006508;GO:0008270;GO:0004181;GO:0006508;GO:0008270;GO:0004181;GO:0006508;GO:0008270;GO:0004181;GO:0006508;GO:0008270;GO:0004181;GO:0006508;GO:0008270	K01296	R	veNOG13215	carboxypeptidase M [Source:HGNC Symbol;Acc:HGNC:2311]
MSTRG.24727.2	ENSAPLG00020007953	0.00331628	-0.952604	25	1929586	1931686	+	476	-	GO:0003735;GO:0005840;GO:0006412	K02894	J	COG0093;veNOG10009	ribosomal protein L23 [Source:NCBI gene;Acc:101793494]
MSTRG.24727.2	ENSAPLG00020012705	0.00147331	-0.968494	13	19131231	19134706	+	1760	GINS2	GO:0005634;GO:0006260	K10733	L	veNOG05970	GINS complex subunit 2 [Source:HGNC Symbol;Acc:HGNC:24575]
MSTRG.24727.2	ENSAPLG00020012141	0.00342368	0.951837	20	3276117	3297796	-	5131	CLTC	GO:0005198;GO:0005515;GO:0006886;GO:0016192;GO:0030130;GO:0030132;GO:0032051;GO:0071439;GO:0005198;GO:0005515;GO:0006886;GO:0016192;GO:0030130;GO:0030132;GO:0032051;GO:0071439;GO:0005198;GO:0005515;GO:0006886;GO:0016192;GO:0030130;GO:0030132;GO:0032051;GO:0071439;GO:0005198;GO:0005515;GO:0006886;GO:0016192;GO:0030130;GO:0030132;GO:0032051;GO:0071439;GO:0005198;GO:0005515;GO:0006886;GO:0016192;GO:…	K04646	U	opiNOG02724;veNOG07691	clathrin heavy chain [Source:HGNC Symbol;Acc:HGNC:2092]
MSTRG.24727.2	ENSAPLG00020007305	0.0025186	-0.958739	1	54834277	54847234	-	2226	GTPBP1	GO:0003924;GO:0005525;GO:0003924;GO:0005525	-	J	veNOG05181	GTP binding protein 1 [Source:NCBI gene;Acc:101800111]
MSTRG.24727.2	ENSAPLG00020007939	0.00117114	0.971926	31	90803	91174	-	291	-	GO:0003677;GO:0006355;GO:0043565	K17444	K	veNOG05220;KOG0487	-
MSTRG.24727.2	ENSAPLG00020014152	0.00155579	-0.967619	20	1624320	1630067	+	1581	DDX52	GO:0003676;GO:0005524	K14779	A	veNOG13794	DExD-box helicase 52 [Source:HGNC Symbol;Acc:HGNC:20038]
MSTRG.24727.2	ENSAPLG00020005912	0.000584413	-0.980196	7	14567551	14575973	+	4225	PPRC1	GO:0003676;GO:0003712;GO:0008134	K17963	K	veNOG12425	PPARG related coactivator 1 [Source:HGNC Symbol;Acc:HGNC:30025]
MSTRG.24727.2	ENSAPLG00020009385	0.000944937	-0.974795	17	13211556	13238038	-	2834	NAA25	GO:0005515;GO:0005515	K17973	Z	veNOG01637	N-alpha-acetyltransferase 25, NatB auxiliary subunit [Source:HGNC Symbol;Acc:HGNC:25783]
MSTRG.24727.2	ENSAPLG00020005115	0.00280407	-0.956446	12	9912961	9916932	-	955	CD276	-	K06746	T	veNOG07205	CD276 molecule [Source:HGNC Symbol;Acc:HGNC:19137]
MSTRG.24727.2	ENSAPLG00020012594	0.00229901	-0.960591	11	21761898	21765767	+	3311	IRS4	GO:0005158;GO:0008286;GO:0005158;GO:0008286	K07187	T	veNOG06364	insulin receptor substrate 4 [Source:HGNC Symbol;Acc:HGNC:6128]
MSTRG.24727.2	ENSAPLG00020006219	0.00135148	-0.969831	1	207145295	207178628	-	5494	NUP98	GO:0005643;GO:0006913;GO:0017056;GO:0005643;GO:0006913;GO:0017056	K14297	YU	veNOG07296	nucleoporin 98 and 96 precursor [Source:HGNC Symbol;Acc:HGNC:8068]
MSTRG.24727.2	ENSAPLG00020009360	0.00257047	0.958313	18	8363078	8378944	-	1826	MFSD11	-	-	S	veNOG12006	major facilitator superfamily domain containing 11 [Source:HGNC Symbol;Acc:HGNC:25458]
MSTRG.24727.2	ENSAPLG00020012350	0.0016199	0.966955	1	164142642	164235266	-	5035	LMO7	GO:0005515;GO:0023051;GO:0030155;GO:0005515;GO:0023051;GO:0030155;GO:0005515;GO:0023051;GO:0030155;GO:0005515;GO:0023051;GO:0030155;GO:0005515;GO:0023051;GO:0030155	K06084	Z	veNOG02929	LIM domain 7 [Source:HGNC Symbol;Acc:HGNC:6646]
MSTRG.24727.2	ENSAPLG00020011505	0.00317198	-0.953655	12	11684593	11737027	+	7251	TRPM7	GO:0004674;GO:0005216;GO:0006811;GO:0006812;GO:0010961;GO:0016020;GO:0016021;GO:0051262;GO:0055085;GO:0004674;GO:0005216;GO:0006811;GO:0006812;GO:0010961;GO:0016020;GO:0016021;GO:0051262;GO:0055085;GO:0004674;GO:0005216;GO:0006811;GO:0006812;GO:0010961;GO:0016020;GO:0016021;GO:0051262;GO:0055085;GO:0004674;GO:0005524;GO:0006468;GO:0006812;GO:0010961;GO:0016021;GO:0051262;GO:0004674;GO:0006812;GO:…	K04982	P	veNOG04283	transient receptor potential cation channel subfamily M member 7 [Source:HGNC Symbol;Acc:HGNC:17994]
MSTRG.24727.2	ENSAPLG00020004504	0.000851283	0.976082	18	3343025	3509093	+	2992	PRKCA	GO:0004672;GO:0004674;GO:0004697;GO:0005524;GO:0006468;GO:0008270;GO:0035556;GO:0004672;GO:0004697;GO:0005524;GO:0006468;GO:0008270;GO:0035556;GO:0004672;GO:0004674;GO:0004697;GO:0005524;GO:0006468;GO:0008270;GO:0035556;GO:0004672;GO:0004674;GO:0004697;GO:0005524;GO:0006468;GO:0008270;GO:0035556;GO:0004672;GO:0004674;GO:0004697;GO:0005524;GO:0006468;GO:0008270;GO:0035556	K02677	T	veNOG10045	protein kinase C alpha [Source:HGNC Symbol;Acc:HGNC:9393]
MSTRG.24727.2	ENSAPLG00020012081	0.0021491	-0.961906	3	109328526	109330052	+	1527	-	-	K16764	S	veNOG07816	-
MSTRG.24727.2	ENSAPLG00020001470	0.00248811	-0.958991	4	12409995	12415472	+	1015	SARAF	GO:0030176;GO:2001256	-	S	veNOG08655	store-operated calcium entry associated regulatory factor [Source:HGNC Symbol;Acc:HGNC:28789]
MSTRG.24727.2	ENSAPLG00020013075	0.00145869	0.968651	10	15580830	15597972	-	1223	THOC7	GO:0000445;GO:0006397;GO:0000445;GO:0006397	K13176	S	veNOG04080	THO complex 7 [Source:NCBI gene;Acc:101793112]
MSTRG.24727.2	ENSAPLG00020014047	0.00358551	-0.950702	19	9134221	9141804	+	2050	INPP5E	GO:0004445;GO:0046856	K20278	I	veNOG06561	inositol polyphosphate-5-phosphatase E [Source:HGNC Symbol;Acc:HGNC:21474]
MSTRG.24727.2	ENSAPLG00020011194	0.00104999	-0.973425	11	7254733	7258765	-	1923	SNX12	GO:0035091	K17918	U	veNOG08662	sorting nexin 12 [Source:NCBI gene;Acc:101793826]
MSTRG.24727.2	ENSAPLG00020008147	0.000998644	0.974085	28	258570	267690	+	2090	-	GO:0016021;GO:0022857;GO:0055085	-	R	veNOG09249	hippocampus abundant transcript 1 protein [Source:NCBI gene;Acc:101801206]
MSTRG.24727.2	ENSAPLG00020007260	0.000838942	0.976256	8	18503492	18570451	-	3144	-	GO:0004672;GO:0004674;GO:0004691;GO:0005524;GO:0006468;GO:0007186;GO:0034237;GO:0004672;GO:0004674;GO:0004691;GO:0005524;GO:0006468;GO:0007186;GO:0034237;GO:0004672;GO:0004674;GO:0004691;GO:0005524;GO:0006468;GO:0007186;GO:0034237	K04345	T	veNOG06264	protein kinase cAMP-activated catalytic subunit beta [Source:NCBI gene;Acc:101791856]
MSTRG.24727.2	ENSAPLG00020001147	0.00171268	-0.966017	5	27685384	27720668	-	2856	DUSP8	GO:0004725;GO:0006470;GO:0008138;GO:0016311;GO:0016791;GO:0017017;GO:0004725;GO:0006470;GO:0008138;GO:0016311;GO:0016791;GO:0017017	K04459	V	veNOG04028	dual specificity phosphatase 8 [Source:NCBI gene;Acc:101798567]
MSTRG.24727.2	ENSAPLG00020002633	0.000610253	-0.979761	16	6418146	6444308	+	1385	ERGIC3	-	K20367	U	veNOG05554	ERGIC and golgi 3 [Source:NCBI gene;Acc:101804881]
MSTRG.24727.2	ENSAPLG00020003503	0.000720057	0.978009	4	42586035	42621492	+	4819	ANKRD50	GO:0005515	-	R	veNOG09413;opiNOG08673	ankyrin repeat domain 50 [Source:HGNC Symbol;Acc:HGNC:29223]
MSTRG.24727.2	ENSAPLG00020007539	0.000372369	0.984203	26	1600649	1619564	+	956	-	GO:0003924;GO:0005525;GO:0007165;GO:0016020;GO:0032486	K04353	R	veNOG03668	RAP1A, member of RAS oncogene family [Source:NCBI gene;Acc:101800296]
MSTRG.24727.2	ENSAPLG00020006892	0.000306848	-0.985663	7	34781743	34791804	-	1125	DNAJB12	-	K09518	O	veNOG05365	DnaJ heat shock protein family (Hsp40) member B12 [Source:HGNC Symbol;Acc:HGNC:14891]
MSTRG.24727.2	ENSAPLG00020001798	0.00286528	-0.95597	5	34641158	34665358	-	4018	-	-	K19531	S	veNOG11176;opiNOG14466	-
MSTRG.24727.2	ENSAPLG00020002060	0.0010518	-0.973402	17	15100150	15135913	+	2462	ZNRF3	-	K16273	O	veNOG08364	zinc and ring finger 3 [Source:HGNC Symbol;Acc:HGNC:18126]
MSTRG.24727.2	ENSAPLG00020008034	0.000956315	-0.974643	13	9897959	9932011	-	4916	EDC4	GO:0005515;GO:0005515	K12616	R	veNOG08718	enhancer of mRNA decapping 4 [Source:NCBI gene;Acc:101801093]
MSTRG.24727.2	ENSAPLG00020003023	0.000702886	-0.978274	1	43617003	43623127	-	1319	PHF5A	GO:0000398	K12834	SK	prNOG16401;KOG1705;veNOG22169	PHD finger protein 5A [Source:NCBI gene;Acc:101795103]
MSTRG.24727.2	ENSAPLG00020005464	0.000894123	-0.975485	14	9302520	9303365	-	735	PRR7	-	-	SU	NOG145842;veNOG09853	proline rich 7, synaptic [Source:HGNC Symbol;Acc:HGNC:28130]
MSTRG.24727.2	ENSAPLG00020008767	0.00258011	-0.958234	13	10668498	10672808	+	861	CIAPIN1	GO:0005737;GO:0008168;GO:0016226;GO:0051536	-	S	veNOG05268	cytokine induced apoptosis inhibitor 1 [Source:HGNC Symbol;Acc:HGNC:28050]
MSTRG.24727.2	ENSAPLG00020016054	0.00169687	-0.966175	26	3837831	3847715	+	2302	-	GO:0046872	-	R	veNOG07121	-
MSTRG.24727.2	ENSAPLG00020001802	0.00305155	0.95455	4	13148151	13550424	+	5106	ADGRL3	GO:0004888;GO:0004930;GO:0007166;GO:0007186;GO:0016020;GO:0016021;GO:0030246;GO:0004888;GO:0004930;GO:0007166;GO:0007186;GO:0016020;GO:0016021;GO:0030246;GO:0004888;GO:0004930;GO:0007166;GO:0007186;GO:0016020;GO:0016021;GO:0030246;GO:0004888;GO:0004930;GO:0007166;GO:0007186;GO:0016020;GO:0016021;GO:0030246;GO:0004888;GO:0004930;GO:0007166;GO:0007186;GO:0016020;GO:0016021;GO:0030246;GO:0004888;GO:…	K04594	WT	veNOG04281	adhesion G protein-coupled receptor L3 [Source:HGNC Symbol;Acc:HGNC:20974]
MSTRG.24727.2	ENSAPLG00020002583	0.00173361	-0.965808	1	63954622	63970101	+	2684	SINHCAF	-	-	S	veNOG14689	SIN3-HDAC complex associated factor [Source:NCBI gene;Acc:101801608]
MSTRG.24727.2	ENSAPLG00020003945	0.00158919	-0.967272	Z	20317973	20433451	+	5818	-	GO:0008270;GO:0008270;GO:0008270;GO:0008270;GO:0008270	-	R	veNOG01855	-
MSTRG.24727.2	ENSAPLG00020013095	0.00167473	-0.966397	23	5898897	5916436	-	4699	NFRKB	GO:0031011;GO:0031011	K11671	K	veNOG04258	nuclear factor related to kappaB binding protein [Source:HGNC Symbol;Acc:HGNC:7802]
MSTRG.24727.2	ENSAPLG00020017623	0.00285561	-0.956045	11	6702174	6739264	+	3153	LRCH2	GO:0005515;GO:0005515;GO:0005515;GO:0005515	-	Z	veNOG03442	leucine rich repeats and calponin homology domain containing 2 [Source:HGNC Symbol;Acc:HGNC:29292]
MSTRG.24727.2	ENSAPLG00020007422	0.0016027	-0.967132	2	161241639	161252876	+	5172	PTPN23	GO:0004725;GO:0005515;GO:0006470;GO:0016311;GO:0016791;GO:0004725;GO:0005515;GO:0006470;GO:0016311;GO:0016791	K18040	T	veNOG03896	protein tyrosine phosphatase non-receptor type 23 [Source:HGNC Symbol;Acc:HGNC:14406]
MSTRG.24727.2	ENSAPLG00020007721	0.0010135	-0.973893	32	1735696	1748312	-	1597	MEX3A	GO:0003676;GO:0003723	K15686	O	veNOG08171	mex-3 RNA binding family member A [Source:HGNC Symbol;Acc:HGNC:33482]
MSTRG.24727.2	ENSAPLG00020007800	0.0021722	-0.9617	3	107036240	107038833	+	1232	CNPY3	-	-	S	veNOG07324	canopy FGF signaling regulator 3 [Source:HGNC Symbol;Acc:HGNC:11968]
MSTRG.24727.2	ENSAPLG00020007337	0.00268396	0.957396	4	20242440	20264920	+	2580	PDLIM3	GO:0005515;GO:0005515	-	ZT	veNOG05167	PDZ and LIM domain 3 [Source:NCBI gene;Acc:101790955]
MSTRG.24727.2	ENSAPLG00020013580	0.000216169	-0.987971	7	20179456	20183440	-	863	-	GO:0003954;GO:0005739;GO:0005747;GO:0006120;GO:0008137	K03964	C	veNOG06969	-
MSTRG.24727.2	ENSAPLG00020016256	0.00103315	-0.97364	12	9820929	9824003	+	2028	-	-	-	S	veNOG00627	-
MSTRG.24727.2	ENSAPLG00020013098	0.00151127	0.968088	6	24125165	24329920	+	6592	MYLK	GO:0004672;GO:0005515;GO:0005524;GO:0006468;GO:0004672;GO:0005515;GO:0005524;GO:0006468;GO:0004672;GO:0005515;GO:0005524;GO:0006468;GO:0004672;GO:0005515;GO:0005524;GO:0006468;GO:0004672;GO:0005515;GO:0005524;GO:0006468	K00907	Z	veNOG11355	myosin light chain kinase [Source:HGNC Symbol;Acc:HGNC:7590]
MSTRG.24727.2	ENSAPLG00020017220	0.0027757	-0.956669	8	23211109	23216007	+	1878	TOE1	GO:0003676;GO:0046872	K13202	L	veNOG11925	target of EGR1, exonuclease [Source:HGNC Symbol;Acc:HGNC:15954]
MSTRG.24727.2	ENSAPLG00020017791	0.000669992	-0.978791	11	15057221	15059996	-	1391	-	GO:0000079;GO:0005634;GO:0010389;GO:0019901	K05868	D	veNOG10309	G2/mitotic-specific cyclin-B3 [Source:NCBI gene;Acc:101804825]
MSTRG.24727.2	ENSAPLG00020014128	0.00208769	-0.962458	12	21983039	21984085	-	596	HYPK	-	-	S	veNOG21472	huntingtin interacting protein K [Source:HGNC Symbol;Acc:HGNC:18418]
MSTRG.24727.2	ENSAPLG00020015784	0.00272089	0.957102	4	57968409	58006363	+	4019	SEL1L3	GO:0005515	-	OTM	veNOG12867	SEL1L family member 3 [Source:HGNC Symbol;Acc:HGNC:29108]
MSTRG.24727.2	ENSAPLG00020010089	0.00242686	0.959503	19	7853107	7918301	-	3648	ABL1	GO:0004672;GO:0004713;GO:0004715;GO:0005515;GO:0005524;GO:0006468	K06619	T	veNOG01004	ABL proto-oncogene 1, non-receptor tyrosine kinase [Source:HGNC Symbol;Acc:HGNC:76]
MSTRG.24727.2	ENSAPLG00020009017	0.00233585	-0.960274	14	11009254	11110434	-	7640	-	GO:0003676;GO:0003723;GO:0005515;GO:0003676;GO:0003723;GO:0005515;GO:0003676;GO:0003723;GO:0005515;GO:0003676;GO:0003723	K16726	T	veNOG07964	-
MSTRG.24727.2	ENSAPLG00020009387	0.00210759	0.962278	18	8476989	8531993	+	2287	CYGB	GO:0005506;GO:0015671;GO:0019825;GO:0020037;GO:0005506;GO:0015671;GO:0019825;GO:0020037;GO:0005506;GO:0015671;GO:0019825;GO:0020037;GO:0005506;GO:0015671;GO:0019825;GO:0020037	-	C	veNOG09820	cytoglobin [Source:HGNC Symbol;Acc:HGNC:16505]
MSTRG.24727.2	ENSAPLG00020003669	0.00327028	-0.952937	Z	18429778	18488548	+	5593	MAP3K1	GO:0004672;GO:0005524;GO:0006468;GO:0008270;GO:0004672;GO:0005524;GO:0006468;GO:0008270	K04416	T	veNOG00429	mitogen-activated protein kinase kinase kinase 1 [Source:NCBI gene;Acc:101793656]
MSTRG.24727.2	ENSAPLG00020007364	0.00222607	-0.961225	18	5931058	5940585	+	2173	DGKE	GO:0003951;GO:0004143;GO:0007165;GO:0007205;GO:0016301;GO:0035556	K00901	I	veNOG06028	diacylglycerol kinase epsilon [Source:HGNC Symbol;Acc:HGNC:2852]
MSTRG.24727.2	ENSAPLG00020018353	0.00333439	-0.952474	10	4776118	4788666	-	2453	-	GO:0000350;GO:0000350	K12870	A	veNOG05992	-
MSTRG.24727.2	ENSAPLG00020012980	0.000571471	0.980417	3	70972524	71274431	-	11476	UTRN	GO:0005515;GO:0008270;GO:0005515;GO:0008270;GO:0005515;GO:0008270;GO:0005515;GO:0008270;GO:0005515;GO:0008270;GO:0005515;GO:0008270;GO:0005515;GO:0008270;GO:0005515;GO:0008270	-	Z	veNOG07336	utrophin [Source:HGNC Symbol;Acc:HGNC:12635]
MSTRG.24727.2	ENSAPLG00020018262	0.000258224	0.986851	10	3092745	3193001	+	5952	WNK2	GO:0004672;GO:0004674;GO:0005524;GO:0006468	K08867	T	veNOG04312	WNK lysine deficient protein kinase 2 [Source:HGNC Symbol;Acc:HGNC:14542]
MSTRG.24727.2	ENSAPLG00020001691	0.000959917	-0.974595	6	12731955	12745909	-	3237	-	GO:0003676;GO:0008270	K06837	R	veNOG10113	-
MSTRG.24727.2	ENSAPLG00020017749	0.00257651	-0.958264	12	13300301	13301371	-	1071	TLNRD1	GO:0003779	-	Z	veNOG09771	talin rod domain containing 1 [Source:NCBI gene;Acc:101804852]
MSTRG.24727.2	ENSAPLG00020015384	0.000330454	-0.98512	8	10178777	10191612	+	1303	TADA1	GO:0070461	K11317	K	veNOG11904;opiNOG05994	transcriptional adaptor 1 [Source:NCBI gene;Acc:101802275]
MSTRG.24727.2	ENSAPLG00020015871	0.00279548	-0.956514	1	20360702	20371981	+	1228	CRELD2	GO:0005509	-	S	veNOG03551;opiNOG02520	cysteine rich with EGF like domains 2 [Source:HGNC Symbol;Acc:HGNC:28150]
MSTRG.24727.2	ENSAPLG00020016344	0.00118111	0.971806	8	27774610	27780901	-	1293	YIPF1	GO:0005794;GO:0016020;GO:0016192	-	S	veNOG06066	Yip1 domain family member 1 [Source:HGNC Symbol;Acc:HGNC:25231]
MSTRG.24727.2	ENSAPLG00020011248	0.00159728	-0.967188	2	137626754	137630024	-	972	RBM48	-	-	R	veNOG16257;NOG40832	RNA binding motif protein 48 [Source:HGNC Symbol;Acc:HGNC:21785]
MSTRG.24727.2	ENSAPLG00020018426	0.00204272	-0.962867	10	6970406	6973433	-	2322	GMPPB	GO:0009058;GO:0016779;GO:0009058;GO:0016740;GO:0016779	K00966	M	veNOG11488	GDP-mannose pyrophosphorylase B [Source:HGNC Symbol;Acc:HGNC:22932]
MSTRG.24727.2	ENSAPLG00020011293	0.00192456	0.963963	2	137699492	137762377	-	3329	ANKIB1	GO:0004842;GO:0005515;GO:0016567	K11967	O	veNOG07004	ankyrin repeat and IBR domain containing 1 [Source:NCBI gene;Acc:101791826]
MSTRG.24727.2	ENSAPLG00020004671	0.00252142	-0.958716	18	954045	955584	+	726	TK1	GO:0004797;GO:0005524	K00857	F	veNOG06940	thymidine kinase 1 [Source:HGNC Symbol;Acc:HGNC:11830]
MSTRG.24727.2	ENSAPLG00020006999	0.00133918	-0.96997	5	22859371	22869299	+	2020	VIPAS39	GO:0005737;GO:0006886;GO:0005737;GO:0006886;GO:0005737;GO:0006886	-	K	veNOG05898	VPS33B interacting protein, apical-basolateral polarity regulator, spe-39 homolog [Source:HGNC Symbol;Acc:HGNC:20347]
MSTRG.24727.2	ENSAPLG00020014553	0.00234942	-0.960158	24	6782579	6802357	-	3613	CTPS1	GO:0003883;GO:0006221;GO:0006241	K01937	F	veNOG02285	CTP synthase 1 [Source:NCBI gene;Acc:101793911]
MSTRG.24727.2	ENSAPLG00020005605	0.00216761	-0.961741	17	7126546	7135085	+	6020	-	-	-	SR	veNOG00316;veNOG34540	-
MSTRG.24727.2	ENSAPLG00020005602	0.000416186	0.983296	3	82443760	82564095	-	3548	SRBD1	GO:0003676;GO:0006139;GO:0003676;GO:0006139;GO:0003676;GO:0006139;GO:0003676;GO:0006139;GO:0003676;GO:0006139	-	A	veNOG07677	S1 RNA binding domain 1 [Source:HGNC Symbol;Acc:HGNC:25521]
MSTRG.24727.2	ENSAPLG00020011945	0.00200062	-0.963254	2	47067168	47143217	-	11673	PRKDC	GO:0003677;GO:0004677;GO:0005515;GO:0005524;GO:0005634;GO:0006281;GO:0006303;GO:0016301	K06642	L	veNOG05977	protein kinase, DNA-activated, catalytic subunit [Source:HGNC Symbol;Acc:HGNC:9413]
MSTRG.24727.2	ENSAPLG00020009329	0.000200632	-0.988412	3	108373729	108374922	+	1194	B3GNT2	GO:0006486;GO:0008378;GO:0016020	K00741	G	veNOG08047	UDP-GlcNAc:betaGal beta-1,3-N- acetylglucosaminyltransferase 2 [Source:NCBI gene;Acc:101793948]
MSTRG.24727.2	ENSAPLG00020002116	0.00360305	-0.950581	10	13537521	13566822	-	2085	ARIH2	GO:0004842;GO:0016567	K11969	O	veNOG01019	ariadne RBR E3 ubiquitin protein ligase 2 [Source:NCBI gene;Acc:101804527]
MSTRG.24727.2	ENSAPLG00020009335	0.00188144	-0.964372	5	58731326	58740581	+	1441	TCP11L1	-	-	T	veNOG03504	t-complex 11 like 1 [Source:HGNC Symbol;Acc:HGNC:25655]
MSTRG.24727.2	ENSAPLG00020001850	0.00157794	0.967388	1	111369188	111406450	-	3514	GART	GO:0004637;GO:0004641;GO:0004644;GO:0005524;GO:0006189;GO:0009058;GO:0009113;GO:0016742;GO:0046872;GO:0004637;GO:0004641;GO:0004644;GO:0005524;GO:0006189;GO:0009058;GO:0009113;GO:0016742;GO:0046872	K11787	F	veNOG03858	phosphoribosylglycinamide formyltransferase, phosphoribosylglycinamide synthetase, phosphoribosylaminoimidazole synthetase [Source:HGNC Symbol;Acc:HGNC:4163]
[truncated: 456,456+ more rows]
