# Supplementary material for: Differential expression profile and in-silico functional analysis of long noncoding RNA and mRNA in duck embryo fibroblasts infected with duck plague virus
Source: BMC Genomics. 2022 Jul 14;23:509. doi: 10.1186/s12864-022-08739-7 (PMC9281093; doi:10.1186/s12864-022-08739-7)
Supplement: Supplementary file 9 — Additional file 9: Table S9. GO enrichment of cis-regulatory targets of DE lncRNA. [file 12864_2022_8739_MOESM9_ESM.xlsx]

## Sheet: Sheet1
Category	GO.ID	Term	list	Total	Pvalue	FDR	Gene
MF	GO:0005179	hormone activity	5	66	0.000772812	0.265111	ENSAPLG00020008119(ADM),ENSAPLG00020010936(GRP),ENSAPLG00020013708,ENSAPLG00020016835(PRL),ENSAPLG00020017703(GAL)
BP	GO:0034453	microtubule anchoring	2	6	0.00151062	0.265111	ENSAPLG00020006761(PCM1),ENSAPLG00020017536(FOPNL)
MF	GO:0005452	inorganic anion exchanger activity	2	11	0.00617843	0.265111	ENSAPLG00020013114(SLC4A9),ENSAPLG00020015673(SLC4A7)
BP	GO:0006468	protein phosphorylation	11	479	0.00920111	0.265111	ENSAPLG00020001678(HIPK4),ENSAPLG00020002105(DCLK1),ENSAPLG00020002451(SRPK2),ENSAPLG00020003091(CAMK4),ENSAPLG00020003487(NEK8),ENSAPLG00020010670(CSNK1G1),ENSAPLG00020011057(PRKCE),ENSAPLG00020013529(MAP2K3),ENSAPLG00020014783(TSSK6),ENSAPLG00020015724(MAPK14),ENSAPLG00020016216(CLK3)
CC	GO:0016459	myosin complex	3	41	0.00931776	0.265111	ENSAPLG00020008697(CCDC102A),ENSAPLG00020013072,ENSAPLG00020015467
MF	GO:0016755	transferase activity, transferring amino-acyl groups	2	14	0.0100049	0.265111	ENSAPLG00020000306(ZFC3H1),ENSAPLG00020011775(TGM6)
BP	GO:0007084	mitotic nuclear envelope reassembly	1	1	0.0102321	0.265111	ENSAPLG00020004236(ANKLE2)
BP	GO:0016577	histone demethylation	1	1	0.0102321	0.265111	ENSAPLG00020014583(KDM1A)
BP	GO:0019748	secondary metabolic process	1	1	0.0102321	0.265111	ENSAPLG00020000306(ZFC3H1)
BP	GO:0031468	nuclear envelope reassembly	1	1	0.0102321	0.265111	ENSAPLG00020004236(ANKLE2)
BP	GO:0034316	negative regulation of Arp2/3 complex-mediated actin nucleation	1	1	0.0102321	0.265111	ENSAPLG00020017441(CNIH1)
BP	GO:0034720	histone H3-K4 demethylation	1	1	0.0102321	0.265111	ENSAPLG00020014583(KDM1A)
BP	GO:0044550	secondary metabolite biosynthetic process	1	1	0.0102321	0.265111	ENSAPLG00020000306(ZFC3H1)
BP	GO:0046937	phytochelatin metabolic process	1	1	0.0102321	0.265111	ENSAPLG00020000306(ZFC3H1)
BP	GO:0046938	phytochelatin biosynthetic process	1	1	0.0102321	0.265111	ENSAPLG00020000306(ZFC3H1)
BP	GO:0051126	negative regulation of actin nucleation	1	1	0.0102321	0.265111	ENSAPLG00020017441(CNIH1)
BP	GO:0070076	histone lysine demethylation	1	1	0.0102321	0.265111	ENSAPLG00020014583(KDM1A)
MF	GO:0003690	double-stranded DNA binding	3	42	0.0108903	0.265111	ENSAPLG00020001216(MCM10),ENSAPLG00020009889(MEF2C),ENSAPLG00020018008(MTERF2)
MF	GO:0000009	alpha-1,6-mannosyltransferase activity	1	1	0.0109941	0.265111	ENSAPLG00020015870(ALG12)
MF	GO:0001786	phosphatidylserine binding	1	1	0.0109941	0.265111	ENSAPLG00020000910(SYTL2)
MF	GO:0004516	nicotinate phosphoribosyltransferase activity	1	1	0.0109941	0.265111	ENSAPLG00020000214(NAPRT)
MF	GO:0004911	interleukin-2 receptor activity	1	1	0.0109941	0.265111	ENSAPLG00020015267
MF	GO:0004996	thyroid-stimulating hormone receptor activity	1	1	0.0109941	0.265111	ENSAPLG00020006205(TSHR)
MF	GO:0016756	glutathione gamma-glutamylcysteinyltransferase activity	1	1	0.0109941	0.265111	ENSAPLG00020000306(ZFC3H1)
MF	GO:0019976	interleukin-2 binding	1	1	0.0109941	0.265111	ENSAPLG00020015267
MF	GO:0047464	heparosan-N-sulfate-glucuronate 5-epimerase activity	1	1	0.0109941	0.265111	ENSAPLG00020003574(GLCE)
MF	GO:0050135	NAD(P)+ nucleosidase activity	1	1	0.0109941	0.265111	ENSAPLG00020015972(CD38)
MF	GO:0051721	protein phosphatase 2A binding	1	1	0.0109941	0.265111	ENSAPLG00020004236(ANKLE2)
MF	GO:0052824	dolichyl-pyrophosphate Man7GlcNAc2 alpha-1,6-mannosyltransferase activity	1	1	0.0109941	0.265111	ENSAPLG00020015870(ALG12)
MF	GO:0071933	Arp2/3 complex binding	1	1	0.0109941	0.265111	ENSAPLG00020017441(CNIH1)
BP	GO:0006464	cellular protein modification process	18	1001	0.0111793	0.265111	ENSAPLG00020001105(USP35),ENSAPLG00020001678(HIPK4),ENSAPLG00020002105(DCLK1),ENSAPLG00020002451(SRPK2),ENSAPLG00020003091(CAMK4),ENSAPLG00020003487(NEK8),ENSAPLG00020004236(ANKLE2),ENSAPLG00020005811(PTPRA),ENSAPLG00020010670(CSNK1G1),ENSAPLG00020011057(PRKCE),ENSAPLG00020011775(TGM6),ENSAPLG00020013529(MAP2K3),ENSAPLG00020014583(KDM1A),ENSAPLG00020014783(TSSK6),ENSAPLG00020015724(MAPK14),ENSAPL…
BP	GO:0036211	protein modification process	18	1001	0.0111793	0.265111	ENSAPLG00020001105(USP35),ENSAPLG00020001678(HIPK4),ENSAPLG00020002105(DCLK1),ENSAPLG00020002451(SRPK2),ENSAPLG00020003091(CAMK4),ENSAPLG00020003487(NEK8),ENSAPLG00020004236(ANKLE2),ENSAPLG00020005811(PTPRA),ENSAPLG00020010670(CSNK1G1),ENSAPLG00020011057(PRKCE),ENSAPLG00020011775(TGM6),ENSAPLG00020013529(MAP2K3),ENSAPLG00020014583(KDM1A),ENSAPLG00020014783(TSSK6),ENSAPLG00020015724(MAPK14),ENSAPL…
MF	GO:0004672	protein kinase activity	11	462	0.0126822	0.265111	ENSAPLG00020001678(HIPK4),ENSAPLG00020002105(DCLK1),ENSAPLG00020002451(SRPK2),ENSAPLG00020003091(CAMK4),ENSAPLG00020003487(NEK8),ENSAPLG00020010670(CSNK1G1),ENSAPLG00020011057(PRKCE),ENSAPLG00020013529(MAP2K3),ENSAPLG00020014783(TSSK6),ENSAPLG00020015724(MAPK14),ENSAPLG00020016216(CLK3)
MF	GO:0030546	signaling receptor activator activity	6	180	0.014382	0.265111	ENSAPLG00020008119(ADM),ENSAPLG00020010936(GRP),ENSAPLG00020013708,ENSAPLG00020016835(PRL),ENSAPLG00020017703(GAL),ENSAPLG00020017834
MF	GO:0048018	receptor ligand activity	6	180	0.014382	0.265111	ENSAPLG00020008119(ADM),ENSAPLG00020010936(GRP),ENSAPLG00020013708,ENSAPLG00020016835(PRL),ENSAPLG00020017703(GAL),ENSAPLG00020017834
MF	GO:0008144	drug binding	19	1018	0.0150303	0.265111	ENSAPLG00020001678(HIPK4),ENSAPLG00020002105(DCLK1),ENSAPLG00020002451(SRPK2),ENSAPLG00020003091(CAMK4),ENSAPLG00020003115,ENSAPLG00020003487(NEK8),ENSAPLG00020006475(ABCA12),ENSAPLG00020007567(BRIP1),ENSAPLG00020007726(NME7),ENSAPLG00020009644(ERCC6L2),ENSAPLG00020010670(CSNK1G1),ENSAPLG00020011057(PRKCE),ENSAPLG00020013072,ENSAPLG00020013529(MAP2K3),ENSAPLG00020014783(TSSK6),ENSAPLG00020015467,…
MF	GO:0005524	ATP binding	18	949	0.0153925	0.265111	ENSAPLG00020001678(HIPK4),ENSAPLG00020002105(DCLK1),ENSAPLG00020002451(SRPK2),ENSAPLG00020003091(CAMK4),ENSAPLG00020003115,ENSAPLG00020003487(NEK8),ENSAPLG00020006475(ABCA12),ENSAPLG00020007567(BRIP1),ENSAPLG00020007726(NME7),ENSAPLG00020009644(ERCC6L2),ENSAPLG00020010670(CSNK1G1),ENSAPLG00020011057(PRKCE),ENSAPLG00020013072,ENSAPLG00020013529(MAP2K3),ENSAPLG00020014783(TSSK6),ENSAPLG00020015467,…
MF	GO:0030545	receptor regulator activity	6	183	0.0154909	0.265111	ENSAPLG00020008119(ADM),ENSAPLG00020010936(GRP),ENSAPLG00020013708,ENSAPLG00020016835(PRL),ENSAPLG00020017703(GAL),ENSAPLG00020017834
BP	GO:0006796	phosphate-containing compound metabolic process	16	891	0.0171424	0.265111	ENSAPLG00020000214(NAPRT),ENSAPLG00020001192,ENSAPLG00020001678(HIPK4),ENSAPLG00020002105(DCLK1),ENSAPLG00020002451(SRPK2),ENSAPLG00020003091(CAMK4),ENSAPLG00020003487(NEK8),ENSAPLG00020004236(ANKLE2),ENSAPLG00020005811(PTPRA),ENSAPLG00020010670(CSNK1G1),ENSAPLG00020011057(PRKCE),ENSAPLG00020013529(MAP2K3),ENSAPLG00020014783(TSSK6),ENSAPLG00020015724(MAPK14),ENSAPLG00020016216(CLK3),ENSAPLG000200…
BP	GO:0006793	phosphorus metabolic process	16	894	0.017652	0.265111	ENSAPLG00020000214(NAPRT),ENSAPLG00020001192,ENSAPLG00020001678(HIPK4),ENSAPLG00020002105(DCLK1),ENSAPLG00020002451(SRPK2),ENSAPLG00020003091(CAMK4),ENSAPLG00020003487(NEK8),ENSAPLG00020004236(ANKLE2),ENSAPLG00020005811(PTPRA),ENSAPLG00020010670(CSNK1G1),ENSAPLG00020011057(PRKCE),ENSAPLG00020013529(MAP2K3),ENSAPLG00020014783(TSSK6),ENSAPLG00020015724(MAPK14),ENSAPLG00020016216(CLK3),ENSAPLG000200…
MF	GO:0032559	adenyl ribonucleotide binding	18	965	0.0179788	0.265111	ENSAPLG00020001678(HIPK4),ENSAPLG00020002105(DCLK1),ENSAPLG00020002451(SRPK2),ENSAPLG00020003091(CAMK4),ENSAPLG00020003115,ENSAPLG00020003487(NEK8),ENSAPLG00020006475(ABCA12),ENSAPLG00020007567(BRIP1),ENSAPLG00020007726(NME7),ENSAPLG00020009644(ERCC6L2),ENSAPLG00020010670(CSNK1G1),ENSAPLG00020011057(PRKCE),ENSAPLG00020013072,ENSAPLG00020013529(MAP2K3),ENSAPLG00020014783(TSSK6),ENSAPLG00020015467,…
MF	GO:0030554	adenyl nucleotide binding	18	968	0.0184995	0.265111	ENSAPLG00020001678(HIPK4),ENSAPLG00020002105(DCLK1),ENSAPLG00020002451(SRPK2),ENSAPLG00020003091(CAMK4),ENSAPLG00020003115,ENSAPLG00020003487(NEK8),ENSAPLG00020006475(ABCA12),ENSAPLG00020007567(BRIP1),ENSAPLG00020007726(NME7),ENSAPLG00020009644(ERCC6L2),ENSAPLG00020010670(CSNK1G1),ENSAPLG00020011057(PRKCE),ENSAPLG00020013072,ENSAPLG00020013529(MAP2K3),ENSAPLG00020014783(TSSK6),ENSAPLG00020015467,…
BP	GO:0044267	cellular protein metabolic process	21	1298	0.0188764	0.265111	ENSAPLG00020001105(USP35),ENSAPLG00020001678(HIPK4),ENSAPLG00020002105(DCLK1),ENSAPLG00020002451(SRPK2),ENSAPLG00020003091(CAMK4),ENSAPLG00020003487(NEK8),ENSAPLG00020004236(ANKLE2),ENSAPLG00020005811(PTPRA),ENSAPLG00020010670(CSNK1G1),ENSAPLG00020011057(PRKCE),ENSAPLG00020011775(TGM6),ENSAPLG00020013529(MAP2K3),ENSAPLG00020014118(MRPS23),ENSAPLG00020014325(RPS24),ENSAPLG00020014583(KDM1A),ENSAPL…
BP	GO:0043412	macromolecule modification	18	1065	0.0202563	0.265111	ENSAPLG00020001105(USP35),ENSAPLG00020001678(HIPK4),ENSAPLG00020002105(DCLK1),ENSAPLG00020002451(SRPK2),ENSAPLG00020003091(CAMK4),ENSAPLG00020003487(NEK8),ENSAPLG00020004236(ANKLE2),ENSAPLG00020005811(PTPRA),ENSAPLG00020010670(CSNK1G1),ENSAPLG00020011057(PRKCE),ENSAPLG00020011775(TGM6),ENSAPLG00020013529(MAP2K3),ENSAPLG00020014583(KDM1A),ENSAPLG00020014783(TSSK6),ENSAPLG00020015724(MAPK14),ENSAPL…
BP	GO:0001895	retina homeostasis	1	2	0.0203608	0.265111	ENSAPLG00020002328(NXNL2)
BP	GO:0006477	protein sulfation	1	2	0.0203608	0.265111	ENSAPLG00020016811(TPST2)
BP	GO:0006478	peptidyl-tyrosine sulfation	1	2	0.0203608	0.265111	ENSAPLG00020016811(TPST2)
BP	GO:0006482	protein demethylation	1	2	0.0203608	0.265111	ENSAPLG00020014583(KDM1A)
BP	GO:0008214	protein dealkylation	1	2	0.0203608	0.265111	ENSAPLG00020014583(KDM1A)
BP	GO:0032780	negative regulation of ATPase activity ATPase	1	2	0.0203608	0.265111	ENSAPLG00020014573
BP	GO:0034454	microtubule anchoring at centrosome	1	2	0.0203608	0.265111	ENSAPLG00020006761(PCM1)
BP	GO:0043462	regulation of ATPase activity ATPase	1	2	0.0203608	0.265111	ENSAPLG00020014573
BP	GO:0044380	protein localization to cytoskeleton	1	2	0.0203608	0.265111	ENSAPLG00020006761(PCM1)
BP	GO:0045494	photoreceptor cell maintenance	1	2	0.0203608	0.265111	ENSAPLG00020002328(NXNL2)
BP	GO:0071539	protein localization to centrosome	1	2	0.0203608	0.265111	ENSAPLG00020006761(PCM1)
BP	GO:0072393	microtubule anchoring at microtubule organizing center	1	2	0.0203608	0.265111	ENSAPLG00020006761(PCM1)
BP	GO:0072698	protein localization to microtubule cytoskeleton	1	2	0.0203608	0.265111	ENSAPLG00020006761(PCM1)
BP	GO:1905508	protein localization to microtubule organizing center	1	2	0.0203608	0.265111	ENSAPLG00020006761(PCM1)
BP	GO:0016310	phosphorylation	11	543	0.0217974	0.265111	ENSAPLG00020001678(HIPK4),ENSAPLG00020002105(DCLK1),ENSAPLG00020002451(SRPK2),ENSAPLG00020003091(CAMK4),ENSAPLG00020003487(NEK8),ENSAPLG00020010670(CSNK1G1),ENSAPLG00020011057(PRKCE),ENSAPLG00020013529(MAP2K3),ENSAPLG00020014783(TSSK6),ENSAPLG00020015724(MAPK14),ENSAPLG00020016216(CLK3)
MF	GO:0003953	NAD+ nucleosidase activity	1	2	0.0218683	0.265111	ENSAPLG00020015972(CD38)
MF	GO:0004109	coproporphyrinogen oxidase activity	1	2	0.0218683	0.265111	ENSAPLG00020008668
MF	GO:0004427	inorganic diphosphatase activity	1	2	0.0218683	0.265111	ENSAPLG00020017560(PPA2)
MF	GO:0004514	nicotinate-nucleotide diphosphorylase (carboxylating) activity	1	2	0.0218683	0.265111	ENSAPLG00020000214(NAPRT)
MF	GO:0008476	protein-tyrosine sulfotransferase activity	1	2	0.0218683	0.265111	ENSAPLG00020016811(TPST2)
MF	GO:0042030	ATPase inhibitor activity	1	2	0.0218683	0.265111	ENSAPLG00020014573
MF	GO:0016301	kinase activity	12	573	0.0234993	0.280567	ENSAPLG00020001678(HIPK4),ENSAPLG00020002105(DCLK1),ENSAPLG00020002451(SRPK2),ENSAPLG00020003091(CAMK4),ENSAPLG00020003487(NEK8),ENSAPLG00020007726(NME7),ENSAPLG00020010670(CSNK1G1),ENSAPLG00020011057(PRKCE),ENSAPLG00020013529(MAP2K3),ENSAPLG00020014783(TSSK6),ENSAPLG00020015724(MAPK14),ENSAPLG00020016216(CLK3)
BP	GO:0045944	positive regulation of transcription by RNA polymerase II	2	24	0.024675	0.287062	ENSAPLG00020002038,ENSAPLG00020009889(MEF2C)
MF	GO:0003779	actin binding	5	150	0.0247719	0.287062	ENSAPLG00020002038,ENSAPLG00020008018,ENSAPLG00020013072,ENSAPLG00020015467,ENSAPLG00020017441(CNIH1)
MF	GO:0000166	nucleotide binding	23	1385	0.0270892	0.303796	ENSAPLG00020000413(RHOV),ENSAPLG00020001678(HIPK4),ENSAPLG00020002105(DCLK1),ENSAPLG00020002451(SRPK2),ENSAPLG00020003091(CAMK4),ENSAPLG00020003115,ENSAPLG00020003487(NEK8),ENSAPLG00020003530,ENSAPLG00020006475(ABCA12),ENSAPLG00020007567(BRIP1),ENSAPLG00020007726(NME7),ENSAPLG00020009197,ENSAPLG00020009644(ERCC6L2),ENSAPLG00020009652(RAB18),ENSAPLG00020010670(CSNK1G1),ENSAPLG00020011057(PRKCE),EN…
MF	GO:1901265	nucleoside phosphate binding	23	1385	0.0270892	0.303796	ENSAPLG00020000413(RHOV),ENSAPLG00020001678(HIPK4),ENSAPLG00020002105(DCLK1),ENSAPLG00020002451(SRPK2),ENSAPLG00020003091(CAMK4),ENSAPLG00020003115,ENSAPLG00020003487(NEK8),ENSAPLG00020003530,ENSAPLG00020006475(ABCA12),ENSAPLG00020007567(BRIP1),ENSAPLG00020007726(NME7),ENSAPLG00020009197,ENSAPLG00020009644(ERCC6L2),ENSAPLG00020009652(RAB18),ENSAPLG00020010670(CSNK1G1),ENSAPLG00020011057(PRKCE),EN…
MF	GO:0035639	purine ribonucleoside triphosphate binding	21	1240	0.028585	0.303796	ENSAPLG00020000413(RHOV),ENSAPLG00020001678(HIPK4),ENSAPLG00020002105(DCLK1),ENSAPLG00020002451(SRPK2),ENSAPLG00020003091(CAMK4),ENSAPLG00020003115,ENSAPLG00020003487(NEK8),ENSAPLG00020003530,ENSAPLG00020006475(ABCA12),ENSAPLG00020007567(BRIP1),ENSAPLG00020007726(NME7),ENSAPLG00020009644(ERCC6L2),ENSAPLG00020009652(RAB18),ENSAPLG00020010670(CSNK1G1),ENSAPLG00020011057(PRKCE),ENSAPLG00020013072,EN…
MF	GO:0051015	actin filament binding	3	61	0.029394	0.303796	ENSAPLG00020008018,ENSAPLG00020013072,ENSAPLG00020015467
BP	GO:0010735	positive regulation of transcription via serum response element binding	1	3	0.030387	0.303796	ENSAPLG00020002038
BP	GO:0034315	regulation of Arp2/3 complex-mediated actin nucleation	1	3	0.030387	0.303796	ENSAPLG00020017441(CNIH1)
BP	GO:0035306	positive regulation of dephosphorylation	1	3	0.030387	0.303796	ENSAPLG00020004236(ANKLE2)
BP	GO:0035307	positive regulation of protein dephosphorylation	1	3	0.030387	0.303796	ENSAPLG00020004236(ANKLE2)
BP	GO:0051125	regulation of actin nucleation	1	3	0.030387	0.303796	ENSAPLG00020017441(CNIH1)
BP	GO:0051923	sulfation	1	3	0.030387	0.303796	ENSAPLG00020016811(TPST2)
MF	GO:0016462	pyrophosphatase activity	10	463	0.0311543	0.303796	ENSAPLG00020000413(RHOV),ENSAPLG00020003115,ENSAPLG00020003530,ENSAPLG00020006475(ABCA12),ENSAPLG00020007567(BRIP1),ENSAPLG00020008697(CCDC102A),ENSAPLG00020009652(RAB18),ENSAPLG00020013072,ENSAPLG00020015467,ENSAPLG00020017560(PPA2)
MF	GO:0016773	phosphotransferase activity, alcohol group as acceptor	11	530	0.0313191	0.303796	ENSAPLG00020001678(HIPK4),ENSAPLG00020002105(DCLK1),ENSAPLG00020002451(SRPK2),ENSAPLG00020003091(CAMK4),ENSAPLG00020003487(NEK8),ENSAPLG00020010670(CSNK1G1),ENSAPLG00020011057(PRKCE),ENSAPLG00020013529(MAP2K3),ENSAPLG00020014783(TSSK6),ENSAPLG00020015724(MAPK14),ENSAPLG00020016216(CLK3)
CC	GO:0000940	condensed chromosome outer kinetochore	1	3	0.0318201	0.303796	ENSAPLG00020008354
CC	GO:0001726	ruffle	1	3	0.0318201	0.303796	ENSAPLG00020008018
MF	GO:0016854	racemase and epimerase activity	1	3	0.032624	0.303796	ENSAPLG00020003574(GLCE)
MF	GO:0016857	racemase and epimerase activity, acting on carbohydrates and derivatives	1	3	0.032624	0.303796	ENSAPLG00020003574(GLCE)
MF	GO:0016818	hydrolase activity, acting on acid anhydrides, in phosphorus-containing anhydrides	10	467	0.0327698	0.303796	ENSAPLG00020000413(RHOV),ENSAPLG00020003115,ENSAPLG00020003530,ENSAPLG00020006475(ABCA12),ENSAPLG00020007567(BRIP1),ENSAPLG00020008697(CCDC102A),ENSAPLG00020009652(RAB18),ENSAPLG00020013072,ENSAPLG00020015467,ENSAPLG00020017560(PPA2)
MF	GO:0032555	purine ribonucleotide binding	21	1260	0.0333101	0.305214	ENSAPLG00020000413(RHOV),ENSAPLG00020001678(HIPK4),ENSAPLG00020002105(DCLK1),ENSAPLG00020002451(SRPK2),ENSAPLG00020003091(CAMK4),ENSAPLG00020003115,ENSAPLG00020003487(NEK8),ENSAPLG00020003530,ENSAPLG00020006475(ABCA12),ENSAPLG00020007567(BRIP1),ENSAPLG00020007726(NME7),ENSAPLG00020009644(ERCC6L2),ENSAPLG00020009652(RAB18),ENSAPLG00020010670(CSNK1G1),ENSAPLG00020011057(PRKCE),ENSAPLG00020013072,EN…
MF	GO:0016817	hydrolase activity, acting on acid anhydrides	10	471	0.0344437	0.311973	ENSAPLG00020000413(RHOV),ENSAPLG00020003115,ENSAPLG00020003530,ENSAPLG00020006475(ABCA12),ENSAPLG00020007567(BRIP1),ENSAPLG00020008697(CCDC102A),ENSAPLG00020009652(RAB18),ENSAPLG00020013072,ENSAPLG00020015467,ENSAPLG00020017560(PPA2)
MF	GO:0017076	purine nucleotide binding	21	1269	0.0356203	0.317658	ENSAPLG00020000413(RHOV),ENSAPLG00020001678(HIPK4),ENSAPLG00020002105(DCLK1),ENSAPLG00020002451(SRPK2),ENSAPLG00020003091(CAMK4),ENSAPLG00020003115,ENSAPLG00020003487(NEK8),ENSAPLG00020003530,ENSAPLG00020006475(ABCA12),ENSAPLG00020007567(BRIP1),ENSAPLG00020007726(NME7),ENSAPLG00020009644(ERCC6L2),ENSAPLG00020009652(RAB18),ENSAPLG00020010670(CSNK1G1),ENSAPLG00020011057(PRKCE),ENSAPLG00020013072,EN…
MF	GO:0032553	ribonucleotide binding	21	1271	0.0361497	0.317658	ENSAPLG00020000413(RHOV),ENSAPLG00020001678(HIPK4),ENSAPLG00020002105(DCLK1),ENSAPLG00020002451(SRPK2),ENSAPLG00020003091(CAMK4),ENSAPLG00020003115,ENSAPLG00020003487(NEK8),ENSAPLG00020003530,ENSAPLG00020006475(ABCA12),ENSAPLG00020007567(BRIP1),ENSAPLG00020007726(NME7),ENSAPLG00020009644(ERCC6L2),ENSAPLG00020009652(RAB18),ENSAPLG00020010670(CSNK1G1),ENSAPLG00020011057(PRKCE),ENSAPLG00020013072,EN…
MF	GO:0036094	small molecule binding	24	1504	0.0364541	0.317658	ENSAPLG00020000413(RHOV),ENSAPLG00020001678(HIPK4),ENSAPLG00020002105(DCLK1),ENSAPLG00020002451(SRPK2),ENSAPLG00020003091(CAMK4),ENSAPLG00020003115,ENSAPLG00020003487(NEK8),ENSAPLG00020003530,ENSAPLG00020006475(ABCA12),ENSAPLG00020007567(BRIP1),ENSAPLG00020007726(NME7),ENSAPLG00020009197,ENSAPLG00020009644(ERCC6L2),ENSAPLG00020009652(RAB18),ENSAPLG00020010670(CSNK1G1),ENSAPLG00020011057(PRKCE),EN…
MF	GO:0043167	ion binding	38	2646	0.0384047	0.317658	ENSAPLG00020000306(ZFC3H1),ENSAPLG00020000413(RHOV),ENSAPLG00020000910(SYTL2),ENSAPLG00020001192,ENSAPLG00020001678(HIPK4),ENSAPLG00020002105(DCLK1),ENSAPLG00020002451(SRPK2),ENSAPLG00020003091(CAMK4),ENSAPLG00020003113(FBN2),ENSAPLG00020003115,ENSAPLG00020003487(NEK8),ENSAPLG00020003530,ENSAPLG00020003679(MYL3),ENSAPLG00020004077,ENSAPLG00020004700(ZFP36L2),ENSAPLG00020004715,ENSAPLG00020005183,…
BP	GO:0051173	positive regulation of nitrogen compound metabolic process	3	73	0.0384925	0.317658	ENSAPLG00020002038,ENSAPLG00020004236(ANKLE2),ENSAPLG00020009889(MEF2C)
MF	GO:0043168	anion binding	24	1515	0.0392554	0.317658	ENSAPLG00020000413(RHOV),ENSAPLG00020000910(SYTL2),ENSAPLG00020001678(HIPK4),ENSAPLG00020002105(DCLK1),ENSAPLG00020002451(SRPK2),ENSAPLG00020003091(CAMK4),ENSAPLG00020003115,ENSAPLG00020003487(NEK8),ENSAPLG00020003530,ENSAPLG00020006475(ABCA12),ENSAPLG00020007567(BRIP1),ENSAPLG00020007726(NME7),ENSAPLG00020009644(ERCC6L2),ENSAPLG00020009652(RAB18),ENSAPLG00020010670(CSNK1G1),ENSAPLG00020011057(PR…
BP	GO:0001894	tissue homeostasis	1	4	0.0403119	0.317658	ENSAPLG00020002328(NXNL2)
BP	GO:0006029	proteoglycan metabolic process	1	4	0.0403119	0.317658	ENSAPLG00020003574(GLCE)
BP	GO:0006998	nuclear envelope organization	1	4	0.0403119	0.317658	ENSAPLG00020004236(ANKLE2)
BP	GO:0015012	heparan sulfate proteoglycan biosynthetic process	1	4	0.0403119	0.317658	ENSAPLG00020003574(GLCE)
BP	GO:0030166	proteoglycan biosynthetic process	1	4	0.0403119	0.317658	ENSAPLG00020003574(GLCE)
BP	GO:0030201	heparan sulfate proteoglycan metabolic process	1	4	0.0403119	0.317658	ENSAPLG00020003574(GLCE)
BP	GO:0048871	multicellular organismal homeostasis	1	4	0.0403119	0.317658	ENSAPLG00020002328(NXNL2)
MF	GO:0098772	molecular function regulator	11	556	0.0420497	0.319779	ENSAPLG00020000352(SERPINB5),ENSAPLG00020004077,ENSAPLG00020005183,ENSAPLG00020008119(ADM),ENSAPLG00020010936(GRP),ENSAPLG00020013708,ENSAPLG00020014573,ENSAPLG00020016703,ENSAPLG00020016835(PRL),ENSAPLG00020017703(GAL),ENSAPLG00020017834
CC	GO:0030008	TRAPP complex	1	4	0.0422043	0.319779	ENSAPLG00020003448(TRAPPC1)
CC	GO:0031252	cell leading edge	1	4	0.0422043	0.319779	ENSAPLG00020008018
CC	GO:0071564	npBAF complex	1	4	0.0422043	0.319779	ENSAPLG00020011863(SMARCD3)
MF	GO:0043539	protein serine/threonine kinase activator activity	1	4	0.0432623	0.321611	ENSAPLG00020016703
MF	GO:0072341	modified amino acid binding	1	4	0.0432623	0.321611	ENSAPLG00020000910(SYTL2)
BP	GO:0031325	positive regulation of cellular metabolic process	3	78	0.0454201	0.334495	ENSAPLG00020002038,ENSAPLG00020004236(ANKLE2),ENSAPLG00020009889(MEF2C)
MF	GO:0097367	carbohydrate derivative binding	21	1309	0.0473714	0.340582	ENSAPLG00020000413(RHOV),ENSAPLG00020001678(HIPK4),ENSAPLG00020002105(DCLK1),ENSAPLG00020002451(SRPK2),ENSAPLG00020003091(CAMK4),ENSAPLG00020003115,ENSAPLG00020003487(NEK8),ENSAPLG00020003530,ENSAPLG00020006475(ABCA12),ENSAPLG00020007567(BRIP1),ENSAPLG00020007726(NME7),ENSAPLG00020009644(ERCC6L2),ENSAPLG00020009652(RAB18),ENSAPLG00020010670(CSNK1G1),ENSAPLG00020011057(PRKCE),ENSAPLG00020013072,EN…
CC	GO:0015629	actin cytoskeleton	3	77	0.0488656	0.340582	ENSAPLG00020008697(CCDC102A),ENSAPLG00020013072,ENSAPLG00020015467
BP	GO:0010604	positive regulation of macromolecule metabolic process	3	81	0.0498541	0.340582	ENSAPLG00020002038,ENSAPLG00020004236(ANKLE2),ENSAPLG00020009889(MEF2C)
BP	GO:0044260	cellular macromolecule metabolic process	33	2497	0.0500698	0.340582	ENSAPLG00020001105(USP35),ENSAPLG00020001216(MCM10),ENSAPLG00020001678(HIPK4),ENSAPLG00020002038,ENSAPLG00020002105(DCLK1),ENSAPLG00020002451(SRPK2),ENSAPLG00020002915,ENSAPLG00020003091(CAMK4),ENSAPLG00020003115,ENSAPLG00020003487(NEK8),ENSAPLG00020003574(GLCE),ENSAPLG00020004236(ANKLE2),ENSAPLG00020005457(SIX3),ENSAPLG00020005811(PTPRA),ENSAPLG00020009327,ENSAPLG00020009889(MEF2C),ENSAPLG000200…
BP	GO:0007259	receptor signaling pathway via JAK-STAT	1	5	0.0501364	0.340582	ENSAPLG00020017834
BP	GO:0010035	response to inorganic substance	1	5	0.0501364	0.340582	ENSAPLG00020000306(ZFC3H1)
BP	GO:0010038	response to metal ion	1	5	0.0501364	0.340582	ENSAPLG00020000306(ZFC3H1)
BP	GO:0030150	protein import into mitochondrial matrix	1	5	0.0501364	0.340582	ENSAPLG00020012647(TIMM44)
BP	GO:0097696	receptor signaling pathway via STAT	1	5	0.0501364	0.340582	ENSAPLG00020017834
CC	GO:0005788	endoplasmic reticulum lumen	1	5	0.0524791	0.353186	ENSAPLG00020015870(ALG12)
MF	GO:1901363	heterocyclic compound binding	43	3134	0.0531627	0.353186	ENSAPLG00020000306(ZFC3H1),ENSAPLG00020000381,ENSAPLG00020000413(RHOV),ENSAPLG00020001134(HNRNPA2B1),ENSAPLG00020001216(MCM10),ENSAPLG00020001678(HIPK4),ENSAPLG00020002105(DCLK1),ENSAPLG00020002451(SRPK2),ENSAPLG00020002915,ENSAPLG00020003091(CAMK4),ENSAPLG00020003115,ENSAPLG00020003487(NEK8),ENSAPLG00020003530,ENSAPLG00020005457(SIX3),ENSAPLG00020005528(ZNF281),ENSAPLG00020006384(PATZ1),ENSAPLG0…
MF	GO:0015464	acetylcholine receptor activity	1	5	0.0537847	0.353186	ENSAPLG00020001860(CHRM2)
MF	GO:0016907	G protein-coupled acetylcholine receptor activity	1	5	0.0537847	0.353186	ENSAPLG00020001860(CHRM2)
MF	GO:0097159	organic cyclic compound binding	43	3141	0.054918	0.354987	ENSAPLG00020000306(ZFC3H1),ENSAPLG00020000381,ENSAPLG00020000413(RHOV),ENSAPLG00020001134(HNRNPA2B1),ENSAPLG00020001216(MCM10),ENSAPLG00020001678(HIPK4),ENSAPLG00020002105(DCLK1),ENSAPLG00020002451(SRPK2),ENSAPLG00020002915,ENSAPLG00020003091(CAMK4),ENSAPLG00020003115,ENSAPLG00020003487(NEK8),ENSAPLG00020003530,ENSAPLG00020005457(SIX3),ENSAPLG00020005528(ZNF281),ENSAPLG00020006384(PATZ1),ENSAPLG0…
MF	GO:0044877	protein-containing complex binding	4	130	0.0549599	0.354987	ENSAPLG00020008018,ENSAPLG00020013072,ENSAPLG00020015467,ENSAPLG00020017441(CNIH1)
BP	GO:0019538	protein metabolic process	23	1624	0.0560946	0.35937	ENSAPLG00020001105(USP35),ENSAPLG00020001678(HIPK4),ENSAPLG00020002105(DCLK1),ENSAPLG00020002451(SRPK2),ENSAPLG00020003091(CAMK4),ENSAPLG00020003487(NEK8),ENSAPLG00020003574(GLCE),ENSAPLG00020004236(ANKLE2),ENSAPLG00020005731,ENSAPLG00020005811(PTPRA),ENSAPLG00020010670(CSNK1G1),ENSAPLG00020011057(PRKCE),ENSAPLG00020011775(TGM6),ENSAPLG00020013529(MAP2K3),ENSAPLG00020014118(MRPS23),ENSAPLG0002001…
MF	GO:0017111	nucleoside-triphosphatase activity	9	449	0.0589187	0.369907	ENSAPLG00020000413(RHOV),ENSAPLG00020003115,ENSAPLG00020003530,ENSAPLG00020006475(ABCA12),ENSAPLG00020007567(BRIP1),ENSAPLG00020008697(CCDC102A),ENSAPLG00020009652(RAB18),ENSAPLG00020013072,ENSAPLG00020015467
BP	GO:0009893	positive regulation of metabolic process	3	87	0.0593306	0.369907	ENSAPLG00020002038,ENSAPLG00020004236(ANKLE2),ENSAPLG00020009889(MEF2C)
BP	GO:0009435	NAD biosynthetic process	1	6	0.0598616	0.369907	ENSAPLG00020000214(NAPRT)
BP	GO:0018212	peptidyl-tyrosine modification	1	6	0.0598616	0.369907	ENSAPLG00020016811(TPST2)
CC	GO:0000777	condensed chromosome kinetochore	1	6	0.0626456	0.369907	ENSAPLG00020008354
CC	GO:0000779	condensed chromosome, centromeric region	1	6	0.0626456	0.369907	ENSAPLG00020008354
CC	GO:0071565	nBAF complex	1	6	0.0626456	0.369907	ENSAPLG00020011863(SMARCD3)
MF	GO:0016634	oxidoreductase activity, acting on the CH-CH group of donors, oxygen as acceptor	1	6	0.0641923	0.369907	ENSAPLG00020008668
CC	GO:0005815	microtubule organizing center	2	39	0.0649625	0.369907	ENSAPLG00020006761(PCM1),ENSAPLG00020017536(FOPNL)
BP	GO:0044237	cellular metabolic process	42	3395	0.0650417	0.369907	ENSAPLG00020000214(NAPRT),ENSAPLG00020000306(ZFC3H1),ENSAPLG00020001105(USP35),ENSAPLG00020001134(HNRNPA2B1),ENSAPLG00020001192,ENSAPLG00020001216(MCM10),ENSAPLG00020001678(HIPK4),ENSAPLG00020002038,ENSAPLG00020002105(DCLK1),ENSAPLG00020002451(SRPK2),ENSAPLG00020002915,ENSAPLG00020003091(CAMK4),ENSAPLG00020003115,ENSAPLG00020003487(NEK8),ENSAPLG00020003574(GLCE),ENSAPLG00020004236(ANKLE2),ENSAPLG…
BP	GO:0045893	positive regulation of transcription, DNA-templated	2	41	0.0656127	0.369907	ENSAPLG00020002038,ENSAPLG00020009889(MEF2C)
BP	GO:0051254	positive regulation of RNA metabolic process	2	41	0.0656127	0.369907	ENSAPLG00020002038,ENSAPLG00020009889(MEF2C)
BP	GO:1902680	positive regulation of RNA biosynthetic process	2	41	0.0656127	0.369907	ENSAPLG00020002038,ENSAPLG00020009889(MEF2C)
BP	GO:1903508	positive regulation of nucleic acid-templated transcription	2	41	0.0656127	0.369907	ENSAPLG00020002038,ENSAPLG00020009889(MEF2C)
MF	GO:0016772	transferase activity, transferring phosphorus-containing groups	12	675	0.0671579	0.369907	ENSAPLG00020001678(HIPK4),ENSAPLG00020002105(DCLK1),ENSAPLG00020002451(SRPK2),ENSAPLG00020003091(CAMK4),ENSAPLG00020003487(NEK8),ENSAPLG00020007726(NME7),ENSAPLG00020010670(CSNK1G1),ENSAPLG00020011057(PRKCE),ENSAPLG00020013529(MAP2K3),ENSAPLG00020014783(TSSK6),ENSAPLG00020015724(MAPK14),ENSAPLG00020016216(CLK3)
BP	GO:0001654	eye development	1	7	0.0694884	0.369907	ENSAPLG00020005457(SIX3)
BP	GO:0006997	nucleus organization	1	7	0.0694884	0.369907	ENSAPLG00020004236(ANKLE2)
BP	GO:0019359	nicotinamide nucleotide biosynthetic process	1	7	0.0694884	0.369907	ENSAPLG00020000214(NAPRT)
BP	GO:0019362	pyridine nucleotide metabolic process	1	7	0.0694884	0.369907	ENSAPLG00020000214(NAPRT)
BP	GO:0019363	pyridine nucleotide biosynthetic process	1	7	0.0694884	0.369907	ENSAPLG00020000214(NAPRT)
BP	GO:0019722	calcium-mediated signaling	1	7	0.0694884	0.369907	ENSAPLG00020005235(CALM)
BP	GO:0035304	regulation of protein dephosphorylation	1	7	0.0694884	0.369907	ENSAPLG00020004236(ANKLE2)
BP	GO:0046496	nicotinamide nucleotide metabolic process	1	7	0.0694884	0.369907	ENSAPLG00020000214(NAPRT)
BP	GO:0048880	sensory system development	1	7	0.0694884	0.369907	ENSAPLG00020005457(SIX3)
BP	GO:0150063	visual system development	1	7	0.0694884	0.369907	ENSAPLG00020005457(SIX3)
BP	GO:1901564	organonitrogen compound metabolic process	26	1928	0.0699444	0.369907	ENSAPLG00020000214(NAPRT),ENSAPLG00020000306(ZFC3H1),ENSAPLG00020001105(USP35),ENSAPLG00020001678(HIPK4),ENSAPLG00020002105(DCLK1),ENSAPLG00020002451(SRPK2),ENSAPLG00020003091(CAMK4),ENSAPLG00020003487(NEK8),ENSAPLG00020003574(GLCE),ENSAPLG00020004236(ANKLE2),ENSAPLG00020005731,ENSAPLG00020005811(PTPRA),ENSAPLG00020008668,ENSAPLG00020010670(CSNK1G1),ENSAPLG00020011057(PRKCE),ENSAPLG00020011775(TG…
BP	GO:0010557	positive regulation of macromolecule biosynthetic process	2	43	0.0713243	0.374455	ENSAPLG00020002038,ENSAPLG00020009889(MEF2C)
CC	GO:0000178	exosome (RNase complex)	1	7	0.072705	0.374455	ENSAPLG00020000306(ZFC3H1)
CC	GO:0005925	focal adhesion	1	7	0.072705	0.374455	ENSAPLG00020008018
CC	GO:0030055	cell-substrate junction	1	7	0.072705	0.374455	ENSAPLG00020008018
BP	GO:0009891	positive regulation of biosynthetic process	2	44	0.0742391	0.376251	ENSAPLG00020002038,ENSAPLG00020009889(MEF2C)
BP	GO:0031328	positive regulation of cellular biosynthetic process	2	44	0.0742391	0.376251	ENSAPLG00020002038,ENSAPLG00020009889(MEF2C)
MF	GO:0005184	neuropeptide hormone activity	1	7	0.0744863	0.376251	ENSAPLG00020010936(GRP)
MF	GO:0022853	active ion transmembrane transporter activity	3	90	0.0765792	0.379671	ENSAPLG00020013114(SLC4A9),ENSAPLG00020015673(SLC4A7),ENSAPLG00020017609
BP	GO:0045935	positive regulation of nucleobase-containing compound metabolic process	2	45	0.0771917	0.379671	ENSAPLG00020002038,ENSAPLG00020009889(MEF2C)
MF	GO:0015291	secondary active transmembrane transporter activity	3	91	0.0785818	0.379671	ENSAPLG00020013114(SLC4A9),ENSAPLG00020015673(SLC4A7),ENSAPLG00020017609
BP	GO:0006488	dolichol-linked oligosaccharide biosynthetic process	1	8	0.0790178	0.379671	ENSAPLG00020015870(ALG12)
BP	GO:0006779	porphyrin-containing compound biosynthetic process	1	8	0.0790178	0.379671	ENSAPLG00020008668
BP	GO:0009615	response to virus	1	8	0.0790178	0.379671	ENSAPLG00020017834
BP	GO:0044743	protein transmembrane import into intracellular organelle	1	8	0.0790178	0.379671	ENSAPLG00020012647(TIMM44)
BP	GO:0051607	defense response to virus	1	8	0.0790178	0.379671	ENSAPLG00020017834
MF	GO:0022804	active transmembrane transporter activity	4	149	0.0817276	0.390311	ENSAPLG00020006475(ABCA12),ENSAPLG00020013114(SLC4A9),ENSAPLG00020015673(SLC4A7),ENSAPLG00020017609
CC	GO:1905354	exoribonuclease complex	1	8	0.0826584	0.391153	ENSAPLG00020000306(ZFC3H1)
MF	GO:0004550	nucleoside diphosphate kinase activity	1	8	0.0846681	0.391153	ENSAPLG00020007726(NME7)
MF	GO:0019903	protein phosphatase binding	1	8	0.0846681	0.391153	ENSAPLG00020004236(ANKLE2)
BP	GO:0006807	nitrogen compound metabolic process	41	3365	0.0867315	0.391153	ENSAPLG00020000214(NAPRT),ENSAPLG00020000306(ZFC3H1),ENSAPLG00020001105(USP35),ENSAPLG00020001134(HNRNPA2B1),ENSAPLG00020001216(MCM10),ENSAPLG00020001678(HIPK4),ENSAPLG00020002038,ENSAPLG00020002105(DCLK1),ENSAPLG00020002451(SRPK2),ENSAPLG00020002915,ENSAPLG00020003091(CAMK4),ENSAPLG00020003115,ENSAPLG00020003487(NEK8),ENSAPLG00020003574(GLCE),ENSAPLG00020004236(ANKLE2),ENSAPLG00020005457(SIX3),E…
BP	GO:0003015	heart process	1	9	0.0884508	0.391153	ENSAPLG00020001860(CHRM2)
BP	GO:0006490	oligosaccharide-lipid intermediate biosynthetic process	1	9	0.0884508	0.391153	ENSAPLG00020015870(ALG12)
BP	GO:0008016	regulation of heart contraction	1	9	0.0884508	0.391153	ENSAPLG00020001860(CHRM2)
BP	GO:0017157	regulation of exocytosis	1	9	0.0884508	0.391153	ENSAPLG00020008941(STX1A)
BP	GO:0051346	negative regulation of hydrolase activity	1	9	0.0884508	0.391153	ENSAPLG00020014573
BP	GO:0060047	heart contraction	1	9	0.0884508	0.391153	ENSAPLG00020001860(CHRM2)
BP	GO:0070988	demethylation	1	9	0.0884508	0.391153	ENSAPLG00020014583(KDM1A)
BP	GO:1990542	mitochondrial transmembrane transport	1	9	0.0884508	0.391153	ENSAPLG00020012647(TIMM44)
BP	GO:0006887	exocytosis	2	49	0.0893598	0.391153	ENSAPLG00020000910(SYTL2),ENSAPLG00020008941(STX1A)
BP	GO:0048518	positive regulation of biological process	5	234	0.0911259	0.391153	ENSAPLG00020002038,ENSAPLG00020004236(ANKLE2),ENSAPLG00020009889(MEF2C),ENSAPLG00020017441(CNIH1),ENSAPLG00020017834
CC	GO:0016514	SWI/SNF complex	1	9	0.0925069	0.391153	ENSAPLG00020011863(SMARCD3)
MF	GO:0003785	actin monomer binding	1	9	0.0947388	0.391153	ENSAPLG00020002038
MF	GO:0004697	protein kinase C activity	1	9	0.0947388	0.391153	ENSAPLG00020011057(PRKCE)
MF	GO:0005248	voltage-gated sodium channel activity	1	9	0.0947388	0.391153	ENSAPLG00020000774
MF	GO:0019209	kinase activator activity	1	9	0.0947388	0.391153	ENSAPLG00020016703
MF	GO:0019902	phosphatase binding	1	9	0.0947388	0.391153	ENSAPLG00020004236(ANKLE2)
MF	GO:0030295	protein kinase activator activity	1	9	0.0947388	0.391153	ENSAPLG00020016703
MF	GO:0060590	ATPase regulator activity	1	9	0.0947388	0.391153	ENSAPLG00020014573
BP	GO:0043170	macromolecule metabolic process	38	3101	0.0950784	0.391153	ENSAPLG00020000306(ZFC3H1),ENSAPLG00020001105(USP35),ENSAPLG00020001134(HNRNPA2B1),ENSAPLG00020001216(MCM10),ENSAPLG00020001678(HIPK4),ENSAPLG00020002038,ENSAPLG00020002105(DCLK1),ENSAPLG00020002451(SRPK2),ENSAPLG00020002915,ENSAPLG00020003091(CAMK4),ENSAPLG00020003115,ENSAPLG00020003487(NEK8),ENSAPLG00020003574(GLCE),ENSAPLG00020004236(ANKLE2),ENSAPLG00020005457(SIX3),ENSAPLG00020005731,ENSAPLG0…
BP	GO:0006406	mRNA export from nucleus mRNA	1	10	0.0977883	0.391153	ENSAPLG00020001134(HNRNPA2B1)
BP	GO:0007218	neuropeptide signaling pathway	1	10	0.0977883	0.391153	ENSAPLG00020010936(GRP)
BP	GO:0007229	integrin-mediated signaling pathway	1	10	0.0977883	0.391153	ENSAPLG00020006423(ITGB5)
BP	GO:0007420	brain development	1	10	0.0977883	0.391153	ENSAPLG00020005457(SIX3)
BP	GO:0030178	negative regulation of Wnt signaling pathway	1	10	0.0977883	0.391153	ENSAPLG00020017550
BP	GO:0060322	head development	1	10	0.0977883	0.391153	ENSAPLG00020005457(SIX3)
BP	GO:0071427	mRNA-containing ribonucleoprotein complex export from nucleus	1	10	0.0977883	0.391153	ENSAPLG00020001134(HNRNPA2B1)
BP	GO:0072524	pyridine-containing compound metabolic process	1	10	0.0977883	0.391153	ENSAPLG00020000214(NAPRT)
BP	GO:0072525	pyridine-containing compound biosynthetic process	1	10	0.0977883	0.391153	ENSAPLG00020000214(NAPRT)
BP	GO:0010628	positive regulation of gene expression	2	52	0.0988331	0.391484	ENSAPLG00020002038,ENSAPLG00020009889(MEF2C)
BP	GO:0016192	vesicle-mediated transport	5	240	0.0988645	0.391484	ENSAPLG00020000910(SYTL2),ENSAPLG00020003448(TRAPPC1),ENSAPLG00020008018,ENSAPLG00020008941(STX1A),ENSAPLG00020017441(CNIH1)
CC	GO:0005856	cytoskeleton	8	445	0.0996579	0.392526	ENSAPLG00020003530,ENSAPLG00020006761(PCM1),ENSAPLG00020008018,ENSAPLG00020008697(CCDC102A),ENSAPLG00020012263,ENSAPLG00020013072,ENSAPLG00020015467,ENSAPLG00020017536(FOPNL)
MF	GO:0016740	transferase activity	20	1350	0.100124	0.392526	ENSAPLG00020000214(NAPRT),ENSAPLG00020000306(ZFC3H1),ENSAPLG00020001678(HIPK4),ENSAPLG00020002105(DCLK1),ENSAPLG00020002451(SRPK2),ENSAPLG00020003091(CAMK4),ENSAPLG00020003487(NEK8),ENSAPLG00020006421(SULT4A1),ENSAPLG00020007726(NME7),ENSAPLG00020009327,ENSAPLG00020010670(CSNK1G1),ENSAPLG00020011057(PRKCE),ENSAPLG00020011775(TGM6),ENSAPLG00020013529(MAP2K3),ENSAPLG00020014783(TSSK6),ENSAPLG000200…
CC	GO:0043228	non-membrane-bounded organelle	12	759	0.103166	0.398566	ENSAPLG00020003530,ENSAPLG00020006761(PCM1),ENSAPLG00020008018,ENSAPLG00020008354,ENSAPLG00020008697(CCDC102A),ENSAPLG00020011863(SMARCD3),ENSAPLG00020012263,ENSAPLG00020013072,ENSAPLG00020014118(MRPS23),ENSAPLG00020014325(RPS24),ENSAPLG00020015467,ENSAPLG00020017536(FOPNL)
CC	GO:0043232	intracellular non-membrane-bounded organelle	12	759	0.103166	0.398566	ENSAPLG00020003530,ENSAPLG00020006761(PCM1),ENSAPLG00020008018,ENSAPLG00020008354,ENSAPLG00020008697(CCDC102A),ENSAPLG00020011863(SMARCD3),ENSAPLG00020012263,ENSAPLG00020013072,ENSAPLG00020014118(MRPS23),ENSAPLG00020014325(RPS24),ENSAPLG00020015467,ENSAPLG00020017536(FOPNL)
MF	GO:0000030	mannosyltransferase activity	1	10	0.1047	0.398566	ENSAPLG00020015870(ALG12)
MF	GO:0003810	protein-glutamine gamma-glutamyltransferase activity	1	10	0.1047	0.398566	ENSAPLG00020011775(TGM6)
MF	GO:0016500	protein-hormone receptor activity	1	10	0.1047	0.398566	ENSAPLG00020006205(TSHR)
MF	GO:0016799	hydrolase activity, hydrolyzing N-glycosyl compounds	1	10	0.1047	0.398566	ENSAPLG00020015972(CD38)
BP	GO:0006270	DNA replication initiation	1	11	0.107031	0.399719	ENSAPLG00020001216(MCM10)
BP	GO:0033014	tetrapyrrole biosynthetic process	1	11	0.107031	0.399719	ENSAPLG00020008668
BP	GO:0035303	regulation of dephosphorylation	1	11	0.107031	0.399719	ENSAPLG00020004236(ANKLE2)
BP	GO:0051028	mRNA transport	1	11	0.107031	0.399719	ENSAPLG00020001134(HNRNPA2B1)
BP	GO:0033365	protein localization to organelle	2	55	0.108575	0.403572	ENSAPLG00020006761(PCM1),ENSAPLG00020012647(TIMM44)
CC	GO:0001518	voltage-gated sodium channel complex	1	11	0.111893	0.405091	ENSAPLG00020000774
CC	GO:0034706	sodium channel complex	1	11	0.111893	0.405091	ENSAPLG00020000774
BP	GO:1901566	organonitrogen compound biosynthetic process	8	476	0.112584	0.405091	ENSAPLG00020000214(NAPRT),ENSAPLG00020000306(ZFC3H1),ENSAPLG00020003574(GLCE),ENSAPLG00020008668,ENSAPLG00020014118(MRPS23),ENSAPLG00020014325(RPS24),ENSAPLG00020015870(ALG12),ENSAPLG00020015939(EIF1B)
MF	GO:0051087	chaperone binding	1	11	0.114552	0.405091	ENSAPLG00020012647(TIMM44)
MF	GO:0015103	inorganic anion transmembrane transporter activity	2	53	0.115132	0.405091	ENSAPLG00020013114(SLC4A9),ENSAPLG00020015673(SLC4A7)
BP	GO:0006626	protein targeting to mitochondrion	1	12	0.116181	0.405091	ENSAPLG00020012647(TIMM44)
BP	GO:0006733	oxidoreduction coenzyme metabolic process	1	12	0.116181	0.405091	ENSAPLG00020000214(NAPRT)
BP	GO:0006778	porphyrin-containing compound metabolic process	1	12	0.116181	0.405091	ENSAPLG00020008668
BP	GO:0007423	sensory organ development	1	12	0.116181	0.405091	ENSAPLG00020005457(SIX3)
BP	GO:0018149	peptide cross-linking	1	12	0.116181	0.405091	ENSAPLG00020011775(TGM6)
BP	GO:0019932	second-messenger-mediated signaling	1	12	0.116181	0.405091	ENSAPLG00020005235(CALM)
BP	GO:0040008	regulation of growth	1	12	0.116181	0.405091	ENSAPLG00020007075(GAP43)
BP	GO:0070585	protein localization to mitochondrion	1	12	0.116181	0.405091	ENSAPLG00020012647(TIMM44)
BP	GO:0072655	establishment of protein localization to mitochondrion	1	12	0.116181	0.405091	ENSAPLG00020012647(TIMM44)
MF	GO:0008146	sulfotransferase activity	2	54	0.118737	0.41218	ENSAPLG00020006421(SULT4A1),ENSAPLG00020016811(TPST2)
CC	GO:0070382	exocytic vesicle	1	12	0.121434	0.419692	ENSAPLG00020000910(SYTL2)
MF	GO:0004707	MAP kinase activity	1	12	0.124296	0.421741	ENSAPLG00020015724(MAPK14)
CC	GO:0015630	microtubule cytoskeleton	3	115	0.124785	0.421741	ENSAPLG00020003530,ENSAPLG00020006761(PCM1),ENSAPLG00020017536(FOPNL)
BP	GO:0065002	intracellular protein transmembrane transport	1	13	0.125238	0.421741	ENSAPLG00020012647(TIMM44)
BP	GO:0071166	ribonucleoprotein complex localization	1	13	0.125238	0.421741	ENSAPLG00020001134(HNRNPA2B1)
BP	GO:0071426	ribonucleoprotein complex export from nucleus	1	13	0.125238	0.421741	ENSAPLG00020001134(HNRNPA2B1)
BP	GO:0071806	protein transmembrane transport	1	13	0.125238	0.421741	ENSAPLG00020012647(TIMM44)
MF	GO:0003774	motor activity	3	113	0.127978	0.429135	ENSAPLG00020008697(CCDC102A),ENSAPLG00020013072,ENSAPLG00020015467
MF	GO:0140096	catalytic activity, acting on a protein	18	1239	0.132104	0.439606	ENSAPLG00020000306(ZFC3H1),ENSAPLG00020001105(USP35),ENSAPLG00020001678(HIPK4),ENSAPLG00020002105(DCLK1),ENSAPLG00020002451(SRPK2),ENSAPLG00020003091(CAMK4),ENSAPLG00020003487(NEK8),ENSAPLG00020005731,ENSAPLG00020005811(PTPRA),ENSAPLG00020009327,ENSAPLG00020010670(CSNK1G1),ENSAPLG00020011057(PRKCE),ENSAPLG00020011775(TGM6),ENSAPLG00020013529(MAP2K3),ENSAPLG00020014783(TSSK6),ENSAPLG00020015724(MA…
BP	GO:0051188	cofactor biosynthetic process	2	62	0.132216	0.439606	ENSAPLG00020000214(NAPRT),ENSAPLG00020008668
BP	GO:0006405	RNA export from nucleus	1	14	0.134203	0.440633	ENSAPLG00020001134(HNRNPA2B1)
BP	GO:0006611	protein export from nucleus	1	14	0.134203	0.440633	ENSAPLG00020001134(HNRNPA2B1)
BP	GO:1903522	regulation of blood circulation	1	14	0.134203	0.440633	ENSAPLG00020001860(CHRM2)
BP	GO:0048522	positive regulation of cellular process	4	193	0.135145	0.441884	ENSAPLG00020002038,ENSAPLG00020004236(ANKLE2),ENSAPLG00020009889(MEF2C),ENSAPLG00020017441(CNIH1)
BP	GO:0006487	protein N-linked glycosylation	1	15	0.143077	0.455857	ENSAPLG00020015870(ALG12)
BP	GO:0033013	tetrapyrrole metabolic process	1	15	0.143077	0.455857	ENSAPLG00020008668
BP	GO:0034314	Arp2/3 complex-mediated actin nucleation	1	15	0.143077	0.455857	ENSAPLG00020017441(CNIH1)
MF	GO:0000149	SNARE binding	1	14	0.143468	0.455857	ENSAPLG00020008941(STX1A)
MF	GO:0003678	DNA helicase activity	1	14	0.143468	0.455857	ENSAPLG00020007567(BRIP1)
MF	GO:0005484	SNAP receptor activity	1	14	0.143468	0.455857	ENSAPLG00020008941(STX1A)
MF	GO:0008483	transaminase activity	1	14	0.143468	0.455857	ENSAPLG00020017541(ETNPPL)
CC	GO:0005887	integral component of plasma membrane	4	192	0.149133	0.471955	ENSAPLG00020000774,ENSAPLG00020001860(CHRM2),ENSAPLG00020006423(ITGB5),ENSAPLG00020015739(TMEM266)
BP	GO:0051168	nuclear export	1	16	0.151862	0.476215	ENSAPLG00020001134(HNRNPA2B1)
BP	GO:0060627	regulation of vesicle-mediated transport	1	16	0.151862	0.476215	ENSAPLG00020008941(STX1A)
MF	GO:0015081	sodium ion transmembrane transporter activity	2	63	0.152326	0.476215	ENSAPLG00020000774,ENSAPLG00020017609
MF	GO:0016769	transferase activity, transferring nitrogenous groups	1	15	0.152897	0.476215	ENSAPLG00020017541(ETNPPL)
MF	GO:0016887	ATPase activity	3	124	0.15596	0.483845	ENSAPLG00020003115,ENSAPLG00020006475(ABCA12),ENSAPLG00020007567(BRIP1)
BP	GO:0040007	growth	1	17	0.160558	0.493558	ENSAPLG00020007075(GAP43)
MF	GO:0005102	signaling receptor binding	6	334	0.161892	0.493558	ENSAPLG00020008119(ADM),ENSAPLG00020010936(GRP),ENSAPLG00020013708,ENSAPLG00020016835(PRL),ENSAPLG00020017703(GAL),ENSAPLG00020017834
MF	GO:0000977	RNA polymerase II transcription regulatory region sequence-specific DNA binding	1	16	0.162223	0.493558	ENSAPLG00020009889(MEF2C)
MF	GO:0003697	single-stranded DNA binding	1	16	0.162223	0.493558	ENSAPLG00020001216(MCM10)
MF	GO:0019955	cytokine binding	1	16	0.162223	0.493558	ENSAPLG00020015267
BP	GO:0034613	cellular protein localization	4	208	0.163625	0.49401	ENSAPLG00020001134(HNRNPA2B1),ENSAPLG00020006761(PCM1),ENSAPLG00020008941(STX1A),ENSAPLG00020012647(TIMM44)
BP	GO:0070727	cellular macromolecule localization	4	208	0.163625	0.49401	ENSAPLG00020001134(HNRNPA2B1),ENSAPLG00020006761(PCM1),ENSAPLG00020008941(STX1A),ENSAPLG00020012647(TIMM44)
CC	GO:0031226	intrinsic component of plasma membrane	4	201	0.167528	0.497396	ENSAPLG00020000774,ENSAPLG00020001860(CHRM2),ENSAPLG00020006423(ITGB5),ENSAPLG00020015739(TMEM266)
CC	GO:0000776	kinetochore	1	17	0.167646	0.497396	ENSAPLG00020008354
MF	GO:0016782	transferase activity, transferring sulfur-containing groups	2	67	0.1678	0.497396	ENSAPLG00020006421(SULT4A1),ENSAPLG00020016811(TPST2)
MF	GO:0030594	neurotransmitter receptor activity	2	67	0.1678	0.497396	ENSAPLG00020001658(GRIK1),ENSAPLG00020001860(CHRM2)
BP	GO:0006839	mitochondrial transport	1	18	0.169165	0.497396	ENSAPLG00020012647(TIMM44)
BP	GO:0010562	positive regulation of phosphorus metabolic process	1	18	0.169165	0.497396	ENSAPLG00020004236(ANKLE2)
BP	GO:0045937	positive regulation of phosphate metabolic process	1	18	0.169165	0.497396	ENSAPLG00020004236(ANKLE2)
MF	GO:0004970	ionotropic glutamate receptor activity	1	17	0.171447	0.498524	ENSAPLG00020001658(GRIK1)
MF	GO:0008066	glutamate receptor activity	1	17	0.171447	0.498524	ENSAPLG00020001658(GRIK1)
MF	GO:0008484	sulfuric ester hydrolase activity	1	17	0.171447	0.498524	ENSAPLG00020002484(ARSI)
CC	GO:0005813	centrosome	1	18	0.176598	0.50974	ENSAPLG00020006761(PCM1)
CC	GO:0042613	MHC class II protein complex	1	18	0.176598	0.50974	ENSAPLG00020003263
MF	GO:0005488	binding	84	7166	0.179448	0.511018	ENSAPLG00020000306(ZFC3H1),ENSAPLG00020000381,ENSAPLG00020000413(RHOV),ENSAPLG00020000431,ENSAPLG00020000523,ENSAPLG00020000771(TNFRSF11A),ENSAPLG00020000910(SYTL2),ENSAPLG00020001134(HNRNPA2B1),ENSAPLG00020001192,ENSAPLG00020001216(MCM10),ENSAPLG00020001628(RWDD2B),ENSAPLG00020001678(HIPK4),ENSAPLG00020002038,ENSAPLG00020002105(DCLK1),ENSAPLG00020002451(SRPK2),ENSAPLG00020002915,ENSAPLG000200030…
MF	GO:0030276	clathrin binding	1	18	0.18057	0.511018	ENSAPLG00020008018
BP	GO:0043043	peptide biosynthetic process	4	217	0.181688	0.511018	ENSAPLG00020000306(ZFC3H1),ENSAPLG00020014118(MRPS23),ENSAPLG00020014325(RPS24),ENSAPLG00020015939(EIF1B)
BP	GO:0044238	primary metabolic process	42	3661	0.183861	0.511018	ENSAPLG00020000214(NAPRT),ENSAPLG00020000306(ZFC3H1),ENSAPLG00020001105(USP35),ENSAPLG00020001134(HNRNPA2B1),ENSAPLG00020001192,ENSAPLG00020001216(MCM10),ENSAPLG00020001678(HIPK4),ENSAPLG00020002038,ENSAPLG00020002105(DCLK1),ENSAPLG00020002451(SRPK2),ENSAPLG00020002915,ENSAPLG00020003091(CAMK4),ENSAPLG00020003115,ENSAPLG00020003487(NEK8),ENSAPLG00020003574(GLCE),ENSAPLG00020004236(ANKLE2),ENSAPLG…
CC	GO:0000793	condensed chromosome	1	19	0.185455	0.511018	ENSAPLG00020008354
CC	GO:0042611	MHC protein complex	1	19	0.185455	0.511018	ENSAPLG00020003263
BP	GO:0006403	RNA localization	1	20	0.186119	0.511018	ENSAPLG00020001134(HNRNPA2B1)
BP	GO:0007417	central nervous system development	1	20	0.186119	0.511018	ENSAPLG00020005457(SIX3)
BP	GO:0030111	regulation of Wnt signaling pathway	1	20	0.186119	0.511018	ENSAPLG00020017550
BP	GO:0044057	regulation of system process	1	20	0.186119	0.511018	ENSAPLG00020001860(CHRM2)
BP	GO:0050657	nucleic acid transport	1	20	0.186119	0.511018	ENSAPLG00020001134(HNRNPA2B1)
BP	GO:0050658	RNA transport	1	20	0.186119	0.511018	ENSAPLG00020001134(HNRNPA2B1)
BP	GO:0051236	establishment of RNA localization	1	20	0.186119	0.511018	ENSAPLG00020001134(HNRNPA2B1)
BP	GO:0060249	anatomical structure homeostasis	1	20	0.186119	0.511018	ENSAPLG00020002328(NXNL2)
BP	GO:0009101	glycoprotein biosynthetic process	2	78	0.18977	0.519231	ENSAPLG00020003574(GLCE),ENSAPLG00020015870(ALG12)
CC	GO:0008305	integrin complex	1	20	0.194219	0.523006	ENSAPLG00020006423(ITGB5)
CC	GO:0098636	protein complex involved in cell adhesion	1	20	0.194219	0.523006	ENSAPLG00020006423(ITGB5)
BP	GO:0006261	DNA-dependent DNA replication	1	21	0.194468	0.523006	ENSAPLG00020001216(MCM10)
BP	GO:0043086	negative regulation of catalytic activity	1	21	0.194468	0.523006	ENSAPLG00020014573
BP	GO:0050778	positive regulation of immune response	1	21	0.194468	0.523006	ENSAPLG00020017834
BP	GO:0009100	glycoprotein metabolic process	2	80	0.197203	0.527647	ENSAPLG00020003574(GLCE),ENSAPLG00020015870(ALG12)
MF	GO:0005328	neurotransmitter:sodium symporter activity	1	20	0.19852	0.527647	ENSAPLG00020017609
BP	GO:0000226	microtubule cytoskeleton organization	2	81	0.200933	0.527647	ENSAPLG00020006761(PCM1),ENSAPLG00020017536(FOPNL)
BP	GO:0043604	amide biosynthetic process	4	227	0.202506	0.527647	ENSAPLG00020000306(ZFC3H1),ENSAPLG00020014118(MRPS23),ENSAPLG00020014325(RPS24),ENSAPLG00020015939(EIF1B)
BP	GO:0009395	phospholipid catabolic process	1	22	0.202732	0.527647	ENSAPLG00020001192
BP	GO:0017038	protein import	1	22	0.202732	0.527647	ENSAPLG00020012647(TIMM44)
BP	GO:0019882	antigen processing and presentation	1	22	0.202732	0.527647	ENSAPLG00020003263
BP	GO:0031401	positive regulation of protein modification process	1	22	0.202732	0.527647	ENSAPLG00020004236(ANKLE2)
BP	GO:0031503	protein-containing complex localization	1	22	0.202732	0.527647	ENSAPLG00020001134(HNRNPA2B1)
CC	GO:0000775	chromosome, centromeric region	1	21	0.20289	0.527647	ENSAPLG00020008354
BP	GO:0032940	secretion by cell	2	82	0.204672	0.528791	ENSAPLG00020000910(SYTL2),ENSAPLG00020008941(STX1A)
BP	GO:0140352	export from cell	2	82	0.204672	0.528791	ENSAPLG00020000910(SYTL2),ENSAPLG00020008941(STX1A)
MF	GO:0005272	sodium channel activity	1	21	0.207347	0.532214	ENSAPLG00020000774
MF	GO:0005326	neurotransmitter transmembrane transporter activity	1	21	0.207347	0.532214	ENSAPLG00020017609
BP	GO:0006413	translational initiation	1	23	0.210912	0.535812	ENSAPLG00020015939(EIF1B)
BP	GO:1902904	negative regulation of supramolecular fiber organization	1	23	0.210912	0.535812	ENSAPLG00020017441(CNIH1)
CC	GO:0098802	plasma membrane signaling receptor complex	1	22	0.211469	0.535812	ENSAPLG00020006423(ITGB5)
CC	GO:0099503	secretory vesicle	1	22	0.211469	0.535812	ENSAPLG00020000910(SYTL2)
BP	GO:0006518	peptide metabolic process	4	233	0.215332	0.543852	ENSAPLG00020000306(ZFC3H1),ENSAPLG00020014118(MRPS23),ENSAPLG00020014325(RPS24),ENSAPLG00020015939(EIF1B)
BP	GO:0002252	immune effector process	1	24	0.219009	0.549603	ENSAPLG00020017834
CC	GO:0098797	plasma membrane protein complex	3	151	0.219359	0.549603	ENSAPLG00020000774,ENSAPLG00020003263,ENSAPLG00020006423(ITGB5)
BP	GO:0051186	cofactor metabolic process	2	86	0.219702	0.549603	ENSAPLG00020000214(NAPRT),ENSAPLG00020008668
MF	GO:0008092	cytoskeletal protein binding	5	293	0.220439	0.549702	ENSAPLG00020002038,ENSAPLG00020008018,ENSAPLG00020013072,ENSAPLG00020015467,ENSAPLG00020017441(CNIH1)
BP	GO:0045010	actin nucleation	1	25	0.227024	0.562564	ENSAPLG00020017441(CNIH1)
BP	GO:0051494	negative regulation of cytoskeleton organization	1	25	0.227024	0.562564	ENSAPLG00020017441(CNIH1)
BP	GO:0071704	organic substance metabolic process	43	3829	0.230117	0.567762	ENSAPLG00020000214(NAPRT),ENSAPLG00020000306(ZFC3H1),ENSAPLG00020001105(USP35),ENSAPLG00020001134(HNRNPA2B1),ENSAPLG00020001192,ENSAPLG00020001216(MCM10),ENSAPLG00020001678(HIPK4),ENSAPLG00020002038,ENSAPLG00020002105(DCLK1),ENSAPLG00020002451(SRPK2),ENSAPLG00020002915,ENSAPLG00020003091(CAMK4),ENSAPLG00020003115,ENSAPLG00020003487(NEK8),ENSAPLG00020003574(GLCE),ENSAPLG00020004236(ANKLE2),ENSAPLG…
MF	GO:0004674	protein serine/threonine kinase activity	3	151	0.231132	0.567762	ENSAPLG00020010670(CSNK1G1),ENSAPLG00020011057(PRKCE),ENSAPLG00020015724(MAPK14)
MF	GO:0000976	transcription regulatory region sequence-specific DNA binding	1	24	0.233257	0.567762	ENSAPLG00020009889(MEF2C)
MF	GO:0001067	regulatory region nucleic acid binding	1	24	0.233257	0.567762	ENSAPLG00020009889(MEF2C)
BP	GO:0030838	positive regulation of actin filament polymerization	1	26	0.234958	0.567762	ENSAPLG00020017441(CNIH1)
BP	GO:0031334	positive regulation of protein-containing complex assembly	1	26	0.234958	0.567762	ENSAPLG00020017441(CNIH1)
BP	GO:0032273	positive regulation of protein polymerization	1	26	0.234958	0.567762	ENSAPLG00020017441(CNIH1)
MF	GO:0008509	anion transmembrane transporter activity	2	84	0.235841	0.567762	ENSAPLG00020013114(SLC4A9),ENSAPLG00020015673(SLC4A7)
CC	GO:0043235	receptor complex	1	25	0.236667	0.567762	ENSAPLG00020006423(ITGB5)
CC	GO:0099023	vesicle tethering complex	1	25	0.236667	0.567762	ENSAPLG00020003448(TRAPPC1)
CC	GO:0005576	extracellular region	6	390	0.237399	0.567762	ENSAPLG00020000352(SERPINB5),ENSAPLG00020008119(ADM),ENSAPLG00020013708,ENSAPLG00020016835(PRL),ENSAPLG00020017550,ENSAPLG00020017703(GAL)
MF	GO:0008094	DNA-dependent ATPase activity	1	25	0.241705	0.567762	ENSAPLG00020007567(BRIP1)
MF	GO:0015370	solute:sodium symporter activity	1	25	0.241705	0.567762	ENSAPLG00020017609
MF	GO:0098960	postsynaptic neurotransmitter receptor activity	1	25	0.241705	0.567762	ENSAPLG00020001860(CHRM2)
MF	GO:0099528	G protein-coupled neurotransmitter receptor activity	1	25	0.241705	0.567762	ENSAPLG00020001860(CHRM2)
MF	GO:1990837	sequence-specific double-stranded DNA binding	1	25	0.241705	0.567762	ENSAPLG00020009889(MEF2C)
BP	GO:0002684	positive regulation of immune system process	1	27	0.242812	0.567762	ENSAPLG00020017834
BP	GO:0032270	positive regulation of cellular protein metabolic process	1	27	0.242812	0.567762	ENSAPLG00020004236(ANKLE2)
BP	GO:0051247	positive regulation of protein metabolic process	1	27	0.242812	0.567762	ENSAPLG00020004236(ANKLE2)
MF	GO:0019205	nucleobase-containing compound kinase activity	1	26	0.250061	0.577373	ENSAPLG00020007726(NME7)
BP	GO:0009987	cellular process	72	6767	0.250384	0.577373	ENSAPLG00020000214(NAPRT),ENSAPLG00020000306(ZFC3H1),ENSAPLG00020000413(RHOV),ENSAPLG00020000774,ENSAPLG00020000910(SYTL2),ENSAPLG00020001105(USP35),ENSAPLG00020001134(HNRNPA2B1),ENSAPLG00020001192,ENSAPLG00020001216(MCM10),ENSAPLG00020001678(HIPK4),ENSAPLG00020001809,ENSAPLG00020001860(CHRM2),ENSAPLG00020002038,ENSAPLG00020002105(DCLK1),ENSAPLG00020002184,ENSAPLG00020002328(NXNL2),ENSAPLG0002000…
BP	GO:0006396	RNA processing	4	249	0.250569	0.577373	ENSAPLG00020000306(ZFC3H1),ENSAPLG00020001134(HNRNPA2B1),ENSAPLG00020008221,ENSAPLG00020009083(SF3A1)
BP	GO:0044089	positive regulation of cellular component biogenesis	1	28	0.250586	0.577373	ENSAPLG00020017441(CNIH1)
BP	GO:1902905	positive regulation of supramolecular fiber organization	1	28	0.250586	0.577373	ENSAPLG00020017441(CNIH1)
CC	GO:0098687	chromosomal region	1	27	0.253025	0.581293	ENSAPLG00020008354
MF	GO:0003677	DNA binding	11	795	0.257161	0.583269	ENSAPLG00020001216(MCM10),ENSAPLG00020005457(SIX3),ENSAPLG00020007567(BRIP1),ENSAPLG00020009327,ENSAPLG00020009889(MEF2C),ENSAPLG00020010611(PAX5),ENSAPLG00020014265(NR2F2),ENSAPLG00020014583(KDM1A),ENSAPLG00020016364(IRX5),ENSAPLG00020018008(MTERF2),ENSAPLG00020018224
BP	GO:0046903	secretion	2	96	0.257619	0.583269	ENSAPLG00020000910(SYTL2),ENSAPLG00020008941(STX1A)
BP	GO:0006897	endocytosis	1	29	0.258281	0.583269	ENSAPLG00020008018
BP	GO:0044092	negative regulation of molecular function	1	29	0.258281	0.583269	ENSAPLG00020014573
BP	GO:0051495	positive regulation of cytoskeleton organization	1	29	0.258281	0.583269	ENSAPLG00020017441(CNIH1)
MF	GO:0016879	ligase activity, forming carbon-nitrogen bonds	1	27	0.258326	0.583269	ENSAPLG00020000214(NAPRT)
CC	GO:0030133	transport vesicle	1	28	0.261074	0.586903	ENSAPLG00020000910(SYTL2)
BP	GO:0006397	mRNA processing	2	97	0.261425	0.586903	ENSAPLG00020001134(HNRNPA2B1),ENSAPLG00020008221
BP	GO:1903530	regulation of secretion by cell	1	30	0.265897	0.593227	ENSAPLG00020008941(STX1A)
MF	GO:0003743	translation initiation factor activity	1	28	0.2665	0.593227	ENSAPLG00020015939(EIF1B)
MF	GO:0004867	serine-type endopeptidase inhibitor activity	1	28	0.2665	0.593227	ENSAPLG00020000352(SERPINB5)
BP	GO:0006325	chromatin organization	2	99	0.269038	0.593844	ENSAPLG00020003115,ENSAPLG00020014583(KDM1A)
CC	GO:0070603	SWI/SNF superfamily-type complex	1	29	0.269038	0.593844	ENSAPLG00020011863(SMARCD3)
CC	GO:1904949	ATPase complex	1	29	0.269038	0.593844	ENSAPLG00020011863(SMARCD3)
CC	GO:0043229	intracellular organelle	23	1901	0.273229	0.596069	ENSAPLG00020000910(SYTL2),ENSAPLG00020001216(MCM10),ENSAPLG00020001809,ENSAPLG00020002038,ENSAPLG00020003530,ENSAPLG00020006761(PCM1),ENSAPLG00020008018,ENSAPLG00020008221,ENSAPLG00020008354,ENSAPLG00020008697(CCDC102A),ENSAPLG00020009327,ENSAPLG00020011863(SMARCD3),ENSAPLG00020012263,ENSAPLG00020013072,ENSAPLG00020014118(MRPS23),ENSAPLG00020014265(NR2F2),ENSAPLG00020014325(RPS24),ENSAPLG00020014…
BP	GO:0015931	nucleobase-containing compound transport	1	31	0.273437	0.596069	ENSAPLG00020001134(HNRNPA2B1)
BP	GO:0051046	regulation of secretion	1	31	0.273437	0.596069	ENSAPLG00020008941(STX1A)
BP	GO:1901576	organic substance biosynthetic process	19	1603	0.274295	0.596069	ENSAPLG00020000214(NAPRT),ENSAPLG00020000306(ZFC3H1),ENSAPLG00020001216(MCM10),ENSAPLG00020002038,ENSAPLG00020003115,ENSAPLG00020003574(GLCE),ENSAPLG00020005457(SIX3),ENSAPLG00020008668,ENSAPLG00020009889(MEF2C),ENSAPLG00020010611(PAX5),ENSAPLG00020013437(CH25H),ENSAPLG00020014118(MRPS23),ENSAPLG00020014265(NR2F2),ENSAPLG00020014325(RPS24),ENSAPLG00020014583(KDM1A),ENSAPLG00020015870(ALG12),ENSAP…
MF	GO:0016776	phosphotransferase activity, phosphate group as acceptor	1	29	0.274585	0.596069	ENSAPLG00020007726(NME7)
MF	GO:0019838	growth factor binding	1	29	0.274585	0.596069	ENSAPLG00020015267
BP	GO:0051179	localization	16	1328	0.276766	0.599152	ENSAPLG00020000774,ENSAPLG00020000910(SYTL2),ENSAPLG00020001134(HNRNPA2B1),ENSAPLG00020001658(GRIK1),ENSAPLG00020003448(TRAPPC1),ENSAPLG00020006475(ABCA12),ENSAPLG00020006761(PCM1),ENSAPLG00020008018,ENSAPLG00020008941(STX1A),ENSAPLG00020012647(TIMM44),ENSAPLG00020013114(SLC4A9),ENSAPLG00020014605(AQP2),ENSAPLG00020015673(SLC4A7),ENSAPLG00020015739(TMEM266),ENSAPLG00020017441(CNIH1),ENSAPLG000200…
BP	GO:0006470	protein dephosphorylation	2	102	0.280457	0.60478	ENSAPLG00020004236(ANKLE2),ENSAPLG00020005811(PTPRA)
BP	GO:0010638	positive regulation of organelle organization	1	32	0.2809	0.60478	ENSAPLG00020017441(CNIH1)
MF	GO:0015294	solute:cation symporter activity	1	30	0.282582	0.605094	ENSAPLG00020017609
MF	GO:0019887	protein kinase regulator activity	1	30	0.282582	0.605094	ENSAPLG00020016703
MF	GO:0050662	coenzyme binding	3	170	0.287407	0.611934	ENSAPLG00020009197,ENSAPLG00020014583(KDM1A),ENSAPLG00020017541(ETNPPL)
BP	GO:0010639	negative regulation of organelle organization	1	33	0.288288	0.611934	ENSAPLG00020017441(CNIH1)
BP	GO:0098542	defense response to other organism	1	33	0.288288	0.611934	ENSAPLG00020017834
MF	GO:0004857	enzyme inhibitor activity	2	97	0.288882	0.611934	ENSAPLG00020000352(SERPINB5),ENSAPLG00020014573
BP	GO:0006810	transport	15	1249	0.290817	0.612528	ENSAPLG00020000774,ENSAPLG00020000910(SYTL2),ENSAPLG00020001134(HNRNPA2B1),ENSAPLG00020001658(GRIK1),ENSAPLG00020003448(TRAPPC1),ENSAPLG00020006475(ABCA12),ENSAPLG00020008018,ENSAPLG00020008941(STX1A),ENSAPLG00020012647(TIMM44),ENSAPLG00020013114(SLC4A9),ENSAPLG00020014605(AQP2),ENSAPLG00020015673(SLC4A7),ENSAPLG00020015739(TMEM266),ENSAPLG00020017441(CNIH1),ENSAPLG00020017678(SLC25A22)
BP	GO:0003013	circulatory system process	1	34	0.2956	0.612528	ENSAPLG00020001860(CHRM2)
BP	GO:0006913	nucleocytoplasmic transport	1	34	0.2956	0.612528	ENSAPLG00020001134(HNRNPA2B1)
BP	GO:0008015	blood circulation	1	34	0.2956	0.612528	ENSAPLG00020001860(CHRM2)
BP	GO:0033036	macromolecule localization	5	354	0.295687	0.612528	ENSAPLG00020001134(HNRNPA2B1),ENSAPLG00020006475(ABCA12),ENSAPLG00020006761(PCM1),ENSAPLG00020008941(STX1A),ENSAPLG00020012647(TIMM44)
MF	GO:0022857	transmembrane transporter activity	9	657	0.296429	0.612528	ENSAPLG00020000774,ENSAPLG00020001658(GRIK1),ENSAPLG00020006475(ABCA12),ENSAPLG00020013114(SLC4A9),ENSAPLG00020014605(AQP2),ENSAPLG00020015673(SLC4A7),ENSAPLG00020015739(TMEM266),ENSAPLG00020017609,ENSAPLG00020017678(SLC25A22)
BP	GO:0008152	metabolic process	46	4213	0.298044	0.612528	ENSAPLG00020000214(NAPRT),ENSAPLG00020000306(ZFC3H1),ENSAPLG00020001105(USP35),ENSAPLG00020001134(HNRNPA2B1),ENSAPLG00020001192,ENSAPLG00020001216(MCM10),ENSAPLG00020001678(HIPK4),ENSAPLG00020002038,ENSAPLG00020002105(DCLK1),ENSAPLG00020002451(SRPK2),ENSAPLG00020002915,ENSAPLG00020003091(CAMK4),ENSAPLG00020003115,ENSAPLG00020003487(NEK8),ENSAPLG00020003574(GLCE),ENSAPLG00020004236(ANKLE2),ENSAPLG…
MF	GO:0008227	G protein-coupled amine receptor activity	1	32	0.298314	0.612528	ENSAPLG00020001860(CHRM2)
CC	GO:0005874	microtubule	1	33	0.300061	0.612528	ENSAPLG00020003530
BP	GO:0051234	establishment of localization	15	1258	0.300758	0.612528	ENSAPLG00020000774,ENSAPLG00020000910(SYTL2),ENSAPLG00020001134(HNRNPA2B1),ENSAPLG00020001658(GRIK1),ENSAPLG00020003448(TRAPPC1),ENSAPLG00020006475(ABCA12),ENSAPLG00020008018,ENSAPLG00020008941(STX1A),ENSAPLG00020012647(TIMM44),ENSAPLG00020013114(SLC4A9),ENSAPLG00020014605(AQP2),ENSAPLG00020015673(SLC4A7),ENSAPLG00020015739(TMEM266),ENSAPLG00020017441(CNIH1),ENSAPLG00020017678(SLC25A22)
BP	GO:0008104	protein localization	4	271	0.300835	0.612528	ENSAPLG00020001134(HNRNPA2B1),ENSAPLG00020006761(PCM1),ENSAPLG00020008941(STX1A),ENSAPLG00020012647(TIMM44)
BP	GO:0034641	cellular nitrogen compound metabolic process	22	1913	0.302293	0.612528	ENSAPLG00020000214(NAPRT),ENSAPLG00020000306(ZFC3H1),ENSAPLG00020001134(HNRNPA2B1),ENSAPLG00020001216(MCM10),ENSAPLG00020002038,ENSAPLG00020002915,ENSAPLG00020003115,ENSAPLG00020005457(SIX3),ENSAPLG00020007567(BRIP1),ENSAPLG00020008221,ENSAPLG00020008668,ENSAPLG00020009083(SF3A1),ENSAPLG00020009327,ENSAPLG00020009889(MEF2C),ENSAPLG00020010611(PAX5),ENSAPLG00020014118(MRPS23),ENSAPLG00020014265(NR…
BP	GO:0009607	response to biotic stimulus	1	35	0.302838	0.612528	ENSAPLG00020017834
BP	GO:0043207	response to external biotic stimulus	1	35	0.302838	0.612528	ENSAPLG00020017834
BP	GO:0050776	regulation of immune response	1	35	0.302838	0.612528	ENSAPLG00020017834
BP	GO:0051129	negative regulation of cellular component organization	1	35	0.302838	0.612528	ENSAPLG00020017441(CNIH1)
BP	GO:0051707	response to other organism	1	35	0.302838	0.612528	ENSAPLG00020017834
BP	GO:0043603	cellular amide metabolic process	4	272	0.303155	0.612528	ENSAPLG00020000306(ZFC3H1),ENSAPLG00020014118(MRPS23),ENSAPLG00020014325(RPS24),ENSAPLG00020015939(EIF1B)
MF	GO:0005200	structural constituent of cytoskeleton	3	176	0.305449	0.61366	ENSAPLG00020003530,ENSAPLG00020008018,ENSAPLG00020012263
MF	GO:0016627	oxidoreductase activity, acting on the CH-CH group of donors	1	33	0.306051	0.61366	ENSAPLG00020008668
MF	GO:0019207	kinase regulator activity	1	33	0.306051	0.61366	ENSAPLG00020016703
BP	GO:0006605	protein targeting	1	36	0.310003	0.615321	ENSAPLG00020012647(TIMM44)
BP	GO:0046434	organophosphate catabolic process	1	36	0.310003	0.615321	ENSAPLG00020001192
BP	GO:0051130	positive regulation of cellular component organization	1	36	0.310003	0.615321	ENSAPLG00020017441(CNIH1)
BP	GO:0051169	nuclear transport	1	36	0.310003	0.615321	ENSAPLG00020001134(HNRNPA2B1)
BP	GO:0006996	organelle organization	7	539	0.313104	0.617997	ENSAPLG00020003115,ENSAPLG00020004236(ANKLE2),ENSAPLG00020006761(PCM1),ENSAPLG00020012647(TIMM44),ENSAPLG00020014583(KDM1A),ENSAPLG00020017441(CNIH1),ENSAPLG00020017536(FOPNL)
BP	GO:0006886	intracellular protein transport	3	192	0.313516	0.617997	ENSAPLG00020001134(HNRNPA2B1),ENSAPLG00020008941(STX1A),ENSAPLG00020012647(TIMM44)
MF	GO:0051287	NAD binding	1	34	0.313704	0.617997	ENSAPLG00020009197
CC	GO:0000790	nuclear chromatin	1	35	0.315083	0.619166	ENSAPLG00020011863(SMARCD3)
BP	GO:0009058	biosynthetic process	19	1646	0.316972	0.621327	ENSAPLG00020000214(NAPRT),ENSAPLG00020000306(ZFC3H1),ENSAPLG00020001216(MCM10),ENSAPLG00020002038,ENSAPLG00020003115,ENSAPLG00020003574(GLCE),ENSAPLG00020005457(SIX3),ENSAPLG00020008668,ENSAPLG00020009889(MEF2C),ENSAPLG00020010611(PAX5),ENSAPLG00020013437(CH25H),ENSAPLG00020014118(MRPS23),ENSAPLG00020014265(NR2F2),ENSAPLG00020014325(RPS24),ENSAPLG00020014583(KDM1A),ENSAPLG00020015870(ALG12),ENSAP…
MF	GO:0003713	transcription coactivator activity	1	35	0.321273	0.623554	ENSAPLG00020002038
MF	GO:0022824	transmitter-gated ion channel activity	1	35	0.321273	0.623554	ENSAPLG00020001658(GRIK1)
MF	GO:0022835	transmitter-gated channel activity	1	35	0.321273	0.623554	ENSAPLG00020001658(GRIK1)
MF	GO:0030674	protein-macromolecule adaptor activity	1	35	0.321273	0.623554	ENSAPLG00020008941(STX1A)
BP	GO:0060271	cilium assembly	1	38	0.324115	0.627525	ENSAPLG00020006761(PCM1)
BP	GO:0010256	endomembrane system organization	1	39	0.331064	0.636385	ENSAPLG00020004236(ANKLE2)
BP	GO:0044242	cellular lipid catabolic process	1	39	0.331064	0.636385	ENSAPLG00020001192
MF	GO:0015318	inorganic molecular entity transmembrane transporter activity	6	428	0.331114	0.636385	ENSAPLG00020000774,ENSAPLG00020001658(GRIK1),ENSAPLG00020013114(SLC4A9),ENSAPLG00020015673(SLC4A7),ENSAPLG00020015739(TMEM266),ENSAPLG00020017609
CC	GO:0043226	organelle	23	1958	0.33348	0.639372	ENSAPLG00020000910(SYTL2),ENSAPLG00020001216(MCM10),ENSAPLG00020001809,ENSAPLG00020002038,ENSAPLG00020003530,ENSAPLG00020006761(PCM1),ENSAPLG00020008018,ENSAPLG00020008221,ENSAPLG00020008354,ENSAPLG00020008697(CCDC102A),ENSAPLG00020009327,ENSAPLG00020011863(SMARCD3),ENSAPLG00020012263,ENSAPLG00020013072,ENSAPLG00020014118(MRPS23),ENSAPLG00020014265(NR2F2),ENSAPLG00020014325(RPS24),ENSAPLG00020014…
BP	GO:0044249	cellular biosynthetic process	18	1569	0.334544	0.639856	ENSAPLG00020000214(NAPRT),ENSAPLG00020000306(ZFC3H1),ENSAPLG00020001216(MCM10),ENSAPLG00020002038,ENSAPLG00020003115,ENSAPLG00020003574(GLCE),ENSAPLG00020005457(SIX3),ENSAPLG00020008668,ENSAPLG00020009889(MEF2C),ENSAPLG00020010611(PAX5),ENSAPLG00020014118(MRPS23),ENSAPLG00020014265(NR2F2),ENSAPLG00020014325(RPS24),ENSAPLG00020014583(KDM1A),ENSAPLG00020015870(ALG12),ENSAPLG00020015939(EIF1B),ENSAP…
BP	GO:0007017	microtubule-based process	3	200	0.336059	0.641198	ENSAPLG00020003530,ENSAPLG00020006761(PCM1),ENSAPLG00020017536(FOPNL)
MF	GO:0004386	helicase activity	1	38	0.343487	0.64424	ENSAPLG00020007567(BRIP1)
MF	GO:0030170	pyridoxal phosphate binding	1	38	0.343487	0.64424	ENSAPLG00020017541(ETNPPL)
MF	GO:0070279	vitamin B6 binding	1	38	0.343487	0.64424	ENSAPLG00020017541(ETNPPL)
CC	GO:0042995	cell projection	1	39	0.344185	0.64424	ENSAPLG00020008018
CC	GO:0120025	plasma membrane bounded cell projection	1	39	0.344185	0.64424	ENSAPLG00020008018
BP	GO:0009108	coenzyme biosynthetic process	1	41	0.34475	0.64424	ENSAPLG00020000214(NAPRT)
BP	GO:0030031	cell projection assembly	1	41	0.34475	0.64424	ENSAPLG00020006761(PCM1)
BP	GO:0120031	plasma membrane bounded cell projection assembly	1	41	0.34475	0.64424	ENSAPLG00020006761(PCM1)
BP	GO:0044271	cellular nitrogen compound biosynthetic process	15	1297	0.345012	0.64424	ENSAPLG00020000214(NAPRT),ENSAPLG00020000306(ZFC3H1),ENSAPLG00020002038,ENSAPLG00020003115,ENSAPLG00020005457(SIX3),ENSAPLG00020008668,ENSAPLG00020009889(MEF2C),ENSAPLG00020010611(PAX5),ENSAPLG00020014118(MRPS23),ENSAPLG00020014265(NR2F2),ENSAPLG00020014325(RPS24),ENSAPLG00020014583(KDM1A),ENSAPLG00020015939(EIF1B),ENSAPLG00020016364(IRX5),ENSAPLG00020018008(MTERF2)
BP	GO:0006814	sodium ion transport	1	42	0.351489	0.653239	ENSAPLG00020000774
BP	GO:0044782	cilium organization	1	42	0.351489	0.653239	ENSAPLG00020006761(PCM1)
BP	GO:0034645	cellular macromolecule biosynthetic process	15	1307	0.356618	0.655908	ENSAPLG00020001216(MCM10),ENSAPLG00020002038,ENSAPLG00020003115,ENSAPLG00020003574(GLCE),ENSAPLG00020005457(SIX3),ENSAPLG00020009889(MEF2C),ENSAPLG00020010611(PAX5),ENSAPLG00020014118(MRPS23),ENSAPLG00020014265(NR2F2),ENSAPLG00020014325(RPS24),ENSAPLG00020014583(KDM1A),ENSAPLG00020015870(ALG12),ENSAPLG00020015939(EIF1B),ENSAPLG00020016364(IRX5),ENSAPLG00020018008(MTERF2)
MF	GO:0005085	guanyl-nucleotide exchange factor activity	2	114	0.357515	0.655908	ENSAPLG00020004077,ENSAPLG00020005183
MF	GO:0000981	DNA-binding transcription factor activity, RNA polymerase II-specific	1	40	0.357894	0.655908	ENSAPLG00020005457(SIX3)
MF	GO:0008135	translation factor activity, RNA binding	1	40	0.357894	0.655908	ENSAPLG00020015939(EIF1B)
BP	GO:0030833	regulation of actin filament polymerization	1	43	0.35816	0.655908	ENSAPLG00020017441(CNIH1)
BP	GO:0032271	regulation of protein polymerization	1	43	0.35816	0.655908	ENSAPLG00020017441(CNIH1)
BP	GO:0003008	system process	2	123	0.359584	0.655908	ENSAPLG00020001860(CHRM2),ENSAPLG00020002328(NXNL2)
BP	GO:0016071	mRNA metabolic process	2	123	0.359584	0.655908	ENSAPLG00020001134(HNRNPA2B1),ENSAPLG00020008221
BP	GO:0009059	macromolecule biosynthetic process	15	1313	0.363624	0.65897	ENSAPLG00020001216(MCM10),ENSAPLG00020002038,ENSAPLG00020003115,ENSAPLG00020003574(GLCE),ENSAPLG00020005457(SIX3),ENSAPLG00020009889(MEF2C),ENSAPLG00020010611(PAX5),ENSAPLG00020014118(MRPS23),ENSAPLG00020014265(NR2F2),ENSAPLG00020014325(RPS24),ENSAPLG00020014583(KDM1A),ENSAPLG00020015870(ALG12),ENSAPLG00020015939(EIF1B),ENSAPLG00020016364(IRX5),ENSAPLG00020018008(MTERF2)
BP	GO:0007059	chromosome segregation	1	44	0.364762	0.65897	ENSAPLG00020008354
MF	GO:0015293	symporter activity	1	41	0.364979	0.65897	ENSAPLG00020017609
MF	GO:0003676	nucleic acid binding	21	1751	0.36789	0.65897	ENSAPLG00020000306(ZFC3H1),ENSAPLG00020000381,ENSAPLG00020001134(HNRNPA2B1),ENSAPLG00020001216(MCM10),ENSAPLG00020002915,ENSAPLG00020005457(SIX3),ENSAPLG00020005528(ZNF281),ENSAPLG00020006384(PATZ1),ENSAPLG00020007567(BRIP1),ENSAPLG00020008221,ENSAPLG00020009083(SF3A1),ENSAPLG00020009327,ENSAPLG00020009633,ENSAPLG00020009889(MEF2C),ENSAPLG00020010611(PAX5),ENSAPLG00020014265(NR2F2),ENSAPLG0002001…
MF	GO:0015267	channel activity	4	279	0.368089	0.65897	ENSAPLG00020000774,ENSAPLG00020001658(GRIK1),ENSAPLG00020014605(AQP2),ENSAPLG00020015739(TMEM266)
MF	GO:0022803	passive transmembrane transporter activity	4	279	0.368089	0.65897	ENSAPLG00020000774,ENSAPLG00020001658(GRIK1),ENSAPLG00020014605(AQP2),ENSAPLG00020015739(TMEM266)
MF	GO:0015075	ion transmembrane transporter activity	6	447	0.368541	0.65897	ENSAPLG00020000774,ENSAPLG00020001658(GRIK1),ENSAPLG00020013114(SLC4A9),ENSAPLG00020015673(SLC4A7),ENSAPLG00020015739(TMEM266),ENSAPLG00020017609
BP	GO:0006412	translation	3	212	0.369815	0.65897	ENSAPLG00020014118(MRPS23),ENSAPLG00020014325(RPS24),ENSAPLG00020015939(EIF1B)
BP	GO:0046483	heterocycle metabolic process	19	1697	0.370103	0.65897	ENSAPLG00020000214(NAPRT),ENSAPLG00020000306(ZFC3H1),ENSAPLG00020001134(HNRNPA2B1),ENSAPLG00020001216(MCM10),ENSAPLG00020002038,ENSAPLG00020002915,ENSAPLG00020003115,ENSAPLG00020005457(SIX3),ENSAPLG00020007567(BRIP1),ENSAPLG00020008221,ENSAPLG00020008668,ENSAPLG00020009083(SF3A1),ENSAPLG00020009327,ENSAPLG00020009889(MEF2C),ENSAPLG00020010611(PAX5),ENSAPLG00020014265(NR2F2),ENSAPLG00020014583(KDM…
BP	GO:0007005	mitochondrion organization	1	45	0.371298	0.65897	ENSAPLG00020012647(TIMM44)
BP	GO:0030041	actin filament polymerization	1	45	0.371298	0.65897	ENSAPLG00020017441(CNIH1)
BP	GO:0043254	regulation of protein-containing complex assembly	1	45	0.371298	0.65897	ENSAPLG00020017441(CNIH1)
BP	GO:0006725	cellular aromatic compound metabolic process	19	1699	0.37223	0.659139	ENSAPLG00020000214(NAPRT),ENSAPLG00020000306(ZFC3H1),ENSAPLG00020001134(HNRNPA2B1),ENSAPLG00020001216(MCM10),ENSAPLG00020002038,ENSAPLG00020002915,ENSAPLG00020003115,ENSAPLG00020005457(SIX3),ENSAPLG00020007567(BRIP1),ENSAPLG00020008221,ENSAPLG00020008668,ENSAPLG00020009083(SF3A1),ENSAPLG00020009327,ENSAPLG00020009889(MEF2C),ENSAPLG00020010611(PAX5),ENSAPLG00020014265(NR2F2),ENSAPLG00020014583(KDM…
BP	GO:0008064	regulation of actin polymerization or depolymerization	1	46	0.377767	0.662497	ENSAPLG00020017441(CNIH1)
BP	GO:0030832	regulation of actin filament length	1	46	0.377767	0.662497	ENSAPLG00020017441(CNIH1)
BP	GO:0044419	interspecies interaction between organisms	1	46	0.377767	0.662497	ENSAPLG00020017834
BP	GO:0072594	establishment of protein localization to organelle	1	46	0.377767	0.662497	ENSAPLG00020012647(TIMM44)
MF	GO:0090079	translation regulator activity, nucleic acid binding	1	43	0.378919	0.662497	ENSAPLG00020015939(EIF1B)
MF	GO:0005215	transporter activity	9	710	0.37917	0.662497	ENSAPLG00020000774,ENSAPLG00020001658(GRIK1),ENSAPLG00020006475(ABCA12),ENSAPLG00020013114(SLC4A9),ENSAPLG00020014605(AQP2),ENSAPLG00020015673(SLC4A7),ENSAPLG00020015739(TMEM266),ENSAPLG00020017609,ENSAPLG00020017678(SLC25A22)
CC	GO:0005840	ribosome	2	123	0.381625	0.665311	ENSAPLG00020014118(MRPS23),ENSAPLG00020014325(RPS24)
BP	GO:0015074	DNA integration	1	47	0.384171	0.66811	ENSAPLG00020002915
MF	GO:0004984	olfactory receptor activity	4	286	0.38563	0.66811	ENSAPLG00020002184,ENSAPLG00020011103,ENSAPLG00020011298,ENSAPLG00020015552
MF	GO:0003707	steroid hormone receptor activity	1	44	0.385774	0.66811	ENSAPLG00020014265(NR2F2)
CC	GO:0005622	intracellular	26	2286	0.391346	0.676274	ENSAPLG00020000306(ZFC3H1),ENSAPLG00020000910(SYTL2),ENSAPLG00020001216(MCM10),ENSAPLG00020001809,ENSAPLG00020002038,ENSAPLG00020003448(TRAPPC1),ENSAPLG00020003530,ENSAPLG00020006761(PCM1),ENSAPLG00020008018,ENSAPLG00020008221,ENSAPLG00020008354,ENSAPLG00020008697(CCDC102A),ENSAPLG00020009327,ENSAPLG00020011863(SMARCD3),ENSAPLG00020012263,ENSAPLG00020013072,ENSAPLG00020014118(MRPS23),ENSAPLG00020…
BP	GO:0016569	covalent chromatin modification	1	49	0.396783	0.679707	ENSAPLG00020014583(KDM1A)
BP	GO:0016570	histone modification	1	49	0.396783	0.679707	ENSAPLG00020014583(KDM1A)
BP	GO:0045454	cell redox homeostasis	1	49	0.396783	0.679707	ENSAPLG00020002328(NXNL2)
BP	GO:0110053	regulation of actin filament organization	1	49	0.396783	0.679707	ENSAPLG00020017441(CNIH1)
MF	GO:0003735	structural constituent of ribosome	2	125	0.400705	0.681456	ENSAPLG00020014118(MRPS23),ENSAPLG00020014325(RPS24)
BP	GO:0002682	regulation of immune system process	1	50	0.402993	0.681456	ENSAPLG00020017834
BP	GO:0006790	sulfur compound metabolic process	1	50	0.402993	0.681456	ENSAPLG00020016811(TPST2)
BP	GO:0032535	regulation of cellular component size	1	50	0.402993	0.681456	ENSAPLG00020017441(CNIH1)
BP	GO:0061024	membrane organization	1	50	0.402993	0.681456	ENSAPLG00020004236(ANKLE2)
BP	GO:1902903	regulation of supramolecular fiber organization	1	50	0.402993	0.681456	ENSAPLG00020017441(CNIH1)
BP	GO:0006820	anion transport	2	136	0.407082	0.685963	ENSAPLG00020013114(SLC4A9),ENSAPLG00020015673(SLC4A7)
MF	GO:0003824	catalytic activity	43	3760	0.407484	0.685963	ENSAPLG00020000214(NAPRT),ENSAPLG00020000306(ZFC3H1),ENSAPLG00020000321(PUDP),ENSAPLG00020000413(RHOV),ENSAPLG00020001105(USP35),ENSAPLG00020001192,ENSAPLG00020001678(HIPK4),ENSAPLG00020002105(DCLK1),ENSAPLG00020002451(SRPK2),ENSAPLG00020002484(ARSI),ENSAPLG00020002915,ENSAPLG00020003091(CAMK4),ENSAPLG00020003115,ENSAPLG00020003487(NEK8),ENSAPLG00020003530,ENSAPLG00020003574(GLCE),ENSAPLG00020005…
BP	GO:0051641	cellular localization	4	317	0.408477	0.685963	ENSAPLG00020001134(HNRNPA2B1),ENSAPLG00020006761(PCM1),ENSAPLG00020008941(STX1A),ENSAPLG00020012647(TIMM44)
BP	GO:0051049	regulation of transport	1	51	0.40914	0.685963	ENSAPLG00020008941(STX1A)
MF	GO:0016616	oxidoreductase activity, acting on the CH-OH group of donors, NAD or NADP as acceptor	1	48	0.412454	0.688588	ENSAPLG00020009197
MF	GO:0060090	molecular adaptor activity	1	48	0.412454	0.688588	ENSAPLG00020008941(STX1A)
BP	GO:0016311	dephosphorylation	2	138	0.414247	0.688847	ENSAPLG00020004236(ANKLE2),ENSAPLG00020005811(PTPRA)
BP	GO:0008154	actin polymerization or depolymerization	1	52	0.415225	0.688847	ENSAPLG00020017441(CNIH1)
BP	GO:1901360	organic cyclic compound metabolic process	19	1739	0.415231	0.688847	ENSAPLG00020000214(NAPRT),ENSAPLG00020000306(ZFC3H1),ENSAPLG00020001134(HNRNPA2B1),ENSAPLG00020001216(MCM10),ENSAPLG00020002038,ENSAPLG00020002915,ENSAPLG00020003115,ENSAPLG00020005457(SIX3),ENSAPLG00020007567(BRIP1),ENSAPLG00020008221,ENSAPLG00020008668,ENSAPLG00020009083(SF3A1),ENSAPLG00020009327,ENSAPLG00020009889(MEF2C),ENSAPLG00020010611(PAX5),ENSAPLG00020014265(NR2F2),ENSAPLG00020014583(KDM…
BP	GO:0006357	regulation of transcription by RNA polymerase II	2	139	0.417814	0.68972	ENSAPLG00020002038,ENSAPLG00020009889(MEF2C)
BP	GO:0006139	nucleobase-containing compound metabolic process	18	1648	0.420504	0.68972	ENSAPLG00020000214(NAPRT),ENSAPLG00020000306(ZFC3H1),ENSAPLG00020001134(HNRNPA2B1),ENSAPLG00020001216(MCM10),ENSAPLG00020002038,ENSAPLG00020002915,ENSAPLG00020003115,ENSAPLG00020005457(SIX3),ENSAPLG00020007567(BRIP1),ENSAPLG00020008221,ENSAPLG00020009083(SF3A1),ENSAPLG00020009327,ENSAPLG00020009889(MEF2C),ENSAPLG00020010611(PAX5),ENSAPLG00020014265(NR2F2),ENSAPLG00020014583(KDM1A),ENSAPLG00020016…
BP	GO:0006732	coenzyme metabolic process	1	53	0.421247	0.68972	ENSAPLG00020000214(NAPRT)
MF	GO:0003924	GTPase activity	3	215	0.422247	0.68972	ENSAPLG00020000413(RHOV),ENSAPLG00020003530,ENSAPLG00020009652(RAB18)
BP	GO:0007166	cell surface receptor signaling pathway	4	323	0.422435	0.68972	ENSAPLG00020006423(ITGB5),ENSAPLG00020013214,ENSAPLG00020017550,ENSAPLG00020017834
MF	GO:0005125	cytokine activity	1	50	0.425359	0.68972	ENSAPLG00020017834
BP	GO:0055114	oxidation-reduction process	5	418	0.426757	0.68972	ENSAPLG00020008668,ENSAPLG00020009197,ENSAPLG00020013437(CH25H),ENSAPLG00020014583(KDM1A),ENSAPLG00020015528
BP	GO:0009968	negative regulation of signal transduction	1	54	0.427209	0.68972	ENSAPLG00020017550
BP	GO:0032956	regulation of actin cytoskeleton organization	1	54	0.427209	0.68972	ENSAPLG00020017441(CNIH1)
BP	GO:0032970	regulation of actin filament-based process	1	54	0.427209	0.68972	ENSAPLG00020017441(CNIH1)
BP	GO:1903047	mitotic cell cycle process	1	54	0.427209	0.68972	ENSAPLG00020004236(ANKLE2)
BP	GO:0007010	cytoskeleton organization	3	233	0.428089	0.68972	ENSAPLG00020006761(PCM1),ENSAPLG00020017441(CNIH1),ENSAPLG00020017536(FOPNL)
CC	GO:0016021	integral component of membrane	19	1675	0.431121	0.68972	ENSAPLG00020000040(TMEM178B),ENSAPLG00020000774,ENSAPLG00020001860(CHRM2),ENSAPLG00020002184,ENSAPLG00020004567(TLCD2),ENSAPLG00020006205(TSHR),ENSAPLG00020006423(ITGB5),ENSAPLG00020006475(ABCA12),ENSAPLG00020008941(STX1A),ENSAPLG00020011103,ENSAPLG00020011298,ENSAPLG00020013114(SLC4A9),ENSAPLG00020013214,ENSAPLG00020015552,ENSAPLG00020015673(SLC4A7),ENSAPLG00020015739(TMEM266),ENSAPLG00020016562…
BP	GO:0006260	DNA replication	1	55	0.433109	0.68972	ENSAPLG00020001216(MCM10)
BP	GO:0010648	negative regulation of cell communication	1	55	0.433109	0.68972	ENSAPLG00020017550
BP	GO:0023057	negative regulation of signaling	1	55	0.433109	0.68972	ENSAPLG00020017550
MF	GO:0019899	enzyme binding	3	219	0.433952	0.68972	ENSAPLG00020004077,ENSAPLG00020004236(ANKLE2),ENSAPLG00020005183
CC	GO:0034702	ion channel complex	1	53	0.436795	0.68972	ENSAPLG00020000774
CC	GO:0034703	cation channel complex	1	53	0.436795	0.68972	ENSAPLG00020000774
MF	GO:0016614	oxidoreductase activity, acting on CH-OH group of donors	1	52	0.437984	0.68972	ENSAPLG00020009197
MF	GO:0045182	translation regulator activity	1	52	0.437984	0.68972	ENSAPLG00020015939(EIF1B)
MF	GO:0050660	flavin adenine dinucleotide binding	1	52	0.437984	0.68972	ENSAPLG00020014583(KDM1A)
MF	GO:0016746	transferase activity, transferring acyl groups	2	135	0.438778	0.68972	ENSAPLG00020000306(ZFC3H1),ENSAPLG00020011775(TGM6)
BP	GO:0051258	protein polymerization	1	56	0.43895	0.68972	ENSAPLG00020017441(CNIH1)
MF	GO:0038023	signaling receptor activity	11	925	0.439106	0.68972	ENSAPLG00020001658(GRIK1),ENSAPLG00020001860(CHRM2),ENSAPLG00020002184,ENSAPLG00020006205(TSHR),ENSAPLG00020006423(ITGB5),ENSAPLG00020011103,ENSAPLG00020011298,ENSAPLG00020013214,ENSAPLG00020014265(NR2F2),ENSAPLG00020015267,ENSAPLG00020015552
MF	GO:0060089	molecular transducer activity	11	925	0.439106	0.68972	ENSAPLG00020001658(GRIK1),ENSAPLG00020001860(CHRM2),ENSAPLG00020002184,ENSAPLG00020006205(TSHR),ENSAPLG00020006423(ITGB5),ENSAPLG00020011103,ENSAPLG00020011298,ENSAPLG00020013214,ENSAPLG00020014265(NR2F2),ENSAPLG00020015267,ENSAPLG00020015552
BP	GO:0010467	gene expression	16	1474	0.440809	0.68972	ENSAPLG00020000306(ZFC3H1),ENSAPLG00020001134(HNRNPA2B1),ENSAPLG00020002038,ENSAPLG00020003115,ENSAPLG00020005457(SIX3),ENSAPLG00020008221,ENSAPLG00020009083(SF3A1),ENSAPLG00020009889(MEF2C),ENSAPLG00020010611(PAX5),ENSAPLG00020014118(MRPS23),ENSAPLG00020014265(NR2F2),ENSAPLG00020014325(RPS24),ENSAPLG00020014583(KDM1A),ENSAPLG00020015939(EIF1B),ENSAPLG00020016364(IRX5),ENSAPLG00020018008(MTERF2)
MF	GO:0003723	RNA binding	4	309	0.442729	0.68972	ENSAPLG00020000306(ZFC3H1),ENSAPLG00020008221,ENSAPLG00020009083(SF3A1),ENSAPLG00020015939(EIF1B)
CC	GO:0000228	nuclear chromosome	1	54	0.442895	0.68972	ENSAPLG00020011863(SMARCD3)
MF	GO:0004896	cytokine receptor activity	1	53	0.444192	0.68972	ENSAPLG00020015267
MF	GO:0042626	ATPase-coupled transmembrane transporter activity	1	53	0.444192	0.68972	ENSAPLG00020006475(ABCA12)
BP	GO:0006259	DNA metabolic process	3	239	0.444431	0.68972	ENSAPLG00020001216(MCM10),ENSAPLG00020002915,ENSAPLG00020009327
CC	GO:0031224	intrinsic component of membrane	19	1686	0.444642	0.68972	ENSAPLG00020000040(TMEM178B),ENSAPLG00020000774,ENSAPLG00020001860(CHRM2),ENSAPLG00020002184,ENSAPLG00020004567(TLCD2),ENSAPLG00020006205(TSHR),ENSAPLG00020006423(ITGB5),ENSAPLG00020006475(ABCA12),ENSAPLG00020008941(STX1A),ENSAPLG00020011103,ENSAPLG00020011298,ENSAPLG00020013114(SLC4A9),ENSAPLG00020013214,ENSAPLG00020015552,ENSAPLG00020015673(SLC4A7),ENSAPLG00020015739(TMEM266),ENSAPLG00020016562…
BP	GO:0090304	nucleic acid metabolic process	16	1479	0.446641	0.691461	ENSAPLG00020000306(ZFC3H1),ENSAPLG00020001134(HNRNPA2B1),ENSAPLG00020001216(MCM10),ENSAPLG00020002038,ENSAPLG00020002915,ENSAPLG00020003115,ENSAPLG00020005457(SIX3),ENSAPLG00020008221,ENSAPLG00020009083(SF3A1),ENSAPLG00020009327,ENSAPLG00020009889(MEF2C),ENSAPLG00020010611(PAX5),ENSAPLG00020014265(NR2F2),ENSAPLG00020014583(KDM1A),ENSAPLG00020016364(IRX5),ENSAPLG00020018008(MTERF2)
BP	GO:0016579	protein deubiquitination	1	58	0.450453	0.694632	ENSAPLG00020001105(USP35)
BP	GO:0044087	regulation of cellular component biogenesis	1	58	0.450453	0.694632	ENSAPLG00020017441(CNIH1)
BP	GO:0016042	lipid catabolic process	1	59	0.456117	0.701069	ENSAPLG00020001192
MF	GO:0004620	phospholipase activity	1	55	0.456407	0.701069	ENSAPLG00020001192
BP	GO:0007186	G protein-coupled receptor signaling pathway	8	720	0.458542	0.702979	ENSAPLG00020001860(CHRM2),ENSAPLG00020002184,ENSAPLG00020006205(TSHR),ENSAPLG00020010936(GRP),ENSAPLG00020011103,ENSAPLG00020011298,ENSAPLG00020013214,ENSAPLG00020015552
CC	GO:1902495	transmembrane transporter complex	1	57	0.460809	0.70344	ENSAPLG00020000774
MF	GO:0015399	primary active transmembrane transporter activity	1	56	0.462413	0.70344	ENSAPLG00020006475(ABCA12)
MF	GO:0030246	carbohydrate binding	1	56	0.462413	0.70344	ENSAPLG00020000523
MF	GO:0140375	immune receptor activity	1	56	0.462413	0.70344	ENSAPLG00020015267
CC	GO:1990351	transporter complex	1	58	0.466654	0.704238	ENSAPLG00020000774
BP	GO:0019220	regulation of phosphate metabolic process	1	61	0.467273	0.704238	ENSAPLG00020004236(ANKLE2)
BP	GO:0051174	regulation of phosphorus metabolic process	1	61	0.467273	0.704238	ENSAPLG00020004236(ANKLE2)
BP	GO:0070646	protein modification by small protein removal	1	61	0.467273	0.704238	ENSAPLG00020001105(USP35)
MF	GO:0005198	structural molecule activity	5	408	0.467407	0.704238	ENSAPLG00020003530,ENSAPLG00020008018,ENSAPLG00020012263,ENSAPLG00020014118(MRPS23),ENSAPLG00020014325(RPS24)
MF	GO:0004523	RNA-DNA hybrid ribonuclease activity	1	57	0.468354	0.704319	ENSAPLG00020002915
BP	GO:0006955	immune response	2	154	0.469961	0.705389	ENSAPLG00020003263,ENSAPLG00020017834
BP	GO:0031399	regulation of protein modification process	1	62	0.472765	0.708249	ENSAPLG00020004236(ANKLE2)
CC	GO:0005739	mitochondrion	2	149	0.478001	0.714669	ENSAPLG00020014118(MRPS23),ENSAPLG00020014573
CC	GO:0099080	supramolecular complex	3	240	0.478865	0.714669	ENSAPLG00020003530,ENSAPLG00020008354,ENSAPLG00020012263
BP	GO:0048585	negative regulation of response to stimulus	1	64	0.483584	0.715423	ENSAPLG00020017550
BP	GO:0015031	protein transport	3	254	0.484473	0.715423	ENSAPLG00020001134(HNRNPA2B1),ENSAPLG00020008941(STX1A),ENSAPLG00020012647(TIMM44)
MF	GO:0016787	hydrolase activity	18	1592	0.488232	0.715423	ENSAPLG00020000321(PUDP),ENSAPLG00020000413(RHOV),ENSAPLG00020001105(USP35),ENSAPLG00020001192,ENSAPLG00020002484(ARSI),ENSAPLG00020002915,ENSAPLG00020003115,ENSAPLG00020003530,ENSAPLG00020005731,ENSAPLG00020005811(PTPRA),ENSAPLG00020006475(ABCA12),ENSAPLG00020007567(BRIP1),ENSAPLG00020008697(CCDC102A),ENSAPLG00020009652(RAB18),ENSAPLG00020013072,ENSAPLG00020015467,ENSAPLG00020015972(CD38),ENSAPL…
BP	GO:0045184	establishment of protein localization	3	256	0.489714	0.715423	ENSAPLG00020001134(HNRNPA2B1),ENSAPLG00020008941(STX1A),ENSAPLG00020012647(TIMM44)
CC	GO:0005886	plasma membrane	5	428	0.489809	0.715423	ENSAPLG00020000774,ENSAPLG00020001860(CHRM2),ENSAPLG00020003263,ENSAPLG00020006423(ITGB5),ENSAPLG00020015739(TMEM266)
BP	GO:0006355	regulation of transcription, DNA-templated	9	837	0.490302	0.715423	ENSAPLG00020002038,ENSAPLG00020003115,ENSAPLG00020005457(SIX3),ENSAPLG00020009889(MEF2C),ENSAPLG00020010611(PAX5),ENSAPLG00020014265(NR2F2),ENSAPLG00020014583(KDM1A),ENSAPLG00020016364(IRX5),ENSAPLG00020018008(MTERF2)
BP	GO:1903506	regulation of nucleic acid-templated transcription	9	837	0.490302	0.715423	ENSAPLG00020002038,ENSAPLG00020003115,ENSAPLG00020005457(SIX3),ENSAPLG00020009889(MEF2C),ENSAPLG00020010611(PAX5),ENSAPLG00020014265(NR2F2),ENSAPLG00020014583(KDM1A),ENSAPLG00020016364(IRX5),ENSAPLG00020018008(MTERF2)
BP	GO:2001141	regulation of RNA biosynthetic process	9	837	0.490302	0.715423	ENSAPLG00020002038,ENSAPLG00020003115,ENSAPLG00020005457(SIX3),ENSAPLG00020009889(MEF2C),ENSAPLG00020010611(PAX5),ENSAPLG00020014265(NR2F2),ENSAPLG00020014583(KDM1A),ENSAPLG00020016364(IRX5),ENSAPLG00020018008(MTERF2)
MF	GO:0016891	endoribonuclease activity, producing 5'-phosphomonoesters	1	61	0.491474	0.715423	ENSAPLG00020002915
MF	GO:0036459	thiol-dependent ubiquitinyl hydrolase activity	1	61	0.491474	0.715423	ENSAPLG00020001105(USP35)
BP	GO:0046907	intracellular transport	3	257	0.492325	0.715423	ENSAPLG00020001134(HNRNPA2B1),ENSAPLG00020008941(STX1A),ENSAPLG00020012647(TIMM44)
BP	GO:0016055	Wnt signaling pathway	1	66	0.494182	0.715423	ENSAPLG00020017550
BP	GO:0051336	regulation of hydrolase activity	1	66	0.494182	0.715423	ENSAPLG00020014573
BP	GO:0198738	cell-cell signaling by wnt	1	66	0.494182	0.715423	ENSAPLG00020017550
BP	GO:1905114	cell surface receptor signaling pathway involved in cell-cell signaling	1	66	0.494182	0.715423	ENSAPLG00020017550
MF	GO:0046872	metal ion binding	14	1237	0.496836	0.715423	ENSAPLG00020000306(ZFC3H1),ENSAPLG00020001192,ENSAPLG00020003113(FBN2),ENSAPLG00020003679(MYL3),ENSAPLG00020004077,ENSAPLG00020004700(ZFP36L2),ENSAPLG00020004715,ENSAPLG00020005183,ENSAPLG00020005235(CALM),ENSAPLG00020009327,ENSAPLG00020010608,ENSAPLG00020013437(CH25H),ENSAPLG00020014265(NR2F2),ENSAPLG00020017560(PPA2)
MF	GO:0004866	endopeptidase inhibitor activity	1	62	0.497097	0.715423	ENSAPLG00020000352(SERPINB5)
MF	GO:0061135	endopeptidase regulator activity	1	62	0.497097	0.715423	ENSAPLG00020000352(SERPINB5)
MF	GO:0101005	ubiquitinyl hydrolase activity	1	62	0.497097	0.715423	ENSAPLG00020001105(USP35)
BP	GO:0015833	peptide transport	3	259	0.497528	0.715423	ENSAPLG00020001134(HNRNPA2B1),ENSAPLG00020008941(STX1A),ENSAPLG00020012647(TIMM44)
CC	GO:0005783	endoplasmic reticulum	1	64	0.500437	0.718296	ENSAPLG00020015870(ALG12)
BP	GO:0055085	transmembrane transport	6	553	0.502508	0.718864	ENSAPLG00020000774,ENSAPLG00020006475(ABCA12),ENSAPLG00020012647(TIMM44),ENSAPLG00020014605(AQP2),ENSAPLG00020015739(TMEM266),ENSAPLG00020017678(SLC25A22)
MF	GO:0019783	ubiquitin-like protein-specific protease activity	1	63	0.502658	0.718864	ENSAPLG00020001105(USP35)
BP	GO:0042886	amide transport	3	263	0.507856	0.724101	ENSAPLG00020001134(HNRNPA2B1),ENSAPLG00020008941(STX1A),ENSAPLG00020012647(TIMM44)
MF	GO:0016893	endonuclease activity, active with either ribo- or deoxyribonucleic acids and producing 5'-phosphomonoesters	1	64	0.508157	0.724101	ENSAPLG00020002915
BP	GO:0000278	mitotic cell cycle	1	69	0.509679	0.724959	ENSAPLG00020004236(ANKLE2)
BP	GO:0051276	chromosome organization	2	167	0.512887	0.725295	ENSAPLG00020003115,ENSAPLG00020014583(KDM1A)
MF	GO:0004521	endoribonuclease activity	1	65	0.513597	0.725295	ENSAPLG00020002915
MF	GO:0005230	extracellular ligand-gated ion channel activity	1	65	0.513597	0.725295	ENSAPLG00020001658(GRIK1)
MF	GO:0016763	transferase activity, transferring pentosyl groups	1	65	0.513597	0.725295	ENSAPLG00020000214(NAPRT)
BP	GO:0032879	regulation of localization	1	70	0.51474	0.725608	ENSAPLG00020008941(STX1A)
BP	GO:0006366	transcription by RNA polymerase II	2	168	0.516096	0.726221	ENSAPLG00020002038,ENSAPLG00020009889(MEF2C)
MF	GO:0000287	magnesium ion binding	1	66	0.518977	0.728973	ENSAPLG00020017560(PPA2)
CC	GO:0070161	anchoring junction	1	68	0.521783	0.730066	ENSAPLG00020008018
MF	GO:0043169	cation binding	14	1258	0.523473	0.730066	ENSAPLG00020000306(ZFC3H1),ENSAPLG00020001192,ENSAPLG00020003113(FBN2),ENSAPLG00020003679(MYL3),ENSAPLG00020004077,ENSAPLG00020004700(ZFP36L2),ENSAPLG00020004715,ENSAPLG00020005183,ENSAPLG00020005235(CALM),ENSAPLG00020009327,ENSAPLG00020010608,ENSAPLG00020013437(CH25H),ENSAPLG00020014265(NR2F2),ENSAPLG00020017560(PPA2)
BP	GO:0051252	regulation of RNA metabolic process	9	860	0.524302	0.730066	ENSAPLG00020002038,ENSAPLG00020003115,ENSAPLG00020005457(SIX3),ENSAPLG00020009889(MEF2C),ENSAPLG00020010611(PAX5),ENSAPLG00020014265(NR2F2),ENSAPLG00020014583(KDM1A),ENSAPLG00020016364(IRX5),ENSAPLG00020018008(MTERF2)
BP	GO:0048584	positive regulation of response to stimulus	1	72	0.524706	0.730066	ENSAPLG00020017834
BP	GO:0051493	regulation of cytoskeleton organization	1	72	0.524706	0.730066	ENSAPLG00020017441(CNIH1)
BP	GO:0016070	RNA metabolic process	13	1253	0.525314	0.730066	ENSAPLG00020000306(ZFC3H1),ENSAPLG00020001134(HNRNPA2B1),ENSAPLG00020002038,ENSAPLG00020003115,ENSAPLG00020005457(SIX3),ENSAPLG00020008221,ENSAPLG00020009083(SF3A1),ENSAPLG00020009889(MEF2C),ENSAPLG00020010611(PAX5),ENSAPLG00020014265(NR2F2),ENSAPLG00020014583(KDM1A),ENSAPLG00020016364(IRX5),ENSAPLG00020018008(MTERF2)
CC	GO:0071944	cell periphery	5	446	0.527446	0.731738	ENSAPLG00020000774,ENSAPLG00020001860(CHRM2),ENSAPLG00020003263,ENSAPLG00020006423(ITGB5),ENSAPLG00020015739(TMEM266)
BP	GO:0007600	sensory perception	1	73	0.529614	0.733388	ENSAPLG00020002328(NXNL2)
BP	GO:0019438	aromatic compound biosynthetic process	11	1061	0.530729	0.733388	ENSAPLG00020000214(NAPRT),ENSAPLG00020002038,ENSAPLG00020003115,ENSAPLG00020005457(SIX3),ENSAPLG00020008668,ENSAPLG00020009889(MEF2C),ENSAPLG00020010611(PAX5),ENSAPLG00020014265(NR2F2),ENSAPLG00020014583(KDM1A),ENSAPLG00020016364(IRX5),ENSAPLG00020018008(MTERF2)
BP	GO:0050877	nervous system process	1	74	0.534471	0.733388	ENSAPLG00020002328(NXNL2)
BP	GO:0090066	regulation of anatomical structure size	1	74	0.534471	0.733388	ENSAPLG00020017441(CNIH1)
MF	GO:0016298	lipase activity	1	69	0.534765	0.733388	ENSAPLG00020001192
MF	GO:0030414	peptidase inhibitor activity	1	69	0.534765	0.733388	ENSAPLG00020000352(SERPINB5)
BP	GO:0019219	regulation of nucleobase-containing compound metabolic process	9	868	0.535973	0.733388	ENSAPLG00020002038,ENSAPLG00020003115,ENSAPLG00020005457(SIX3),ENSAPLG00020009889(MEF2C),ENSAPLG00020010611(PAX5),ENSAPLG00020014265(NR2F2),ENSAPLG00020014583(KDM1A),ENSAPLG00020016364(IRX5),ENSAPLG00020018008(MTERF2)
BP	GO:0051171	regulation of nitrogen compound metabolic process	10	967	0.536653	0.733388	ENSAPLG00020002038,ENSAPLG00020003115,ENSAPLG00020004236(ANKLE2),ENSAPLG00020005457(SIX3),ENSAPLG00020009889(MEF2C),ENSAPLG00020010611(PAX5),ENSAPLG00020014265(NR2F2),ENSAPLG00020014583(KDM1A),ENSAPLG00020016364(IRX5),ENSAPLG00020018008(MTERF2)
BP	GO:0006869	lipid transport	1	75	0.539279	0.733388	ENSAPLG00020006475(ABCA12)
MF	GO:0019842	vitamin binding	1	70	0.539913	0.733388	ENSAPLG00020017541(ETNPPL)
BP	GO:1901137	carbohydrate derivative biosynthetic process	2	176	0.541267	0.733388	ENSAPLG00020003574(GLCE),ENSAPLG00020015870(ALG12)
BP	GO:2000112	regulation of cellular macromolecule biosynthetic process	9	872	0.541774	0.733388	ENSAPLG00020002038,ENSAPLG00020003115,ENSAPLG00020005457(SIX3),ENSAPLG00020009889(MEF2C),ENSAPLG00020010611(PAX5),ENSAPLG00020014265(NR2F2),ENSAPLG00020014583(KDM1A),ENSAPLG00020016364(IRX5),ENSAPLG00020018008(MTERF2)
MF	GO:0061134	peptidase regulator activity	1	71	0.545004	0.733388	ENSAPLG00020000352(SERPINB5)
BP	GO:0010556	regulation of macromolecule biosynthetic process	9	875	0.546109	0.733388	ENSAPLG00020002038,ENSAPLG00020003115,ENSAPLG00020005457(SIX3),ENSAPLG00020009889(MEF2C),ENSAPLG00020010611(PAX5),ENSAPLG00020014265(NR2F2),ENSAPLG00020014583(KDM1A),ENSAPLG00020016364(IRX5),ENSAPLG00020018008(MTERF2)
BP	GO:0080090	regulation of primary metabolic process	10	975	0.547701	0.733388	ENSAPLG00020002038,ENSAPLG00020003115,ENSAPLG00020004236(ANKLE2),ENSAPLG00020005457(SIX3),ENSAPLG00020009889(MEF2C),ENSAPLG00020010611(PAX5),ENSAPLG00020014265(NR2F2),ENSAPLG00020014583(KDM1A),ENSAPLG00020016364(IRX5),ENSAPLG00020018008(MTERF2)
MF	GO:0030234	enzyme regulator activity	3	260	0.547907	0.733388	ENSAPLG00020000352(SERPINB5),ENSAPLG00020014573,ENSAPLG00020016703
BP	GO:0018130	heterocycle biosynthetic process	11	1074	0.547987	0.733388	ENSAPLG00020000214(NAPRT),ENSAPLG00020002038,ENSAPLG00020003115,ENSAPLG00020005457(SIX3),ENSAPLG00020008668,ENSAPLG00020009889(MEF2C),ENSAPLG00020010611(PAX5),ENSAPLG00020014265(NR2F2),ENSAPLG00020014583(KDM1A),ENSAPLG00020016364(IRX5),ENSAPLG00020018008(MTERF2)
BP	GO:0006486	protein glycosylation	1	77	0.548748	0.733388	ENSAPLG00020015870(ALG12)
BP	GO:0010876	lipid localization	1	77	0.548748	0.733388	ENSAPLG00020006475(ABCA12)
BP	GO:0043413	macromolecule glycosylation	1	77	0.548748	0.733388	ENSAPLG00020015870(ALG12)
BP	GO:0070085	glycosylation	1	77	0.548748	0.733388	ENSAPLG00020015870(ALG12)
CC	GO:0005694	chromosome	2	170	0.54911	0.733388	ENSAPLG00020008354,ENSAPLG00020011863(SMARCD3)
MF	GO:0005216	ion channel activity	3	261	0.550522	0.734029	ENSAPLG00020000774,ENSAPLG00020001658(GRIK1),ENSAPLG00020015739(TMEM266)
BP	GO:0031326	regulation of cellular biosynthetic process	9	880	0.553302	0.734153	ENSAPLG00020002038,ENSAPLG00020003115,ENSAPLG00020005457(SIX3),ENSAPLG00020009889(MEF2C),ENSAPLG00020010611(PAX5),ENSAPLG00020014265(NR2F2),ENSAPLG00020014583(KDM1A),ENSAPLG00020016364(IRX5),ENSAPLG00020018008(MTERF2)
BP	GO:0007015	actin filament organization	1	78	0.55341	0.734153	ENSAPLG00020017441(CNIH1)
BP	GO:0070925	organelle assembly	1	78	0.55341	0.734153	ENSAPLG00020006761(PCM1)
BP	GO:0009889	regulation of biosynthetic process	9	881	0.554736	0.734675	ENSAPLG00020002038,ENSAPLG00020003115,ENSAPLG00020005457(SIX3),ENSAPLG00020009889(MEF2C),ENSAPLG00020010611(PAX5),ENSAPLG00020014265(NR2F2),ENSAPLG00020014583(KDM1A),ENSAPLG00020016364(IRX5),ENSAPLG00020018008(MTERF2)
BP	GO:0002376	immune system process	2	181	0.556542	0.735831	ENSAPLG00020003263,ENSAPLG00020017834
MF	GO:0140097	catalytic activity, acting on DNA	1	74	0.559944	0.738889	ENSAPLG00020007567(BRIP1)
MF	GO:0051020	GTPase binding	2	170	0.56073	0.738889	ENSAPLG00020004077,ENSAPLG00020005183
MF	GO:0004930	G protein-coupled receptor activity	7	641	0.562882	0.740486	ENSAPLG00020001860(CHRM2),ENSAPLG00020002184,ENSAPLG00020006205(TSHR),ENSAPLG00020011103,ENSAPLG00020011298,ENSAPLG00020013214,ENSAPLG00020015552
BP	GO:0051649	establishment of localization in cell	3	286	0.565053	0.742102	ENSAPLG00020001134(HNRNPA2B1),ENSAPLG00020008941(STX1A),ENSAPLG00020012647(TIMM44)
BP	GO:0031323	regulation of cellular metabolic process	10	991	0.569523	0.746214	ENSAPLG00020002038,ENSAPLG00020003115,ENSAPLG00020004236(ANKLE2),ENSAPLG00020005457(SIX3),ENSAPLG00020009889(MEF2C),ENSAPLG00020010611(PAX5),ENSAPLG00020014265(NR2F2),ENSAPLG00020014583(KDM1A),ENSAPLG00020016364(IRX5),ENSAPLG00020018008(MTERF2)
BP	GO:0048513	animal organ development	1	82	0.571587	0.746214	ENSAPLG00020005457(SIX3)
MF	GO:0005509	calcium ion binding	5	459	0.572526	0.746214	ENSAPLG00020001192,ENSAPLG00020003113(FBN2),ENSAPLG00020003679(MYL3),ENSAPLG00020004715,ENSAPLG00020005235(CALM)
BP	GO:0071702	organic substance transport	4	391	0.572556	0.746214	ENSAPLG00020001134(HNRNPA2B1),ENSAPLG00020006475(ABCA12),ENSAPLG00020008941(STX1A),ENSAPLG00020012647(TIMM44)
CC	GO:0005634	nucleus核	9	850	0.572918	0.746214	ENSAPLG00020001216(MCM10),ENSAPLG00020001809,ENSAPLG00020002038,ENSAPLG00020008221,ENSAPLG00020009327,ENSAPLG00020011863(SMARCD3),ENSAPLG00020014265(NR2F2),ENSAPLG00020014583(KDM1A),ENSAPLG00020016364(IRX5)
BP	GO:0018193	peptidyl-amino acid modification	1	83	0.576016	0.746547	ENSAPLG00020016811(TPST2)
BP	GO:0030030	cell projection organization	1	83	0.576016	0.746547	ENSAPLG00020006761(PCM1)
BP	GO:0120036	plasma membrane bounded cell projection organization	1	83	0.576016	0.746547	ENSAPLG00020006761(PCM1)
BP	GO:1901362	organic cyclic compound biosynthetic process	11	1098	0.579285	0.748976	ENSAPLG00020000214(NAPRT),ENSAPLG00020002038,ENSAPLG00020003115,ENSAPLG00020005457(SIX3),ENSAPLG00020008668,ENSAPLG00020009889(MEF2C),ENSAPLG00020010611(PAX5),ENSAPLG00020014265(NR2F2),ENSAPLG00020014583(KDM1A),ENSAPLG00020016364(IRX5),ENSAPLG00020018008(MTERF2)
BP	GO:0009165	nucleotide biosynthetic process	1	84	0.580399	0.748976	ENSAPLG00020000214(NAPRT)
BP	GO:0035556	intracellular signal transduction	4	395	0.580742	0.748976	ENSAPLG00020000413(RHOV),ENSAPLG00020002105(DCLK1),ENSAPLG00020005235(CALM),ENSAPLG00020011057(PRKCE)
MF	GO:0004888	transmembrane signaling receptor activity	9	841	0.583636	0.751479	ENSAPLG00020001658(GRIK1),ENSAPLG00020001860(CHRM2),ENSAPLG00020002184,ENSAPLG00020006205(TSHR),ENSAPLG00020011103,ENSAPLG00020011298,ENSAPLG00020013214,ENSAPLG00020015267,ENSAPLG00020015552
BP	GO:1901293	nucleoside phosphate biosynthetic process	1	85	0.584738	0.75167	ENSAPLG00020000214(NAPRT)
MF	GO:0004519	endonuclease activity	1	80	0.588382	0.753894	ENSAPLG00020002915
MF	GO:0004725	protein tyrosine phosphatase activity	1	80	0.588382	0.753894	ENSAPLG00020005811(PTPRA)
MF	GO:0016798	hydrolase activity, acting on glycosyl bonds	1	81	0.592941	0.757715	ENSAPLG00020015972(CD38)
BP	GO:0071705	nitrogen compound transport	3	298	0.593287	0.757715	ENSAPLG00020001134(HNRNPA2B1),ENSAPLG00020008941(STX1A),ENSAPLG00020012647(TIMM44)
MF	GO:0005515	protein binding	39	3621	0.597066	0.761307	ENSAPLG00020000306(ZFC3H1),ENSAPLG00020000431,ENSAPLG00020000771(TNFRSF11A),ENSAPLG00020001628(RWDD2B),ENSAPLG00020002038,ENSAPLG00020003115,ENSAPLG00020003503(ANKRD50),ENSAPLG00020003740,ENSAPLG00020004077,ENSAPLG00020004236(ANKLE2),ENSAPLG00020005183,ENSAPLG00020006205(TSHR),ENSAPLG00020006384(PATZ1),ENSAPLG00020007075(GAP43),ENSAPLG00020008018,ENSAPLG00020008119(ADM),ENSAPLG00020008941(STX1A),…
MF	GO:0004540	ribonuclease activity	1	83	0.601909	0.76568	ENSAPLG00020002915
BP	GO:0006629	lipid metabolic process	3	302	0.602439	0.76568	ENSAPLG00020001192,ENSAPLG00020013437(CH25H),ENSAPLG00020015870(ALG12)
BP	GO:0051239	regulation of multicellular organismal process	1	90	0.605777	0.766871	ENSAPLG00020001860(CHRM2)
MF	GO:0003712	transcription coregulator activity	1	84	0.60632	0.766871	ENSAPLG00020002038
CC	GO:0031410	cytoplasmic vesicle	1	86	0.607269	0.766871	ENSAPLG00020000910(SYTL2)
CC	GO:0097708	intracellular vesicle	1	86	0.607269	0.766871	ENSAPLG00020000910(SYTL2)
BP	GO:0006351	transcription, DNA-templated	9	923	0.613269	0.771975	ENSAPLG00020002038,ENSAPLG00020003115,ENSAPLG00020005457(SIX3),ENSAPLG00020009889(MEF2C),ENSAPLG00020010611(PAX5),ENSAPLG00020014265(NR2F2),ENSAPLG00020014583(KDM1A),ENSAPLG00020016364(IRX5),ENSAPLG00020018008(MTERF2)
BP	GO:0097659	nucleic acid-templated transcription	9	923	0.613269	0.771975	ENSAPLG00020002038,ENSAPLG00020003115,ENSAPLG00020005457(SIX3),ENSAPLG00020009889(MEF2C),ENSAPLG00020010611(PAX5),ENSAPLG00020014265(NR2F2),ENSAPLG00020014583(KDM1A),ENSAPLG00020016364(IRX5),ENSAPLG00020018008(MTERF2)
BP	GO:0032774	RNA biosynthetic process	9	926	0.617311	0.77506	ENSAPLG00020002038,ENSAPLG00020003115,ENSAPLG00020005457(SIX3),ENSAPLG00020009889(MEF2C),ENSAPLG00020010611(PAX5),ENSAPLG00020014265(NR2F2),ENSAPLG00020014583(KDM1A),ENSAPLG00020016364(IRX5),ENSAPLG00020018008(MTERF2)
BP	GO:0019725	cellular homeostasis	1	93	0.617891	0.77506	ENSAPLG00020002328(NXNL2)
MF	GO:0022836	gated channel activity	2	189	0.618671	0.77506	ENSAPLG00020001658(GRIK1),ENSAPLG00020015739(TMEM266)
CC	GO:0031982	vesicle	1	89	0.619976	0.775255	ENSAPLG00020000910(SYTL2)
BP	GO:0033043	regulation of organelle organization	1	94	0.621846	0.775255	ENSAPLG00020017441(CNIH1)
BP	GO:0044255	cellular lipid metabolic process	2	204	0.62218	0.775255	ENSAPLG00020001192,ENSAPLG00020015870(ALG12)
MF	GO:0001883	purine nucleoside binding	3	291	0.624729	0.775255	ENSAPLG00020000413(RHOV),ENSAPLG00020003530,ENSAPLG00020009652(RAB18)
MF	GO:0005525	GTP binding	3	291	0.624729	0.775255	ENSAPLG00020000413(RHOV),ENSAPLG00020003530,ENSAPLG00020009652(RAB18)
MF	GO:0032550	purine ribonucleoside binding	3	291	0.624729	0.775255	ENSAPLG00020000413(RHOV),ENSAPLG00020003530,ENSAPLG00020009652(RAB18)
BP	GO:0060255	regulation of macromolecule metabolic process	10	1034	0.62601	0.775623	ENSAPLG00020002038,ENSAPLG00020003115,ENSAPLG00020004236(ANKLE2),ENSAPLG00020005457(SIX3),ENSAPLG00020009889(MEF2C),ENSAPLG00020010611(PAX5),ENSAPLG00020014265(NR2F2),ENSAPLG00020014583(KDM1A),ENSAPLG00020016364(IRX5),ENSAPLG00020018008(MTERF2)
MF	GO:0016853	isomerase activity	1	89	0.627656	0.776441	ENSAPLG00020003574(GLCE)
BP	GO:0034654	nucleobase-containing compound biosynthetic process	10	1037	0.629818	0.776941	ENSAPLG00020000214(NAPRT),ENSAPLG00020002038,ENSAPLG00020003115,ENSAPLG00020005457(SIX3),ENSAPLG00020009889(MEF2C),ENSAPLG00020010611(PAX5),ENSAPLG00020014265(NR2F2),ENSAPLG00020014583(KDM1A),ENSAPLG00020016364(IRX5),ENSAPLG00020018008(MTERF2)
BP	GO:0006811	ion transport	5	525	0.630802	0.776941	ENSAPLG00020000774,ENSAPLG00020001658(GRIK1),ENSAPLG00020013114(SLC4A9),ENSAPLG00020015673(SLC4A7),ENSAPLG00020015739(TMEM266)
MF	GO:0048037	cofactor binding	3	294	0.631679	0.776941	ENSAPLG00020009197,ENSAPLG00020014583(KDM1A),ENSAPLG00020017541(ETNPPL)
BP	GO:0097435	supramolecular fiber organization	1	97	0.633472	0.776941	ENSAPLG00020017441(CNIH1)
MF	GO:0032549	ribonucleoside binding	3	295	0.633976	0.776941	ENSAPLG00020000413(RHOV),ENSAPLG00020003530,ENSAPLG00020009652(RAB18)
MF	GO:0032561	guanyl ribonucleotide binding	3	295	0.633976	0.776941	ENSAPLG00020000413(RHOV),ENSAPLG00020003530,ENSAPLG00020009652(RAB18)
MF	GO:0016758	transferase activity, transferring hexosyl groups	1	91	0.635865	0.777327	ENSAPLG00020015870(ALG12)
MF	GO:0001882	nucleoside binding	3	296	0.636263	0.777327	ENSAPLG00020000413(RHOV),ENSAPLG00020003530,ENSAPLG00020009652(RAB18)
BP	GO:0006952	defense response	1	98	0.637268	0.777349	ENSAPLG00020017834
BP	GO:0032268	regulation of cellular protein metabolic process	1	99	0.641026	0.780724	ENSAPLG00020004236(ANKLE2)
MF	GO:0060589	nucleoside-triphosphatase regulator activity	1	93	0.643895	0.783009	ENSAPLG00020014573
BP	GO:0010468	regulation of gene expression	9	948	0.646314	0.784463	ENSAPLG00020002038,ENSAPLG00020003115,ENSAPLG00020005457(SIX3),ENSAPLG00020009889(MEF2C),ENSAPLG00020010611(PAX5),ENSAPLG00020014265(NR2F2),ENSAPLG00020014583(KDM1A),ENSAPLG00020016364(IRX5),ENSAPLG00020018008(MTERF2)
MF	GO:0019001	guanyl nucleotide binding	3	301	0.647552	0.784463	ENSAPLG00020000413(RHOV),ENSAPLG00020003530,ENSAPLG00020009652(RAB18)
CC	GO:0005615	extracellular space	1	96	0.648078	0.784463	ENSAPLG00020000352(SERPINB5)
MF	GO:0005506	iron ion binding	1	95	0.65175	0.784944	ENSAPLG00020013437(CH25H)
MF	GO:0015276	ligand-gated ion channel activity	1	95	0.65175	0.784944	ENSAPLG00020001658(GRIK1)
MF	GO:0022834	ligand-gated channel activity	1	95	0.65175	0.784944	ENSAPLG00020001658(GRIK1)
MF	GO:0016757	transferase activity, transferring glycosyl groups	2	202	0.654857	0.784944	ENSAPLG00020000214(NAPRT),ENSAPLG00020015870(ALG12)
MF	GO:0004842	ubiquitin-protein transferase activity	1	96	0.655613	0.784944	ENSAPLG00020009327
MF	GO:0016874	ligase activity	1	96	0.655613	0.784944	ENSAPLG00020000214(NAPRT)
BP	GO:0019222	regulation of metabolic process	10	1060	0.658365	0.784944	ENSAPLG00020002038,ENSAPLG00020003115,ENSAPLG00020004236(ANKLE2),ENSAPLG00020005457(SIX3),ENSAPLG00020009889(MEF2C),ENSAPLG00020010611(PAX5),ENSAPLG00020014265(NR2F2),ENSAPLG00020014583(KDM1A),ENSAPLG00020016364(IRX5),ENSAPLG00020018008(MTERF2)
CC	GO:0043231	intracellular membrane-bounded organelle	12	1199	0.658914	0.784944	ENSAPLG00020001216(MCM10),ENSAPLG00020001809,ENSAPLG00020002038,ENSAPLG00020008221,ENSAPLG00020009327,ENSAPLG00020011863(SMARCD3),ENSAPLG00020014118(MRPS23),ENSAPLG00020014265(NR2F2),ENSAPLG00020014573,ENSAPLG00020014583(KDM1A),ENSAPLG00020015870(ALG12),ENSAPLG00020016364(IRX5)
BP	GO:0008610	lipid biosynthetic process	1	104	0.659244	0.784944	ENSAPLG00020013437(CH25H)
BP	GO:0051246	regulation of protein metabolic process	1	104	0.659244	0.784944	ENSAPLG00020004236(ANKLE2)
MF	GO:0022832	voltage-gated channel activity	1	97	0.659433	0.784944	ENSAPLG00020015739(TMEM266)
MF	GO:0005543	phospholipid binding	1	98	0.663211	0.788251	ENSAPLG00020000910(SYTL2)
CC	GO:0000785	chromatin	1	101	0.666891	0.791431	ENSAPLG00020011863(SMARCD3)
CC	GO:0043227	membrane-bounded organelle	13	1303	0.668628	0.7923	ENSAPLG00020000910(SYTL2),ENSAPLG00020001216(MCM10),ENSAPLG00020001809,ENSAPLG00020002038,ENSAPLG00020008221,ENSAPLG00020009327,ENSAPLG00020011863(SMARCD3),ENSAPLG00020014118(MRPS23),ENSAPLG00020014265(NR2F2),ENSAPLG00020014573,ENSAPLG00020014583(KDM1A),ENSAPLG00020015870(ALG12),ENSAPLG00020016364(IRX5)
CC	GO:0098796	membrane protein complex	3	317	0.669903	0.792617	ENSAPLG00020000774,ENSAPLG00020003263,ENSAPLG00020006423(ITGB5)
BP	GO:0050794	regulation of cellular process	28	2879	0.671526	0.793347	ENSAPLG00020000413(RHOV),ENSAPLG00020001860(CHRM2),ENSAPLG00020002038,ENSAPLG00020002105(DCLK1),ENSAPLG00020002184,ENSAPLG00020002328(NXNL2),ENSAPLG00020003115,ENSAPLG00020004236(ANKLE2),ENSAPLG00020005235(CALM),ENSAPLG00020005457(SIX3),ENSAPLG00020006205(TSHR),ENSAPLG00020006423(ITGB5),ENSAPLG00020008941(STX1A),ENSAPLG00020009889(MEF2C),ENSAPLG00020010611(PAX5),ENSAPLG00020010936(GRP),ENSAPLG000…
MF	GO:0015077	monovalent inorganic cation transmembrane transporter activity	2	209	0.673193	0.794126	ENSAPLG00020000774,ENSAPLG00020017609
MF	GO:0019787	ubiquitin-like protein transferase activity	1	102	0.677912	0.796421	ENSAPLG00020009327
BP	GO:0016043	cellular component organization	7	765	0.67803	0.796421	ENSAPLG00020003115,ENSAPLG00020004236(ANKLE2),ENSAPLG00020006761(PCM1),ENSAPLG00020012647(TIMM44),ENSAPLG00020014583(KDM1A),ENSAPLG00020017441(CNIH1),ENSAPLG00020017536(FOPNL)
CC	GO:0031974	membrane-enclosed lumen	2	216	0.680718	0.796421	ENSAPLG00020011863(SMARCD3),ENSAPLG00020015870(ALG12)
CC	GO:0043233	organelle lumen	2	216	0.680718	0.796421	ENSAPLG00020011863(SMARCD3),ENSAPLG00020015870(ALG12)
CC	GO:0070013	intracellular organelle lumen	2	216	0.680718	0.796421	ENSAPLG00020011863(SMARCD3),ENSAPLG00020015870(ALG12)
BP	GO:0006511	ubiquitin-dependent protein catabolic process	1	111	0.683224	0.796421	ENSAPLG00020001105(USP35)
BP	GO:0019941	modification-dependent protein catabolic process	1	111	0.683224	0.796421	ENSAPLG00020001105(USP35)
BP	GO:0043632	modification-dependent macromolecule catabolic process	1	111	0.683224	0.796421	ENSAPLG00020001105(USP35)
BP	GO:0050789	regulation of biological process	29	2994	0.685169	0.796927	ENSAPLG00020000413(RHOV),ENSAPLG00020001860(CHRM2),ENSAPLG00020002038,ENSAPLG00020002105(DCLK1),ENSAPLG00020002184,ENSAPLG00020002328(NXNL2),ENSAPLG00020003115,ENSAPLG00020004236(ANKLE2),ENSAPLG00020005235(CALM),ENSAPLG00020005457(SIX3),ENSAPLG00020006205(TSHR),ENSAPLG00020006423(ITGB5),ENSAPLG00020007075(GAP43),ENSAPLG00020008941(STX1A),ENSAPLG00020009889(MEF2C),ENSAPLG00020010611(PAX5),ENSAPLG0…
CC	GO:0099513	polymeric cytoskeletal fiber	2	218	0.685681	0.796927	ENSAPLG00020003530,ENSAPLG00020012263
BP	GO:0050790	regulation of catalytic activity	1	113	0.689764	0.800492	ENSAPLG00020014573
MF	GO:0004252	serine-type endopeptidase activity	1	106	0.691977	0.801879	ENSAPLG00020005731
MF	GO:0046873	metal ion transmembrane transporter activity	2	217	0.693183	0.802097	ENSAPLG00020000774,ENSAPLG00020017609
MF	GO:0008047	enzyme activator activity	1	107	0.695397	0.803143	ENSAPLG00020016703
BP	GO:0007399	nervous system development	1	115	0.696171	0.803143	ENSAPLG00020005457(SIX3)
BP	GO:0006644	phospholipid metabolic process	1	116	0.699325	0.803143	ENSAPLG00020001192
BP	GO:0022402	cell cycle process	1	116	0.699325	0.803143	ENSAPLG00020004236(ANKLE2)
CC	GO:0099081	supramolecular polymer	2	224	0.700202	0.803143	ENSAPLG00020003530,ENSAPLG00020012263
CC	GO:0099512	supramolecular fiber	2	224	0.700202	0.803143	ENSAPLG00020003530,ENSAPLG00020012263
BP	GO:0051128	regulation of cellular component organization	1	117	0.702447	0.803379	ENSAPLG00020017441(CNIH1)
BP	GO:0051603	proteolysis involved in cellular protein catabolic process	1	117	0.702447	0.803379	ENSAPLG00020001105(USP35)
BP	GO:0044257	cellular protein catabolic process	1	118	0.705536	0.805743	ENSAPLG00020001105(USP35)
MF	GO:0008234	cysteine-type peptidase activity	1	111	0.708704	0.806845	ENSAPLG00020001105(USP35)
CC	GO:0030054	cell junction	1	114	0.711306	0.806845	ENSAPLG00020008018
BP	GO:0006915	apoptotic process	1	120	0.711621	0.806845	ENSAPLG00020001809
BP	GO:0009605	response to external stimulus	1	120	0.711621	0.806845	ENSAPLG00020017834
BP	GO:0012501	programmed cell death	1	120	0.711621	0.806845	ENSAPLG00020001809
BP	GO:0048523	negative regulation of cellular process	2	242	0.714042	0.808426	ENSAPLG00020017441(CNIH1),ENSAPLG00020017550
CC	GO:0110165	cellular anatomical entity	53	4959	0.719928	0.813419	ENSAPLG00020000040(TMEM178B),ENSAPLG00020000352(SERPINB5),ENSAPLG00020000774,ENSAPLG00020000910(SYTL2),ENSAPLG00020001216(MCM10),ENSAPLG00020001658(GRIK1),ENSAPLG00020001809,ENSAPLG00020001860(CHRM2),ENSAPLG00020002038,ENSAPLG00020002184,ENSAPLG00020003263,ENSAPLG00020003530,ENSAPLG00020004567(TLCD2),ENSAPLG00020006205(TSHR),ENSAPLG00020006423(ITGB5),ENSAPLG00020006475(ABCA12),ENSAPLG00020006761(…
BP	GO:0009117	nucleotide metabolic process	1	123	0.720516	0.813419	ENSAPLG00020000214(NAPRT)
BP	GO:0006753	nucleoside phosphate metabolic process	1	126	0.72914	0.820803	ENSAPLG00020000214(NAPRT)
BP	GO:0008219	cell death	1	126	0.72914	0.820803	ENSAPLG00020001809
BP	GO:0030163	protein catabolic process	1	127	0.731955	0.820931	ENSAPLG00020001105(USP35)
BP	GO:0007264	small GTPase mediated signal transduction	1	128	0.734742	0.820931	ENSAPLG00020000413(RHOV)
MF	GO:0004518	nuclease activity	1	121	0.739503	0.820931	ENSAPLG00020002915
BP	GO:0032501	multicellular organismal process	4	485	0.739811	0.820931	ENSAPLG00020001860(CHRM2),ENSAPLG00020002328(NXNL2),ENSAPLG00020005457(SIX3),ENSAPLG00020017550
BP	GO:0030036	actin cytoskeleton organization	1	130	0.74023	0.820931	ENSAPLG00020017441(CNIH1)
BP	GO:0071840	cellular component organization or biogenesis	7	814	0.74043	0.820931	ENSAPLG00020003115,ENSAPLG00020004236(ANKLE2),ENSAPLG00020006761(PCM1),ENSAPLG00020012647(TIMM44),ENSAPLG00020014583(KDM1A),ENSAPLG00020017441(CNIH1),ENSAPLG00020017536(FOPNL)
MF	GO:0043565	sequence-specific DNA binding	3	348	0.741615	0.820931	ENSAPLG00020009889(MEF2C),ENSAPLG00020014265(NR2F2),ENSAPLG00020016364(IRX5)
BP	GO:0007165	signal transduction	15	1654	0.741999	0.820931	ENSAPLG00020000413(RHOV),ENSAPLG00020001860(CHRM2),ENSAPLG00020002105(DCLK1),ENSAPLG00020002184,ENSAPLG00020005235(CALM),ENSAPLG00020006205(TSHR),ENSAPLG00020006423(ITGB5),ENSAPLG00020010936(GRP),ENSAPLG00020011057(PRKCE),ENSAPLG00020011103,ENSAPLG00020011298,ENSAPLG00020013214,ENSAPLG00020015552,ENSAPLG00020017550,ENSAPLG00020017834
MF	GO:0004721	phosphoprotein phosphatase activity	1	122	0.742399	0.820931	ENSAPLG00020005811(PTPRA)
MF	GO:0008236	serine-type peptidase activity	1	123	0.745264	0.820931	ENSAPLG00020005731
MF	GO:0016825	hydrolase activity, acting on acid phosphorus-nitrogen bonds	1	123	0.745264	0.820931	ENSAPLG00020005731
MF	GO:0017171	serine hydrolase activity	1	123	0.745264	0.820931	ENSAPLG00020005731
BP	GO:0030029	actin filament-based process	1	132	0.745606	0.820931	ENSAPLG00020017441(CNIH1)
BP	GO:0065009	regulation of molecular function	1	132	0.745606	0.820931	ENSAPLG00020014573
BP	GO:0070647	protein modification by small protein conjugation or removal	1	132	0.745606	0.820931	ENSAPLG00020001105(USP35)
BP	GO:0065007	biological regulation	30	3170	0.745922	0.820931	ENSAPLG00020000413(RHOV),ENSAPLG00020001860(CHRM2),ENSAPLG00020002038,ENSAPLG00020002105(DCLK1),ENSAPLG00020002184,ENSAPLG00020002328(NXNL2),ENSAPLG00020003115,ENSAPLG00020004236(ANKLE2),ENSAPLG00020005235(CALM),ENSAPLG00020005457(SIX3),ENSAPLG00020006205(TSHR),ENSAPLG00020006423(ITGB5),ENSAPLG00020007075(GAP43),ENSAPLG00020008941(STX1A),ENSAPLG00020009889(MEF2C),ENSAPLG00020010611(PAX5),ENSAPLG0…
BP	GO:0042592	homeostatic process	1	133	0.748253	0.822347	ENSAPLG00020002328(NXNL2)
MF	GO:0016788	hydrolase activity, acting on ester bonds	4	460	0.750584	0.823696	ENSAPLG00020001192,ENSAPLG00020002484(ARSI),ENSAPLG00020002915,ENSAPLG00020005811(PTPRA)
BP	GO:0048583	regulation of response to stimulus	2	261	0.752616	0.823696	ENSAPLG00020017550,ENSAPLG00020017834
BP	GO:1901135	carbohydrate derivative metabolic process	2	261	0.752616	0.823696	ENSAPLG00020003574(GLCE),ENSAPLG00020015870(ALG12)
BP	GO:0006281	DNA repair	1	136	0.75603	0.826285	ENSAPLG00020009327
BP	GO:0090407	organophosphate biosynthetic process	1	139	0.76357	0.83337	ENSAPLG00020000214(NAPRT)
BP	GO:0007267	cell-cell signaling	1	140	0.766032	0.834901	ENSAPLG00020017550
CC	GO:0032991	protein-containing complex	10	1097	0.768102	0.836	ENSAPLG00020000306(ZFC3H1),ENSAPLG00020000774,ENSAPLG00020003263,ENSAPLG00020003448(TRAPPC1),ENSAPLG00020006423(ITGB5),ENSAPLG00020008354,ENSAPLG00020008697(CCDC102A),ENSAPLG00020011863(SMARCD3),ENSAPLG00020013072,ENSAPLG00020015467
BP	GO:0019637	organophosphate metabolic process	2	272	0.772869	0.840029	ENSAPLG00020000214(NAPRT),ENSAPLG00020001192
BP	GO:0007275	multicellular organism development	2	276	0.779874	0.846474	ENSAPLG00020005457(SIX3),ENSAPLG00020017550
MF	GO:0016491	oxidoreductase activity	4	482	0.782508	0.848165	ENSAPLG00020008668,ENSAPLG00020009197,ENSAPLG00020013437(CH25H),ENSAPLG00020014583(KDM1A)
BP	GO:0006974	cellular response to DNA damage stimulus	1	152	0.793671	0.857983	ENSAPLG00020009327
BP	GO:0023052	signaling	15	1716	0.793743	0.857983	ENSAPLG00020000413(RHOV),ENSAPLG00020001860(CHRM2),ENSAPLG00020002105(DCLK1),ENSAPLG00020002184,ENSAPLG00020005235(CALM),ENSAPLG00020006205(TSHR),ENSAPLG00020006423(ITGB5),ENSAPLG00020010936(GRP),ENSAPLG00020011057(PRKCE),ENSAPLG00020011103,ENSAPLG00020011298,ENSAPLG00020013214,ENSAPLG00020015552,ENSAPLG00020017550,ENSAPLG00020017834
BP	GO:0055086	nucleobase-containing small molecule metabolic process	1	153	0.795823	0.859053	ENSAPLG00020000214(NAPRT)
BP	GO:0007154	cell communication	15	1732	0.805893	0.868707	ENSAPLG00020000413(RHOV),ENSAPLG00020001860(CHRM2),ENSAPLG00020002105(DCLK1),ENSAPLG00020002184,ENSAPLG00020005235(CALM),ENSAPLG00020006205(TSHR),ENSAPLG00020006423(ITGB5),ENSAPLG00020010936(GRP),ENSAPLG00020011057(PRKCE),ENSAPLG00020011103,ENSAPLG00020011298,ENSAPLG00020013214,ENSAPLG00020015552,ENSAPLG00020017550,ENSAPLG00020017834
BP	GO:0048519	negative regulation of biological process	2	293	0.807599	0.868707	ENSAPLG00020017441(CNIH1),ENSAPLG00020017550
BP	GO:0044248	cellular catabolic process	2	294	0.80913	0.868707	ENSAPLG00020001105(USP35),ENSAPLG00020001192
BP	GO:0051716	cellular response to stimulus	16	1841	0.809344	0.868707	ENSAPLG00020000413(RHOV),ENSAPLG00020001860(CHRM2),ENSAPLG00020002105(DCLK1),ENSAPLG00020002184,ENSAPLG00020005235(CALM),ENSAPLG00020006205(TSHR),ENSAPLG00020006423(ITGB5),ENSAPLG00020009327,ENSAPLG00020010936(GRP),ENSAPLG00020011057(PRKCE),ENSAPLG00020011103,ENSAPLG00020011298,ENSAPLG00020013214,ENSAPLG00020015552,ENSAPLG00020017550,ENSAPLG00020017834
BP	GO:0034622	cellular protein-containing complex assembly	1	160	0.810279	0.868707	ENSAPLG00020017441(CNIH1)
CC	GO:0012505	endomembrane system	2	281	0.812537	0.869944	ENSAPLG00020000910(SYTL2),ENSAPLG00020015870(ALG12)
CC	GO:1902494	catalytic complex	2	282	0.81413	0.870467	ENSAPLG00020000306(ZFC3H1),ENSAPLG00020011863(SMARCD3)
BP	GO:0044265	cellular macromolecule catabolic process	1	165	0.81998	0.875535	ENSAPLG00020001105(USP35)
BP	GO:0007049	cell cycle	1	166	0.821861	0.876355	ENSAPLG00020004236(ANKLE2)
BP	GO:1901575	organic substance catabolic process	2	310	0.832216	0.886198	ENSAPLG00020001105(USP35),ENSAPLG00020001192
CC	GO:0005737	cytoplasm	6	751	0.836037	0.887487	ENSAPLG00020000910(SYTL2),ENSAPLG00020002038,ENSAPLG00020014118(MRPS23),ENSAPLG00020014573,ENSAPLG00020015870(ALG12),ENSAPLG00020017560(PPA2)
BP	GO:0050896	response to stimulus	18	2091	0.837552	0.887487	ENSAPLG00020000306(ZFC3H1),ENSAPLG00020000413(RHOV),ENSAPLG00020001860(CHRM2),ENSAPLG00020002105(DCLK1),ENSAPLG00020002184,ENSAPLG00020003263,ENSAPLG00020005235(CALM),ENSAPLG00020006205(TSHR),ENSAPLG00020006423(ITGB5),ENSAPLG00020009327,ENSAPLG00020010936(GRP),ENSAPLG00020011057(PRKCE),ENSAPLG00020011103,ENSAPLG00020011298,ENSAPLG00020013214,ENSAPLG00020015552,ENSAPLG00020017550,ENSAPLG00020017834
BP	GO:1901565	organonitrogen compound catabolic process	1	175	0.837937	0.887487	ENSAPLG00020001105(USP35)
BP	GO:0048856	anatomical structure development	2	315	0.838905	0.887487	ENSAPLG00020005457(SIX3),ENSAPLG00020017550
MF	GO:0016791	phosphatase activity	1	164	0.839086	0.887487	ENSAPLG00020005811(PTPRA)
BP	GO:0009057	macromolecule catabolic process	1	177	0.84131	0.887487	ENSAPLG00020001105(USP35)
BP	GO:0015672	monovalent inorganic cation transport	1	177	0.84131	0.887487	ENSAPLG00020000774
MF	GO:0008289	lipid binding	1	166	0.842658	0.88772	ENSAPLG00020000910(SYTL2)
BP	GO:0033554	cellular response to stress	1	180	0.84624	0.890303	ENSAPLG00020009327
BP	GO:0022607	cellular component assembly	2	328	0.855195	0.898525	ENSAPLG00020006761(PCM1),ENSAPLG00020017441(CNIH1)
BP	GO:0009966	regulation of signal transduction	1	188	0.858659	0.900449	ENSAPLG00020017550
MF	GO:0022890	inorganic cation transmembrane transporter activity	2	311	0.860709	0.900449	ENSAPLG00020000774,ENSAPLG00020017609
BP	GO:0065008	regulation of biological quality	2	333	0.861056	0.900449	ENSAPLG00020002328(NXNL2),ENSAPLG00020017441(CNIH1)
CC	GO:0005882	intermediate filament	1	181	0.862739	0.900449	ENSAPLG00020012263
CC	GO:0045111	intermediate filament cytoskeleton	1	181	0.862739	0.900449	ENSAPLG00020012263
MF	GO:0008270	zinc ion binding	3	439	0.866784	0.903474	ENSAPLG00020009327,ENSAPLG00020010608,ENSAPLG00020014265(NR2F2)
BP	GO:0006950	response to stress	2	342	0.871069	0.906142	ENSAPLG00020009327,ENSAPLG00020017834
CC	GO:0031981	nuclear lumen	1	187	0.871644	0.906142	ENSAPLG00020011863(SMARCD3)
MF	GO:0005261	cation channel activity	1	186	0.87433	0.907737	ENSAPLG00020000774
MF	GO:0140098	catalytic activity, acting on RNA	1	188	0.877126	0.909113	ENSAPLG00020002915
MF	GO:0008324	cation transmembrane transporter activity	2	326	0.878028	0.909113	ENSAPLG00020000774,ENSAPLG00020017609
BP	GO:0048731	system development	1	203	0.879333	0.909113	ENSAPLG00020005457(SIX3)
BP	GO:0009056	catabolic process	2	352	0.881424	0.909113	ENSAPLG00020001105(USP35),ENSAPLG00020001192
BP	GO:0032502	developmental process	2	352	0.881424	0.909113	ENSAPLG00020005457(SIX3),ENSAPLG00020017550
MF	GO:0046914	transition metal ion binding	4	580	0.887439	0.91412	ENSAPLG00020009327,ENSAPLG00020010608,ENSAPLG00020013437(CH25H),ENSAPLG00020014265(NR2F2)
BP	GO:0007155	cell adhesion	1	213	0.891425	0.914639	ENSAPLG00020008018
BP	GO:0022610	biological adhesion	1	213	0.891425	0.914639	ENSAPLG00020008018
BP	GO:0042221	response to chemical	1	213	0.891425	0.914639	ENSAPLG00020000306(ZFC3H1)
BP	GO:0030001	metal ion transport	1	218	0.897014	0.918996	ENSAPLG00020000774
BP	GO:0010646	regulation of cell communication	1	219	0.898098	0.918996	ENSAPLG00020017550
BP	GO:0065003	protein-containing complex assembly	1	220	0.899169	0.918996	ENSAPLG00020017441(CNIH1)
BP	GO:0023051	regulation of signaling	1	225	0.904364	0.923108	ENSAPLG00020017550
BP	GO:0044085	cellular component biogenesis	2	379	0.905709	0.923284	ENSAPLG00020006761(PCM1),ENSAPLG00020017441(CNIH1)
MF	GO:0140110	transcription regulator activity	3	487	0.908547	0.92498	ENSAPLG00020002038,ENSAPLG00020005457(SIX3),ENSAPLG00020014265(NR2F2)
BP	GO:0043933	protein-containing complex subunit organization	1	236	0.914881	0.930227	ENSAPLG00020017441(CNIH1)
MF	GO:0042578	phosphoric ester hydrolase activity	1	230	0.923471	0.936544	ENSAPLG00020005811(PTPRA)
MF	GO:0046983	protein dimerization activity	1	230	0.923471	0.936544	ENSAPLG00020009889(MEF2C)
MF	GO:0003700	DNA-binding transcription factor activity DNA	2	408	0.942437	0.953929	ENSAPLG00020005457(SIX3),ENSAPLG00020014265(NR2F2)
MF	GO:0070011	peptidase activity, acting on L-amino acid peptides	2	410	0.943508	0.953929	ENSAPLG00020001105(USP35),ENSAPLG00020005731
MF	GO:0004175	endopeptidase activity	1	258	0.944245	0.953929	ENSAPLG00020005731
CC	GO:0016020	membrane	23	2666	0.950552	0.958106	ENSAPLG00020000040(TMEM178B),ENSAPLG00020000774,ENSAPLG00020001658(GRIK1),ENSAPLG00020001860(CHRM2),ENSAPLG00020002184,ENSAPLG00020003263,ENSAPLG00020004567(TLCD2),ENSAPLG00020006205(TSHR),ENSAPLG00020006423(ITGB5),ENSAPLG00020006475(ABCA12),ENSAPLG00020008941(STX1A),ENSAPLG00020011103,ENSAPLG00020011298,ENSAPLG00020013114(SLC4A9),ENSAPLG00020013214,ENSAPLG00020014605(AQP2),ENSAPLG00020015528,ENS…
MF	GO:0008233	peptidase activity	2	427	0.951884	0.958106	ENSAPLG00020001105(USP35),ENSAPLG00020005731
BP	GO:0006508	proteolysis	2	456	0.952026	0.958106	ENSAPLG00020001105(USP35),ENSAPLG00020005731
BP	GO:0006812	cation transport	1	311	0.961704	0.966611	ENSAPLG00020000774
BP	GO:0044281	small molecule metabolic process	1	401	0.985466	0.989232	ENSAPLG00020000214(NAPRT)
MF	GO:0003674	molecular_function	119	10824	1	1	ENSAPLG00020000214(NAPRT),ENSAPLG00020000306(ZFC3H1),ENSAPLG00020000321(PUDP),ENSAPLG00020000352(SERPINB5),ENSAPLG00020000381,ENSAPLG00020000413(RHOV),ENSAPLG00020000431,ENSAPLG00020000523,ENSAPLG00020000771(TNFRSF11A),ENSAPLG00020000774,ENSAPLG00020000910(SYTL2),ENSAPLG00020001105(USP35),ENSAPLG00020001134(HNRNPA2B1),ENSAPLG00020001192,ENSAPLG00020001216(MCM10),ENSAPLG00020001628(RWDD2B),ENSAPLG…
BP	GO:0008150	biological_process	82	8014	1	1	ENSAPLG00020000214(NAPRT),ENSAPLG00020000306(ZFC3H1),ENSAPLG00020000413(RHOV),ENSAPLG00020000774,ENSAPLG00020000910(SYTL2),ENSAPLG00020001105(USP35),ENSAPLG00020001134(HNRNPA2B1),ENSAPLG00020001192,ENSAPLG00020001216(MCM10),ENSAPLG00020001658(GRIK1),ENSAPLG00020001678(HIPK4),ENSAPLG00020001809,ENSAPLG00020001860(CHRM2),ENSAPLG00020002038,ENSAPLG00020002105(DCLK1),ENSAPLG00020002184,ENSAPLG0002000…
CC	GO:0005575	cellular_component	55	5131	1	1	ENSAPLG00020000040(TMEM178B),ENSAPLG00020000306(ZFC3H1),ENSAPLG00020000352(SERPINB5),ENSAPLG00020000774,ENSAPLG00020000910(SYTL2),ENSAPLG00020001216(MCM10),ENSAPLG00020001658(GRIK1),ENSAPLG00020001809,ENSAPLG00020001860(CHRM2),ENSAPLG00020002038,ENSAPLG00020002184,ENSAPLG00020003263,ENSAPLG00020003448(TRAPPC1),ENSAPLG00020003530,ENSAPLG00020004567(TLCD2),ENSAPLG00020006205(TSHR),ENSAPLG0002000642…
