# Supplementary material for: Differential expression profile and in-silico functional analysis of long noncoding RNA and mRNA in duck embryo fibroblasts infected with duck plague virus
Source: BMC Genomics. 2022 Jul 14;23:509. doi: 10.1186/s12864-022-08739-7 (PMC9281093; doi:10.1186/s12864-022-08739-7)
Supplement: Supplementary file 10 — Additional file 10: Table S10. KEGG enrichment of cis-regulatory targets of DE lncRNA. [file 12864_2022_8739_MOESM10_ESM.xlsx]

## Sheet: Sheet1
PathwayID	Pathway	Level1	Level2	list_number	total_number	Pvalue	FDR	Gene	URL
apla04371	Apelin signaling pathway	Environmental Information Processing	Signal transduction	5	114	0.00669756	0.306161	ENSAPLG00020003679(MYL3),ENSAPLG00020009889(MEF2C),ENSAPLG00020005235(CALM),ENSAPLG00020011057(PRKCE),ENSAPLG00020003091(CAMK4)	http://www.kegg.jp/kegg-bin/show_pathway?map04371/K05869%09%23FFFFFF,red/K02183%09%23FFFFFF,red/K12749%09%23FFFFFF,red/K18050%09%23FFFFFF,red/K04454%09%23FFFFFF,red/
apla04912	GnRH signaling pathway	Organismal Systems	Endocrine system	4	85	0.0118334	0.306161	ENSAPLG00020013529(MAP2K3),ENSAPLG00020015724(MAPK14),ENSAPLG00020001192,ENSAPLG00020005235(CALM)	http://www.kegg.jp/kegg-bin/show_pathway?map04912/K04441%09%23FFFFFF,red/K16342%09%23FFFFFF,red/K04432%09%23FFFFFF,red/K02183%09%23FFFFFF,red/
apla04218	Cellular senescence	Cellular Processes	Cell growth and death	5	137	0.0141305	0.306161	ENSAPLG00020001678(HIPK4),ENSAPLG00020015724(MAPK14),ENSAPLG00020013529(MAP2K3),ENSAPLG00020005235(CALM),ENSAPLG00020004700(ZFP36L2)	http://www.kegg.jp/kegg-bin/show_pathway?map04218/K02183%09%23FFFFFF,red/K04441%09%23FFFFFF,red/K08826%09%23FFFFFF,red/K18753%09%23FFFFFF,red/K04432%09%23FFFFFF,red/
apla04261	Adrenergic signaling in cardiomyocytes	Organismal Systems	Circulatory system	4	111	0.028537	0.369001	ENSAPLG00020005235(CALM),ENSAPLG00020000774,ENSAPLG00020003679(MYL3),ENSAPLG00020015724(MAPK14)	http://www.kegg.jp/kegg-bin/show_pathway?map04261/K12749%09%23FFFFFF,red/K04838%09%23FFFFFF,red/K02183%09%23FFFFFF,red/K04441%09%23FFFFFF,red/
apla04270	Vascular smooth muscle contraction	Organismal Systems	Circulatory system	4	117	0.0337085	0.369001	ENSAPLG00020001192,ENSAPLG00020005235(CALM),ENSAPLG00020008119(ADM),ENSAPLG00020011057(PRKCE)	http://www.kegg.jp/kegg-bin/show_pathway?map04270/K16342%09%23FFFFFF,red/K18050%09%23FFFFFF,red/K02183%09%23FFFFFF,red/K12333%09%23FFFFFF,red/
apla00760	Nicotinate and nicotinamide metabolism	Metabolism	Metabolism of cofactors and vitamins	2	28	0.0340616	0.369001	ENSAPLG00020000214(NAPRT),ENSAPLG00020015972(CD38)	http://www.kegg.jp/kegg-bin/show_pathway?map00760/K01242%09%23FFFFFF,red/K00763%09%23FFFFFF,red/
apla03440	Homologous recombination	Genetic Information Processing	Replication and repair	2	32	0.0435138	0.404057	ENSAPLG00020009327,ENSAPLG00020007567(BRIP1)	http://www.kegg.jp/kegg-bin/show_pathway?map03440/K10605%09%23FFFFFF,red/K15362%09%23FFFFFF,red/
apla04080	Neuroactive ligand-receptor interaction	Environmental Information Processing	Signaling molecules and interaction	7	321	0.0502286	0.408107	ENSAPLG00020006205(TSHR),ENSAPLG00020005731,ENSAPLG00020001860(CHRM2),ENSAPLG00020001658(GRIK1),ENSAPLG00020016835(PRL),ENSAPLG00020010936(GRP),ENSAPLG00020017703(GAL)	http://www.kegg.jp/kegg-bin/show_pathway?map04080/K05439%09%23FFFFFF,red/K04130%09%23FFFFFF,red/K05244%09%23FFFFFF,red/K05224%09%23FFFFFF,red/K01312%09%23FFFFFF,red/K05201%09%23FFFFFF,red/K04249%09%23FFFFFF,red/
apla04530	Tight junction	Cellular Processes	Cellular community - eukaryotes	4	159	0.0842162	0.542697	ENSAPLG00020003530,ENSAPLG00020000431,ENSAPLG00020011057(PRKCE),ENSAPLG00020013072	http://www.kegg.jp/kegg-bin/show_pathway?map04530/K12075%09%23FFFFFF,red/K10352%09%23FFFFFF,red/K18050%09%23FFFFFF,red/K07374%09%23FFFFFF,red/
apla03460	Fanconi anemia pathway	Genetic Information Processing	Replication and repair	2	48	0.0889905	0.542697	ENSAPLG00020009327,ENSAPLG00020007567(BRIP1)	http://www.kegg.jp/kegg-bin/show_pathway?map03460/K10605%09%23FFFFFF,red/K15362%09%23FFFFFF,red/
apla05164	Influenza A	Human Diseases	Infectious diseases: Viral	4	164	0.0918411	0.542697	ENSAPLG00020015724(MAPK14),ENSAPLG00020013529(MAP2K3),ENSAPLG00020005731,ENSAPLG00020003263	http://www.kegg.jp/kegg-bin/show_pathway?map05164/K04441%09%23FFFFFF,red/K01312%09%23FFFFFF,red/K04432%09%23FFFFFF,red/K06752%09%23FFFFFF,red/
apla00190	Oxidative phosphorylation	Metabolism	Energy metabolism	3	117	0.122645	0.62675	ENSAPLG00020017560(PPA2),ENSAPLG00020015528,ENSAPLG00020017922(NDUFA1)	http://www.kegg.jp/kegg-bin/show_pathway?map00190/K03945%09%23FFFFFF,red/K03878%09%23FFFFFF,red/K01507%09%23FFFFFF,red/
apla04370	VEGF signaling pathway	Environmental Information Processing	Signal transduction	2	65	0.146832	0.62675	ENSAPLG00020015724(MAPK14),ENSAPLG00020001192	http://www.kegg.jp/kegg-bin/show_pathway?map04370/K04441%09%23FFFFFF,red/K16342%09%23FFFFFF,red/
apla04115	p53 signaling pathway	Cellular Processes	Cell growth and death	2	65	0.146832	0.62675	ENSAPLG00020001080(GORAB),ENSAPLG00020000352(SERPINB5)	http://www.kegg.jp/kegg-bin/show_pathway?map04115/K19748%09%23FFFFFF,red/K10139%09%23FFFFFF,red/
apla04010	MAPK signaling pathway	Environmental Information Processing	Signal transduction	5	269	0.149131	0.62675	ENSAPLG00020009889(MEF2C),ENSAPLG00020001192,ENSAPLG00020013529(MAP2K3),ENSAPLG00020014946(MAPK8IP1),ENSAPLG00020015724(MAPK14)	http://www.kegg.jp/kegg-bin/show_pathway?map04010/K16342%09%23FFFFFF,red/K04432%09%23FFFFFF,red/K04454%09%23FFFFFF,red/K04434%09%23FFFFFF,red/K04441%09%23FFFFFF,red/
apla00120	Primary bile acid biosynthesis	Metabolism	Lipid metabolism	1	16	0.154277	0.62675	ENSAPLG00020013437(CH25H)	http://www.kegg.jp/kegg-bin/show_pathway?map00120/K10223%09%23FFFFFF,red/
apla04060	Cytokine-cytokine receptor interaction	Environmental Information Processing	Signaling molecules and interaction	4	210	0.175593	0.671383	ENSAPLG00020015267,ENSAPLG00020016835(PRL),ENSAPLG00020017834,ENSAPLG00020000771(TNFRSF11A)	http://www.kegg.jp/kegg-bin/show_pathway?map04060/K05068%09%23FFFFFF,red/K05447%09%23FFFFFF,red/K05439%09%23FFFFFF,red/K05147%09%23FFFFFF,red/
apla04744	Phototransduction	Organismal Systems	Sensory system	1	23	0.214117	0.695916	ENSAPLG00020005235(CALM)	http://www.kegg.jp/kegg-bin/show_pathway?map04744/K02183%09%23FFFFFF,red/
apla04020	Calcium signaling pathway	Environmental Information Processing	Signal transduction	4	233	0.22474	0.695916	ENSAPLG00020005235(CALM),ENSAPLG00020001860(CHRM2),ENSAPLG00020015972(CD38),ENSAPLG00020003091(CAMK4)	http://www.kegg.jp/kegg-bin/show_pathway?map04020/K02183%09%23FFFFFF,red/K01242%09%23FFFFFF,red/K04130%09%23FFFFFF,red/K05869%09%23FFFFFF,red/
apla00534	Glycosaminoglycan biosynthesis - heparan sulfate / heparin	Metabolism	Glycan biosynthesis and metabolism	1	25	0.23043	0.695916	ENSAPLG00020003574(GLCE)	http://www.kegg.jp/kegg-bin/show_pathway?map00534/K01793%09%23FFFFFF,red/
apla04933	AGE-RAGE signaling pathway in diabetic complications	Human Diseases	Endocrine and metabolic diseases	2	90	0.240844	0.695916	ENSAPLG00020011057(PRKCE),ENSAPLG00020015724(MAPK14)	http://www.kegg.jp/kegg-bin/show_pathway?map04933/K18050%09%23FFFFFF,red/K04441%09%23FFFFFF,red/
apla04620	Toll-like receptor signaling pathway	Organismal Systems	Immune system	2	90	0.240844	0.695916	ENSAPLG00020013529(MAP2K3),ENSAPLG00020015724(MAPK14)	http://www.kegg.jp/kegg-bin/show_pathway?map04620/K04432%09%23FFFFFF,red/K04441%09%23FFFFFF,red/
apla00592	alpha-Linolenic acid metabolism	Metabolism	Lipid metabolism	1	29	0.262055	0.695916	ENSAPLG00020001192	http://www.kegg.jp/kegg-bin/show_pathway?map00592/K16342%09%23FFFFFF,red/
apla00860	Porphyrin and chlorophyll metabolism	Metabolism	Metabolism of cofactors and vitamins	1	30	0.269757	0.695916	ENSAPLG00020008668	http://www.kegg.jp/kegg-bin/show_pathway?map00860/K00228%09%23FFFFFF,red/
apla00564	Glycerophospholipid metabolism	Metabolism	Lipid metabolism	2	99	0.27562	0.695916	ENSAPLG00020001192,ENSAPLG00020017541(ETNPPL)	http://www.kegg.jp/kegg-bin/show_pathway?map00564/K14286%09%23FFFFFF,red/K16342%09%23FFFFFF,red/
apla04625	C-type lectin receptor signaling pathway	Organismal Systems	Immune system	2	100	0.279485	0.695916	ENSAPLG00020005235(CALM),ENSAPLG00020015724(MAPK14)	http://www.kegg.jp/kegg-bin/show_pathway?map04625/K02183%09%23FFFFFF,red/K04441%09%23FFFFFF,red/
apla04130	SNARE interactions in vesicular transport	Genetic Information Processing	Folding, sorting and degradation	1	33	0.29239	0.695916	ENSAPLG00020008941(STX1A)	http://www.kegg.jp/kegg-bin/show_pathway?map04130/K04560%09%23FFFFFF,red/
apla00591	Linoleic acid metabolism	Metabolism	Lipid metabolism	1	34	0.299779	0.695916	ENSAPLG00020001192	http://www.kegg.jp/kegg-bin/show_pathway?map00591/K16342%09%23FFFFFF,red/
apla02010	ABC transporters	Environmental Information Processing	Membrane transport	1	39	0.335591	0.713594	ENSAPLG00020006475(ABCA12)	http://www.kegg.jp/kegg-bin/show_pathway?map02010/K05646%09%23FFFFFF,red/
apla04340	Hedgehog signaling pathway	Environmental Information Processing	Signal transduction	1	45	0.376175	0.713594	ENSAPLG00020010670(CSNK1G1)	http://www.kegg.jp/kegg-bin/show_pathway?map04340/K08958%09%23FFFFFF,red/
apla04330	Notch signaling pathway	Environmental Information Processing	Signal transduction	1	45	0.376175	0.713594	ENSAPLG00020009197	http://www.kegg.jp/kegg-bin/show_pathway?map04330/K04496%09%23FFFFFF,red/
apla04145	Phagosome	Cellular Processes	Transport and catabolism	3	211	0.377159	0.713594	ENSAPLG00020003530,ENSAPLG00020006423(ITGB5),ENSAPLG00020003263	http://www.kegg.jp/kegg-bin/show_pathway?map04145/K06588%09%23FFFFFF,red/K06752%09%23FFFFFF,red/K07374%09%23FFFFFF,red/
apla00565	Ether lipid metabolism	Metabolism	Lipid metabolism	1	48	0.395535	0.713594	ENSAPLG00020001192	http://www.kegg.jp/kegg-bin/show_pathway?map00565/K16342%09%23FFFFFF,red/
apla04310	Wnt signaling pathway	Environmental Information Processing	Signal transduction	2	131	0.397014	0.713594	ENSAPLG00020009197,ENSAPLG00020017550	http://www.kegg.jp/kegg-bin/show_pathway?map04310/K02165%09%23FFFFFF,red/K04496%09%23FFFFFF,red/
apla00510	N-Glycan biosynthesis	Metabolism	Glycan biosynthesis and metabolism	1	53	0.426487	0.713594	ENSAPLG00020015870(ALG12)	http://www.kegg.jp/kegg-bin/show_pathway?map00510/K03847%09%23FFFFFF,red/
apla03013	RNA transport	Genetic Information Processing	Translation	2	140	0.429637	0.713594	ENSAPLG00020015939(EIF1B),ENSAPLG00020008677(NUP85)	http://www.kegg.jp/kegg-bin/show_pathway?map03013/K14304%09%23FFFFFF,red/K03113%09%23FFFFFF,red/
apla00983	Drug metabolism - other enzymes	Metabolism	Xenobiotics biodegradation and metabolism	1	54	0.432486	0.713594	ENSAPLG00020007726(NME7)	http://www.kegg.jp/kegg-bin/show_pathway?map00983/K00940%09%23FFFFFF,red/
apla04260	Cardiac muscle contraction	Organismal Systems	Circulatory system	1	55	0.438423	0.713594	ENSAPLG00020003679(MYL3)	http://www.kegg.jp/kegg-bin/show_pathway?map04260/K12749%09%23FFFFFF,red/
apla00590	Arachidonic acid metabolism	Metabolism	Lipid metabolism	1	56	0.444299	0.713594	ENSAPLG00020001192	http://www.kegg.jp/kegg-bin/show_pathway?map00590/K16342%09%23FFFFFF,red/
apla04514	Cell adhesion molecules (CAMs)	Environmental Information Processing	Signaling molecules and interaction	2	145	0.447363	0.713594	ENSAPLG00020001961(NEGR1),ENSAPLG00020003263	http://www.kegg.jp/kegg-bin/show_pathway?map04514/K06752%09%23FFFFFF,red/K06775%09%23FFFFFF,red/
apla04622	RIG-I-like receptor signaling pathway	Organismal Systems	Immune system	1	57	0.450113	0.713594	ENSAPLG00020015724(MAPK14)	http://www.kegg.jp/kegg-bin/show_pathway?map04622/K04441%09%23FFFFFF,red/
apla00240	Pyrimidine metabolism	Metabolism	Nucleotide metabolism	1	60	0.467197	0.723043	ENSAPLG00020007726(NME7)	http://www.kegg.jp/kegg-bin/show_pathway?map00240/K00940%09%23FFFFFF,red/
apla03320	PPAR signaling pathway	Organismal Systems	Endocrine system	1	63	0.483755	0.731257	ENSAPLG00020009917	http://www.kegg.jp/kegg-bin/show_pathway?map03320/K08770%09%23FFFFFF,red/
apla05132	Salmonella infection	Human Diseases	Infectious diseases: Bacterial	1	68	0.510224	0.75374	ENSAPLG00020015724(MAPK14)	http://www.kegg.jp/kegg-bin/show_pathway?map05132/K04441%09%23FFFFFF,red/
apla04914	Progesterone-mediated oocyte maturation	Organismal Systems	Endocrine system	1	75	0.545035	0.774668	ENSAPLG00020015724(MAPK14)	http://www.kegg.jp/kegg-bin/show_pathway?map04914/K04441%09%23FFFFFF,red/
apla04512	ECM-receptor interaction	Environmental Information Processing	Signaling molecules and interaction	1	77	0.554523	0.774668	ENSAPLG00020006423(ITGB5)	http://www.kegg.jp/kegg-bin/show_pathway?map04512/K06588%09%23FFFFFF,red/
apla04540	Gap junction	Cellular Processes	Cellular community - eukaryotes	1	81	0.572913	0.774668	ENSAPLG00020003530	http://www.kegg.jp/kegg-bin/show_pathway?map04540/K07374%09%23FFFFFF,red/
apla04510	Focal adhesion	Cellular Processes	Cellular community - eukaryotes	2	191	0.594581	0.774668	ENSAPLG00020008018,ENSAPLG00020006423(ITGB5)	http://www.kegg.jp/kegg-bin/show_pathway?map04510/K06588%09%23FFFFFF,red/K06271%09%23FFFFFF,red/
apla04810	Regulation of actin cytoskeleton	Cellular Processes	Cell motility	2	195	0.605926	0.774668	ENSAPLG00020006423(ITGB5),ENSAPLG00020001860(CHRM2)	http://www.kegg.jp/kegg-bin/show_pathway?map04810/K06588%09%23FFFFFF,red/K04130%09%23FFFFFF,red/
apla04070	Phosphatidylinositol signaling system	Environmental Information Processing	Signal transduction	1	89	0.607466	0.774668	ENSAPLG00020005235(CALM)	http://www.kegg.jp/kegg-bin/show_pathway?map04070/K02183%09%23FFFFFF,red/
apla04916	Melanogenesis	Organismal Systems	Endocrine system	1	91	0.615661	0.774668	ENSAPLG00020005235(CALM)	http://www.kegg.jp/kegg-bin/show_pathway?map04916/K02183%09%23FFFFFF,red/
apla04114	Oocyte meiosis	Cellular Processes	Cell growth and death	1	98	0.643033	0.774668	ENSAPLG00020005235(CALM)	http://www.kegg.jp/kegg-bin/show_pathway?map04114/K02183%09%23FFFFFF,red/
apla03040	Spliceosome	Genetic Information Processing	Transcription	1	112	0.692111	0.774668	ENSAPLG00020009083(SF3A1)	http://www.kegg.jp/kegg-bin/show_pathway?map03040/K12825%09%23FFFFFF,red/
apla04621	NOD-like receptor signaling pathway	Organismal Systems	Immune system	1	116	0.70486	0.774668	ENSAPLG00020015724(MAPK14)	http://www.kegg.jp/kegg-bin/show_pathway?map04621/K04441%09%23FFFFFF,red/
apla04142	Lysosome	Cellular Processes	Transport and catabolism	1	121	0.720064	0.774668	ENSAPLG00020002950(GNPTG)	http://www.kegg.jp/kegg-bin/show_pathway?map04142/K10087%09%23FFFFFF,red/
apla04910	Insulin signaling pathway	Organismal Systems	Endocrine system	1	123	0.725925	0.774668	ENSAPLG00020005235(CALM)	http://www.kegg.jp/kegg-bin/show_pathway?map04910/K02183%09%23FFFFFF,red/
apla00230	Purine metabolism	Metabolism	Nucleotide metabolism	1	125	0.731665	0.774668	ENSAPLG00020007726(NME7)	http://www.kegg.jp/kegg-bin/show_pathway?map00230/K00940%09%23FFFFFF,red/
apla04210	Apoptosis	Cellular Processes	Cell growth and death	1	126	0.73449	0.774668	ENSAPLG00020003530	http://www.kegg.jp/kegg-bin/show_pathway?map04210/K07374%09%23FFFFFF,red/
apla03010	Ribosome	Genetic Information Processing	Translation	1	126	0.73449	0.774668	ENSAPLG00020014325(RPS24)	http://www.kegg.jp/kegg-bin/show_pathway?map03010/K02974%09%23FFFFFF,red/
apla04217	Necroptosis	Cellular Processes	Cell growth and death	1	128	0.740052	0.774668	ENSAPLG00020001192	http://www.kegg.jp/kegg-bin/show_pathway?map04217/K16342%09%23FFFFFF,red/
apla04068	FoxO signaling pathway	Environmental Information Processing	Signal transduction	1	129	0.74279	0.774668	ENSAPLG00020015724(MAPK14)	http://www.kegg.jp/kegg-bin/show_pathway?map04068/K04441%09%23FFFFFF,red/
apla04672	Intestinal immune network for IgA production	Organismal Systems	Immune system	1	129	0.74279	0.774668	ENSAPLG00020003263	http://www.kegg.jp/kegg-bin/show_pathway?map04672/K06752%09%23FFFFFF,red/
apla04120	Ubiquitin mediated proteolysis	Genetic Information Processing	Folding, sorting and degradation	1	132	0.750832	0.774668	ENSAPLG00020009327	http://www.kegg.jp/kegg-bin/show_pathway?map04120/K10605%09%23FFFFFF,red/
apla05168	Herpes simplex infection	Human Diseases	Infectious diseases: Viral	1	163	0.820645	0.833467	ENSAPLG00020003263	http://www.kegg.jp/kegg-bin/show_pathway?map05168/K06752%09%23FFFFFF,red/
apla04144	Endocytosis	Cellular Processes	Transport and catabolism	1	222	0.904311	0.904311	ENSAPLG00020015267	http://www.kegg.jp/kegg-bin/show_pathway?map04144/K05068%09%23FFFFFF,red/
