# Supplementary material for: Differential expression profile and in-silico functional analysis of long noncoding RNA and mRNA in duck embryo fibroblasts infected with duck plague virus
Source: BMC Genomics. 2022 Jul 14;23:509. doi: 10.1186/s12864-022-08739-7 (PMC9281093; doi:10.1186/s12864-022-08739-7)
Supplement: Supplementary file 11 — Additional file 11: Table S11. GO enrichment of trans-regulatory targets of DE lncRNA. [file 12864_2022_8739_MOESM11_ESM.xlsx]

## Sheet: Sheet1
Category	GO.ID	Term	list	Total	Pvalue	FDR	Gene
BP	GO:0006397	mRNA processing	3	97	0.00168767	0.157376	ENSAPLG00020007290(CPSF2),ENSAPLG00020016057(SNRPE),ENSAPLG00020018103
BP	GO:0046847	filopodium assembly	1	1	0.00249563	0.157376	ENSAPLG00020009342(DPYSL3)
BP	GO:0051489	regulation of filopodium assembly	1	1	0.00249563	0.157376	ENSAPLG00020009342(DPYSL3)
BP	GO:0051491	positive regulation of filopodium assembly	1	1	0.00249563	0.157376	ENSAPLG00020009342(DPYSL3)
BP	GO:0120034	positive regulation of plasma membrane bounded cell projection assembly	1	1	0.00249563	0.157376	ENSAPLG00020009342(DPYSL3)
BP	GO:0016071	mRNA metabolic process	3	123	0.00332357	0.157376	ENSAPLG00020007290(CPSF2),ENSAPLG00020016057(SNRPE),ENSAPLG00020018103
BP	GO:0006379	mRNA cleavage	1	2	0.00498535	0.157376	ENSAPLG00020007290(CPSF2)
BP	GO:0048678	response to axon injury	1	2	0.00498535	0.157376	ENSAPLG00020009342(DPYSL3)
BP	GO:0072331	signal transduction by p53 class mediator	1	2	0.00498535	0.157376	ENSAPLG00020004177(CDKN1A)
CC	GO:0005847	mRNA cleavage and polyadenylation specificity factor complex	1	3	0.00700114	0.157376	ENSAPLG00020007290(CPSF2)
BP	GO:0033617	mitochondrial cytochrome c oxidase assembly	1	3	0.00746916	0.157376	ENSAPLG00020015783
MF	GO:0051032	nucleic acid transmembrane transporter activity	1	4	0.00810645	0.157376	ENSAPLG00020015539
MF	GO:0051033	RNA transmembrane transporter activity	1	4	0.00810645	0.157376	ENSAPLG00020015539
BP	GO:0006378	mRNA polyadenylation	1	4	0.00994708	0.157376	ENSAPLG00020007290(CPSF2)
BP	GO:0008535	respiratory chain complex IV assembly	1	4	0.00994708	0.157376	ENSAPLG00020015783
BP	GO:0031346	positive regulation of cell projection organization	1	4	0.00994708	0.157376	ENSAPLG00020009342(DPYSL3)
BP	GO:0033227	dsRNA transport	1	4	0.00994708	0.157376	ENSAPLG00020015539
BP	GO:0060491	regulation of cell projection assembly	1	4	0.00994708	0.157376	ENSAPLG00020009342(DPYSL3)
BP	GO:0120032	regulation of plasma membrane bounded cell projection assembly	1	4	0.00994708	0.157376	ENSAPLG00020009342(DPYSL3)
MF	GO:0004861	cyclin-dependent protein serine/threonine kinase inhibitor activity	1	5	0.0101232	0.157376	ENSAPLG00020004177(CDKN1A)
MF	GO:0016628	oxidoreductase activity, acting on the CH-CH group of donors, NAD or NADP as acceptor	1	5	0.0101232	0.157376	ENSAPLG00020017726(DHCR7)
MF	GO:1901363	heterocyclic compound binding	12	3134	0.0103542	0.157376	ENSAPLG00020000053(ARL4A),ENSAPLG00020000760(DNAJC1),ENSAPLG00020001862(KLF10),ENSAPLG00020002754(EP400),ENSAPLG00020003179(POLR1D),ENSAPLG00020003971(POLDIP2),ENSAPLG00020004032,ENSAPLG00020006190(ZNF518B),ENSAPLG00020010429(H2AX),ENSAPLG00020015325(PHGDH),ENSAPLG00020016971(ZNF598),ENSAPLG00020017082(STK25)
MF	GO:0097159	organic cyclic compound binding	12	3141	0.010552	0.157376	ENSAPLG00020000053(ARL4A),ENSAPLG00020000760(DNAJC1),ENSAPLG00020001862(KLF10),ENSAPLG00020002754(EP400),ENSAPLG00020003179(POLR1D),ENSAPLG00020003971(POLDIP2),ENSAPLG00020004032,ENSAPLG00020006190(ZNF518B),ENSAPLG00020010429(H2AX),ENSAPLG00020015325(PHGDH),ENSAPLG00020016971(ZNF598),ENSAPLG00020017082(STK25)
MF	GO:0046983	protein dimerization activity	3	230	0.0108224	0.157376	ENSAPLG00020003179(POLR1D),ENSAPLG00020010429(H2AX),ENSAPLG00020012218(MNT)
CC	GO:0031463	Cul3-RING ubiquitin ligase complex	1	5	0.0116436	0.162544	ENSAPLG00020010942(KLHL15)
BP	GO:0030177	positive regulation of Wnt signaling pathway	1	5	0.0124191	0.166703	ENSAPLG00020005376(RSPO3)
BP	GO:0016126	sterol biosynthetic process	1	6	0.0148853	0.179137	ENSAPLG00020017726(DHCR7)
BP	GO:0031124	mRNA 3'-end processing	1	6	0.0148853	0.179137	ENSAPLG00020007290(CPSF2)
BP	GO:0090501	RNA phosphodiester bond hydrolysis	1	6	0.0148853	0.179137	ENSAPLG00020007290(CPSF2)
MF	GO:0022884	macromolecule transmembrane transporter activity	1	8	0.0161501	0.183125	ENSAPLG00020015539
CC	GO:0005849	mRNA cleavage factor complex	1	7	0.0162661	0.183125	ENSAPLG00020007290(CPSF2)
BP	GO:0017004	cytochrome complex assembly	1	7	0.0173456	0.185917	ENSAPLG00020015783
MF	GO:0003676	nucleic acid binding	8	1751	0.0175796	0.185917	ENSAPLG00020000760(DNAJC1),ENSAPLG00020001862(KLF10),ENSAPLG00020002754(EP400),ENSAPLG00020003179(POLR1D),ENSAPLG00020003971(POLDIP2),ENSAPLG00020006190(ZNF518B),ENSAPLG00020010429(H2AX),ENSAPLG00020016971(ZNF598)
MF	GO:0003677	DNA binding	5	795	0.0194581	0.191951	ENSAPLG00020000760(DNAJC1),ENSAPLG00020002754(EP400),ENSAPLG00020003179(POLR1D),ENSAPLG00020003971(POLDIP2),ENSAPLG00020010429(H2AX)
BP	GO:0010975	regulation of neuron projection development	1	8	0.0198001	0.191951	ENSAPLG00020009342(DPYSL3)
BP	GO:0043631	RNA polyadenylation	1	8	0.0198001	0.191951	ENSAPLG00020007290(CPSF2)
MF	GO:0016538	cyclin-dependent protein serine/threonine kinase regulator activity	1	11	0.022142	0.199098	ENSAPLG00020004177(CDKN1A)
MF	GO:0030291	protein serine/threonine kinase inhibitor activity	1	11	0.022142	0.199098	ENSAPLG00020004177(CDKN1A)
BP	GO:0016125	sterol metabolic process	1	9	0.0222488	0.199098	ENSAPLG00020017726(DHCR7)
BP	GO:0006396	RNA processing	3	249	0.0228536	0.199397	ENSAPLG00020007290(CPSF2),ENSAPLG00020016057(SNRPE),ENSAPLG00020018103
MF	GO:0004860	protein kinase inhibitor activity	1	13	0.0261172	0.210539	ENSAPLG00020004177(CDKN1A)
MF	GO:0019210	kinase inhibitor activity	1	13	0.0261172	0.210539	ENSAPLG00020004177(CDKN1A)
BP	GO:0007050	cell cycle arrest	1	11	0.0271287	0.210539	ENSAPLG00020004177(CDKN1A)
BP	GO:0031123	RNA 3'-end processing	1	12	0.0295599	0.210539	ENSAPLG00020007290(CPSF2)
BP	GO:0031344	regulation of cell projection organization	1	12	0.0295599	0.210539	ENSAPLG00020009342(DPYSL3)
BP	GO:0033108	mitochondrial respiratory chain complex assembly	1	12	0.0295599	0.210539	ENSAPLG00020015783
BP	GO:0051017	actin filament bundle assembly	1	12	0.0295599	0.210539	ENSAPLG00020009342(DPYSL3)
BP	GO:0090305	nucleic acid phosphodiester bond hydrolysis	1	12	0.0295599	0.210539	ENSAPLG00020007290(CPSF2)
BP	GO:0120035	regulation of plasma membrane bounded cell projection organization	1	12	0.0295599	0.210539	ENSAPLG00020009342(DPYSL3)
MF	GO:0015932	nucleobase-containing compound transmembrane transporter activity	1	16	0.0320511	0.223717	ENSAPLG00020015539
BP	GO:0061572	actin filament bundle organization	1	14	0.0344052	0.235439	ENSAPLG00020009342(DPYSL3)
BP	GO:0045664	regulation of neuron differentiation	1	15	0.0368192	0.242478	ENSAPLG00020009342(DPYSL3)
CC	GO:0005681	spliceosomal complex	1	16	0.0368233	0.242478	ENSAPLG00020016057(SNRPE)
BP	GO:0030334	regulation of cell migration	1	16	0.0392274	0.248916	ENSAPLG00020009342(DPYSL3)
BP	GO:0050767	regulation of neurogenesis	1	16	0.0392274	0.248916	ENSAPLG00020009342(DPYSL3)
BP	GO:0051960	regulation of nervous system development	1	18	0.0440268	0.250476	ENSAPLG00020009342(DPYSL3)
BP	GO:2000145	regulation of cell motility	1	18	0.0440268	0.250476	ENSAPLG00020009342(DPYSL3)
BP	GO:0051270	regulation of cellular component movement	1	19	0.0464179	0.250476	ENSAPLG00020009342(DPYSL3)
BP	GO:0060284	regulation of cell development	1	19	0.0464179	0.250476	ENSAPLG00020009342(DPYSL3)
MF	GO:0003899	DNA-directed 5'-3' RNA polymerase activity	1	24	0.0477066	0.250476	ENSAPLG00020003179(POLR1D)
MF	GO:0034062	5'-3' RNA polymerase activity	1	24	0.0477066	0.250476	ENSAPLG00020003179(POLR1D)
MF	GO:0097747	RNA polymerase activity	1	24	0.0477066	0.250476	ENSAPLG00020003179(POLR1D)
BP	GO:0006403	RNA localization	1	20	0.0488033	0.250476	ENSAPLG00020015539
BP	GO:0030111	regulation of Wnt signaling pathway	1	20	0.0488033	0.250476	ENSAPLG00020005376(RSPO3)
BP	GO:0040012	regulation of locomotion	1	20	0.0488033	0.250476	ENSAPLG00020009342(DPYSL3)
BP	GO:0050657	nucleic acid transport	1	20	0.0488033	0.250476	ENSAPLG00020015539
BP	GO:0050658	RNA transport	1	20	0.0488033	0.250476	ENSAPLG00020015539
BP	GO:0051236	establishment of RNA localization	1	20	0.0488033	0.250476	ENSAPLG00020015539
BP	GO:1901360	organic cyclic compound metabolic process	8	1739	0.0496933	0.251347	ENSAPLG00020003179(POLR1D),ENSAPLG00020004032,ENSAPLG00020004333(CCAR1),ENSAPLG00020007290(CPSF2),ENSAPLG00020010093(UPRT),ENSAPLG00020016057(SNRPE),ENSAPLG00020017726(DHCR7),ENSAPLG00020018103
MF	GO:0140098	catalytic activity, acting on RNA	2	188	0.0552228	0.274902	ENSAPLG00020003179(POLR1D),ENSAPLG00020004032
BP	GO:0006694	steroid biosynthetic process	1	23	0.0559257	0.274902	ENSAPLG00020017726(DHCR7)
CC	GO:0031461	cullin-RING ubiquitin ligase complex	1	25	0.056986	0.276224	ENSAPLG00020010942(KLHL15)
MF	GO:0019887	protein kinase regulator activity	1	30	0.0592893	0.283452	ENSAPLG00020004177(CDKN1A)
BP	GO:0007346	regulation of mitotic cell cycle	1	26	0.0629974	0.29237	ENSAPLG00020004177(CDKN1A)
BP	GO:1901617	organic hydroxy compound biosynthetic process	1	26	0.0629974	0.29237	ENSAPLG00020017726(DHCR7)
MF	GO:0016627	oxidoreductase activity, acting on the CH-CH group of donors	1	33	0.0650301	0.29237	ENSAPLG00020017726(DHCR7)
MF	GO:0019207	kinase regulator activity	1	33	0.0650301	0.29237	ENSAPLG00020004177(CDKN1A)
BP	GO:0008202	steroid metabolic process	1	27	0.0653434	0.29237	ENSAPLG00020017726(DHCR7)
MF	GO:0051287	NAD binding	1	34	0.0669363	0.293808	ENSAPLG00020015325(PHGDH)
BP	GO:0044089	positive regulation of cellular component biogenesis	1	28	0.0676839	0.293808	ENSAPLG00020009342(DPYSL3)
BP	GO:0009116	nucleoside metabolic process	1	29	0.0700188	0.293808	ENSAPLG00020010093(UPRT)
BP	GO:0045595	regulation of cell differentiation	1	29	0.0700188	0.293808	ENSAPLG00020009342(DPYSL3)
MF	GO:0004812	aminoacyl-tRNA ligase activity	1	36	0.0707375	0.293808	ENSAPLG00020004032
MF	GO:0016875	ligase activity, forming carbon-oxygen bonds	1	36	0.0707375	0.293808	ENSAPLG00020004032
BP	GO:1901657	glycosyl compound metabolic process	1	30	0.0723481	0.293808	ENSAPLG00020010093(UPRT)
CC	GO:0000151	ubiquitin ligase complex	1	32	0.0723998	0.293808	ENSAPLG00020010942(KLHL15)
BP	GO:0015931	nucleobase-containing compound transport	1	31	0.0746718	0.299546	ENSAPLG00020015539
BP	GO:0016070	RNA metabolic process	6	1253	0.0792004	0.314102	ENSAPLG00020003179(POLR1D),ENSAPLG00020004032,ENSAPLG00020004333(CCAR1),ENSAPLG00020007290(CPSF2),ENSAPLG00020016057(SNRPE),ENSAPLG00020018103
BP	GO:0048522	positive regulation of cellular process	2	193	0.0825729	0.318317	ENSAPLG00020005376(RSPO3),ENSAPLG00020009342(DPYSL3)
BP	GO:0006418	tRNA aminoacylation for protein translation	1	35	0.0839118	0.318317	ENSAPLG00020004032
BP	GO:0043038	amino acid activation	1	35	0.0839118	0.318317	ENSAPLG00020004032
BP	GO:0043039	tRNA aminoacylation	1	35	0.0839118	0.318317	ENSAPLG00020004032
BP	GO:0051130	positive regulation of cellular component organization	1	36	0.086208	0.323512	ENSAPLG00020009342(DPYSL3)
BP	GO:0009967	positive regulation of signal transduction	1	37	0.0884988	0.328575	ENSAPLG00020005376(RSPO3)
BP	GO:0031175	neuron projection development	1	39	0.093064	0.337287	ENSAPLG00020009342(DPYSL3)
MF	GO:0016616	oxidoreductase activity, acting on the CH-OH group of donors, NAD or NADP as acceptor	1	48	0.0932361	0.337287	ENSAPLG00020015325(PHGDH)
BP	GO:0009611	response to wounding	1	40	0.0953385	0.337287	ENSAPLG00020009342(DPYSL3)
BP	GO:0045786	negative regulation of cell cycle	1	40	0.0953385	0.337287	ENSAPLG00020004177(CDKN1A)
BP	GO:0030031	cell projection assembly	1	41	0.0976075	0.337287	ENSAPLG00020009342(DPYSL3)
BP	GO:0120031	plasma membrane bounded cell projection assembly	1	41	0.0976075	0.337287	ENSAPLG00020009342(DPYSL3)
BP	GO:0006139	nucleobase-containing compound metabolic process	7	1648	0.0976103	0.337287	ENSAPLG00020003179(POLR1D),ENSAPLG00020004032,ENSAPLG00020004333(CCAR1),ENSAPLG00020007290(CPSF2),ENSAPLG00020010093(UPRT),ENSAPLG00020016057(SNRPE),ENSAPLG00020018103
MF	GO:0016614	oxidoreductase activity, acting on CH-OH group of donors	1	52	0.100619	0.344276	ENSAPLG00020015325(PHGDH)
BP	GO:0010647	positive regulation of cell communication	1	44	0.104382	0.346946	ENSAPLG00020005376(RSPO3)
BP	GO:0023056	positive regulation of signaling	1	44	0.104382	0.346946	ENSAPLG00020005376(RSPO3)
BP	GO:2000026	regulation of multicellular organismal development	1	44	0.104382	0.346946	ENSAPLG00020009342(DPYSL3)
BP	GO:0007005	mitochondrion organization	1	45	0.10663	0.351073	ENSAPLG00020015783
BP	GO:0046483	heterocycle metabolic process	7	1697	0.110679	0.353794	ENSAPLG00020003179(POLR1D),ENSAPLG00020004032,ENSAPLG00020004333(CCAR1),ENSAPLG00020007290(CPSF2),ENSAPLG00020010093(UPRT),ENSAPLG00020016057(SNRPE),ENSAPLG00020018103
BP	GO:0006725	cellular aromatic compound metabolic process	7	1699	0.111234	0.353794	ENSAPLG00020003179(POLR1D),ENSAPLG00020004032,ENSAPLG00020004333(CCAR1),ENSAPLG00020007290(CPSF2),ENSAPLG00020010093(UPRT),ENSAPLG00020016057(SNRPE),ENSAPLG00020018103
MF	GO:0140101	catalytic activity, acting on a tRNA	1	58	0.111587	0.353794	ENSAPLG00020004032
BP	GO:0016477	cell migration	1	48	0.11334	0.353794	ENSAPLG00020009342(DPYSL3)
BP	GO:1901615	organic hydroxy compound metabolic process	1	48	0.11334	0.353794	ENSAPLG00020017726(DHCR7)
BP	GO:0048518	positive regulation of biological process	2	234	0.11441	0.353794	ENSAPLG00020005376(RSPO3),ENSAPLG00020009342(DPYSL3)
BP	GO:0045454	cell redox homeostasis	1	49	0.115566	0.353794	ENSAPLG00020017582(TXNDC15)
BP	GO:0048666	neuron development	1	49	0.115566	0.353794	ENSAPLG00020009342(DPYSL3)
MF	GO:0016810	hydrolase activity, acting on carbon-nitrogen (but not peptide) bonds	1	64	0.122426	0.369451	ENSAPLG00020009342(DPYSL3)
CC	GO:0005634	nucleus	4	850	0.122798	0.369451	ENSAPLG00020004177(CDKN1A),ENSAPLG00020007290(CPSF2),ENSAPLG00020016057(SNRPE),ENSAPLG00020018103
MF	GO:0004553	hydrolase activity, hydrolyzing O-glycosyl compounds	1	66	0.126012	0.375445	ENSAPLG00020016413(GUSB)
CC	GO:0000786	nucleosome	1	60	0.131774	0.375445	ENSAPLG00020010429(H2AX)
BP	GO:0000375	RNA splicing, via transesterification reactions	1	58	0.135364	0.375445	ENSAPLG00020016057(SNRPE)
BP	GO:0000377	RNA splicing, via transesterification reactions with bulged adenosine as nucleophile	1	58	0.135364	0.375445	ENSAPLG00020016057(SNRPE)
BP	GO:0000398	mRNA splicing, via spliceosome	1	58	0.135364	0.375445	ENSAPLG00020016057(SNRPE)
BP	GO:0044087	regulation of cellular component biogenesis	1	58	0.135364	0.375445	ENSAPLG00020009342(DPYSL3)
CC	GO:0005789	endoplasmic reticulum membrane	1	62	0.135878	0.375445	ENSAPLG00020006268(TRIQK)
CC	GO:0044815	DNA packaging complex	1	62	0.135878	0.375445	ENSAPLG00020010429(H2AX)
MF	GO:0016779	nucleotidyltransferase activity	1	73	0.13845	0.375445	ENSAPLG00020003179(POLR1D)
BP	GO:0048870	cell motility	1	60	0.139705	0.375445	ENSAPLG00020009342(DPYSL3)
BP	GO:0051674	localization of cell	1	60	0.139705	0.375445	ENSAPLG00020009342(DPYSL3)
CC	GO:0042175	nuclear outer membrane-endoplasmic reticulum membrane network	1	64	0.139965	0.375445	ENSAPLG00020006268(TRIQK)
MF	GO:0000166	nucleotide binding	5	1385	0.141127	0.375445	ENSAPLG00020000053(ARL4A),ENSAPLG00020002754(EP400),ENSAPLG00020004032,ENSAPLG00020015325(PHGDH),ENSAPLG00020017082(STK25)
MF	GO:1901265	nucleoside phosphate binding	5	1385	0.141127	0.375445	ENSAPLG00020000053(ARL4A),ENSAPLG00020002754(EP400),ENSAPLG00020004032,ENSAPLG00020015325(PHGDH),ENSAPLG00020017082(STK25)
BP	GO:0050793	regulation of developmental process	1	61	0.141869	0.375445	ENSAPLG00020009342(DPYSL3)
CC	GO:0032993	protein-DNA complex	1	65	0.142002	0.375445	ENSAPLG00020010429(H2AX)
MF	GO:0046982	protein heterodimerization activity	1	76	0.143728	0.377152	ENSAPLG00020010429(H2AX)
BP	GO:0030182	neuron differentiation	1	63	0.146179	0.37773	ENSAPLG00020009342(DPYSL3)
BP	GO:0010467	gene expression	6	1474	0.146281	0.37773	ENSAPLG00020003179(POLR1D),ENSAPLG00020004032,ENSAPLG00020004333(CCAR1),ENSAPLG00020007290(CPSF2),ENSAPLG00020016057(SNRPE),ENSAPLG00020018103
BP	GO:0090304	nucleic acid metabolic process	6	1479	0.148061	0.37773	ENSAPLG00020003179(POLR1D),ENSAPLG00020004032,ENSAPLG00020004333(CCAR1),ENSAPLG00020007290(CPSF2),ENSAPLG00020016057(SNRPE),ENSAPLG00020018103
BP	GO:0048699	generation of neurons	1	65	0.15047	0.37773	ENSAPLG00020009342(DPYSL3)
MF	GO:0016798	hydrolase activity, acting on glycosyl bonds	1	81	0.152458	0.37773	ENSAPLG00020016413(GUSB)
BP	GO:0016055	Wnt signaling pathway	1	66	0.152607	0.37773	ENSAPLG00020005376(RSPO3)
BP	GO:0198738	cell-cell signaling by wnt	1	66	0.152607	0.37773	ENSAPLG00020005376(RSPO3)
BP	GO:1905114	cell surface receptor signaling pathway involved in cell-cell signaling	1	66	0.152607	0.37773	ENSAPLG00020005376(RSPO3)
BP	GO:0016567	protein ubiquitination	1	67	0.15474	0.380311	ENSAPLG00020010942(KLHL15)
BP	GO:0000278	mitotic cell cycle	1	69	0.158989	0.388022	ENSAPLG00020004177(CDKN1A)
BP	GO:0032879	regulation of localization	1	70	0.161106	0.390458	ENSAPLG00020009342(DPYSL3)
BP	GO:0022008	neurogenesis	1	71	0.163218	0.39062	ENSAPLG00020009342(DPYSL3)
BP	GO:0032446	protein modification by small protein conjugation	1	72	0.165325	0.39062	ENSAPLG00020010942(KLHL15)
BP	GO:0048584	positive regulation of response to stimulus	1	72	0.165325	0.39062	ENSAPLG00020005376(RSPO3)
CC	GO:0043227	membrane-bounded organelle	5	1303	0.16565	0.39062	ENSAPLG00020004177(CDKN1A),ENSAPLG00020006268(TRIQK),ENSAPLG00020007290(CPSF2),ENSAPLG00020016057(SNRPE),ENSAPLG00020018103
BP	GO:0071705	nitrogen compound transport	2	298	0.169206	0.396329	ENSAPLG00020015539,ENSAPLG00020016246(SCAMP2)
CC	GO:1990904	ribonucleoprotein complex	1	82	0.175958	0.404894	ENSAPLG00020016057(SNRPE)
BP	GO:0007015	actin filament organization	1	78	0.177861	0.404894	ENSAPLG00020009342(DPYSL3)
BP	GO:0008380	RNA splicing	1	78	0.177861	0.404894	ENSAPLG00020016057(SNRPE)
MF	GO:0016874	ligase activity	1	96	0.178139	0.404894	ENSAPLG00020004032
BP	GO:0034641	cellular nitrogen compound metabolic process	7	1913	0.179802	0.404894	ENSAPLG00020003179(POLR1D),ENSAPLG00020004032,ENSAPLG00020004333(CCAR1),ENSAPLG00020007290(CPSF2),ENSAPLG00020010093(UPRT),ENSAPLG00020016057(SNRPE),ENSAPLG00020018103
MF	GO:0004857	enzyme inhibitor activity	1	97	0.179824	0.404894	ENSAPLG00020004177(CDKN1A)
MF	GO:0036094	small molecule binding	5	1504	0.181333	0.405675	ENSAPLG00020000053(ARL4A),ENSAPLG00020002754(EP400),ENSAPLG00020004032,ENSAPLG00020015325(PHGDH),ENSAPLG00020017082(STK25)
BP	GO:0006399	tRNA metabolic process	1	83	0.188171	0.410449	ENSAPLG00020004032
BP	GO:0030030	cell projection organization	1	83	0.188171	0.410449	ENSAPLG00020009342(DPYSL3)
BP	GO:0048468	cell development	1	83	0.188171	0.410449	ENSAPLG00020009342(DPYSL3)
BP	GO:0120036	plasma membrane bounded cell projection organization	1	83	0.188171	0.410449	ENSAPLG00020009342(DPYSL3)
BP	GO:0022607	cellular component assembly	2	328	0.196347	0.425622	ENSAPLG00020009342(DPYSL3),ENSAPLG00020015783
BP	GO:0051726	regulation of cell cycle	1	88	0.198359	0.427328	ENSAPLG00020004177(CDKN1A)
BP	GO:0051239	regulation of multicellular organismal process	1	90	0.202399	0.433358	ENSAPLG00020009342(DPYSL3)
BP	GO:0019725	cellular homeostasis	1	93	0.208424	0.443537	ENSAPLG00020017582(TXNDC15)
CC	GO:0000785	chromatin	1	101	0.212448	0.449359	ENSAPLG00020010429(H2AX)
BP	GO:0040011	locomotion	1	97	0.21639	0.452217	ENSAPLG00020009342(DPYSL3)
BP	GO:0097435	supramolecular fiber organization	1	97	0.21639	0.452217	ENSAPLG00020009342(DPYSL3)
BP	GO:0033036	macromolecule localization	2	354	0.220351	0.456183	ENSAPLG00020015539,ENSAPLG00020016246(SCAMP2)
MF	GO:0004721	phosphoprotein phosphatase activity	1	122	0.220903	0.456183	ENSAPLG00020018103
BP	GO:0008610	lipid biosynthetic process	1	104	0.230148	0.47248	ENSAPLG00020017726(DHCR7)
BP	GO:0006520	cellular amino acid metabolic process	1	107	0.235973	0.481607	ENSAPLG00020004032
MF	GO:0035639	purine ribonucleoside triphosphate binding	4	1240	0.239873	0.486485	ENSAPLG00020000053(ARL4A),ENSAPLG00020002754(EP400),ENSAPLG00020004032,ENSAPLG00020017082(STK25)
CC	GO:0032991	protein-containing complex	4	1097	0.243112	0.486485	ENSAPLG00020007290(CPSF2),ENSAPLG00020010429(H2AX),ENSAPLG00020010942(KLHL15),ENSAPLG00020016057(SNRPE)
BP	GO:0044085	cellular component biogenesis	2	379	0.243717	0.486485	ENSAPLG00020009342(DPYSL3),ENSAPLG00020015783
MF	GO:0032555	purine ribonucleotide binding	4	1260	0.249025	0.486485	ENSAPLG00020000053(ARL4A),ENSAPLG00020002754(EP400),ENSAPLG00020004032,ENSAPLG00020017082(STK25)
CC	GO:0005622	intracellular	7	2286	0.250177	0.486485	ENSAPLG00020004177(CDKN1A),ENSAPLG00020007290(CPSF2),ENSAPLG00020009342(DPYSL3),ENSAPLG00020010429(H2AX),ENSAPLG00020010942(KLHL15),ENSAPLG00020016057(SNRPE),ENSAPLG00020018103
BP	GO:0007399	nervous system development	1	115	0.251304	0.486485	ENSAPLG00020009342(DPYSL3)
CC	GO:0005654	nucleoplasm	1	123	0.252846	0.486485	ENSAPLG00020007290(CPSF2)
MF	GO:0017076	purine nucleotide binding	4	1269	0.253174	0.486485	ENSAPLG00020000053(ARL4A),ENSAPLG00020002754(EP400),ENSAPLG00020004032,ENSAPLG00020017082(STK25)
BP	GO:0022402	cell cycle process	1	116	0.2532	0.486485	ENSAPLG00020004177(CDKN1A)
MF	GO:0032553	ribonucleotide binding	4	1271	0.254098	0.486485	ENSAPLG00020000053(ARL4A),ENSAPLG00020002754(EP400),ENSAPLG00020004032,ENSAPLG00020017082(STK25)
BP	GO:0071702	organic substance transport	2	391	0.254998	0.486485	ENSAPLG00020015539,ENSAPLG00020016246(SCAMP2)
BP	GO:0051128	regulation of cellular component organization	1	117	0.255091	0.486485	ENSAPLG00020009342(DPYSL3)
MF	GO:0016491	oxidoreductase activity	2	482	0.256502	0.486518	ENSAPLG00020015325(PHGDH),ENSAPLG00020017726(DHCR7)
BP	GO:0044281	small molecule metabolic process	2	401	0.26442	0.498824	ENSAPLG00020004032,ENSAPLG00020010093(UPRT)
BP	GO:0044238	primary metabolic process	11	3661	0.269205	0.504765	ENSAPLG00020003179(POLR1D),ENSAPLG00020004032,ENSAPLG00020004333(CCAR1),ENSAPLG00020007290(CPSF2),ENSAPLG00020010093(UPRT),ENSAPLG00020010942(KLHL15),ENSAPLG00020016057(SNRPE),ENSAPLG00020016413(GUSB),ENSAPLG00020017082(STK25),ENSAPLG00020017726(DHCR7),ENSAPLG00020018103
MF	GO:0097367	carbohydrate derivative binding	4	1309	0.271823	0.504765	ENSAPLG00020000053(ARL4A),ENSAPLG00020002754(EP400),ENSAPLG00020004032,ENSAPLG00020017082(STK25)
BP	GO:0034660	ncRNA metabolic process	1	126	0.271908	0.504765	ENSAPLG00020004032
CC	GO:1990234	transferase complex	1	135	0.274072	0.50609	ENSAPLG00020010942(KLHL15)
BP	GO:0030036	actin cytoskeleton organization	1	130	0.279265	0.511024	ENSAPLG00020009342(DPYSL3)
BP	GO:0055114	oxidation-reduction process	2	418	0.280461	0.511024	ENSAPLG00020015325(PHGDH),ENSAPLG00020017726(DHCR7)
BP	GO:0030029	actin filament-based process	1	132	0.282917	0.511024	ENSAPLG00020009342(DPYSL3)
BP	GO:0070647	protein modification by small protein conjugation or removal	1	132	0.282917	0.511024	ENSAPLG00020010942(KLHL15)
BP	GO:0042592	homeostatic process	1	133	0.284737	0.511024	ENSAPLG00020017582(TXNDC15)
MF	GO:0016791	phosphatase activity	1	164	0.285529	0.511024	ENSAPLG00020018103
CC	GO:0043226	organelle	6	1958	0.287096	0.511207	ENSAPLG00020004177(CDKN1A),ENSAPLG00020006268(TRIQK),ENSAPLG00020007290(CPSF2),ENSAPLG00020010429(H2AX),ENSAPLG00020016057(SNRPE),ENSAPLG00020018103
BP	GO:0030154	cell differentiation	1	137	0.291971	0.517249	ENSAPLG00020009342(DPYSL3)
MF	GO:0050662	coenzyme binding	1	170	0.294333	0.518348	ENSAPLG00020015325(PHGDH)
BP	GO:0048869	cellular developmental process	1	139	0.295563	0.518348	ENSAPLG00020009342(DPYSL3)
BP	GO:0007267	cell-cell signaling	1	140	0.297352	0.518879	ENSAPLG00020005376(RSPO3)
CC	GO:0043231	intracellular membrane-bounded organelle	4	1199	0.301227	0.523027	ENSAPLG00020004177(CDKN1A),ENSAPLG00020007290(CPSF2),ENSAPLG00020016057(SNRPE),ENSAPLG00020018103
MF	GO:0005524	ATP binding	3	949	0.302931	0.523381	ENSAPLG00020002754(EP400),ENSAPLG00020004032,ENSAPLG00020017082(STK25)
MF	GO:0032559	adenyl ribonucleotide binding	3	965	0.312135	0.536626	ENSAPLG00020002754(EP400),ENSAPLG00020004032,ENSAPLG00020017082(STK25)
MF	GO:0030554	adenyl nucleotide binding	3	968	0.313863	0.536953	ENSAPLG00020002754(EP400),ENSAPLG00020004032,ENSAPLG00020017082(STK25)
BP	GO:0005975	carbohydrate metabolic process	1	153	0.32022	0.542509	ENSAPLG00020016413(GUSB)
BP	GO:0055086	nucleobase-containing small molecule metabolic process	1	153	0.32022	0.542509	ENSAPLG00020010093(UPRT)
BP	GO:0008152	metabolic process	12	4213	0.33096	0.555834	ENSAPLG00020003179(POLR1D),ENSAPLG00020004032,ENSAPLG00020004333(CCAR1),ENSAPLG00020007290(CPSF2),ENSAPLG00020010093(UPRT),ENSAPLG00020010942(KLHL15),ENSAPLG00020015325(PHGDH),ENSAPLG00020016057(SNRPE),ENSAPLG00020016413(GUSB),ENSAPLG00020017082(STK25),ENSAPLG00020017726(DHCR7),ENSAPLG00020018103
BP	GO:0034622	cellular protein-containing complex assembly	1	160	0.332239	0.555834	ENSAPLG00020015783
CC	GO:0005694	chromosome	1	170	0.332863	0.555834	ENSAPLG00020010429(H2AX)
BP	GO:0071704	organic substance metabolic process	11	3829	0.335624	0.557776	ENSAPLG00020003179(POLR1D),ENSAPLG00020004032,ENSAPLG00020004333(CCAR1),ENSAPLG00020007290(CPSF2),ENSAPLG00020010093(UPRT),ENSAPLG00020010942(KLHL15),ENSAPLG00020016057(SNRPE),ENSAPLG00020016413(GUSB),ENSAPLG00020017082(STK25),ENSAPLG00020017726(DHCR7),ENSAPLG00020018103
BP	GO:0006928	movement of cell or subcellular component	1	166	0.34238	0.560242	ENSAPLG00020009342(DPYSL3)
BP	GO:0007049	cell cycle	1	166	0.34238	0.560242	ENSAPLG00020004177(CDKN1A)
MF	GO:0008144	drug binding	3	1018	0.342747	0.560242	ENSAPLG00020002754(EP400),ENSAPLG00020004032,ENSAPLG00020017082(STK25)
MF	GO:0003824	catalytic activity	9	3760	0.343529	0.560242	ENSAPLG00020003179(POLR1D),ENSAPLG00020004032,ENSAPLG00020009342(DPYSL3),ENSAPLG00020015325(PHGDH),ENSAPLG00020015464(ACSBG2),ENSAPLG00020016413(GUSB),ENSAPLG00020017082(STK25),ENSAPLG00020017726(DHCR7),ENSAPLG00020018103
CC	GO:0031981	nuclear lumen	1	187	0.359815	0.584071	ENSAPLG00020007290(CPSF2)
MF	GO:0043168	anion binding	4	1515	0.371483	0.60022	ENSAPLG00020000053(ARL4A),ENSAPLG00020002754(EP400),ENSAPLG00020004032,ENSAPLG00020017082(STK25)
MF	GO:0042578	phosphoric ester hydrolase activity	1	230	0.376859	0.605669	ENSAPLG00020018103
BP	GO:0009966	regulation of signal transduction	1	188	0.378326	0.605669	ENSAPLG00020005376(RSPO3)
BP	GO:0006996	organelle organization	2	539	0.393379	0.620355	ENSAPLG00020009342(DPYSL3),ENSAPLG00020015783
BP	GO:0019752	carboxylic acid metabolic process	1	201	0.398682	0.620355	ENSAPLG00020004032
BP	GO:0006082	organic acid metabolic process	1	203	0.401757	0.620355	ENSAPLG00020004032
BP	GO:0043436	oxoacid metabolic process	1	203	0.401757	0.620355	ENSAPLG00020004032
BP	GO:0048731	system development	1	203	0.401757	0.620355	ENSAPLG00020009342(DPYSL3)
MF	GO:0016772	transferase activity, transferring phosphorus-containing groups	2	675	0.402694	0.620355	ENSAPLG00020003179(POLR1D),ENSAPLG00020017082(STK25)
CC	GO:0031974	membrane-enclosed lumen	1	216	0.403498	0.620355	ENSAPLG00020007290(CPSF2)
CC	GO:0043233	organelle lumen	1	216	0.403498	0.620355	ENSAPLG00020007290(CPSF2)
CC	GO:0070013	intracellular organelle lumen	1	216	0.403498	0.620355	ENSAPLG00020007290(CPSF2)
MF	GO:0030234	enzyme regulator activity	1	260	0.414583	0.633091	ENSAPLG00020004177(CDKN1A)
BP	GO:0006412	translation	1	212	0.415409	0.633091	ENSAPLG00020004032
BP	GO:0043043	peptide biosynthetic process	1	217	0.422866	0.641653	ENSAPLG00020004032
BP	GO:0010646	regulation of cell communication	1	219	0.425823	0.642361	ENSAPLG00020005376(RSPO3)
BP	GO:0065003	protein-containing complex assembly	1	220	0.427296	0.642361	ENSAPLG00020015783
BP	GO:0051179	localization	4	1328	0.428854	0.642361	ENSAPLG00020009048(SLC35B2),ENSAPLG00020009342(DPYSL3),ENSAPLG00020015539,ENSAPLG00020016246(SCAMP2)
BP	GO:0023051	regulation of signaling	1	225	0.434608	0.647075	ENSAPLG00020005376(RSPO3)
BP	GO:0043604	amide biosynthetic process	1	227	0.437508	0.647075	ENSAPLG00020004032
CC	GO:0031090	organelle membrane	1	240	0.437564	0.647075	ENSAPLG00020006268(TRIQK)
BP	GO:0006518	peptide metabolic process	1	233	0.446124	0.648281	ENSAPLG00020004032
BP	GO:0007010	cytoskeleton organization	1	233	0.446124	0.648281	ENSAPLG00020009342(DPYSL3)
BP	GO:0043933	protein-containing complex subunit organization	1	236	0.450384	0.648281	ENSAPLG00020015783
MF	GO:0001883	purine nucleoside binding	1	291	0.451271	0.648281	ENSAPLG00020000053(ARL4A)
MF	GO:0005525	GTP binding	1	291	0.451271	0.648281	ENSAPLG00020000053(ARL4A)
MF	GO:0032550	purine ribonucleoside binding	1	291	0.451271	0.648281	ENSAPLG00020000053(ARL4A)
MF	GO:0048037	cofactor binding	1	294	0.454702	0.648281	ENSAPLG00020015325(PHGDH)
MF	GO:0032549	ribonucleoside binding	1	295	0.455841	0.648281	ENSAPLG00020000053(ARL4A)
MF	GO:0032561	guanyl ribonucleotide binding	1	295	0.455841	0.648281	ENSAPLG00020000053(ARL4A)
MF	GO:0001882	nucleoside binding	1	296	0.456978	0.648281	ENSAPLG00020000053(ARL4A)
BP	GO:0048523	negative regulation of cellular process	1	242	0.458812	0.648281	ENSAPLG00020004177(CDKN1A)
MF	GO:0019001	guanyl nucleotide binding	1	301	0.462629	0.651039	ENSAPLG00020000053(ARL4A)
BP	GO:0015031	protein transport	1	254	0.475301	0.661996	ENSAPLG00020016246(SCAMP2)
CC	GO:0043229	intracellular organelle	5	1901	0.476576	0.661996	ENSAPLG00020004177(CDKN1A),ENSAPLG00020007290(CPSF2),ENSAPLG00020010429(H2AX),ENSAPLG00020016057(SNRPE),ENSAPLG00020018103
BP	GO:0006807	nitrogen compound metabolic process	9	3365	0.476698	0.661996	ENSAPLG00020003179(POLR1D),ENSAPLG00020004032,ENSAPLG00020004333(CCAR1),ENSAPLG00020007290(CPSF2),ENSAPLG00020010093(UPRT),ENSAPLG00020010942(KLHL15),ENSAPLG00020016057(SNRPE),ENSAPLG00020017082(STK25),ENSAPLG00020018103
BP	GO:0045184	establishment of protein localization	1	256	0.478003	0.661996	ENSAPLG00020016246(SCAMP2)
BP	GO:0015833	peptide transport	1	259	0.48203	0.663371	ENSAPLG00020016246(SCAMP2)
BP	GO:0048583	regulation of response to stimulus	1	261	0.484698	0.663371	ENSAPLG00020005376(RSPO3)
BP	GO:1901135	carbohydrate derivative metabolic process	1	261	0.484698	0.663371	ENSAPLG00020010093(UPRT)
BP	GO:0042886	amide transport	1	263	0.487353	0.664205	ENSAPLG00020016246(SCAMP2)
BP	GO:0044237	cellular metabolic process	9	3395	0.490404	0.664205	ENSAPLG00020003179(POLR1D),ENSAPLG00020004032,ENSAPLG00020004333(CCAR1),ENSAPLG00020007290(CPSF2),ENSAPLG00020010093(UPRT),ENSAPLG00020010942(KLHL15),ENSAPLG00020016057(SNRPE),ENSAPLG00020017082(STK25),ENSAPLG00020018103
CC	GO:0012505	endomembrane system	1	281	0.491662	0.664205	ENSAPLG00020006268(TRIQK)
CC	GO:1902494	catalytic complex	1	282	0.49292	0.664205	ENSAPLG00020010942(KLHL15)
BP	GO:0008104	protein localization	1	271	0.497845	0.667436	ENSAPLG00020016246(SCAMP2)
BP	GO:0043603	cellular amide metabolic process	1	272	0.499142	0.667436	ENSAPLG00020004032
BP	GO:0007275	multicellular organism development	1	276	0.504299	0.671757	ENSAPLG00020009342(DPYSL3)
MF	GO:0005488	binding	15	7166	0.521532	0.69207	ENSAPLG00020000053(ARL4A),ENSAPLG00020000650,ENSAPLG00020000760(DNAJC1),ENSAPLG00020001862(KLF10),ENSAPLG00020002754(EP400),ENSAPLG00020003179(POLR1D),ENSAPLG00020003971(POLDIP2),ENSAPLG00020004032,ENSAPLG00020006190(ZNF518B),ENSAPLG00020010429(H2AX),ENSAPLG00020010942(KLHL15),ENSAPLG00020012218(MNT),ENSAPLG00020015325(PHGDH),ENSAPLG00020016971(ZNF598),ENSAPLG00020017082(STK25)
BP	GO:0048519	negative regulation of biological process	1	293	0.525657	0.694902	ENSAPLG00020004177(CDKN1A)
BP	GO:1901362	organic cyclic compound biosynthetic process	3	1098	0.529623	0.697503	ENSAPLG00020003179(POLR1D),ENSAPLG00020004333(CCAR1),ENSAPLG00020017726(DHCR7)
BP	GO:0006629	lipid metabolic process	1	302	0.536607	0.70141	ENSAPLG00020017726(DHCR7)
BP	GO:0043170	macromolecule metabolic process	8	3101	0.536609	0.70141	ENSAPLG00020003179(POLR1D),ENSAPLG00020004032,ENSAPLG00020004333(CCAR1),ENSAPLG00020007290(CPSF2),ENSAPLG00020010942(KLHL15),ENSAPLG00020016057(SNRPE),ENSAPLG00020017082(STK25),ENSAPLG00020018103
BP	GO:0048856	anatomical structure development	1	315	0.552	0.718836	ENSAPLG00020009342(DPYSL3)
BP	GO:0007166	cell surface receptor signaling pathway	1	323	0.561231	0.728139	ENSAPLG00020005376(RSPO3)
BP	GO:0065008	regulation of biological quality	1	333	0.572514	0.740028	ENSAPLG00020017582(TXNDC15)
BP	GO:0016043	cellular component organization	2	765	0.582064	0.747314	ENSAPLG00020009342(DPYSL3),ENSAPLG00020015783
BP	GO:0006950	response to stress	1	342	0.582434	0.747314	ENSAPLG00020009342(DPYSL3)
BP	GO:1901576	organic substance biosynthetic process	4	1603	0.588878	0.752815	ENSAPLG00020003179(POLR1D),ENSAPLG00020004032,ENSAPLG00020004333(CCAR1),ENSAPLG00020017726(DHCR7)
BP	GO:0032502	developmental process	1	352	0.593199	0.755571	ENSAPLG00020009342(DPYSL3)
BP	GO:0009058	biosynthetic process	4	1646	0.611989	0.775177	ENSAPLG00020003179(POLR1D),ENSAPLG00020004032,ENSAPLG00020004333(CCAR1),ENSAPLG00020017726(DHCR7)
MF	GO:0016788	hydrolase activity, acting on ester bonds	1	460	0.615709	0.775177	ENSAPLG00020018103
MF	GO:0004672	protein kinase activity	1	462	0.617339	0.775177	ENSAPLG00020017082(STK25)
BP	GO:0071840	cellular component organization or biogenesis	2	814	0.617476	0.775177	ENSAPLG00020009342(DPYSL3),ENSAPLG00020015783
BP	GO:0006810	transport	3	1249	0.623241	0.77961	ENSAPLG00020009048(SLC35B2),ENSAPLG00020015539,ENSAPLG00020016246(SCAMP2)
BP	GO:0051234	establishment of localization	3	1258	0.628459	0.783329	ENSAPLG00020009048(SLC35B2),ENSAPLG00020015539,ENSAPLG00020016246(SCAMP2)
BP	GO:0035556	intracellular signal transduction	1	395	0.636556	0.790597	ENSAPLG00020004177(CDKN1A)
MF	GO:0016787	hydrolase activity	3	1592	0.648048	0.800143	ENSAPLG00020009342(DPYSL3),ENSAPLG00020016413(GUSB),ENSAPLG00020018103
BP	GO:0044271	cellular nitrogen compound biosynthetic process	3	1297	0.650564	0.800143	ENSAPLG00020003179(POLR1D),ENSAPLG00020004032,ENSAPLG00020004333(CCAR1)
BP	GO:0044267	cellular protein metabolic process	3	1298	0.65112	0.800143	ENSAPLG00020004032,ENSAPLG00020010942(KLHL15),ENSAPLG00020017082(STK25)
BP	GO:0034645	cellular macromolecule biosynthetic process	3	1307	0.656098	0.803432	ENSAPLG00020003179(POLR1D),ENSAPLG00020004032,ENSAPLG00020004333(CCAR1)
BP	GO:0009059	macromolecule biosynthetic process	3	1313	0.659391	0.804642	ENSAPLG00020003179(POLR1D),ENSAPLG00020004032,ENSAPLG00020004333(CCAR1)
MF	GO:0016773	phosphotransferase activity, alcohol group as acceptor	1	530	0.668989	0.813509	ENSAPLG00020017082(STK25)
MF	GO:0098772	molecular function regulator	1	556	0.68692	0.827976	ENSAPLG00020004177(CDKN1A)
BP	GO:0006351	transcription, DNA-templated	2	923	0.688568	0.827976	ENSAPLG00020003179(POLR1D),ENSAPLG00020004333(CCAR1)
BP	GO:0097659	nucleic acid-templated transcription	2	923	0.688568	0.827976	ENSAPLG00020003179(POLR1D),ENSAPLG00020004333(CCAR1)
BP	GO:0032774	RNA biosynthetic process	2	926	0.690376	0.827976	ENSAPLG00020003179(POLR1D),ENSAPLG00020004333(CCAR1)
MF	GO:0016301	kinase activity	1	573	0.698139	0.834419	ENSAPLG00020017082(STK25)
BP	GO:1901566	organonitrogen compound biosynthetic process	1	476	0.706583	0.841533	ENSAPLG00020004032
BP	GO:0006468	protein phosphorylation	1	479	0.708913	0.841533	ENSAPLG00020017082(STK25)
BP	GO:0032501	multicellular organismal process	1	485	0.71352	0.84413	ENSAPLG00020009342(DPYSL3)
BP	GO:0006464	cellular protein modification process	2	1001	0.733019	0.861133	ENSAPLG00020010942(KLHL15),ENSAPLG00020017082(STK25)
BP	GO:0036211	protein modification process	2	1001	0.733019	0.861133	ENSAPLG00020010942(KLHL15),ENSAPLG00020017082(STK25)
MF	GO:0140096	catalytic activity, acting on a protein	2	1239	0.735294	0.861133	ENSAPLG00020017082(STK25),ENSAPLG00020018103
BP	GO:1901564	organonitrogen compound metabolic process	4	1928	0.745316	0.86995	ENSAPLG00020004032,ENSAPLG00020010093(UPRT),ENSAPLG00020010942(KLHL15),ENSAPLG00020017082(STK25)
MF	GO:0022857	transmembrane transporter activity	1	657	0.748168	0.870369	ENSAPLG00020015539
BP	GO:0034654	nucleobase-containing compound biosynthetic process	2	1037	0.75179	0.871677	ENSAPLG00020003179(POLR1D),ENSAPLG00020004333(CCAR1)
BP	GO:0016310	phosphorylation	1	543	0.75462	0.872061	ENSAPLG00020017082(STK25)
BP	GO:0055085	transmembrane transport	1	553	0.761115	0.87611	ENSAPLG00020009048(SLC35B2)
BP	GO:0019438	aromatic compound biosynthetic process	2	1061	0.763713	0.87611	ENSAPLG00020003179(POLR1D),ENSAPLG00020004333(CCAR1)
BP	GO:0043412	macromolecule modification	2	1065	0.765655	0.87611	ENSAPLG00020010942(KLHL15),ENSAPLG00020017082(STK25)
BP	GO:0018130	heterocycle biosynthetic process	2	1074	0.769977	0.878176	ENSAPLG00020003179(POLR1D),ENSAPLG00020004333(CCAR1)
MF	GO:0005215	transporter activity	1	710	0.775549	0.88165	ENSAPLG00020015539
MF	GO:0016740	transferase activity	2	1350	0.779669	0.882055	ENSAPLG00020003179(POLR1D),ENSAPLG00020017082(STK25)
BP	GO:0044249	cellular biosynthetic process	3	1569	0.78096	0.882055	ENSAPLG00020003179(POLR1D),ENSAPLG00020004032,ENSAPLG00020004333(CCAR1)
BP	GO:0044260	cellular macromolecule metabolic process	5	2497	0.795714	0.89582	ENSAPLG00020003179(POLR1D),ENSAPLG00020004032,ENSAPLG00020004333(CCAR1),ENSAPLG00020010942(KLHL15),ENSAPLG00020017082(STK25)
BP	GO:0019538	protein metabolic process	3	1624	0.802289	0.900318	ENSAPLG00020004032,ENSAPLG00020010942(KLHL15),ENSAPLG00020017082(STK25)
CC	GO:0016021	integral component of membrane	3	1675	0.805712	0.901261	ENSAPLG00020015539,ENSAPLG00020015783,ENSAPLG00020016246(SCAMP2)
CC	GO:0031224	intrinsic component of membrane	3	1686	0.809981	0.903141	ENSAPLG00020015539,ENSAPLG00020015783,ENSAPLG00020016246(SCAMP2)
MF	GO:0043167	ion binding	4	2646	0.823112	0.91486	ENSAPLG00020000053(ARL4A),ENSAPLG00020002754(EP400),ENSAPLG00020004032,ENSAPLG00020017082(STK25)
CC	GO:0016020	membrane	5	2666	0.842072	0.932962	ENSAPLG00020006268(TRIQK),ENSAPLG00020015539,ENSAPLG00020015783,ENSAPLG00020016246(SCAMP2),ENSAPLG00020017726(DHCR7)
CC	GO:0005737	cytoplasm	1	751	0.850615	0.937099	ENSAPLG00020009342(DPYSL3)
CC	GO:0043228	non-membrane-bounded organelle	1	759	0.853861	0.937099	ENSAPLG00020010429(H2AX)
CC	GO:0043232	intracellular non-membrane-bounded organelle	1	759	0.853861	0.937099	ENSAPLG00020010429(H2AX)
BP	GO:0006355	regulation of transcription, DNA-templated	1	837	0.890183	0.955681	ENSAPLG00020004333(CCAR1)
BP	GO:1903506	regulation of nucleic acid-templated transcription	1	837	0.890183	0.955681	ENSAPLG00020004333(CCAR1)
BP	GO:2001141	regulation of RNA biosynthetic process	1	837	0.890183	0.955681	ENSAPLG00020004333(CCAR1)
BP	GO:0051252	regulation of RNA metabolic process	1	860	0.89702	0.955681	ENSAPLG00020004333(CCAR1)
BP	GO:0050794	regulation of cellular process	5	2879	0.898004	0.955681	ENSAPLG00020004177(CDKN1A),ENSAPLG00020004333(CCAR1),ENSAPLG00020005376(RSPO3),ENSAPLG00020009342(DPYSL3),ENSAPLG00020017582(TXNDC15)
BP	GO:0019219	regulation of nucleobase-containing compound metabolic process	1	868	0.899302	0.955681	ENSAPLG00020004333(CCAR1)
BP	GO:2000112	regulation of cellular macromolecule biosynthetic process	1	872	0.900425	0.955681	ENSAPLG00020004333(CCAR1)
BP	GO:0010556	regulation of macromolecule biosynthetic process	1	875	0.901259	0.955681	ENSAPLG00020004333(CCAR1)
BP	GO:0031326	regulation of cellular biosynthetic process	1	880	0.902635	0.955681	ENSAPLG00020004333(CCAR1)
BP	GO:0009889	regulation of biosynthetic process	1	881	0.902908	0.955681	ENSAPLG00020004333(CCAR1)
BP	GO:0006796	phosphate-containing compound metabolic process	1	891	0.905598	0.955681	ENSAPLG00020017082(STK25)
MF	GO:0005515	protein binding	5	3621	0.906035	0.955681	ENSAPLG00020000650,ENSAPLG00020003179(POLR1D),ENSAPLG00020010429(H2AX),ENSAPLG00020010942(KLHL15),ENSAPLG00020012218(MNT)
BP	GO:0006793	phosphorus metabolic process	1	894	0.906391	0.955681	ENSAPLG00020017082(STK25)
BP	GO:0050789	regulation of biological process	5	2994	0.919336	0.958518	ENSAPLG00020004177(CDKN1A),ENSAPLG00020004333(CCAR1),ENSAPLG00020005376(RSPO3),ENSAPLG00020009342(DPYSL3),ENSAPLG00020017582(TXNDC15)
BP	GO:0010468	regulation of gene expression	1	948	0.919628	0.958518	ENSAPLG00020004333(CCAR1)
BP	GO:0009987	cellular process	15	6767	0.922295	0.958518	ENSAPLG00020003179(POLR1D),ENSAPLG00020004032,ENSAPLG00020004177(CDKN1A),ENSAPLG00020004333(CCAR1),ENSAPLG00020005376(RSPO3),ENSAPLG00020007290(CPSF2),ENSAPLG00020009048(SLC35B2),ENSAPLG00020009342(DPYSL3),ENSAPLG00020010093(UPRT),ENSAPLG00020010942(KLHL15),ENSAPLG00020015783,ENSAPLG00020016057(SNRPE),ENSAPLG00020017082(STK25),ENSAPLG00020017582(TXNDC15),ENSAPLG00020018103
BP	GO:0051171	regulation of nitrogen compound metabolic process	1	967	0.923848	0.958518	ENSAPLG00020004333(CCAR1)
BP	GO:0050896	response to stimulus	3	2091	0.925183	0.958518	ENSAPLG00020004177(CDKN1A),ENSAPLG00020005376(RSPO3),ENSAPLG00020009342(DPYSL3)
BP	GO:0080090	regulation of primary metabolic process	1	975	0.92556	0.958518	ENSAPLG00020004333(CCAR1)
BP	GO:0031323	regulation of cellular metabolic process	1	991	0.928877	0.959107	ENSAPLG00020004333(CCAR1)
BP	GO:0060255	regulation of macromolecule metabolic process	1	1034	0.937108	0.960911	ENSAPLG00020004333(CCAR1)
BP	GO:0007165	signal transduction	2	1654	0.93932	0.960911	ENSAPLG00020004177(CDKN1A),ENSAPLG00020005376(RSPO3)
CC	GO:0110165	cellular anatomical entity	11	4959	0.940856	0.960911	ENSAPLG00020004177(CDKN1A),ENSAPLG00020006268(TRIQK),ENSAPLG00020007290(CPSF2),ENSAPLG00020009342(DPYSL3),ENSAPLG00020010429(H2AX),ENSAPLG00020015539,ENSAPLG00020015783,ENSAPLG00020016057(SNRPE),ENSAPLG00020016246(SCAMP2),ENSAPLG00020017726(DHCR7),ENSAPLG00020018103
BP	GO:0019222	regulation of metabolic process	1	1060	0.941637	0.960911	ENSAPLG00020004333(CCAR1)
BP	GO:0065007	biological regulation	5	3170	0.944981	0.961232	ENSAPLG00020004177(CDKN1A),ENSAPLG00020004333(CCAR1),ENSAPLG00020005376(RSPO3),ENSAPLG00020009342(DPYSL3),ENSAPLG00020017582(TXNDC15)
BP	GO:0023052	signaling	2	1716	0.948134	0.961232	ENSAPLG00020004177(CDKN1A),ENSAPLG00020005376(RSPO3)
BP	GO:0007154	cell communication	2	1732	0.950215	0.961232	ENSAPLG00020004177(CDKN1A),ENSAPLG00020005376(RSPO3)
BP	GO:0051716	cellular response to stimulus	2	1841	0.96251	0.970856	ENSAPLG00020004177(CDKN1A),ENSAPLG00020005376(RSPO3)
MF	GO:0003674	molecular_function	22	10824	1	1	ENSAPLG00020000053(ARL4A),ENSAPLG00020000650,ENSAPLG00020000760(DNAJC1),ENSAPLG00020001862(KLF10),ENSAPLG00020002754(EP400),ENSAPLG00020003179(POLR1D),ENSAPLG00020003971(POLDIP2),ENSAPLG00020004032,ENSAPLG00020004177(CDKN1A),ENSAPLG00020006190(ZNF518B),ENSAPLG00020009342(DPYSL3),ENSAPLG00020010429(H2AX),ENSAPLG00020010942(KLHL15),ENSAPLG00020012218(MNT),ENSAPLG00020015325(PHGDH),ENSAPLG0002001546…
BP	GO:0008150	biological_process	20	8014	1	1	ENSAPLG00020003179(POLR1D),ENSAPLG00020004032,ENSAPLG00020004177(CDKN1A),ENSAPLG00020004333(CCAR1),ENSAPLG00020005376(RSPO3),ENSAPLG00020007290(CPSF2),ENSAPLG00020009048(SLC35B2),ENSAPLG00020009342(DPYSL3),ENSAPLG00020010093(UPRT),ENSAPLG00020010942(KLHL15),ENSAPLG00020015325(PHGDH),ENSAPLG00020015539,ENSAPLG00020015783,ENSAPLG00020016057(SNRPE),ENSAPLG00020016246(SCAMP2),ENSAPLG00020016413(GUSB)…
CC	GO:0005575	cellular_component	12	5131	1	1	ENSAPLG00020004177(CDKN1A),ENSAPLG00020006268(TRIQK),ENSAPLG00020007290(CPSF2),ENSAPLG00020009342(DPYSL3),ENSAPLG00020010429(H2AX),ENSAPLG00020010942(KLHL15),ENSAPLG00020015539,ENSAPLG00020015783,ENSAPLG00020016057(SNRPE),ENSAPLG00020016246(SCAMP2),ENSAPLG00020017726(DHCR7),ENSAPLG00020018103
