# Supplementary material for: Differential expression profile and in-silico functional analysis of long noncoding RNA and mRNA in duck embryo fibroblasts infected with duck plague virus
Source: BMC Genomics. 2022 Jul 14;23:509. doi: 10.1186/s12864-022-08739-7 (PMC9281093; doi:10.1186/s12864-022-08739-7)
Supplement: Supplementary file 12 — Additional file 12: Table S12. KEGG enrichment of trans-regulatory targets of DE lncRNA. [file 12864_2022_8739_MOESM12_ESM.xlsx]

## Sheet: Sheet1
PathwayID	Pathway	Level1	Level2	list_number	total_number	Pvalue	FDR	Gene	URL
apla00860	Porphyrin and chlorophyll metabolism	Metabolism	Metabolism of cofactors and vitamins	2	30	0.00249419	0.0848026	ENSAPLG00020004032,ENSAPLG00020016413(GUSB)	http://www.kegg.jp/kegg-bin/show_pathway?map00860/K01885%09%23FFFFFF,red/K01195%09%23FFFFFF,red/
apla04623	Cytosolic DNA-sensing pathway	Organismal Systems	Immune system	2	47	0.00603839	0.102653	ENSAPLG00020003179(POLR1D),ENSAPLG00020000650	http://www.kegg.jp/kegg-bin/show_pathway?map04623/K04734%09%23FFFFFF,red/K03020%09%23FFFFFF,red/
apla04920	Adipocytokine signaling pathway	Organismal Systems	Endocrine system	2	62	0.0103228	0.116992	ENSAPLG00020000650,ENSAPLG00020015464(ACSBG2)	http://www.kegg.jp/kegg-bin/show_pathway?map04920/K04734%09%23FFFFFF,red/K15013%09%23FFFFFF,red/
apla03015	mRNA surveillance pathway	Genetic Information Processing	Translation	2	77	0.0156103	0.132687	ENSAPLG00020018103,ENSAPLG00020007290(CPSF2)	http://www.kegg.jp/kegg-bin/show_pathway?map03015/K14402%09%23FFFFFF,red/K15544%09%23FFFFFF,red/
apla00061	Fatty acid biosynthesis	Metabolism	Lipid metabolism	1	13	0.0319271	0.196898	ENSAPLG00020015464(ACSBG2)	http://www.kegg.jp/kegg-bin/show_pathway?map00061/K15013%09%23FFFFFF,red/
apla00040	Pentose and glucuronate interconversions	Metabolism	Carbohydrate metabolism	1	17	0.0415515	0.196898	ENSAPLG00020016413(GUSB)	http://www.kegg.jp/kegg-bin/show_pathway?map00040/K01195%09%23FFFFFF,red/
apla00531	Glycosaminoglycan degradation	Metabolism	Glycan biosynthesis and metabolism	1	18	0.0439431	0.196898	ENSAPLG00020016413(GUSB)	http://www.kegg.jp/kegg-bin/show_pathway?map00531/K01195%09%23FFFFFF,red/
apla00100	Steroid biosynthesis	Metabolism	Lipid metabolism	1	19	0.046329	0.196898	ENSAPLG00020017726(DHCR7)	http://www.kegg.jp/kegg-bin/show_pathway?map00100/K00213%09%23FFFFFF,red/
apla03020	RNA polymerase	Genetic Information Processing	Transcription	1	27	0.0652104	0.246351	ENSAPLG00020003179(POLR1D)	http://www.kegg.jp/kegg-bin/show_pathway?map03020/K03020%09%23FFFFFF,red/
apla00260	Glycine, serine and threonine metabolism	Metabolism	Amino acid metabolism	1	38	0.0905848	0.275935	ENSAPLG00020015325(PHGDH)	http://www.kegg.jp/kegg-bin/show_pathway?map00260/K00058%09%23FFFFFF,red/
apla00071	Fatty acid degradation	Metabolism	Lipid metabolism	1	39	0.0928583	0.275935	ENSAPLG00020015464(ACSBG2)	http://www.kegg.jp/kegg-bin/show_pathway?map00071/K15013%09%23FFFFFF,red/
apla04216	Ferroptosis	Cellular Processes	Cell growth and death	1	41	0.097389	0.275935	ENSAPLG00020012749	http://www.kegg.jp/kegg-bin/show_pathway?map04216/K10435%09%23FFFFFF,red/
apla00970	Aminoacyl-tRNA biosynthesis	Genetic Information Processing	Translation	1	45	0.106385	0.278237	ENSAPLG00020004032	http://www.kegg.jp/kegg-bin/show_pathway?map00970/K01885%09%23FFFFFF,red/
apla00983	Drug metabolism - other enzymes	Metabolism	Xenobiotics biodegradation and metabolism	1	54	0.126311	0.28349	ENSAPLG00020016413(GUSB)	http://www.kegg.jp/kegg-bin/show_pathway?map00983/K01195%09%23FFFFFF,red/
apla04622	RIG-I-like receptor signaling pathway	Organismal Systems	Immune system	1	57	0.132857	0.28349	ENSAPLG00020000650	http://www.kegg.jp/kegg-bin/show_pathway?map04622/K04734%09%23FFFFFF,red/
apla00240	Pyrimidine metabolism	Metabolism	Nucleotide metabolism	1	60	0.139356	0.28349	ENSAPLG00020010093(UPRT)	http://www.kegg.jp/kegg-bin/show_pathway?map00240/K00761%09%23FFFFFF,red/
apla03320	PPAR signaling pathway	Organismal Systems	Endocrine system	1	63	0.145808	0.28349	ENSAPLG00020015464(ACSBG2)	http://www.kegg.jp/kegg-bin/show_pathway?map03320/K15013%09%23FFFFFF,red/
apla04115	p53 signaling pathway	Cellular Processes	Cell growth and death	1	65	0.150083	0.28349	ENSAPLG00020004177(CDKN1A)	http://www.kegg.jp/kegg-bin/show_pathway?map04115/K06625%09%23FFFFFF,red/
apla04012	ErbB signaling pathway	Environmental Information Processing	Signal transduction	1	84	0.189683	0.329764	ENSAPLG00020004177(CDKN1A)	http://www.kegg.jp/kegg-bin/show_pathway?map04012/K06625%09%23FFFFFF,red/
apla04620	Toll-like receptor signaling pathway	Organismal Systems	Immune system	1	90	0.201814	0.329764	ENSAPLG00020000650	http://www.kegg.jp/kegg-bin/show_pathway?map04620/K04734%09%23FFFFFF,red/
apla04625	C-type lectin receptor signaling pathway	Organismal Systems	Immune system	1	100	0.221645	0.329764	ENSAPLG00020000650	http://www.kegg.jp/kegg-bin/show_pathway?map04625/K04734%09%23FFFFFF,red/
apla04110	Cell cycle	Cellular Processes	Cell growth and death	1	110	0.241	0.329764	ENSAPLG00020004177(CDKN1A)	http://www.kegg.jp/kegg-bin/show_pathway?map04110/K06625%09%23FFFFFF,red/
apla03040	Spliceosome	Genetic Information Processing	Transcription	1	112	0.244815	0.329764	ENSAPLG00020016057(SNRPE)	http://www.kegg.jp/kegg-bin/show_pathway?map03040/K11097%09%23FFFFFF,red/
apla04621	NOD-like receptor signaling pathway	Organismal Systems	Immune system	1	116	0.252389	0.329764	ENSAPLG00020000650	http://www.kegg.jp/kegg-bin/show_pathway?map04621/K04734%09%23FFFFFF,red/
apla04142	Lysosome	Cellular Processes	Transport and catabolism	1	121	0.261754	0.329764	ENSAPLG00020016413(GUSB)	http://www.kegg.jp/kegg-bin/show_pathway?map04142/K01195%09%23FFFFFF,red/
apla04210	Apoptosis	Cellular Processes	Cell growth and death	1	126	0.271006	0.329764	ENSAPLG00020000650	http://www.kegg.jp/kegg-bin/show_pathway?map04210/K04734%09%23FFFFFF,red/
apla04217	Necroptosis	Cellular Processes	Cell growth and death	1	128	0.274676	0.329764	ENSAPLG00020010429(H2AX)	http://www.kegg.jp/kegg-bin/show_pathway?map04217/K11251%09%23FFFFFF,red/
apla04068	FoxO signaling pathway	Environmental Information Processing	Signal transduction	1	129	0.276504	0.329764	ENSAPLG00020004177(CDKN1A)	http://www.kegg.jp/kegg-bin/show_pathway?map04068/K06625%09%23FFFFFF,red/
apla04120	Ubiquitin mediated proteolysis	Genetic Information Processing	Folding, sorting and degradation	1	132	0.281961	0.329764	ENSAPLG00020015064(UBE2H)	http://www.kegg.jp/kegg-bin/show_pathway?map04120/K10576%09%23FFFFFF,red/
apla04218	Cellular senescence	Cellular Processes	Cell growth and death	1	137	0.290969	0.329764	ENSAPLG00020004177(CDKN1A)	http://www.kegg.jp/kegg-bin/show_pathway?map04218/K06625%09%23FFFFFF,red/
apla04514	Cell adhesion molecules (CAMs)	Environmental Information Processing	Signaling molecules and interaction	1	145	0.305154	0.331653	ENSAPLG00020006851	http://www.kegg.jp/kegg-bin/show_pathway?map04514/K06492%09%23FFFFFF,red/
apla04141	Protein processing in endoplasmic reticulum	Genetic Information Processing	Folding, sorting and degradation	1	149	0.312144	0.331653	ENSAPLG00020000760(DNAJC1)	http://www.kegg.jp/kegg-bin/show_pathway?map04141/K09521%09%23FFFFFF,red/
apla05168	Herpes simplex infection	Human Diseases	Infectious diseases: Viral	1	163	0.336079	0.337757	ENSAPLG00020000650	http://www.kegg.jp/kegg-bin/show_pathway?map05168/K04734%09%23FFFFFF,red/
apla05164	Influenza A	Human Diseases	Infectious diseases: Viral	1	164	0.337757	0.337757	ENSAPLG00020000650	http://www.kegg.jp/kegg-bin/show_pathway?map05164/K04734%09%23FFFFFF,red/
