# Supplementary material for: Differential expression profile and in-silico functional analysis of long noncoding RNA and mRNA in duck embryo fibroblasts infected with duck plague virus
Source: BMC Genomics. 2022 Jul 14;23:509. doi: 10.1186/s12864-022-08739-7 (PMC9281093; doi:10.1186/s12864-022-08739-7)
Supplement: Supplementary file 13 — Additional file 13: Table S13. GO enrichment of DE mRNA. [file 12864_2022_8739_MOESM13_ESM.xlsx]

## Sheet: Sheet1
Category	GO.ID	Term	Up	Down	DEG	Total	Pvalue	FDR	Up_Gene	Down_Gene
CC	GO:0062023	collagen-containing extracellular matrix	1	17	18	27	1.39896e-08	4.9537e-05	ENSAPLG00020012256(GPC5)	ENSAPLG00020000528(SMOC2),ENSAPLG00020006167(FBLN1),ENSAPLG00020006995(SPARC),ENSAPLG00020012206(GPC3),ENSAPLG00020012249,ENSAPLG00020013082(ADAMTS15),ENSAPLG00020013088(ADAMTS8),ENSAPLG00020013973,ENSAPLG00020013976(GPC1),ENSAPLG00020016047(FMOD),ENSAPLG00020016048(PRELP),ENSAPLG00020016311(ELN),ENSAPLG00020016687(LUM),ENSAPLG00020017628(COCH),ENSAPLG00020017708(ADAMTS2),ENSAPLG00020018288(FBLN2…
CC	GO:0005576	extracellular region	32	73	105	390	3.1428e-07	0.000556433	ENSAPLG00020000162,ENSAPLG00020000397,ENSAPLG00020000434,ENSAPLG00020001951(WNT6),ENSAPLG00020004425(APOLD1),ENSAPLG00020004948(FGF4),ENSAPLG00020005174,ENSAPLG00020005275(AGRP),ENSAPLG00020006141,ENSAPLG00020006723(GPHB5),ENSAPLG00020006996(CCN1),ENSAPLG00020007195(F11),ENSAPLG00020008440(CFD),ENSAPLG00020009045(LIF),ENSAPLG00020009270(PRRG4),ENSAPLG00020011050,ENSAPLG00020011064,ENSAPLG00020012…	ENSAPLG00020000264(ANOS1),ENSAPLG00020000370(SERPINB11),ENSAPLG00020000528(SMOC2),ENSAPLG00020001266(CCN3),ENSAPLG00020001281(IGF2),ENSAPLG00020001283(NPY),ENSAPLG00020001693(WNT11),ENSAPLG00020001973(AGT),ENSAPLG00020002386(IL15),ENSAPLG00020002412,ENSAPLG00020002613(WNT5A),ENSAPLG00020002717(MMP27),ENSAPLG00020003640(FGF2),ENSAPLG00020003750(GAS6),ENSAPLG00020004010,ENSAPLG00020004244(FBN1),ENS…
CC	GO:0031012	extracellular matrix	1	21	22	45	8.48859e-07	0.00100194	ENSAPLG00020012256(GPC5)	ENSAPLG00020000528(SMOC2),ENSAPLG00020002412,ENSAPLG00020002717(MMP27),ENSAPLG00020006167(FBLN1),ENSAPLG00020006553(MMP16),ENSAPLG00020006995(SPARC),ENSAPLG00020012206(GPC3),ENSAPLG00020012249,ENSAPLG00020013082(ADAMTS15),ENSAPLG00020013088(ADAMTS8),ENSAPLG00020013973,ENSAPLG00020013976(GPC1),ENSAPLG00020016047(FMOD),ENSAPLG00020016048(PRELP),ENSAPLG00020016311(ELN),ENSAPLG00020016366(MMP2),ENSAP…
MF	GO:0005201	extracellular matrix structural constituent	1	11	12	19	1.0491e-05	0.00928716	ENSAPLG00020011050	ENSAPLG00020001485(COL5A2),ENSAPLG00020002917,ENSAPLG00020005980(COL1A2),ENSAPLG00020006971,ENSAPLG00020007584(COL1A1),ENSAPLG00020008097,ENSAPLG00020016000,ENSAPLG00020016048(PRELP),ENSAPLG00020016311(ELN),ENSAPLG00020016685(DCN),ENSAPLG00020017060
BP	GO:0032501	multicellular organismal process	38	80	118	485	2.40538e-05	0.0170349	ENSAPLG00020000256(C2orf49),ENSAPLG00020001732,ENSAPLG00020001812,ENSAPLG00020001951(WNT6),ENSAPLG00020002079(SNORC),ENSAPLG00020002173(SLC26A2),ENSAPLG00020002328(NXNL2),ENSAPLG00020003060(SCLT1),ENSAPLG00020003098(SPRY3),ENSAPLG00020004409(TLR2),ENSAPLG00020004876(SP2),ENSAPLG00020005489(GPATCH3),ENSAPLG00020005897(TRAF3),ENSAPLG00020007017(FOXS1),ENSAPLG00020007038(BDKRB2),ENSAPLG00020008022(N…	ENSAPLG00020000168(ROBO1),ENSAPLG00020000533(ALX1),ENSAPLG00020000699(SIAH3),ENSAPLG00020000981(APP),ENSAPLG00020001207(ENPP2),ENSAPLG00020001271(TNNT3),ENSAPLG00020001513(CNGA3),ENSAPLG00020001563(OMP),ENSAPLG00020001693(WNT11),ENSAPLG00020001963(RELN),ENSAPLG00020001973(AGT),ENSAPLG00020002040,ENSAPLG00020002297,ENSAPLG00020002613(WNT5A),ENSAPLG00020002883(OLFM1),ENSAPLG00020002936(KLHL40),ENSA…
CC	GO:0071944	cell periphery	25	83	108	446	4.41743e-05	0.0260702	ENSAPLG00020000837(DRD4),ENSAPLG00020002120,ENSAPLG00020002205(EXOC8),ENSAPLG00020002741(GNGT2),ENSAPLG00020003766,ENSAPLG00020004653(FLT1),ENSAPLG00020004695(TMC6),ENSAPLG00020004809(SLC6A13),ENSAPLG00020005495,ENSAPLG00020007013,ENSAPLG00020007218(GNG5),ENSAPLG00020007573,ENSAPLG00020007611(TEK),ENSAPLG00020008013,ENSAPLG00020009893(CACNA1E),ENSAPLG00020012256(GPC5),ENSAPLG00020012625(KCNA5),EN…	ENSAPLG00020000379(CACNG2),ENSAPLG00020000970(EPHB1),ENSAPLG00020002068(KCNF1),ENSAPLG00020002412,ENSAPLG00020002538(ITGA7),ENSAPLG00020002857(NTRK3),ENSAPLG00020002994(PCDH10),ENSAPLG00020003373(NCMAP),ENSAPLG00020003571,ENSAPLG00020003782(SLC16A2),ENSAPLG00020003882(KCNS2),ENSAPLG00020004135(SLC26A1),ENSAPLG00020004368,ENSAPLG00020004377,ENSAPLG00020004454(SPTB),ENSAPLG00020004624(CACNG4),ENSAP…
CC	GO:0005886	plasma membrane	22	81	103	428	8.80374e-05	0.0406976	ENSAPLG00020000837(DRD4),ENSAPLG00020002120,ENSAPLG00020002741(GNGT2),ENSAPLG00020003766,ENSAPLG00020004653(FLT1),ENSAPLG00020004695(TMC6),ENSAPLG00020004809(SLC6A13),ENSAPLG00020007013,ENSAPLG00020007218(GNG5),ENSAPLG00020007573,ENSAPLG00020007611(TEK),ENSAPLG00020008013,ENSAPLG00020009893(CACNA1E),ENSAPLG00020012256(GPC5),ENSAPLG00020012625(KCNA5),ENSAPLG00020013352(GJA9),ENSAPLG00020014392(CDH…	ENSAPLG00020000379(CACNG2),ENSAPLG00020000970(EPHB1),ENSAPLG00020002068(KCNF1),ENSAPLG00020002412,ENSAPLG00020002538(ITGA7),ENSAPLG00020002857(NTRK3),ENSAPLG00020002994(PCDH10),ENSAPLG00020003373(NCMAP),ENSAPLG00020003571,ENSAPLG00020003782(SLC16A2),ENSAPLG00020003882(KCNS2),ENSAPLG00020004135(SLC26A1),ENSAPLG00020004368,ENSAPLG00020004377,ENSAPLG00020004624(CACNG4),ENSAPLG00020004629(CACNG1),ENS…
BP	GO:0007275	multicellular organism development	15	57	72	276	0.000102578	0.0406976	ENSAPLG00020000256(C2orf49),ENSAPLG00020001951(WNT6),ENSAPLG00020002079(SNORC),ENSAPLG00020003060(SCLT1),ENSAPLG00020003098(SPRY3),ENSAPLG00020007017(FOXS1),ENSAPLG00020008022(NRN1L),ENSAPLG00020008320(MFNG),ENSAPLG00020008949(ENC1),ENSAPLG00020009074(SH2B3),ENSAPLG00020010821(LEMD3),ENSAPLG00020012988(ANGPTL4),ENSAPLG00020013342,ENSAPLG00020015007(AMH),ENSAPLG00020018283(WNT7A)	ENSAPLG00020000168(ROBO1),ENSAPLG00020000533(ALX1),ENSAPLG00020000699(SIAH3),ENSAPLG00020000981(APP),ENSAPLG00020001207(ENPP2),ENSAPLG00020001693(WNT11),ENSAPLG00020001963(RELN),ENSAPLG00020002040,ENSAPLG00020002613(WNT5A),ENSAPLG00020002883(OLFM1),ENSAPLG00020002936(KLHL40),ENSAPLG00020003373(NCMAP),ENSAPLG00020003924(PDGFC),ENSAPLG00020004804(EDNRA),ENSAPLG00020004886(CNTN1),ENSAPLG00020005349(…
BP	GO:0008652	cellular amino acid biosynthetic process	2	10	12	23	0.000133102	0.0406976	ENSAPLG00020000130(PYCR3),ENSAPLG00020013331	ENSAPLG00020000467(ASNS),ENSAPLG00020004871,ENSAPLG00020005118(ADI1),ENSAPLG00020007653,ENSAPLG00020008814(PSAT1),ENSAPLG00020009717(GLUL),ENSAPLG00020016403(ASL),ENSAPLG00020016407,ENSAPLG00020016432(PSPH),ENSAPLG00020016652(ALDH18A1)
BP	GO:1901607	alpha-amino acid biosynthetic process	2	10	12	23	0.000133102	0.0406976	ENSAPLG00020000130(PYCR3),ENSAPLG00020013331	ENSAPLG00020000467(ASNS),ENSAPLG00020004871,ENSAPLG00020005118(ADI1),ENSAPLG00020007653,ENSAPLG00020008814(PSAT1),ENSAPLG00020009717(GLUL),ENSAPLG00020016403(ASL),ENSAPLG00020016407,ENSAPLG00020016432(PSPH),ENSAPLG00020016652(ALDH18A1)
BP	GO:0007155	cell adhesion	13	45	58	213	0.000139229	0.0406976	ENSAPLG00020001341,ENSAPLG00020001847(PKP3),ENSAPLG00020006127,ENSAPLG00020007573,ENSAPLG00020008013,ENSAPLG00020008175(LYVE1),ENSAPLG00020011050,ENSAPLG00020014392(CDHR1),ENSAPLG00020014407,ENSAPLG00020014727,ENSAPLG00020014736,ENSAPLG00020015306(MPZL2),ENSAPLG00020015965	ENSAPLG00020000869(NCAM2),ENSAPLG00020001722(CTNND2),ENSAPLG00020002538(ITGA7),ENSAPLG00020002733(HAPLN3),ENSAPLG00020002746(ACAN),ENSAPLG00020002994(PCDH10),ENSAPLG00020004368,ENSAPLG00020004377,ENSAPLG00020005063(CDH2),ENSAPLG00020005367(CLSTN2),ENSAPLG00020005474,ENSAPLG00020005503,ENSAPLG00020005599(CTNNA2),ENSAPLG00020005609(CDH4),ENSAPLG00020005701,ENSAPLG00020005845,ENSAPLG00020005856,ENSA…
BP	GO:0022610	biological adhesion	13	45	58	213	0.000139229	0.0406976	ENSAPLG00020001341,ENSAPLG00020001847(PKP3),ENSAPLG00020006127,ENSAPLG00020007573,ENSAPLG00020008013,ENSAPLG00020008175(LYVE1),ENSAPLG00020011050,ENSAPLG00020014392(CDHR1),ENSAPLG00020014407,ENSAPLG00020014727,ENSAPLG00020014736,ENSAPLG00020015306(MPZL2),ENSAPLG00020015965	ENSAPLG00020000869(NCAM2),ENSAPLG00020001722(CTNND2),ENSAPLG00020002538(ITGA7),ENSAPLG00020002733(HAPLN3),ENSAPLG00020002746(ACAN),ENSAPLG00020002994(PCDH10),ENSAPLG00020004368,ENSAPLG00020004377,ENSAPLG00020005063(CDH2),ENSAPLG00020005367(CLSTN2),ENSAPLG00020005474,ENSAPLG00020005503,ENSAPLG00020005599(CTNNA2),ENSAPLG00020005609(CDH4),ENSAPLG00020005701,ENSAPLG00020005845,ENSAPLG00020005856,ENSA…
BP	GO:0051216	cartilage development	1	4	5	5	0.000149412	0.0406976	ENSAPLG00020002079(SNORC)	ENSAPLG00020009937(RFLNA),ENSAPLG00020015416(MUSTN1),ENSAPLG00020015441,ENSAPLG00020017014(RFLNB)
BP	GO:0048856	anatomical structure development	19	60	79	315	0.000195704	0.0494992	ENSAPLG00020000256(C2orf49),ENSAPLG00020000900(TBCCD1),ENSAPLG00020001951(WNT6),ENSAPLG00020002079(SNORC),ENSAPLG00020003060(SCLT1),ENSAPLG00020003098(SPRY3),ENSAPLG00020004339(CEP152),ENSAPLG00020007017(FOXS1),ENSAPLG00020008022(NRN1L),ENSAPLG00020008320(MFNG),ENSAPLG00020008949(ENC1),ENSAPLG00020009074(SH2B3),ENSAPLG00020010821(LEMD3),ENSAPLG00020012988(ANGPTL4),ENSAPLG00020013342,ENSAPLG000200…	ENSAPLG00020000168(ROBO1),ENSAPLG00020000533(ALX1),ENSAPLG00020000699(SIAH3),ENSAPLG00020000901(RP2),ENSAPLG00020000981(APP),ENSAPLG00020001207(ENPP2),ENSAPLG00020001693(WNT11),ENSAPLG00020001963(RELN),ENSAPLG00020002040,ENSAPLG00020002613(WNT5A),ENSAPLG00020002883(OLFM1),ENSAPLG00020002936(KLHL40),ENSAPLG00020003373(NCMAP),ENSAPLG00020003924(PDGFC),ENSAPLG00020004804(EDNRA),ENSAPLG00020004886(CN…
BP	GO:0048731	system development	11	44	55	203	0.000236298	0.0557821	ENSAPLG00020002079(SNORC),ENSAPLG00020003060(SCLT1),ENSAPLG00020003098(SPRY3),ENSAPLG00020007017(FOXS1),ENSAPLG00020008022(NRN1L),ENSAPLG00020008949(ENC1),ENSAPLG00020009074(SH2B3),ENSAPLG00020010821(LEMD3),ENSAPLG00020012988(ANGPTL4),ENSAPLG00020013342,ENSAPLG00020015007(AMH)	ENSAPLG00020000168(ROBO1),ENSAPLG00020000533(ALX1),ENSAPLG00020000981(APP),ENSAPLG00020001207(ENPP2),ENSAPLG00020001963(RELN),ENSAPLG00020002040,ENSAPLG00020002883(OLFM1),ENSAPLG00020002936(KLHL40),ENSAPLG00020003373(NCMAP),ENSAPLG00020003924(PDGFC),ENSAPLG00020004804(EDNRA),ENSAPLG00020004886(CNTN1),ENSAPLG00020005349(SERINC5),ENSAPLG00020005502,ENSAPLG00020005524,ENSAPLG00020005927(ANGPT4),ENSA…
MF	GO:0005509	calcium ion binding	26	82	108	459	0.000311681	0.0675025	ENSAPLG00020001315,ENSAPLG00020001364,ENSAPLG00020002097(SLC25A25),ENSAPLG00020002120,ENSAPLG00020003312,ENSAPLG00020004323(PLCD4),ENSAPLG00020004480(CANT1),ENSAPLG00020006502(CABP1),ENSAPLG00020006630(PLA2G1B),ENSAPLG00020007203,ENSAPLG00020007576(CALR3),ENSAPLG00020009095(CAPN11),ENSAPLG00020009270(PRRG4),ENSAPLG00020009363(RASEF),ENSAPLG00020009893(CACNA1E),ENSAPLG00020010372,ENSAPLG0002001124…	ENSAPLG00020000528(SMOC2),ENSAPLG00020000727,ENSAPLG00020000811(FKBP14),ENSAPLG00020000826,ENSAPLG00020000833(RGN),ENSAPLG00020000851(TLL1),ENSAPLG00020002045(CALML4),ENSAPLG00020002414(ANXA2),ENSAPLG00020002746(ACAN),ENSAPLG00020002994(PCDH10),ENSAPLG00020003113(FBN2),ENSAPLG00020003583(NCALD),ENSAPLG00020003679(MYL3),ENSAPLG00020003750(GAS6),ENSAPLG00020004010,ENSAPLG00020004012,ENSAPLG00020004…
BP	GO:0007517	muscle organ development	0	7	7	10	0.000324073	0.0675025	-	ENSAPLG00020002936(KLHL40),ENSAPLG00020008254,ENSAPLG00020009555(MYOD1),ENSAPLG00020010005(FHL1),ENSAPLG00020011643(KLHL41),ENSAPLG00020011746(SGCB),ENSAPLG00020015640(MYOG)
MF	GO:0005515	protein binding	305	382	687	3621	0.000622889	0.118627	ENSAPLG00020000030,ENSAPLG00020000099(TPPP),ENSAPLG00020000129(IL18RAP),ENSAPLG00020000178,ENSAPLG00020000262(SMYD5),ENSAPLG00020000306(ZFC3H1),ENSAPLG00020000363(AIP),ENSAPLG00020000364(TRIM35),ENSAPLG00020000420,ENSAPLG00020000452(CD2AP),ENSAPLG00020000650,ENSAPLG00020000734(KBTBD3),ENSAPLG00020000820(TMPRSS3),ENSAPLG00020000865(L3MBTL2),ENSAPLG00020000875(ZBTB21),ENSAPLG00020001125,ENSAPLG0002…	ENSAPLG00020000168(ROBO1),ENSAPLG00020000185(LGR5),ENSAPLG00020000247(KCTD4),ENSAPLG00020000249(SUPT3H),ENSAPLG00020000264(ANOS1),ENSAPLG00020000315(ROBO2),ENSAPLG00020000368(POGLUT3),ENSAPLG00020000392(MXRA5),ENSAPLG00020000431,ENSAPLG00020000453(COL14A1),ENSAPLG00020000528(SMOC2),ENSAPLG00020000640,ENSAPLG00020000699(SIAH3),ENSAPLG00020000704(UNC5C),ENSAPLG00020000709(TRIM67),ENSAPLG00020000794…
BP	GO:0061448	connective tissue development	1	4	5	6	0.000768403	0.118627	ENSAPLG00020002079(SNORC)	ENSAPLG00020009937(RFLNA),ENSAPLG00020015416(MUSTN1),ENSAPLG00020015441,ENSAPLG00020017014(RFLNB)
CC	GO:0005861	troponin complex	0	4	4	4	0.000860331	0.118627	-	ENSAPLG00020001221(TNNI2),ENSAPLG00020001271(TNNT3),ENSAPLG00020015611(TNNI1),ENSAPLG00020015626(TNNT2)
CC	GO:0005865	striated muscle thin filament	0	4	4	4	0.000860331	0.118627	-	ENSAPLG00020001221(TNNI2),ENSAPLG00020001271(TNNT3),ENSAPLG00020015611(TNNI1),ENSAPLG00020015626(TNNT2)
CC	GO:0030016	myofibril	0	4	4	4	0.000860331	0.118627	-	ENSAPLG00020001221(TNNI2),ENSAPLG00020001271(TNNT3),ENSAPLG00020015611(TNNI1),ENSAPLG00020015626(TNNT2)
CC	GO:0030017	sarcomere	0	4	4	4	0.000860331	0.118627	-	ENSAPLG00020001221(TNNI2),ENSAPLG00020001271(TNNT3),ENSAPLG00020015611(TNNI1),ENSAPLG00020015626(TNNT2)
CC	GO:0036379	myofilament	0	4	4	4	0.000860331	0.118627	-	ENSAPLG00020001221(TNNI2),ENSAPLG00020001271(TNNT3),ENSAPLG00020015611(TNNI1),ENSAPLG00020015626(TNNT2)
CC	GO:0043292	contractile fiber	0	4	4	4	0.000860331	0.118627	-	ENSAPLG00020001221(TNNI2),ENSAPLG00020001271(TNNT3),ENSAPLG00020015611(TNNI1),ENSAPLG00020015626(TNNT2)
BP	GO:0002062	chondrocyte differentiation	0	4	4	4	0.000871028	0.118627	-	ENSAPLG00020009937(RFLNA),ENSAPLG00020015416(MUSTN1),ENSAPLG00020015441,ENSAPLG00020017014(RFLNB)
BP	GO:0032502	developmental process	20	63	83	352	0.00109596	0.143733	ENSAPLG00020000256(C2orf49),ENSAPLG00020000900(TBCCD1),ENSAPLG00020001951(WNT6),ENSAPLG00020002079(SNORC),ENSAPLG00020003060(SCLT1),ENSAPLG00020003098(SPRY3),ENSAPLG00020004339(CEP152),ENSAPLG00020004876(SP2),ENSAPLG00020007017(FOXS1),ENSAPLG00020008022(NRN1L),ENSAPLG00020008320(MFNG),ENSAPLG00020008949(ENC1),ENSAPLG00020009074(SH2B3),ENSAPLG00020010821(LEMD3),ENSAPLG00020012988(ANGPTL4),ENSAPLG0…	ENSAPLG00020000168(ROBO1),ENSAPLG00020000533(ALX1),ENSAPLG00020000699(SIAH3),ENSAPLG00020000901(RP2),ENSAPLG00020000981(APP),ENSAPLG00020001207(ENPP2),ENSAPLG00020001444(HOPX),ENSAPLG00020001693(WNT11),ENSAPLG00020001963(RELN),ENSAPLG00020002040,ENSAPLG00020002613(WNT5A),ENSAPLG00020002883(OLFM1),ENSAPLG00020002936(KLHL40),ENSAPLG00020003373(NCMAP),ENSAPLG00020003924(PDGFC),ENSAPLG00020004804(EDN…
MF	GO:0005488	binding	610	686	1296	7166	0.0012097	0.152984	ENSAPLG00020000030,ENSAPLG00020000099(TPPP),ENSAPLG00020000104(RBM33),ENSAPLG00020000126(WEE2),ENSAPLG00020000129(IL18RAP),ENSAPLG00020000178,ENSAPLG00020000262(SMYD5),ENSAPLG00020000286(MMAA),ENSAPLG00020000306(ZFC3H1),ENSAPLG00020000308,ENSAPLG00020000363(AIP),ENSAPLG00020000364(TRIM35),ENSAPLG00020000420,ENSAPLG00020000452(CD2AP),ENSAPLG00020000465(DNAJC27),ENSAPLG00020000609,ENSAPLG0002000065…	ENSAPLG00020000069(PRKCQ),ENSAPLG00020000075(MYLK4),ENSAPLG00020000088(GBE1),ENSAPLG00020000139(RCAN2),ENSAPLG00020000168(ROBO1),ENSAPLG00020000185(LGR5),ENSAPLG00020000247(KCTD4),ENSAPLG00020000249(SUPT3H),ENSAPLG00020000264(ANOS1),ENSAPLG00020000276(ZHX2),ENSAPLG00020000315(ROBO2),ENSAPLG00020000368(POGLUT3),ENSAPLG00020000392(MXRA5),ENSAPLG00020000419(ABCE1),ENSAPLG00020000431,ENSAPLG000200004…
BP	GO:0009084	glutamine family amino acid biosynthetic process	1	5	6	9	0.0013385	0.158156	ENSAPLG00020000130(PYCR3)	ENSAPLG00020004871,ENSAPLG00020009717(GLUL),ENSAPLG00020016403(ASL),ENSAPLG00020016407,ENSAPLG00020016652(ALDH18A1)
MF	GO:1904680	peptide transmembrane transporter activity	5	1	6	9	0.00138441	0.158156	ENSAPLG00020006615(TAP1),ENSAPLG00020006670,ENSAPLG00020011586(SLC15A1),ENSAPLG00020011907,ENSAPLG00020016951(TIMM17A)	ENSAPLG00020013133(SLC15A2)
MF	GO:0008237	metallopeptidase activity	7	30	37	132	0.00138459	0.158156	ENSAPLG00020004000(ADAM20),ENSAPLG00020004694(ASTL),ENSAPLG00020006127,ENSAPLG00020008044(ADAM8),ENSAPLG00020008478(METAP1D),ENSAPLG00020009362,ENSAPLG00020015398(AGBL5)	ENSAPLG00020000747(TRHDE),ENSAPLG00020000851(TLL1),ENSAPLG00020000860(CPE),ENSAPLG00020001413(YME1L1),ENSAPLG00020002412,ENSAPLG00020002717(MMP27),ENSAPLG00020002907(AGBL1),ENSAPLG00020004039(CPQ),ENSAPLG00020004307(LVRN),ENSAPLG00020005033,ENSAPLG00020005236(ADAMTS20),ENSAPLG00020006553(MMP16),ENSAPLG00020009169(ADAMTS12),ENSAPLG00020009875(ADAMTS18),ENSAPLG00020010999(ADAMTS7),ENSAPLG0002001134…
BP	GO:0031347	regulation of defense response	8	2	10	22	0.00191013	0.211368	ENSAPLG00020004369,ENSAPLG00020004409(TLR2),ENSAPLG00020005489(GPATCH3),ENSAPLG00020005897(TRAF3),ENSAPLG00020005917(TNIP1),ENSAPLG00020007280,ENSAPLG00020011279(SOCS1),ENSAPLG00020012724	ENSAPLG00020006919(FABP4),ENSAPLG00020017628(COCH)
BP	GO:0009888	tissue development	3	10	13	33	0.00206731	0.221828	ENSAPLG00020002079(SNORC),ENSAPLG00020004339(CEP152),ENSAPLG00020015145(ELF3)	ENSAPLG00020000533(ALX1),ENSAPLG00020002936(KLHL40),ENSAPLG00020008254,ENSAPLG00020009937(RFLNA),ENSAPLG00020010428(EYA2),ENSAPLG00020011643(KLHL41),ENSAPLG00020015416(MUSTN1),ENSAPLG00020015441,ENSAPLG00020017014(RFLNB),ENSAPLG00020018415(OMD)
CC	GO:0005615	extracellular space	10	18	28	96	0.00226196	0.235577	ENSAPLG00020000162,ENSAPLG00020000397,ENSAPLG00020000434,ENSAPLG00020006141,ENSAPLG00020008440(CFD),ENSAPLG00020011050,ENSAPLG00020012988(ANGPTL4),ENSAPLG00020016796,ENSAPLG00020017111,ENSAPLG00020017422(SERPINC1)	ENSAPLG00020000370(SERPINB11),ENSAPLG00020001281(IGF2),ENSAPLG00020001973(AGT),ENSAPLG00020004306(FGG),ENSAPLG00020004310,ENSAPLG00020004337,ENSAPLG00020004778(SERPIND1),ENSAPLG00020005441,ENSAPLG00020006788(SERPINE2),ENSAPLG00020006995(SPARC),ENSAPLG00020007127,ENSAPLG00020007314(FBLN5),ENSAPLG00020007599(SERPINI1),ENSAPLG00020008291(PLTP),ENSAPLG00020008330(TGFB2),ENSAPLG00020011690(tgf-beta3),…
MF	GO:0030215	semaphorin receptor binding	3	6	9	19	0.00237218	0.239997	ENSAPLG00020002437,ENSAPLG00020005214(SEMA4G),ENSAPLG00020006057	ENSAPLG00020001463(SEMA3A),ENSAPLG00020001484(SEMA5A),ENSAPLG00020003133(SEMA6D),ENSAPLG00020004192(SEMA6A),ENSAPLG00020013120(SEMA5B),ENSAPLG00020015796(SEMA3B)
BP	GO:0003341	cilium movement	5	2	7	13	0.00286484	0.250586	ENSAPLG00020011332,ENSAPLG00020015397,ENSAPLG00020015845,ENSAPLG00020017125,ENSAPLG00020017128	ENSAPLG00020012617,ENSAPLG00020017572
BP	GO:0008272	sulfate transport	5	2	7	13	0.00286484	0.250586	ENSAPLG00020002139,ENSAPLG00020002173(SLC26A2),ENSAPLG00020003953,ENSAPLG00020003961,ENSAPLG00020010772(SLC26A9)	ENSAPLG00020004135(SLC26A1),ENSAPLG00020006304(SLC26A7)
BP	GO:0072348	sulfur compound transport	5	2	7	13	0.00286484	0.250586	ENSAPLG00020002139,ENSAPLG00020002173(SLC26A2),ENSAPLG00020003953,ENSAPLG00020003961,ENSAPLG00020010772(SLC26A9)	ENSAPLG00020004135(SLC26A1),ENSAPLG00020006304(SLC26A7)
CC	GO:0031226	intrinsic component of plasma membrane	14	36	50	201	0.00294814	0.250586	ENSAPLG00020000837(DRD4),ENSAPLG00020003766,ENSAPLG00020004653(FLT1),ENSAPLG00020004695(TMC6),ENSAPLG00020004809(SLC6A13),ENSAPLG00020007013,ENSAPLG00020007573,ENSAPLG00020007611(TEK),ENSAPLG00020008013,ENSAPLG00020012256(GPC5),ENSAPLG00020012625(KCNA5),ENSAPLG00020014407,ENSAPLG00020016275(EPHA2),ENSAPLG00020017725(TMC3)	ENSAPLG00020000970(EPHB1),ENSAPLG00020002068(KCNF1),ENSAPLG00020002412,ENSAPLG00020002538(ITGA7),ENSAPLG00020002857(NTRK3),ENSAPLG00020003373(NCMAP),ENSAPLG00020003782(SLC16A2),ENSAPLG00020003882(KCNS2),ENSAPLG00020004135(SLC26A1),ENSAPLG00020004880(KCNB2),ENSAPLG00020005502,ENSAPLG00020005524,ENSAPLG00020005768,ENSAPLG00020008019(DSCAM),ENSAPLG00020008323(TENM3),ENSAPLG00020009398(KCNV2),ENSAPLG…
MF	GO:0008271	secondary active sulfate transmembrane transporter activity	5	2	7	13	0.00297221	0.250586	ENSAPLG00020002139,ENSAPLG00020002173(SLC26A2),ENSAPLG00020003953,ENSAPLG00020003961,ENSAPLG00020010772(SLC26A9)	ENSAPLG00020004135(SLC26A1),ENSAPLG00020006304(SLC26A7)
MF	GO:0015116	sulfate transmembrane transporter activity	5	2	7	13	0.00297221	0.250586	ENSAPLG00020002139,ENSAPLG00020002173(SLC26A2),ENSAPLG00020003953,ENSAPLG00020003961,ENSAPLG00020010772(SLC26A9)	ENSAPLG00020004135(SLC26A1),ENSAPLG00020006304(SLC26A7)
MF	GO:0042887	amide transmembrane transporter activity	5	2	7	13	0.00297221	0.250586	ENSAPLG00020006615(TAP1),ENSAPLG00020006670,ENSAPLG00020011586(SLC15A1),ENSAPLG00020011907,ENSAPLG00020016951(TIMM17A)	ENSAPLG00020013133(SLC15A2),ENSAPLG00020018213
BP	GO:0044770	cell cycle phase transition	9	0	9	20	0.00350034	0.256186	ENSAPLG00020002288(TICRR),ENSAPLG00020004881(CCNE2),ENSAPLG00020008615(LZTS1),ENSAPLG00020009212(CDC23),ENSAPLG00020009250(MAD2L1BP),ENSAPLG00020009820(AURKB),ENSAPLG00020011641(CDC25A),ENSAPLG00020014195(FOXM1),ENSAPLG00020017791	-
CC	GO:0070531	BRCA1-A complex	3	1	4	5	0.00371367	0.256186	ENSAPLG00020012383(UIMC1),ENSAPLG00020014872,ENSAPLG00020016690(BRCC3)	ENSAPLG00020005581(BABAM2)
BP	GO:0014706	striated muscle tissue development	0	4	4	5	0.00375749	0.256186	-	ENSAPLG00020002936(KLHL40),ENSAPLG00020008254,ENSAPLG00020010428(EYA2),ENSAPLG00020011643(KLHL41)
BP	GO:0030198	extracellular matrix organization	0	4	4	5	0.00375749	0.256186	-	ENSAPLG00020006167(FBLN1),ENSAPLG00020007314(FBLN5),ENSAPLG00020016687(LUM),ENSAPLG00020018288(FBLN2)
BP	GO:0060294	cilium movement involved in cell motility	2	2	4	5	0.00375749	0.256186	ENSAPLG00020017125,ENSAPLG00020017128	ENSAPLG00020012617,ENSAPLG00020017572
BP	GO:0060537	muscle tissue development	0	4	4	5	0.00375749	0.256186	-	ENSAPLG00020002936(KLHL40),ENSAPLG00020008254,ENSAPLG00020010428(EYA2),ENSAPLG00020011643(KLHL41)
MF	GO:0005518	collagen binding	0	4	4	5	0.00384538	0.256186	-	ENSAPLG00020006995(SPARC),ENSAPLG00020016685(DCN),ENSAPLG00020017600(TGFBI),ENSAPLG00020018416(ASPN)
BP	GO:0051239	regulation of multicellular organismal process	8	18	26	90	0.00393852	0.256186	ENSAPLG00020004409(TLR2),ENSAPLG00020005489(GPATCH3),ENSAPLG00020005897(TRAF3),ENSAPLG00020012724,ENSAPLG00020013414(PANX3),ENSAPLG00020014545(EDN2),ENSAPLG00020016025(EDN1),ENSAPLG00020017422(SERPINC1)	ENSAPLG00020001207(ENPP2),ENSAPLG00020001271(TNNT3),ENSAPLG00020003373(NCMAP),ENSAPLG00020004204(PANX1),ENSAPLG00020005452(EDN3),ENSAPLG00020005972(LAMA2),ENSAPLG00020008552(VASH2),ENSAPLG00020008997(LAMA4),ENSAPLG00020009937(RFLNA),ENSAPLG00020010502(ADRA2C),ENSAPLG00020011670(VASH1),ENSAPLG00020013972(LAMA1),ENSAPLG00020015462(PROS1),ENSAPLG00020015626(TNNT2),ENSAPLG00020017014(RFLNB),ENSAPLG00…
BP	GO:0006556	S-adenosylmethionine biosynthetic process	1	2	3	3	0.00507477	0.256186	ENSAPLG00020009377(MAT2A)	ENSAPLG00020004191,ENSAPLG00020014371
BP	GO:0006561	proline biosynthetic process	1	2	3	3	0.00507477	0.256186	ENSAPLG00020000130(PYCR3)	ENSAPLG00020004871,ENSAPLG00020016652(ALDH18A1)
BP	GO:0006729	tetrahydrobiopterin biosynthetic process	0	3	3	3	0.00507477	0.256186	-	ENSAPLG00020003200(PTS),ENSAPLG00020006380(PCBD1),ENSAPLG00020017583(PCBD2)
BP	GO:0007519	skeletal muscle tissue development	0	3	3	3	0.00507477	0.256186	-	ENSAPLG00020002936(KLHL40),ENSAPLG00020008254,ENSAPLG00020011643(KLHL41)
BP	GO:0014904	myotube cell development	0	3	3	3	0.00507477	0.256186	-	ENSAPLG00020002936(KLHL40),ENSAPLG00020008254,ENSAPLG00020011643(KLHL41)
BP	GO:0034311	diol metabolic process	0	3	3	3	0.00507477	0.256186	-	ENSAPLG00020003200(PTS),ENSAPLG00020006380(PCBD1),ENSAPLG00020017583(PCBD2)
BP	GO:0034312	diol biosynthetic process	0	3	3	3	0.00507477	0.256186	-	ENSAPLG00020003200(PTS),ENSAPLG00020006380(PCBD1),ENSAPLG00020017583(PCBD2)
BP	GO:0046146	tetrahydrobiopterin metabolic process	0	3	3	3	0.00507477	0.256186	-	ENSAPLG00020003200(PTS),ENSAPLG00020006380(PCBD1),ENSAPLG00020017583(PCBD2)
BP	GO:0046168	glycerol-3-phosphate catabolic process	1	2	3	3	0.00507477	0.256186	ENSAPLG00020004006(GPD1)	ENSAPLG00020006175,ENSAPLG00020014800(GPD1L)
BP	GO:0046500	S-adenosylmethionine metabolic process	1	2	3	3	0.00507477	0.256186	ENSAPLG00020009377(MAT2A)	ENSAPLG00020004191,ENSAPLG00020014371
BP	GO:0048008	platelet-derived growth factor receptor signaling pathway	0	3	3	3	0.00507477	0.256186	-	ENSAPLG00020000797(PDGFD),ENSAPLG00020003924(PDGFC),ENSAPLG00020011558
BP	GO:0048741	skeletal muscle fiber development	0	3	3	3	0.00507477	0.256186	-	ENSAPLG00020002936(KLHL40),ENSAPLG00020008254,ENSAPLG00020011643(KLHL41)
BP	GO:0048747	muscle fiber development	0	3	3	3	0.00507477	0.256186	-	ENSAPLG00020002936(KLHL40),ENSAPLG00020008254,ENSAPLG00020011643(KLHL41)
BP	GO:0060538	skeletal muscle organ development	0	3	3	3	0.00507477	0.256186	-	ENSAPLG00020002936(KLHL40),ENSAPLG00020008254,ENSAPLG00020011643(KLHL41)
MF	GO:0004367	glycerol-3-phosphate dehydrogenase [NAD+] activity	1	2	3	3	0.00516628	0.256186	ENSAPLG00020004006(GPD1)	ENSAPLG00020006175,ENSAPLG00020014800(GPD1L)
MF	GO:0004478	methionine adenosyltransferase activity	1	2	3	3	0.00516628	0.256186	ENSAPLG00020009377(MAT2A)	ENSAPLG00020004191,ENSAPLG00020014371
MF	GO:0015440	ATPase-coupled peptide transmembrane transporter activity	3	0	3	3	0.00516628	0.256186	ENSAPLG00020006615(TAP1),ENSAPLG00020006670,ENSAPLG00020011907	-
MF	GO:0033220	ATPase-coupled amide-transporter activity	3	0	3	3	0.00516628	0.256186	ENSAPLG00020006615(TAP1),ENSAPLG00020006670,ENSAPLG00020011907	-
MF	GO:0047952	glycerol-3-phosphate dehydrogenase [NAD(P)+] activity	1	2	3	3	0.00516628	0.256186	ENSAPLG00020004006(GPD1)	ENSAPLG00020006175,ENSAPLG00020014800(GPD1L)
MF	GO:0070773	protein-N-terminal glutamine amidohydrolase activity	3	0	3	3	0.00516628	0.256186	ENSAPLG00020003042,ENSAPLG00020003071,ENSAPLG00020005667	-
BP	GO:0009615	response to virus	5	0	5	8	0.00528143	0.256186	ENSAPLG00020000030,ENSAPLG00020005489(GPATCH3),ENSAPLG00020005897(TRAF3),ENSAPLG00020012177,ENSAPLG00020015795(OASL)	-
BP	GO:0019229	regulation of vasoconstriction	2	3	5	8	0.00528143	0.256186	ENSAPLG00020014545(EDN2),ENSAPLG00020016025(EDN1)	ENSAPLG00020005452(EDN3),ENSAPLG00020010502(ADRA2C),ENSAPLG00020017173
BP	GO:0051607	defense response to virus	5	0	5	8	0.00528143	0.256186	ENSAPLG00020000030,ENSAPLG00020005489(GPATCH3),ENSAPLG00020005897(TRAF3),ENSAPLG00020012177,ENSAPLG00020015795(OASL)	-
MF	GO:0005244	voltage-gated ion channel activity	7	20	27	96	0.00549454	0.258953	ENSAPLG00020000733(CLCN1),ENSAPLG00020003075(KCNE3),ENSAPLG00020007791(CNGA2),ENSAPLG00020008242(HCN2),ENSAPLG00020009893(CACNA1E),ENSAPLG00020012590(KCNE5),ENSAPLG00020012625(KCNA5)	ENSAPLG00020000379(CACNG2),ENSAPLG00020000944(TMEM37),ENSAPLG00020002068(KCNF1),ENSAPLG00020003394(KCNJ2),ENSAPLG00020003882(KCNS2),ENSAPLG00020004624(CACNG4),ENSAPLG00020004629(CACNG1),ENSAPLG00020004880(KCNB2),ENSAPLG00020005583(KCNJ6),ENSAPLG00020005768,ENSAPLG00020006241(CACNA1G),ENSAPLG00020006734,ENSAPLG00020007371(KCNJ8),ENSAPLG00020009398(KCNV2),ENSAPLG00020009872(KCNH6),ENSAPLG0002001350…
BP	GO:0019752	carboxylic acid metabolic process	17	32	49	201	0.00553082	0.258953	ENSAPLG00020000130(PYCR3),ENSAPLG00020001917(YARS2),ENSAPLG00020002005(DALRD3),ENSAPLG00020003872(ELOVL7),ENSAPLG00020004032,ENSAPLG00020008835(TAT),ENSAPLG00020009541,ENSAPLG00020009544(HK2),ENSAPLG00020010503(YARS1),ENSAPLG00020013192,ENSAPLG00020013331,ENSAPLG00020015227,ENSAPLG00020015422,ENSAPLG00020015647(AMDHD1),ENSAPLG00020017691(HDC),ENSAPLG00020017737,ENSAPLG00020017907(MARS2)	ENSAPLG00020000072(BCAT1),ENSAPLG00020000467(ASNS),ENSAPLG00020000694(TPH2),ENSAPLG00020002449(ACOX2),ENSAPLG00020002552(TPI1),ENSAPLG00020003121(ACSS1),ENSAPLG00020003863(ALDOC),ENSAPLG00020004871,ENSAPLG00020005118(ADI1),ENSAPLG00020005147(GPI),ENSAPLG00020006251(ACADL),ENSAPLG00020007211(RDH10),ENSAPLG00020007366,ENSAPLG00020007653,ENSAPLG00020008059(EPRS1),ENSAPLG00020008450(CRYL1),ENSAPLG000…
CC	GO:0034702	ion channel complex	2	15	17	53	0.00563099	0.258953	ENSAPLG00020009893(CACNA1E),ENSAPLG00020012625(KCNA5)	ENSAPLG00020000379(CACNG2),ENSAPLG00020002068(KCNF1),ENSAPLG00020003882(KCNS2),ENSAPLG00020004624(CACNG4),ENSAPLG00020004629(CACNG1),ENSAPLG00020004880(KCNB2),ENSAPLG00020005768,ENSAPLG00020006241(CACNA1G),ENSAPLG00020009398(KCNV2),ENSAPLG00020013158(SCN4A),ENSAPLG00020013505(KCNQ3),ENSAPLG00020015273(CACNA1S),ENSAPLG00020016041(KCNG1),ENSAPLG00020017507,ENSAPLG00020017963(SCN3A)
CC	GO:0034703	cation channel complex	2	15	17	53	0.00563099	0.258953	ENSAPLG00020009893(CACNA1E),ENSAPLG00020012625(KCNA5)	ENSAPLG00020000379(CACNG2),ENSAPLG00020002068(KCNF1),ENSAPLG00020003882(KCNS2),ENSAPLG00020004624(CACNG4),ENSAPLG00020004629(CACNG1),ENSAPLG00020004880(KCNB2),ENSAPLG00020005768,ENSAPLG00020006241(CACNA1G),ENSAPLG00020009398(KCNV2),ENSAPLG00020013158(SCN4A),ENSAPLG00020013505(KCNQ3),ENSAPLG00020015273(CACNA1S),ENSAPLG00020016041(KCNG1),ENSAPLG00020017507,ENSAPLG00020017963(SCN3A)
MF	GO:0008083	growth factor activity	5	16	21	70	0.00610938	0.27735	ENSAPLG00020003666,ENSAPLG00020004948(FGF4),ENSAPLG00020007183(PDGFB),ENSAPLG00020013867(INHBB),ENSAPLG00020015007(AMH)	ENSAPLG00020000797(PDGFD),ENSAPLG00020001281(IGF2),ENSAPLG00020001856(PTN),ENSAPLG00020002575(GDF5),ENSAPLG00020003640(FGF2),ENSAPLG00020003924(PDGFC),ENSAPLG00020004515(FGF7),ENSAPLG00020006766(FGF14),ENSAPLG00020008330(TGFB2),ENSAPLG00020009944(FGF13),ENSAPLG00020011690(tgf-beta3),ENSAPLG00020012088(FGF12),ENSAPLG00020012908(BMP5),ENSAPLG00020013480(GDF10),ENSAPLG00020016549(VEGFD),ENSAPLG00020…
MF	GO:0022832	voltage-gated channel activity	7	20	27	97	0.00638884	0.284752	ENSAPLG00020000733(CLCN1),ENSAPLG00020003075(KCNE3),ENSAPLG00020007791(CNGA2),ENSAPLG00020008242(HCN2),ENSAPLG00020009893(CACNA1E),ENSAPLG00020012590(KCNE5),ENSAPLG00020012625(KCNA5)	ENSAPLG00020000379(CACNG2),ENSAPLG00020000944(TMEM37),ENSAPLG00020002068(KCNF1),ENSAPLG00020003394(KCNJ2),ENSAPLG00020003882(KCNS2),ENSAPLG00020004624(CACNG4),ENSAPLG00020004629(CACNG1),ENSAPLG00020004880(KCNB2),ENSAPLG00020005583(KCNJ6),ENSAPLG00020005768,ENSAPLG00020006241(CACNA1G),ENSAPLG00020006734,ENSAPLG00020007371(KCNJ8),ENSAPLG00020009398(KCNV2),ENSAPLG00020009872(KCNH6),ENSAPLG0002001350…
BP	GO:0044772	mitotic cell cycle phase transition	8	0	8	18	0.00643326	0.284752	ENSAPLG00020002288(TICRR),ENSAPLG00020004881(CCNE2),ENSAPLG00020008615(LZTS1),ENSAPLG00020009212(CDC23),ENSAPLG00020009250(MAD2L1BP),ENSAPLG00020009820(AURKB),ENSAPLG00020014195(FOXM1),ENSAPLG00020017791	-
BP	GO:0032101	regulation of response to external stimulus	9	3	12	33	0.006514	0.284766	ENSAPLG00020004369,ENSAPLG00020004409(TLR2),ENSAPLG00020005489(GPATCH3),ENSAPLG00020005897(TRAF3),ENSAPLG00020005917(TNIP1),ENSAPLG00020007280,ENSAPLG00020011279(SOCS1),ENSAPLG00020012724,ENSAPLG00020017422(SERPINC1)	ENSAPLG00020006919(FABP4),ENSAPLG00020015462(PROS1),ENSAPLG00020017628(COCH)
BP	GO:0006082	organic acid metabolic process	17	32	49	203	0.00675677	0.288262	ENSAPLG00020000130(PYCR3),ENSAPLG00020001917(YARS2),ENSAPLG00020002005(DALRD3),ENSAPLG00020003872(ELOVL7),ENSAPLG00020004032,ENSAPLG00020008835(TAT),ENSAPLG00020009541,ENSAPLG00020009544(HK2),ENSAPLG00020010503(YARS1),ENSAPLG00020013192,ENSAPLG00020013331,ENSAPLG00020015227,ENSAPLG00020015422,ENSAPLG00020015647(AMDHD1),ENSAPLG00020017691(HDC),ENSAPLG00020017737,ENSAPLG00020017907(MARS2)	ENSAPLG00020000072(BCAT1),ENSAPLG00020000467(ASNS),ENSAPLG00020000694(TPH2),ENSAPLG00020002449(ACOX2),ENSAPLG00020002552(TPI1),ENSAPLG00020003121(ACSS1),ENSAPLG00020003863(ALDOC),ENSAPLG00020004871,ENSAPLG00020005118(ADI1),ENSAPLG00020005147(GPI),ENSAPLG00020006251(ACADL),ENSAPLG00020007211(RDH10),ENSAPLG00020007366,ENSAPLG00020007653,ENSAPLG00020008059(EPRS1),ENSAPLG00020008450(CRYL1),ENSAPLG000…
BP	GO:0043436	oxoacid metabolic process	17	32	49	203	0.00675677	0.288262	ENSAPLG00020000130(PYCR3),ENSAPLG00020001917(YARS2),ENSAPLG00020002005(DALRD3),ENSAPLG00020003872(ELOVL7),ENSAPLG00020004032,ENSAPLG00020008835(TAT),ENSAPLG00020009541,ENSAPLG00020009544(HK2),ENSAPLG00020010503(YARS1),ENSAPLG00020013192,ENSAPLG00020013331,ENSAPLG00020015227,ENSAPLG00020015422,ENSAPLG00020015647(AMDHD1),ENSAPLG00020017691(HDC),ENSAPLG00020017737,ENSAPLG00020017907(MARS2)	ENSAPLG00020000072(BCAT1),ENSAPLG00020000467(ASNS),ENSAPLG00020000694(TPH2),ENSAPLG00020002449(ACOX2),ENSAPLG00020002552(TPI1),ENSAPLG00020003121(ACSS1),ENSAPLG00020003863(ALDOC),ENSAPLG00020004871,ENSAPLG00020005118(ADI1),ENSAPLG00020005147(GPI),ENSAPLG00020006251(ACADL),ENSAPLG00020007211(RDH10),ENSAPLG00020007366,ENSAPLG00020007653,ENSAPLG00020008059(EPRS1),ENSAPLG00020008450(CRYL1),ENSAPLG000…
CC	GO:0098797	plasma membrane protein complex	9	29	38	151	0.0073164	0.308421	ENSAPLG00020002120,ENSAPLG00020002741(GNGT2),ENSAPLG00020007218(GNG5),ENSAPLG00020007573,ENSAPLG00020008013,ENSAPLG00020009893(CACNA1E),ENSAPLG00020012625(KCNA5),ENSAPLG00020013352(GJA9),ENSAPLG00020014407	ENSAPLG00020000379(CACNG2),ENSAPLG00020002068(KCNF1),ENSAPLG00020002538(ITGA7),ENSAPLG00020003571,ENSAPLG00020003882(KCNS2),ENSAPLG00020004624(CACNG4),ENSAPLG00020004629(CACNG1),ENSAPLG00020004787(CLTCL1),ENSAPLG00020004880(KCNB2),ENSAPLG00020005768,ENSAPLG00020006241(CACNA1G),ENSAPLG00020007727(SGCD),ENSAPLG00020008141(SGCG),ENSAPLG00020008176(GNG10),ENSAPLG00020009302(GJD4),ENSAPLG00020009398(K…
MF	GO:0005539	glycosaminoglycan binding	2	7	9	22	0.0078017	0.325009	ENSAPLG00020008175(LYVE1),ENSAPLG00020017422(SERPINC1)	ENSAPLG00020000981(APP),ENSAPLG00020002733(HAPLN3),ENSAPLG00020002746(ACAN),ENSAPLG00020009384,ENSAPLG00020009628(VCAN),ENSAPLG00020009632(HAPLN1),ENSAPLG00020013148
BP	GO:0044419	interspecies interaction between organisms	14	1	15	46	0.00794484	0.327124	ENSAPLG00020000030,ENSAPLG00020004180(TNIP3),ENSAPLG00020004409(TLR2),ENSAPLG00020005399,ENSAPLG00020005489(GPATCH3),ENSAPLG00020005897(TRAF3),ENSAPLG00020006141,ENSAPLG00020008020(TARBP2),ENSAPLG00020008440(CFD),ENSAPLG00020010950,ENSAPLG00020011279(SOCS1),ENSAPLG00020012177,ENSAPLG00020012724,ENSAPLG00020015795(OASL)	ENSAPLG00020017628(COCH)
MF	GO:1901682	sulfur compound transmembrane transporter activity	5	2	7	15	0.00809199	0.329353	ENSAPLG00020002139,ENSAPLG00020002173(SLC26A2),ENSAPLG00020003953,ENSAPLG00020003961,ENSAPLG00020010772(SLC26A9)	ENSAPLG00020004135(SLC26A1),ENSAPLG00020006304(SLC26A7)
MF	GO:0005102	signaling receptor binding	32	43	75	334	0.00835385	0.336147	ENSAPLG00020001951(WNT6),ENSAPLG00020002437,ENSAPLG00020003666,ENSAPLG00020004948(FGF4),ENSAPLG00020005174,ENSAPLG00020005214(SEMA4G),ENSAPLG00020005275(AGRP),ENSAPLG00020005897(TRAF3),ENSAPLG00020006057,ENSAPLG00020006541(TNFSF13B),ENSAPLG00020006615(TAP1),ENSAPLG00020006670,ENSAPLG00020006723(GPHB5),ENSAPLG00020006864(TRAF6),ENSAPLG00020007183(PDGFB),ENSAPLG00020008871(GNA14),ENSAPLG00020009045…	ENSAPLG00020000797(PDGFD),ENSAPLG00020001281(IGF2),ENSAPLG00020001283(NPY),ENSAPLG00020001463(SEMA3A),ENSAPLG00020001484(SEMA5A),ENSAPLG00020001693(WNT11),ENSAPLG00020001856(PTN),ENSAPLG00020001963(RELN),ENSAPLG00020002386(IL15),ENSAPLG00020002575(GDF5),ENSAPLG00020002613(WNT5A),ENSAPLG00020003133(SEMA6D),ENSAPLG00020003640(FGF2),ENSAPLG00020003924(PDGFC),ENSAPLG00020004192(SEMA6A),ENSAPLG0002000…
MF	GO:0022843	voltage-gated cation channel activity	6	17	23	81	0.00876756	0.348831	ENSAPLG00020003075(KCNE3),ENSAPLG00020007791(CNGA2),ENSAPLG00020008242(HCN2),ENSAPLG00020009893(CACNA1E),ENSAPLG00020012590(KCNE5),ENSAPLG00020012625(KCNA5)	ENSAPLG00020000379(CACNG2),ENSAPLG00020002068(KCNF1),ENSAPLG00020003394(KCNJ2),ENSAPLG00020003882(KCNS2),ENSAPLG00020004624(CACNG4),ENSAPLG00020004629(CACNG1),ENSAPLG00020004880(KCNB2),ENSAPLG00020005583(KCNJ6),ENSAPLG00020005768,ENSAPLG00020006241(CACNA1G),ENSAPLG00020006734,ENSAPLG00020007371(KCNJ8),ENSAPLG00020009398(KCNV2),ENSAPLG00020009872(KCNH6),ENSAPLG00020013505(KCNQ3),ENSAPLG00020015273…
MF	GO:0008235	metalloexopeptidase activity	2	10	12	34	0.00896596	0.352761	ENSAPLG00020008478(METAP1D),ENSAPLG00020015398(AGBL5)	ENSAPLG00020000860(CPE),ENSAPLG00020002907(AGBL1),ENSAPLG00020004039(CPQ),ENSAPLG00020005033,ENSAPLG00020011348(CPM),ENSAPLG00020014059,ENSAPLG00020014642(CPA6),ENSAPLG00020016380,ENSAPLG00020017527(ENPEP),ENSAPLG00020017908(CPXM2)
MF	GO:0016829	lyase activity	8	18	26	95	0.00928418	0.355402	ENSAPLG00020001602,ENSAPLG00020005646(PISD),ENSAPLG00020006641(HMGCL),ENSAPLG00020008706(NPR2),ENSAPLG00020012443(UROC1),ENSAPLG00020017199(UROD),ENSAPLG00020017435(NPL),ENSAPLG00020017691(HDC)	ENSAPLG00020000441(CHAC1),ENSAPLG00020003102(APMAP),ENSAPLG00020003200(PTS),ENSAPLG00020003863(ALDOC),ENSAPLG00020004266(GUCY1A1),ENSAPLG00020006380(PCBD1),ENSAPLG00020006693,ENSAPLG00020006719,ENSAPLG00020008460(GLO1),ENSAPLG00020009579(ACO1),ENSAPLG00020010068(ENO1),ENSAPLG00020013527(ADCY8),ENSAPLG00020013749(CA10),ENSAPLG00020014808(GADL1),ENSAPLG00020014820(CA8),ENSAPLG00020016403(ASL),ENSAP…
CC	GO:0005901	caveola	1	3	4	6	0.00962797	0.355402	ENSAPLG00020016452(CAV2)	ENSAPLG00020014593,ENSAPLG00020016152(CAV3),ENSAPLG00020018239
CC	GO:0044853	plasma membrane raft	1	3	4	6	0.00962797	0.355402	ENSAPLG00020016452(CAV2)	ENSAPLG00020014593,ENSAPLG00020016152(CAV3),ENSAPLG00020018239
BP	GO:0002831	regulation of response to biotic stimulus	3	1	4	6	0.00973567	0.355402	ENSAPLG00020005489(GPATCH3),ENSAPLG00020005897(TRAF3),ENSAPLG00020011279(SOCS1)	ENSAPLG00020017628(COCH)
BP	GO:0006658	phosphatidylserine metabolic process	2	2	4	6	0.00973567	0.355402	ENSAPLG00020010516(SERINC3),ENSAPLG00020014542(SERINC2)	ENSAPLG00020005349(SERINC5),ENSAPLG00020013278(SERINC1)
BP	GO:0043062	extracellular structure organization	0	4	4	6	0.00973567	0.355402	-	ENSAPLG00020006167(FBLN1),ENSAPLG00020007314(FBLN5),ENSAPLG00020016687(LUM),ENSAPLG00020018288(FBLN2)
BP	GO:0044839	cell cycle G2/M phase transition	4	0	4	6	0.00973567	0.355402	ENSAPLG00020002288(TICRR),ENSAPLG00020011641(CDC25A),ENSAPLG00020014195(FOXM1),ENSAPLG00020017791	-
MF	GO:0004520	endodeoxyribonuclease activity	3	1	4	6	0.00995336	0.359641	ENSAPLG00020004255(DNA2),ENSAPLG00020011362(ERCC4),ENSAPLG00020016133(SPO11)	ENSAPLG00020007230(DNASE2B)
CC	GO:0046658	anchored component of plasma membrane	1	4	5	9	0.0100726	0.360275	ENSAPLG00020012256(GPC5)	ENSAPLG00020012206(GPC3),ENSAPLG00020012249,ENSAPLG00020013973,ENSAPLG00020013976(GPC1)
BP	GO:0009607	response to biotic stimulus	11	1	12	35	0.0109874	0.381436	ENSAPLG00020000030,ENSAPLG00020004180(TNIP3),ENSAPLG00020004409(TLR2),ENSAPLG00020005489(GPATCH3),ENSAPLG00020005897(TRAF3),ENSAPLG00020006141,ENSAPLG00020008440(CFD),ENSAPLG00020011279(SOCS1),ENSAPLG00020012177,ENSAPLG00020012724,ENSAPLG00020015795(OASL)	ENSAPLG00020017628(COCH)
BP	GO:0043207	response to external biotic stimulus	11	1	12	35	0.0109874	0.381436	ENSAPLG00020000030,ENSAPLG00020004180(TNIP3),ENSAPLG00020004409(TLR2),ENSAPLG00020005489(GPATCH3),ENSAPLG00020005897(TRAF3),ENSAPLG00020006141,ENSAPLG00020008440(CFD),ENSAPLG00020011279(SOCS1),ENSAPLG00020012177,ENSAPLG00020012724,ENSAPLG00020015795(OASL)	ENSAPLG00020017628(COCH)
BP	GO:0051707	response to other organism	11	1	12	35	0.0109874	0.381436	ENSAPLG00020000030,ENSAPLG00020004180(TNIP3),ENSAPLG00020004409(TLR2),ENSAPLG00020005489(GPATCH3),ENSAPLG00020005897(TRAF3),ENSAPLG00020006141,ENSAPLG00020008440(CFD),ENSAPLG00020011279(SOCS1),ENSAPLG00020012177,ENSAPLG00020012724,ENSAPLG00020015795(OASL)	ENSAPLG00020017628(COCH)
BP	GO:0009064	glutamine family amino acid metabolic process	2	5	7	16	0.0118654	0.407915	ENSAPLG00020000130(PYCR3),ENSAPLG00020015647(AMDHD1)	ENSAPLG00020004871,ENSAPLG00020009717(GLUL),ENSAPLG00020016403(ASL),ENSAPLG00020016407,ENSAPLG00020016652(ALDH18A1)
CC	GO:1902495	transmembrane transporter complex	2	15	17	57	0.0123889	0.421817	ENSAPLG00020009893(CACNA1E),ENSAPLG00020012625(KCNA5)	ENSAPLG00020000379(CACNG2),ENSAPLG00020002068(KCNF1),ENSAPLG00020003882(KCNS2),ENSAPLG00020004624(CACNG4),ENSAPLG00020004629(CACNG1),ENSAPLG00020004880(KCNB2),ENSAPLG00020005768,ENSAPLG00020006241(CACNA1G),ENSAPLG00020009398(KCNV2),ENSAPLG00020013158(SCN4A),ENSAPLG00020013505(KCNQ3),ENSAPLG00020015273(CACNA1S),ENSAPLG00020016041(KCNG1),ENSAPLG00020017507,ENSAPLG00020017963(SCN3A)
MF	GO:0004181	metallocarboxypeptidase activity	1	7	8	20	0.0139361	0.451919	ENSAPLG00020015398(AGBL5)	ENSAPLG00020000860(CPE),ENSAPLG00020002907(AGBL1),ENSAPLG00020005033,ENSAPLG00020011348(CPM),ENSAPLG00020014059,ENSAPLG00020014642(CPA6),ENSAPLG00020017908(CPXM2)
BP	GO:0002252	immune effector process	6	3	9	24	0.0142253	0.451919	ENSAPLG00020000030,ENSAPLG00020005489(GPATCH3),ENSAPLG00020005897(TRAF3),ENSAPLG00020008440(CFD),ENSAPLG00020012177,ENSAPLG00020015795(OASL)	ENSAPLG00020009558(C7),ENSAPLG00020016514(C1QB),ENSAPLG00020016518(C1QA)
BP	GO:0003018	vascular process in circulatory system	4	5	9	24	0.0142253	0.451919	ENSAPLG00020007038(BDKRB2),ENSAPLG00020008116,ENSAPLG00020014545(EDN2),ENSAPLG00020016025(EDN1)	ENSAPLG00020004804(EDNRA),ENSAPLG00020005452(EDN3),ENSAPLG00020009102(UTS2R),ENSAPLG00020010502(ADRA2C),ENSAPLG00020017173
BP	GO:0035150	regulation of tube size	4	5	9	24	0.0142253	0.451919	ENSAPLG00020007038(BDKRB2),ENSAPLG00020008116,ENSAPLG00020014545(EDN2),ENSAPLG00020016025(EDN1)	ENSAPLG00020004804(EDNRA),ENSAPLG00020005452(EDN3),ENSAPLG00020009102(UTS2R),ENSAPLG00020010502(ADRA2C),ENSAPLG00020017173
BP	GO:0035296	regulation of tube diameter	4	5	9	24	0.0142253	0.451919	ENSAPLG00020007038(BDKRB2),ENSAPLG00020008116,ENSAPLG00020014545(EDN2),ENSAPLG00020016025(EDN1)	ENSAPLG00020004804(EDNRA),ENSAPLG00020005452(EDN3),ENSAPLG00020009102(UTS2R),ENSAPLG00020010502(ADRA2C),ENSAPLG00020017173
BP	GO:0097746	regulation of blood vessel diameter	4	5	9	24	0.0142253	0.451919	ENSAPLG00020007038(BDKRB2),ENSAPLG00020008116,ENSAPLG00020014545(EDN2),ENSAPLG00020016025(EDN1)	ENSAPLG00020004804(EDNRA),ENSAPLG00020005452(EDN3),ENSAPLG00020009102(UTS2R),ENSAPLG00020010502(ADRA2C),ENSAPLG00020017173
MF	GO:0043169	cation binding	84	162	246	1258	0.014243	0.451919	ENSAPLG00020000126(WEE2),ENSAPLG00020000306(ZFC3H1),ENSAPLG00020000364(TRIM35),ENSAPLG00020000865(L3MBTL2),ENSAPLG00020001315,ENSAPLG00020001364,ENSAPLG00020001415(NUP42),ENSAPLG00020001741,ENSAPLG00020002097(SLC25A25),ENSAPLG00020002120,ENSAPLG00020002350,ENSAPLG00020002572,ENSAPLG00020003312,ENSAPLG00020003633(ZFAND2A),ENSAPLG00020003658(CYP2W1),ENSAPLG00020003724(RORC),ENSAPLG00020003945,ENSAP…	ENSAPLG00020000088(GBE1),ENSAPLG00020000528(SMOC2),ENSAPLG00020000694(TPH2),ENSAPLG00020000709(TRIM67),ENSAPLG00020000727,ENSAPLG00020000747(TRHDE),ENSAPLG00020000811(FKBP14),ENSAPLG00020000826,ENSAPLG00020000833(RGN),ENSAPLG00020000851(TLL1),ENSAPLG00020000860(CPE),ENSAPLG00020000981(APP),ENSAPLG00020001207(ENPP2),ENSAPLG00020001850(GART),ENSAPLG00020002045(CALML4),ENSAPLG00020002308(OTUD7A),ENS…
CC	GO:0005887	integral component of plasma membrane	13	32	45	192	0.014294	0.451919	ENSAPLG00020000837(DRD4),ENSAPLG00020003766,ENSAPLG00020004653(FLT1),ENSAPLG00020004695(TMC6),ENSAPLG00020004809(SLC6A13),ENSAPLG00020007013,ENSAPLG00020007573,ENSAPLG00020007611(TEK),ENSAPLG00020008013,ENSAPLG00020012625(KCNA5),ENSAPLG00020014407,ENSAPLG00020016275(EPHA2),ENSAPLG00020017725(TMC3)	ENSAPLG00020000970(EPHB1),ENSAPLG00020002068(KCNF1),ENSAPLG00020002412,ENSAPLG00020002538(ITGA7),ENSAPLG00020002857(NTRK3),ENSAPLG00020003373(NCMAP),ENSAPLG00020003782(SLC16A2),ENSAPLG00020003882(KCNS2),ENSAPLG00020004135(SLC26A1),ENSAPLG00020004880(KCNB2),ENSAPLG00020005502,ENSAPLG00020005524,ENSAPLG00020005768,ENSAPLG00020008019(DSCAM),ENSAPLG00020008323(TENM3),ENSAPLG00020009398(KCNV2),ENSAPLG…
CC	GO:1990351	transporter complex	2	15	17	58	0.0148109	0.464117	ENSAPLG00020009893(CACNA1E),ENSAPLG00020012625(KCNA5)	ENSAPLG00020000379(CACNG2),ENSAPLG00020002068(KCNF1),ENSAPLG00020003882(KCNS2),ENSAPLG00020004624(CACNG4),ENSAPLG00020004629(CACNG1),ENSAPLG00020004880(KCNB2),ENSAPLG00020005768,ENSAPLG00020006241(CACNA1G),ENSAPLG00020009398(KCNV2),ENSAPLG00020013158(SCN4A),ENSAPLG00020013505(KCNQ3),ENSAPLG00020015273(CACNA1S),ENSAPLG00020016041(KCNG1),ENSAPLG00020017507,ENSAPLG00020017963(SCN3A)
BP	GO:0017144	drug metabolic process	4	14	18	63	0.0167969	0.468893	ENSAPLG00020009377(MAT2A),ENSAPLG00020012247(NOS2),ENSAPLG00020013331,ENSAPLG00020014475	ENSAPLG00020001010(ESD),ENSAPLG00020003121(ACSS1),ENSAPLG00020003200(PTS),ENSAPLG00020004191,ENSAPLG00020004244(FBN1),ENSAPLG00020005118(ADI1),ENSAPLG00020006380(PCBD1),ENSAPLG00020008594,ENSAPLG00020008865(ATP5F1D),ENSAPLG00020009574,ENSAPLG00020011881(TPK1),ENSAPLG00020014371,ENSAPLG00020017583(PCBD2),ENSAPLG00020018093(PAH)
BP	GO:0040007	growth	1	6	7	17	0.0172319	0.468893	ENSAPLG00020004876(SP2)	ENSAPLG00020007075(GAP43),ENSAPLG00020011592,ENSAPLG00020014215(EPB41L3),ENSAPLG00020015416(MUSTN1),ENSAPLG00020015441,ENSAPLG00020017187(DPYSL2)
BP	GO:0042310	vasoconstriction	3	4	7	17	0.0172319	0.468893	ENSAPLG00020007038(BDKRB2),ENSAPLG00020014545(EDN2),ENSAPLG00020016025(EDN1)	ENSAPLG00020004804(EDNRA),ENSAPLG00020005452(EDN3),ENSAPLG00020010502(ADRA2C),ENSAPLG00020017173
BP	GO:0061061	muscle structure development	0	7	7	17	0.0172319	0.468893	-	ENSAPLG00020002936(KLHL40),ENSAPLG00020008254,ENSAPLG00020009555(MYOD1),ENSAPLG00020010005(FHL1),ENSAPLG00020011643(KLHL41),ENSAPLG00020011746(SGCB),ENSAPLG00020015640(MYOG)
BP	GO:0097756	negative regulation of blood vessel diameter	3	4	7	17	0.0172319	0.468893	ENSAPLG00020007038(BDKRB2),ENSAPLG00020014545(EDN2),ENSAPLG00020016025(EDN1)	ENSAPLG00020004804(EDNRA),ENSAPLG00020005452(EDN3),ENSAPLG00020010502(ADRA2C),ENSAPLG00020017173
CC	GO:0045121	membrane raft	1	4	5	10	0.0173348	0.468893	ENSAPLG00020016452(CAV2)	ENSAPLG00020006944(PAG1),ENSAPLG00020014593,ENSAPLG00020016152(CAV3),ENSAPLG00020018239
CC	GO:0098589	membrane region	1	4	5	10	0.0173348	0.468893	ENSAPLG00020016452(CAV2)	ENSAPLG00020006944(PAG1),ENSAPLG00020014593,ENSAPLG00020016152(CAV3),ENSAPLG00020018239
CC	GO:0098857	membrane microdomain	1	4	5	10	0.0173348	0.468893	ENSAPLG00020016452(CAV2)	ENSAPLG00020006944(PAG1),ENSAPLG00020014593,ENSAPLG00020016152(CAV3),ENSAPLG00020018239
CC	GO:0009331	glycerol-3-phosphate dehydrogenase complex	1	2	3	4	0.0175411	0.468893	ENSAPLG00020004006(GPD1)	ENSAPLG00020006175,ENSAPLG00020014800(GPD1L)
CC	GO:0070552	BRISC complex	2	1	3	4	0.0175411	0.468893	ENSAPLG00020014872,ENSAPLG00020016690(BRCC3)	ENSAPLG00020005581(BABAM2)
BP	GO:0001501	skeletal system development	1	4	5	10	0.0175601	0.468893	ENSAPLG00020002079(SNORC)	ENSAPLG00020009937(RFLNA),ENSAPLG00020015416(MUSTN1),ENSAPLG00020015441,ENSAPLG00020017014(RFLNB)
BP	GO:0000086	G2/M transition of mitotic cell cycle	3	0	3	4	0.017686	0.468893	ENSAPLG00020002288(TICRR),ENSAPLG00020014195(FOXM1),ENSAPLG00020017791	-
BP	GO:0002237	response to molecule of bacterial origin	3	0	3	4	0.017686	0.468893	ENSAPLG00020004180(TNIP3),ENSAPLG00020004409(TLR2),ENSAPLG00020012724	-
BP	GO:0006360	transcription by RNA polymerase I	1	2	3	4	0.017686	0.468893	ENSAPLG00020008671(TAF1C)	ENSAPLG00020014593,ENSAPLG00020018239
BP	GO:0033227	dsRNA transport	0	3	3	4	0.017686	0.468893	-	ENSAPLG00020005392,ENSAPLG00020005425,ENSAPLG00020005677
BP	GO:0016053	organic acid biosynthetic process	3	12	15	50	0.0178276	0.468893	ENSAPLG00020000130(PYCR3),ENSAPLG00020003872(ELOVL7),ENSAPLG00020013331	ENSAPLG00020000467(ASNS),ENSAPLG00020004871,ENSAPLG00020005118(ADI1),ENSAPLG00020007211(RDH10),ENSAPLG00020007653,ENSAPLG00020008814(PSAT1),ENSAPLG00020009717(GLUL),ENSAPLG00020015037(PTGS1),ENSAPLG00020016403(ASL),ENSAPLG00020016407,ENSAPLG00020016432(PSPH),ENSAPLG00020016652(ALDH18A1)
BP	GO:0046394	carboxylic acid biosynthetic process	3	12	15	50	0.0178276	0.468893	ENSAPLG00020000130(PYCR3),ENSAPLG00020003872(ELOVL7),ENSAPLG00020013331	ENSAPLG00020000467(ASNS),ENSAPLG00020004871,ENSAPLG00020005118(ADI1),ENSAPLG00020007211(RDH10),ENSAPLG00020007653,ENSAPLG00020008814(PSAT1),ENSAPLG00020009717(GLUL),ENSAPLG00020015037(PTGS1),ENSAPLG00020016403(ASL),ENSAPLG00020016407,ENSAPLG00020016432(PSPH),ENSAPLG00020016652(ALDH18A1)
BP	GO:0080134	regulation of response to stress	10	5	15	50	0.0178276	0.468893	ENSAPLG00020004369,ENSAPLG00020004409(TLR2),ENSAPLG00020005489(GPATCH3),ENSAPLG00020005897(TRAF3),ENSAPLG00020005917(TNIP1),ENSAPLG00020007280,ENSAPLG00020011279(SOCS1),ENSAPLG00020012724,ENSAPLG00020014872,ENSAPLG00020017422(SERPINC1)	ENSAPLG00020004015(SESN3),ENSAPLG00020006919(FABP4),ENSAPLG00020015462(PROS1),ENSAPLG00020015509(RWDD3),ENSAPLG00020017628(COCH)
MF	GO:0004999	vasoactive intestinal polypeptide receptor activity	0	3	3	4	0.0179882	0.468893	-	ENSAPLG00020002507(ADCYAP1R1),ENSAPLG00020002823(VIPR1),ENSAPLG00020009771(VIPR2)
MF	GO:0008418	protein-N-terminal asparagine amidohydrolase activity	3	0	3	4	0.0179882	0.468893	ENSAPLG00020003042,ENSAPLG00020003071,ENSAPLG00020005667	-
MF	GO:0051032	nucleic acid transmembrane transporter activity	0	3	3	4	0.0179882	0.468893	-	ENSAPLG00020005392,ENSAPLG00020005425,ENSAPLG00020005677
MF	GO:0051033	RNA transmembrane transporter activity	0	3	3	4	0.0179882	0.468893	-	ENSAPLG00020005392,ENSAPLG00020005425,ENSAPLG00020005677
MF	GO:0008374	O-acyltransferase activity	2	3	5	10	0.0180089	0.468893	ENSAPLG00020014008(AGPAT2),ENSAPLG00020016371	ENSAPLG00020000687(GNPAT),ENSAPLG00020007635(LCAT),ENSAPLG00020016603(PLA2G15)
BP	GO:0098542	defense response to other organism	10	1	11	33	0.018251	0.471728	ENSAPLG00020000030,ENSAPLG00020004409(TLR2),ENSAPLG00020005489(GPATCH3),ENSAPLG00020005897(TRAF3),ENSAPLG00020006141,ENSAPLG00020008440(CFD),ENSAPLG00020011279(SOCS1),ENSAPLG00020012177,ENSAPLG00020012724,ENSAPLG00020015795(OASL)	ENSAPLG00020017628(COCH)
BP	GO:0006261	DNA-dependent DNA replication	8	0	8	21	0.0185057	0.473402	ENSAPLG00020001216(MCM10),ENSAPLG00020001553(MCM3),ENSAPLG00020004255(DNA2),ENSAPLG00020006295(POLQ),ENSAPLG00020009294,ENSAPLG00020010697(POLN),ENSAPLG00020015202(ORC1),ENSAPLG00020016564(TIPIN)	-
BP	GO:0048513	animal organ development	4	18	22	82	0.0185831	0.473402	ENSAPLG00020002079(SNORC),ENSAPLG00020009074(SH2B3),ENSAPLG00020013342,ENSAPLG00020015007(AMH)	ENSAPLG00020000533(ALX1),ENSAPLG00020002936(KLHL40),ENSAPLG00020003924(PDGFC),ENSAPLG00020006270,ENSAPLG00020008254,ENSAPLG00020009555(MYOD1),ENSAPLG00020009937(RFLNA),ENSAPLG00020010005(FHL1),ENSAPLG00020011643(KLHL41),ENSAPLG00020011746(SGCB),ENSAPLG00020013265(GJA1),ENSAPLG00020013347(EYA1),ENSAPLG00020015416(MUSTN1),ENSAPLG00020015441,ENSAPLG00020015640(MYOG),ENSAPLG00020017014(RFLNB),ENSAPLG…
MF	GO:0015267	channel activity	16	46	62	279	0.0190622	0.476351	ENSAPLG00020000733(CLCN1),ENSAPLG00020002102(TRPM1),ENSAPLG00020003075(KCNE3),ENSAPLG00020007791(CNGA2),ENSAPLG00020008242(HCN2),ENSAPLG00020008579(GRIN3B),ENSAPLG00020009893(CACNA1E),ENSAPLG00020010772(SLC26A9),ENSAPLG00020011849(KCNMB4),ENSAPLG00020012590(KCNE5),ENSAPLG00020012625(KCNA5),ENSAPLG00020013414(PANX3),ENSAPLG00020015100(MCOLN1),ENSAPLG00020017071(TRPV3),ENSAPLG00020017077(TRPV1),ENS…	ENSAPLG00020000379(CACNG2),ENSAPLG00020000944(TMEM37),ENSAPLG00020001461(GABRA5),ENSAPLG00020001513(CNGA3),ENSAPLG00020001720,ENSAPLG00020001796(TRPC4),ENSAPLG00020002068(KCNF1),ENSAPLG00020002267,ENSAPLG00020003323(SCNN1B),ENSAPLG00020003394(KCNJ2),ENSAPLG00020003882(KCNS2),ENSAPLG00020004204(PANX1),ENSAPLG00020004624(CACNG4),ENSAPLG00020004629(CACNG1),ENSAPLG00020004880(KCNB2),ENSAPLG0002000558…
MF	GO:0022803	passive transmembrane transporter activity	16	46	62	279	0.0190622	0.476351	ENSAPLG00020000733(CLCN1),ENSAPLG00020002102(TRPM1),ENSAPLG00020003075(KCNE3),ENSAPLG00020007791(CNGA2),ENSAPLG00020008242(HCN2),ENSAPLG00020008579(GRIN3B),ENSAPLG00020009893(CACNA1E),ENSAPLG00020010772(SLC26A9),ENSAPLG00020011849(KCNMB4),ENSAPLG00020012590(KCNE5),ENSAPLG00020012625(KCNA5),ENSAPLG00020013414(PANX3),ENSAPLG00020015100(MCOLN1),ENSAPLG00020017071(TRPV3),ENSAPLG00020017077(TRPV1),ENS…	ENSAPLG00020000379(CACNG2),ENSAPLG00020000944(TMEM37),ENSAPLG00020001461(GABRA5),ENSAPLG00020001513(CNGA3),ENSAPLG00020001720,ENSAPLG00020001796(TRPC4),ENSAPLG00020002068(KCNF1),ENSAPLG00020002267,ENSAPLG00020003323(SCNN1B),ENSAPLG00020003394(KCNJ2),ENSAPLG00020003882(KCNS2),ENSAPLG00020004204(PANX1),ENSAPLG00020004624(CACNG4),ENSAPLG00020004629(CACNG1),ENSAPLG00020004880(KCNB2),ENSAPLG0002000558…
MF	GO:0005520	insulin-like growth factor binding	1	7	8	21	0.0191699	0.476351	ENSAPLG00020006996(CCN1)	ENSAPLG00020001266(CCN3),ENSAPLG00020009926(HTRA3),ENSAPLG00020010242,ENSAPLG00020011518(IGFBP5),ENSAPLG00020011592,ENSAPLG00020017945(HTRA1),ENSAPLG00020018129
CC	GO:0016011	dystroglycan complex	1	3	4	7	0.0194348	0.476351	ENSAPLG00020002120	ENSAPLG00020007727(SGCD),ENSAPLG00020008141(SGCG),ENSAPLG00020011746(SGCB)
CC	GO:0016012	sarcoglycan complex	1	3	4	7	0.0194348	0.476351	ENSAPLG00020002120	ENSAPLG00020007727(SGCD),ENSAPLG00020008141(SGCG),ENSAPLG00020011746(SGCB)
BP	GO:0030168	platelet activation	1	3	4	7	0.0196406	0.476351	ENSAPLG00020014407	ENSAPLG00020004306(FGG),ENSAPLG00020010502(ADRA2C),ENSAPLG00020015144(P2RY1)
BP	GO:0043101	purine-containing compound salvage	1	3	4	7	0.0196406	0.476351	ENSAPLG00020006333(APRT)	ENSAPLG00020001149(PRTFDC1),ENSAPLG00020008126(AMPD3),ENSAPLG00020014281(ADK)
MF	GO:0022836	gated channel activity	10	34	44	189	0.020741	0.499618	ENSAPLG00020000733(CLCN1),ENSAPLG00020003075(KCNE3),ENSAPLG00020007791(CNGA2),ENSAPLG00020008242(HCN2),ENSAPLG00020008579(GRIN3B),ENSAPLG00020009893(CACNA1E),ENSAPLG00020011849(KCNMB4),ENSAPLG00020012590(KCNE5),ENSAPLG00020012625(KCNA5),ENSAPLG00020017302	ENSAPLG00020000379(CACNG2),ENSAPLG00020000944(TMEM37),ENSAPLG00020001461(GABRA5),ENSAPLG00020001513(CNGA3),ENSAPLG00020002068(KCNF1),ENSAPLG00020003323(SCNN1B),ENSAPLG00020003394(KCNJ2),ENSAPLG00020003882(KCNS2),ENSAPLG00020004624(CACNG4),ENSAPLG00020004629(CACNG1),ENSAPLG00020004880(KCNB2),ENSAPLG00020005583(KCNJ6),ENSAPLG00020005618(CHRNA1),ENSAPLG00020005638(GRIA3),ENSAPLG00020005768,ENSAPLG00…
CC	GO:0016020	membrane	182	303	485	2666	0.0215692	0.505599	ENSAPLG00020000476(ADGRF2),ENSAPLG00020000599,ENSAPLG00020000733(CLCN1),ENSAPLG00020000820(TMPRSS3),ENSAPLG00020000837(DRD4),ENSAPLG00020000849(ABCG1),ENSAPLG00020001073,ENSAPLG00020001297(NIPA1),ENSAPLG00020001341,ENSAPLG00020001470(SARAF),ENSAPLG00020001593(STOML3),ENSAPLG00020001792(DCSTAMP),ENSAPLG00020001920(SLC23A3),ENSAPLG00020002097(SLC25A25),ENSAPLG00020002102(TRPM1),ENSAPLG00020002120,E…	ENSAPLG00020000135(MPC1),ENSAPLG00020000185(LGR5),ENSAPLG00020000187(TMEM182),ENSAPLG00020000251(YIPF7),ENSAPLG00020000342(SLC39A8),ENSAPLG00020000379(CACNG2),ENSAPLG00020000389,ENSAPLG00020000649(TSPAN5),ENSAPLG00020000704(UNC5C),ENSAPLG00020000747(TRHDE),ENSAPLG00020000797(PDGFD),ENSAPLG00020000869(NCAM2),ENSAPLG00020000880(MARCO),ENSAPLG00020000944(TMEM37),ENSAPLG00020000970(EPHB1),ENSAPLG0002…
CC	GO:0005891	voltage-gated calcium channel complex	1	5	6	14	0.0216569	0.505599	ENSAPLG00020009893(CACNA1E)	ENSAPLG00020000379(CACNG2),ENSAPLG00020004624(CACNG4),ENSAPLG00020004629(CACNG1),ENSAPLG00020006241(CACNA1G),ENSAPLG00020015273(CACNA1S)
CC	GO:0034704	calcium channel complex	1	5	6	14	0.0216569	0.505599	ENSAPLG00020009893(CACNA1E)	ENSAPLG00020000379(CACNG2),ENSAPLG00020004624(CACNG4),ENSAPLG00020004629(CACNG1),ENSAPLG00020006241(CACNA1G),ENSAPLG00020015273(CACNA1S)
BP	GO:0007411	axon guidance	0	6	6	14	0.0219776	0.505599	-	ENSAPLG00020000168(ROBO1),ENSAPLG00020005502,ENSAPLG00020005524,ENSAPLG00020006800(CRMP1),ENSAPLG00020016053(CNTN4),ENSAPLG00020017187(DPYSL2)
BP	GO:0009790	embryo development	1	5	6	14	0.0219776	0.505599	ENSAPLG00020000256(C2orf49)	ENSAPLG00020003924(PDGFC),ENSAPLG00020005972(LAMA2),ENSAPLG00020008997(LAMA4),ENSAPLG00020013347(EYA1),ENSAPLG00020013972(LAMA1)
BP	GO:0031400	negative regulation of protein modification process	1	5	6	14	0.0219776	0.505599	ENSAPLG00020005917(TNIP1)	ENSAPLG00020002936(KLHL40),ENSAPLG00020007034(PKIA),ENSAPLG00020012890,ENSAPLG00020012892,ENSAPLG00020013283(PKIB)
BP	GO:0006520	cellular amino acid metabolic process	12	15	27	107	0.0219888	0.505599	ENSAPLG00020000130(PYCR3),ENSAPLG00020001917(YARS2),ENSAPLG00020002005(DALRD3),ENSAPLG00020004032,ENSAPLG00020008835(TAT),ENSAPLG00020009541,ENSAPLG00020010503(YARS1),ENSAPLG00020013192,ENSAPLG00020013331,ENSAPLG00020015647(AMDHD1),ENSAPLG00020017691(HDC),ENSAPLG00020017907(MARS2)	ENSAPLG00020000072(BCAT1),ENSAPLG00020000467(ASNS),ENSAPLG00020000694(TPH2),ENSAPLG00020004871,ENSAPLG00020005118(ADI1),ENSAPLG00020007653,ENSAPLG00020008059(EPRS1),ENSAPLG00020008814(PSAT1),ENSAPLG00020009155(TARS1),ENSAPLG00020009717(GLUL),ENSAPLG00020016403(ASL),ENSAPLG00020016407,ENSAPLG00020016432(PSPH),ENSAPLG00020016652(ALDH18A1),ENSAPLG00020018093(PAH)
MF	GO:0016860	intramolecular oxidoreductase activity	0	6	6	14	0.0226077	0.506408	-	ENSAPLG00020002552(TPI1),ENSAPLG00020004811(P4HB),ENSAPLG00020005147(GPI),ENSAPLG00020005510(RPIA),ENSAPLG00020011929(PDIA4),ENSAPLG00020014143(PDIA3)
MF	GO:0005216	ion channel activity	15	43	58	261	0.0227635	0.506408	ENSAPLG00020000733(CLCN1),ENSAPLG00020002102(TRPM1),ENSAPLG00020003075(KCNE3),ENSAPLG00020007791(CNGA2),ENSAPLG00020008242(HCN2),ENSAPLG00020008579(GRIN3B),ENSAPLG00020009893(CACNA1E),ENSAPLG00020010772(SLC26A9),ENSAPLG00020011849(KCNMB4),ENSAPLG00020012590(KCNE5),ENSAPLG00020012625(KCNA5),ENSAPLG00020015100(MCOLN1),ENSAPLG00020017071(TRPV3),ENSAPLG00020017077(TRPV1),ENSAPLG00020017302	ENSAPLG00020000379(CACNG2),ENSAPLG00020000944(TMEM37),ENSAPLG00020001461(GABRA5),ENSAPLG00020001513(CNGA3),ENSAPLG00020001720,ENSAPLG00020001796(TRPC4),ENSAPLG00020002068(KCNF1),ENSAPLG00020003323(SCNN1B),ENSAPLG00020003394(KCNJ2),ENSAPLG00020003882(KCNS2),ENSAPLG00020004624(CACNG4),ENSAPLG00020004629(CACNG1),ENSAPLG00020004880(KCNB2),ENSAPLG00020005583(KCNJ6),ENSAPLG00020005618(CHRNA1),ENSAPLG00…
BP	GO:0003013	circulatory system process	4	7	11	34	0.0229029	0.506408	ENSAPLG00020007038(BDKRB2),ENSAPLG00020008116,ENSAPLG00020014545(EDN2),ENSAPLG00020016025(EDN1)	ENSAPLG00020001973(AGT),ENSAPLG00020004804(EDNRA),ENSAPLG00020005452(EDN3),ENSAPLG00020009102(UTS2R),ENSAPLG00020010502(ADRA2C),ENSAPLG00020015037(PTGS1),ENSAPLG00020017173
BP	GO:0008015	blood circulation	4	7	11	34	0.0229029	0.506408	ENSAPLG00020007038(BDKRB2),ENSAPLG00020008116,ENSAPLG00020014545(EDN2),ENSAPLG00020016025(EDN1)	ENSAPLG00020001973(AGT),ENSAPLG00020004804(EDNRA),ENSAPLG00020005452(EDN3),ENSAPLG00020009102(UTS2R),ENSAPLG00020010502(ADRA2C),ENSAPLG00020015037(PTGS1),ENSAPLG00020017173
BP	GO:1901605	alpha-amino acid metabolic process	3	11	14	47	0.0230518	0.506408	ENSAPLG00020000130(PYCR3),ENSAPLG00020013331,ENSAPLG00020015647(AMDHD1)	ENSAPLG00020000467(ASNS),ENSAPLG00020004871,ENSAPLG00020005118(ADI1),ENSAPLG00020007653,ENSAPLG00020008814(PSAT1),ENSAPLG00020009717(GLUL),ENSAPLG00020016403(ASL),ENSAPLG00020016407,ENSAPLG00020016432(PSPH),ENSAPLG00020016652(ALDH18A1),ENSAPLG00020018093(PAH)
BP	GO:0055076	transition metal ion homeostasis	1	6	7	18	0.0241037	0.506408	ENSAPLG00020006529(CUTC)	ENSAPLG00020004337,ENSAPLG00020005502,ENSAPLG00020005524,ENSAPLG00020009561,ENSAPLG00020009579(ACO1),ENSAPLG00020009735(HJV)
BP	GO:0061564	axon development	1	7	8	22	0.0248041	0.506408	ENSAPLG00020003098(SPRY3)	ENSAPLG00020000168(ROBO1),ENSAPLG00020005502,ENSAPLG00020005524,ENSAPLG00020006800(CRMP1),ENSAPLG00020016053(CNTN4),ENSAPLG00020017187(DPYSL2),ENSAPLG00020017438(NEFL)
BP	GO:0009653	anatomical structure morphogenesis	5	15	20	75	0.0256414	0.506408	ENSAPLG00020000256(C2orf49),ENSAPLG00020000900(TBCCD1),ENSAPLG00020010821(LEMD3),ENSAPLG00020012988(ANGPTL4),ENSAPLG00020013967(FMNL3)	ENSAPLG00020000168(ROBO1),ENSAPLG00020000901(RP2),ENSAPLG00020001207(ENPP2),ENSAPLG00020005502,ENSAPLG00020005524,ENSAPLG00020005927(ANGPT4),ENSAPLG00020006800(CRMP1),ENSAPLG00020008552(VASH2),ENSAPLG00020011643(KLHL41),ENSAPLG00020011670(VASH1),ENSAPLG00020012033(CAP2),ENSAPLG00020013347(EYA1),ENSAPLG00020015556(PALMD),ENSAPLG00020016053(CNTN4),ENSAPLG00020017187(DPYSL2)
MF	GO:0016765	transferase activity, transferring alkyl or aryl (other than methyl) groups	5	3	8	22	0.0256661	0.506408	ENSAPLG00020002347(RABGGTB),ENSAPLG00020002580,ENSAPLG00020009145(PTAR1),ENSAPLG00020009377(MAT2A),ENSAPLG00020012844(UBIAD1)	ENSAPLG00020004191,ENSAPLG00020012863(GST),ENSAPLG00020014371
BP	GO:0003008	system process	10	20	30	123	0.0257984	0.506408	ENSAPLG00020001732,ENSAPLG00020001812,ENSAPLG00020002328(NXNL2),ENSAPLG00020007038(BDKRB2),ENSAPLG00020008116,ENSAPLG00020009476(MARVELD2),ENSAPLG00020014545(EDN2),ENSAPLG00020016025(EDN1),ENSAPLG00020016952(LMOD1),ENSAPLG00020017694(MUC6)	ENSAPLG00020001271(TNNT3),ENSAPLG00020001513(CNGA3),ENSAPLG00020001563(OMP),ENSAPLG00020001973(AGT),ENSAPLG00020004804(EDNRA),ENSAPLG00020005404,ENSAPLG00020005452(EDN3),ENSAPLG00020006304(SLC26A7),ENSAPLG00020007096,ENSAPLG00020008254,ENSAPLG00020009102(UTS2R),ENSAPLG00020009278,ENSAPLG00020010502(ADRA2C),ENSAPLG00020015037(PTGS1),ENSAPLG00020015144(P2RY1),ENSAPLG00020015197(EYA4),ENSAPLG0002001…
BP	GO:0044283	small molecule biosynthetic process	3	22	25	99	0.0265635	0.506408	ENSAPLG00020000130(PYCR3),ENSAPLG00020003872(ELOVL7),ENSAPLG00020013331	ENSAPLG00020000467(ASNS),ENSAPLG00020001149(PRTFDC1),ENSAPLG00020003200(PTS),ENSAPLG00020004871,ENSAPLG00020005118(ADI1),ENSAPLG00020005147(GPI),ENSAPLG00020006380(PCBD1),ENSAPLG00020007211(RDH10),ENSAPLG00020007653,ENSAPLG00020008594,ENSAPLG00020008814(PSAT1),ENSAPLG00020009717(GLUL),ENSAPLG00020013489(NT5M),ENSAPLG00020014281(ADK),ENSAPLG00020015037(PTGS1),ENSAPLG00020016277(FAM3C),ENSAPLG00020…
CC	GO:0031225	anchored component of membrane	1	4	5	11	0.0273703	0.506408	ENSAPLG00020012256(GPC5)	ENSAPLG00020012206(GPC3),ENSAPLG00020012249,ENSAPLG00020013973,ENSAPLG00020013976(GPC1)
BP	GO:0042558	pteridine-containing compound metabolic process	1	4	5	11	0.0277086	0.506408	ENSAPLG00020013331	ENSAPLG00020003200(PTS),ENSAPLG00020006380(PCBD1),ENSAPLG00020017583(PCBD2),ENSAPLG00020018036(ALDH1L2)
BP	GO:0043094	cellular metabolic compound salvage	1	4	5	11	0.0277086	0.506408	ENSAPLG00020006333(APRT)	ENSAPLG00020001149(PRTFDC1),ENSAPLG00020005118(ADI1),ENSAPLG00020008126(AMPD3),ENSAPLG00020014281(ADK)
CC	GO:0098590	plasma membrane region	1	10	11	35	0.027713	0.506408	ENSAPLG00020016452(CAV2)	ENSAPLG00020004787(CLTCL1),ENSAPLG00020005618(CHRNA1),ENSAPLG00020006304(SLC26A7),ENSAPLG00020007252(CHRNG),ENSAPLG00020013730,ENSAPLG00020014593,ENSAPLG00020015721(CHRNA3),ENSAPLG00020016152(CAV3),ENSAPLG00020016558(GLRA2),ENSAPLG00020018239
MF	GO:0008138	protein tyrosine/serine/threonine phosphatase activity	7	5	12	39	0.0278061	0.506408	ENSAPLG00020001147(DUSP8),ENSAPLG00020005233(DUSP12),ENSAPLG00020006739(DUSP1),ENSAPLG00020007088(PTPMT1),ENSAPLG00020008241(DUSP5),ENSAPLG00020011183(DUSP11),ENSAPLG00020016696(DUSP6)	ENSAPLG00020008753(DUSP26),ENSAPLG00020009646,ENSAPLG00020010374(DUSP22),ENSAPLG00020011703(PTP4A2),ENSAPLG00020015564
MF	GO:0030291	protein serine/threonine kinase inhibitor activity	2	3	5	11	0.028388	0.506408	ENSAPLG00020004162(HEXIM1),ENSAPLG00020018433(INKA1)	ENSAPLG00020007034(PKIA),ENSAPLG00020007559(INKA2),ENSAPLG00020013283(PKIB)
BP	GO:0010033	response to organic substance	16	16	32	134	0.0290144	0.506408	ENSAPLG00020000030,ENSAPLG00020000178,ENSAPLG00020000837(DRD4),ENSAPLG00020004180(TNIP3),ENSAPLG00020004409(TLR2),ENSAPLG00020004948(FGF4),ENSAPLG00020005275(AGRP),ENSAPLG00020005897(TRAF3),ENSAPLG00020006420(JKAMP),ENSAPLG00020008864,ENSAPLG00020009515,ENSAPLG00020011279(SOCS1),ENSAPLG00020012177,ENSAPLG00020012724,ENSAPLG00020015169,ENSAPLG00020017111	ENSAPLG00020001010(ESD),ENSAPLG00020002664(AR),ENSAPLG00020003640(FGF2),ENSAPLG00020004515(FGF7),ENSAPLG00020005502,ENSAPLG00020005524,ENSAPLG00020006192(NSG2),ENSAPLG00020006202,ENSAPLG00020009735(HJV),ENSAPLG00020010641(ASIP),ENSAPLG00020012088(FGF12),ENSAPLG00020013603(NR3C1),ENSAPLG00020013772(NOG),ENSAPLG00020014921(CREB3L1),ENSAPLG00020017606(SMAD5),ENSAPLG00020017959(FGFR2)
CC	GO:0042824	MHC class I peptide loading complex	2	0	2	2	0.0293868	0.506408	ENSAPLG00020006615(TAP1),ENSAPLG00020006670	-
CC	GO:0042825	TAP complex	2	0	2	2	0.0293868	0.506408	ENSAPLG00020006615(TAP1),ENSAPLG00020006670	-
BP	GO:0000076	DNA replication checkpoint	2	0	2	2	0.0295487	0.506408	ENSAPLG00020002288(TICRR),ENSAPLG00020016564(TIPIN)	-
BP	GO:0002063	chondrocyte development	0	2	2	2	0.0295487	0.506408	-	ENSAPLG00020009937(RFLNA),ENSAPLG00020017014(RFLNB)
BP	GO:0006353	DNA-templated transcription, termination	0	2	2	2	0.0295487	0.506408	-	ENSAPLG00020014593,ENSAPLG00020018239
BP	GO:0006363	termination of RNA polymerase I transcription	0	2	2	2	0.0295487	0.506408	-	ENSAPLG00020014593,ENSAPLG00020018239
BP	GO:0006437	tyrosyl-tRNA aminoacylation	2	0	2	2	0.0295487	0.506408	ENSAPLG00020001917(YARS2),ENSAPLG00020010503(YARS1)	-
BP	GO:0006564	L-serine biosynthetic process	0	2	2	2	0.0295487	0.506408	-	ENSAPLG00020008814(PSAT1),ENSAPLG00020016432(PSPH)
BP	GO:0006591	ornithine metabolic process	0	2	2	2	0.0295487	0.506408	-	ENSAPLG00020016403(ASL),ENSAPLG00020016407
BP	GO:0030513	positive regulation of BMP signaling pathway	0	2	2	2	0.0295487	0.506408	-	ENSAPLG00020005502,ENSAPLG00020005524
BP	GO:0032330	regulation of chondrocyte differentiation	0	2	2	2	0.0295487	0.506408	-	ENSAPLG00020009937(RFLNA),ENSAPLG00020017014(RFLNB)
BP	GO:0035988	chondrocyte proliferation	0	2	2	2	0.0295487	0.506408	-	ENSAPLG00020015416(MUSTN1),ENSAPLG00020015441
BP	GO:0042450	arginine biosynthetic process via ornithine	0	2	2	2	0.0295487	0.506408	-	ENSAPLG00020016403(ASL),ENSAPLG00020016407
BP	GO:0043124	negative regulation of I-kappaB kinase/NF-kappaB signaling	2	0	2	2	0.0295487	0.506408	ENSAPLG00020004180(TNIP3),ENSAPLG00020005917(TNIP1)	-
BP	GO:0050688	regulation of defense response to virus	2	0	2	2	0.0295487	0.506408	ENSAPLG00020005489(GPATCH3),ENSAPLG00020005897(TRAF3)	-
BP	GO:0061035	regulation of cartilage development	0	2	2	2	0.0295487	0.506408	-	ENSAPLG00020009937(RFLNA),ENSAPLG00020017014(RFLNB)
BP	GO:0061181	regulation of chondrocyte development	0	2	2	2	0.0295487	0.506408	-	ENSAPLG00020009937(RFLNA),ENSAPLG00020017014(RFLNB)
BP	GO:0072376	protein activation cascade	1	1	2	2	0.0295487	0.506408	ENSAPLG00020017422(SERPINC1)	ENSAPLG00020011545(F13A1)
BP	GO:0072378	blood coagulation, fibrin clot formation	1	1	2	2	0.0295487	0.506408	ENSAPLG00020017422(SERPINC1)	ENSAPLG00020011545(F13A1)
BP	GO:0090100	positive regulation of transmembrane receptor protein serine/threonine kinase signaling pathway	0	2	2	2	0.0295487	0.506408	-	ENSAPLG00020005502,ENSAPLG00020005524
MF	GO:0004222	metalloendopeptidase activity	5	17	22	85	0.0295511	0.506408	ENSAPLG00020004000(ADAM20),ENSAPLG00020004694(ASTL),ENSAPLG00020006127,ENSAPLG00020008044(ADAM8),ENSAPLG00020009362	ENSAPLG00020000851(TLL1),ENSAPLG00020001413(YME1L1),ENSAPLG00020002412,ENSAPLG00020002717(MMP27),ENSAPLG00020005236(ADAMTS20),ENSAPLG00020006553(MMP16),ENSAPLG00020009169(ADAMTS12),ENSAPLG00020009875(ADAMTS18),ENSAPLG00020010999(ADAMTS7),ENSAPLG00020013082(ADAMTS15),ENSAPLG00020013088(ADAMTS8),ENSAPLG00020014302(ADAMTS17),ENSAPLG00020015055(MMEL1),ENSAPLG00020015167(MME),ENSAPLG00020016366(MMP2),…
MF	GO:0008188	neuropeptide receptor activity	1	10	11	35	0.029571	0.506408	ENSAPLG00020001073	ENSAPLG00020003442(NPY1R),ENSAPLG00020004275(NPY2R),ENSAPLG00020005576(SSTR5),ENSAPLG00020007090(NMUR2),ENSAPLG00020009308(OPRM1),ENSAPLG00020013107(NMBR),ENSAPLG00020013504,ENSAPLG00020013692(SSTR1),ENSAPLG00020017087(TACR1),ENSAPLG00020017649
MF	GO:0004056	argininosuccinate lyase activity	0	2	2	2	0.0298981	0.506408	-	ENSAPLG00020016403(ASL),ENSAPLG00020016407
MF	GO:0004735	pyrroline-5-carboxylate reductase activity	1	1	2	2	0.0298981	0.506408	ENSAPLG00020000130(PYCR3)	ENSAPLG00020004871
MF	GO:0004831	tyrosine-tRNA ligase activity	2	0	2	2	0.0298981	0.506408	ENSAPLG00020001917(YARS2),ENSAPLG00020010503(YARS1)	-
MF	GO:0004859	phospholipase inhibitor activity	0	2	2	2	0.0298981	0.506408	-	ENSAPLG00020002414(ANXA2),ENSAPLG00020009309(ANXA1)
MF	GO:0005161	platelet-derived growth factor receptor binding	0	2	2	2	0.0298981	0.506408	-	ENSAPLG00020000797(PDGFD),ENSAPLG00020003924(PDGFC)
MF	GO:0008124	4-alpha-hydroxytetrahydrobiopterin dehydratase activity	0	2	2	2	0.0298981	0.506408	-	ENSAPLG00020006380(PCBD1),ENSAPLG00020017583(PCBD2)
MF	GO:0016889	endodeoxyribonuclease activity, producing 3'-phosphomonoesters	1	1	2	2	0.0298981	0.506408	ENSAPLG00020016133(SPO11)	ENSAPLG00020007230(DNASE2B)
MF	GO:0031005	filamin binding	0	2	2	2	0.0298981	0.506408	-	ENSAPLG00020009937(RFLNA),ENSAPLG00020017014(RFLNB)
MF	GO:0035064	methylated histone binding	2	0	2	2	0.0298981	0.506408	ENSAPLG00020000865(L3MBTL2),ENSAPLG00020003407(ING4)	-
MF	GO:0035673	oligopeptide transmembrane transporter activity	1	1	2	2	0.0298981	0.506408	ENSAPLG00020011586(SLC15A1)	ENSAPLG00020013133(SLC15A2)
MF	GO:0044325	ion channel binding	1	1	2	2	0.0298981	0.506408	ENSAPLG00020008852(CBARP)	ENSAPLG00020016152(CAV3)
MF	GO:0055102	lipase inhibitor activity	0	2	2	2	0.0298981	0.506408	-	ENSAPLG00020002414(ANXA2),ENSAPLG00020009309(ANXA1)
MF	GO:0140034	methylation-dependent protein binding	2	0	2	2	0.0298981	0.506408	ENSAPLG00020000865(L3MBTL2),ENSAPLG00020003407(ING4)	-
BP	GO:0032269	negative regulation of cellular protein metabolic process	3	7	10	31	0.0300327	0.506408	ENSAPLG00020005917(TNIP1),ENSAPLG00020009244,ENSAPLG00020015253	ENSAPLG00020002936(KLHL40),ENSAPLG00020007034(PKIA),ENSAPLG00020011405(PAIP2B),ENSAPLG00020012890,ENSAPLG00020012892,ENSAPLG00020013283(PKIB),ENSAPLG00020016916(RECK)
BP	GO:0051248	negative regulation of protein metabolic process	3	7	10	31	0.0300327	0.506408	ENSAPLG00020005917(TNIP1),ENSAPLG00020009244,ENSAPLG00020015253	ENSAPLG00020002936(KLHL40),ENSAPLG00020007034(PKIA),ENSAPLG00020011405(PAIP2B),ENSAPLG00020012890,ENSAPLG00020012892,ENSAPLG00020013283(PKIB),ENSAPLG00020016916(RECK)
BP	GO:0072359	circulatory system development	3	7	10	31	0.0300327	0.506408	ENSAPLG00020007017(FOXS1),ENSAPLG00020010821(LEMD3),ENSAPLG00020012988(ANGPTL4)	ENSAPLG00020001207(ENPP2),ENSAPLG00020005927(ANGPT4),ENSAPLG00020006270,ENSAPLG00020008552(VASH2),ENSAPLG00020011670(VASH1),ENSAPLG00020013265(GJA1),ENSAPLG00020016916(RECK)
MF	GO:0046872	metal ion binding	81	157	238	1237	0.0310171	0.520528	ENSAPLG00020000126(WEE2),ENSAPLG00020000306(ZFC3H1),ENSAPLG00020000364(TRIM35),ENSAPLG00020000865(L3MBTL2),ENSAPLG00020001315,ENSAPLG00020001364,ENSAPLG00020001415(NUP42),ENSAPLG00020001741,ENSAPLG00020002097(SLC25A25),ENSAPLG00020002120,ENSAPLG00020002350,ENSAPLG00020002572,ENSAPLG00020003312,ENSAPLG00020003633(ZFAND2A),ENSAPLG00020003658(CYP2W1),ENSAPLG00020003724(RORC),ENSAPLG00020003945,ENSAP…	ENSAPLG00020000528(SMOC2),ENSAPLG00020000694(TPH2),ENSAPLG00020000709(TRIM67),ENSAPLG00020000727,ENSAPLG00020000747(TRHDE),ENSAPLG00020000811(FKBP14),ENSAPLG00020000826,ENSAPLG00020000833(RGN),ENSAPLG00020000851(TLL1),ENSAPLG00020000860(CPE),ENSAPLG00020000981(APP),ENSAPLG00020001207(ENPP2),ENSAPLG00020001850(GART),ENSAPLG00020002045(CALML4),ENSAPLG00020002308(OTUD7A),ENSAPLG00020002412,ENSAPLG00…
BP	GO:0055072	iron ion homeostasis	0	6	6	15	0.0314178	0.524766	-	ENSAPLG00020004337,ENSAPLG00020005502,ENSAPLG00020005524,ENSAPLG00020009561,ENSAPLG00020009579(ACO1),ENSAPLG00020009735(HJV)
MF	GO:0005164	tumor necrosis factor receptor binding	6	0	6	15	0.0322849	0.531724	ENSAPLG00020005897(TRAF3),ENSAPLG00020006541(TNFSF13B),ENSAPLG00020006864(TRAF6),ENSAPLG00020015388,ENSAPLG00020015390(FASLG),ENSAPLG00020016396(TNFSF15)	-
MF	GO:0032813	tumor necrosis factor receptor superfamily binding	6	0	6	15	0.0322849	0.531724	ENSAPLG00020005897(TRAF3),ENSAPLG00020006541(TNFSF13B),ENSAPLG00020006864(TRAF6),ENSAPLG00020015388,ENSAPLG00020015390(FASLG),ENSAPLG00020016396(TNFSF15)	-
MF	GO:0042803	protein homodimerization activity	1	5	6	15	0.0322849	0.531724	ENSAPLG00020004006(GPD1)	ENSAPLG00020006175,ENSAPLG00020008481,ENSAPLG00020010165(CDH13),ENSAPLG00020013043(JAM3),ENSAPLG00020014800(GPD1L)
BP	GO:0016051	carbohydrate biosynthetic process	2	5	7	19	0.0326442	0.535153	ENSAPLG00020000599,ENSAPLG00020007357(GYS2)	ENSAPLG00020000088(GBE1),ENSAPLG00020001894(CHST10),ENSAPLG00020004887(CHST9),ENSAPLG00020005147(GPI),ENSAPLG00020016277(FAM3C)
MF	GO:0004180	carboxypeptidase activity	1	7	8	23	0.0335496	0.539879	ENSAPLG00020015398(AGBL5)	ENSAPLG00020000860(CPE),ENSAPLG00020002907(AGBL1),ENSAPLG00020005033,ENSAPLG00020011348(CPM),ENSAPLG00020014059,ENSAPLG00020014642(CPA6),ENSAPLG00020017908(CPXM2)
CC	GO:0012507	ER to Golgi transport vesicle membrane	0	4	4	8	0.0336626	0.539879	-	ENSAPLG00020004346,ENSAPLG00020004435,ENSAPLG00020013688(SEC23A),ENSAPLG00020016196(SEC13)
CC	GO:0030127	COPII vesicle coat	0	4	4	8	0.0336626	0.539879	-	ENSAPLG00020004346,ENSAPLG00020004435,ENSAPLG00020013688(SEC23A),ENSAPLG00020016196(SEC13)
CC	GO:0030134	COPII-coated ER to Golgi transport vesicle	0	4	4	8	0.0336626	0.539879	-	ENSAPLG00020004346,ENSAPLG00020004435,ENSAPLG00020013688(SEC23A),ENSAPLG00020016196(SEC13)
BP	GO:0001539	cilium or flagellum-dependent cell motility	2	2	4	8	0.0339997	0.539879	ENSAPLG00020017125,ENSAPLG00020017128	ENSAPLG00020012617,ENSAPLG00020017572
BP	GO:0048589	developmental growth	1	3	4	8	0.0339997	0.539879	ENSAPLG00020004876(SP2)	ENSAPLG00020015416(MUSTN1),ENSAPLG00020015441,ENSAPLG00020017187(DPYSL2)
BP	GO:0060285	cilium-dependent cell motility	2	2	4	8	0.0339997	0.539879	ENSAPLG00020017125,ENSAPLG00020017128	ENSAPLG00020012617,ENSAPLG00020017572
MF	GO:0008201	heparin binding	1	3	4	8	0.0346921	0.543561	ENSAPLG00020017422(SERPINC1)	ENSAPLG00020000981(APP),ENSAPLG00020009384,ENSAPLG00020013148
MF	GO:0016742	hydroxymethyl-, formyl- and related transferase activity	2	2	4	8	0.0346921	0.543561	ENSAPLG00020013331,ENSAPLG00020014379(MTFMT)	ENSAPLG00020001850(GART),ENSAPLG00020018036(ALDH1L2)
MF	GO:0022884	macromolecule transmembrane transporter activity	1	3	4	8	0.0346921	0.543561	ENSAPLG00020016951(TIMM17A)	ENSAPLG00020005392,ENSAPLG00020005425,ENSAPLG00020005677
BP	GO:0044281	small molecule metabolic process	26	57	83	401	0.0350801	0.547219	ENSAPLG00020000130(PYCR3),ENSAPLG00020001602,ENSAPLG00020001732,ENSAPLG00020001812,ENSAPLG00020001917(YARS2),ENSAPLG00020002005(DALRD3),ENSAPLG00020003110(PMM1),ENSAPLG00020003872(ELOVL7),ENSAPLG00020004032,ENSAPLG00020006333(APRT),ENSAPLG00020008706(NPR2),ENSAPLG00020008735,ENSAPLG00020008835(TAT),ENSAPLG00020009541,ENSAPLG00020009544(HK2),ENSAPLG00020010503(YARS1),ENSAPLG00020013192,ENSAPLG0002…	ENSAPLG00020000072(BCAT1),ENSAPLG00020000467(ASNS),ENSAPLG00020000687(GNPAT),ENSAPLG00020000694(TPH2),ENSAPLG00020001010(ESD),ENSAPLG00020001149(PRTFDC1),ENSAPLG00020001850(GART),ENSAPLG00020002449(ACOX2),ENSAPLG00020002552(TPI1),ENSAPLG00020003121(ACSS1),ENSAPLG00020003200(PTS),ENSAPLG00020003863(ALDOC),ENSAPLG00020004266(GUCY1A1),ENSAPLG00020004501(GALK2),ENSAPLG00020004871,ENSAPLG00020005118(A…
BP	GO:0006816	calcium ion transport	3	11	14	50	0.0384447	0.581308	ENSAPLG00020001470(SARAF),ENSAPLG00020008852(CBARP),ENSAPLG00020009893(CACNA1E)	ENSAPLG00020000379(CACNG2),ENSAPLG00020001796(TRPC4),ENSAPLG00020004128(SLC8A3),ENSAPLG00020004616(CACNG5),ENSAPLG00020004624(CACNG4),ENSAPLG00020004629(CACNG1),ENSAPLG00020006047(GEM),ENSAPLG00020006241(CACNA1G),ENSAPLG00020008311(MICU2),ENSAPLG00020013237(PLN),ENSAPLG00020015273(CACNA1S)
BP	GO:0006072	glycerol-3-phosphate metabolic process	1	2	3	5	0.0385787	0.581308	ENSAPLG00020004006(GPD1)	ENSAPLG00020006175,ENSAPLG00020014800(GPD1L)
BP	GO:0006560	proline metabolic process	1	2	3	5	0.0385787	0.581308	ENSAPLG00020000130(PYCR3)	ENSAPLG00020004871,ENSAPLG00020016652(ALDH18A1)
BP	GO:0045995	regulation of embryonic development	0	3	3	5	0.0385787	0.581308	-	ENSAPLG00020005972(LAMA2),ENSAPLG00020008997(LAMA4),ENSAPLG00020013972(LAMA1)
BP	GO:0052646	alditol phosphate metabolic process	1	2	3	5	0.0385787	0.581308	ENSAPLG00020004006(GPD1)	ENSAPLG00020006175,ENSAPLG00020014800(GPD1L)
BP	GO:0055001	muscle cell development	0	3	3	5	0.0385787	0.581308	-	ENSAPLG00020002936(KLHL40),ENSAPLG00020008254,ENSAPLG00020011643(KLHL41)
BP	GO:0055002	striated muscle cell development	0	3	3	5	0.0385787	0.581308	-	ENSAPLG00020002936(KLHL40),ENSAPLG00020008254,ENSAPLG00020011643(KLHL41)
BP	GO:1902749	regulation of cell cycle G2/M phase transition	3	0	3	5	0.0385787	0.581308	ENSAPLG00020002288(TICRR),ENSAPLG00020011641(CDC25A),ENSAPLG00020017791	-
MF	GO:0008318	protein prenyltransferase activity	3	0	3	5	0.0392024	0.588202	ENSAPLG00020002347(RABGGTB),ENSAPLG00020002580,ENSAPLG00020009145(PTAR1)	-
BP	GO:0001933	negative regulation of protein phosphorylation	1	4	5	12	0.0409204	0.600404	ENSAPLG00020005917(TNIP1)	ENSAPLG00020007034(PKIA),ENSAPLG00020012890,ENSAPLG00020012892,ENSAPLG00020013283(PKIB)
BP	GO:0008217	regulation of blood pressure	1	4	5	12	0.0409204	0.600404	ENSAPLG00020008116	ENSAPLG00020001973(AGT),ENSAPLG00020004804(EDNRA),ENSAPLG00020009102(UTS2R),ENSAPLG00020015037(PTGS1)
BP	GO:0009617	response to bacterium	4	1	5	12	0.0409204	0.600404	ENSAPLG00020004180(TNIP3),ENSAPLG00020004409(TLR2),ENSAPLG00020006141,ENSAPLG00020012724	ENSAPLG00020017628(COCH)
BP	GO:0042326	negative regulation of phosphorylation	1	4	5	12	0.0409204	0.600404	ENSAPLG00020005917(TNIP1)	ENSAPLG00020007034(PKIA),ENSAPLG00020012890,ENSAPLG00020012892,ENSAPLG00020013283(PKIB)
MF	GO:0005249	voltage-gated potassium channel activity	5	12	17	64	0.0411481	0.600404	ENSAPLG00020003075(KCNE3),ENSAPLG00020007791(CNGA2),ENSAPLG00020008242(HCN2),ENSAPLG00020012590(KCNE5),ENSAPLG00020012625(KCNA5)	ENSAPLG00020002068(KCNF1),ENSAPLG00020003394(KCNJ2),ENSAPLG00020003882(KCNS2),ENSAPLG00020004880(KCNB2),ENSAPLG00020005583(KCNJ6),ENSAPLG00020005768,ENSAPLG00020006734,ENSAPLG00020007371(KCNJ8),ENSAPLG00020009398(KCNV2),ENSAPLG00020009872(KCNH6),ENSAPLG00020013505(KCNQ3),ENSAPLG00020016041(KCNG1)
BP	GO:0001944	vasculature development	3	5	8	24	0.0415748	0.600404	ENSAPLG00020007017(FOXS1),ENSAPLG00020010821(LEMD3),ENSAPLG00020012988(ANGPTL4)	ENSAPLG00020001207(ENPP2),ENSAPLG00020005927(ANGPT4),ENSAPLG00020008552(VASH2),ENSAPLG00020011670(VASH1),ENSAPLG00020016916(RECK)
BP	GO:0072358	cardiovascular system development	3	5	8	24	0.0415748	0.600404	ENSAPLG00020007017(FOXS1),ENSAPLG00020010821(LEMD3),ENSAPLG00020012988(ANGPTL4)	ENSAPLG00020001207(ENPP2),ENSAPLG00020005927(ANGPT4),ENSAPLG00020008552(VASH2),ENSAPLG00020011670(VASH1),ENSAPLG00020016916(RECK)
BP	GO:0000902	cell morphogenesis	2	9	11	37	0.0419695	0.600404	ENSAPLG00020000900(TBCCD1),ENSAPLG00020013967(FMNL3)	ENSAPLG00020000168(ROBO1),ENSAPLG00020000901(RP2),ENSAPLG00020005502,ENSAPLG00020005524,ENSAPLG00020006800(CRMP1),ENSAPLG00020012033(CAP2),ENSAPLG00020015556(PALMD),ENSAPLG00020016053(CNTN4),ENSAPLG00020017187(DPYSL2)
BP	GO:0044057	regulation of system process	2	5	7	20	0.0429858	0.600404	ENSAPLG00020014545(EDN2),ENSAPLG00020016025(EDN1)	ENSAPLG00020001271(TNNT3),ENSAPLG00020005452(EDN3),ENSAPLG00020010502(ADRA2C),ENSAPLG00020015626(TNNT2),ENSAPLG00020017173
BP	GO:0044272	sulfur compound biosynthetic process	1	6	7	20	0.0429858	0.600404	ENSAPLG00020009377(MAT2A)	ENSAPLG00020003121(ACSS1),ENSAPLG00020004191,ENSAPLG00020005118(ADI1),ENSAPLG00020007653,ENSAPLG00020011881(TPK1),ENSAPLG00020014371
BP	GO:0050727	regulation of inflammatory response	5	1	6	16	0.0431493	0.600404	ENSAPLG00020004369,ENSAPLG00020004409(TLR2),ENSAPLG00020005917(TNIP1),ENSAPLG00020007280,ENSAPLG00020012724	ENSAPLG00020006919(FABP4)
BP	GO:0097485	neuron projection guidance	0	6	6	16	0.0431493	0.600404	-	ENSAPLG00020000168(ROBO1),ENSAPLG00020005502,ENSAPLG00020005524,ENSAPLG00020006800(CRMP1),ENSAPLG00020016053(CNTN4),ENSAPLG00020017187(DPYSL2)
BP	GO:1901987	regulation of cell cycle phase transition	6	0	6	16	0.0431493	0.600404	ENSAPLG00020002288(TICRR),ENSAPLG00020009212(CDC23),ENSAPLG00020009250(MAD2L1BP),ENSAPLG00020009820(AURKB),ENSAPLG00020011641(CDC25A),ENSAPLG00020017791	-
MF	GO:0042802	identical protein binding	2	5	7	20	0.0442558	0.600404	ENSAPLG00020003965(CEP57),ENSAPLG00020004006(GPD1)	ENSAPLG00020006175,ENSAPLG00020008481,ENSAPLG00020010165(CDH13),ENSAPLG00020013043(JAM3),ENSAPLG00020014800(GPD1L)
MF	GO:0005245	voltage-gated calcium channel activity	1	5	6	16	0.0442947	0.600404	ENSAPLG00020009893(CACNA1E)	ENSAPLG00020000379(CACNG2),ENSAPLG00020004624(CACNG4),ENSAPLG00020004629(CACNG1),ENSAPLG00020006241(CACNA1G),ENSAPLG00020015273(CACNA1S)
MF	GO:0003700	DNA-binding transcription factor activity	44	40	84	408	0.0443627	0.600404	ENSAPLG00020000030,ENSAPLG00020001381(E2F7),ENSAPLG00020002318,ENSAPLG00020002340,ENSAPLG00020002454,ENSAPLG00020002572,ENSAPLG00020003131(RFX5),ENSAPLG00020003498(MYRF),ENSAPLG00020003724(RORC),ENSAPLG00020004059,ENSAPLG00020005389(TLX1),ENSAPLG00020005842(GATA6),ENSAPLG00020006189,ENSAPLG00020006342(IRF1),ENSAPLG00020006780(MYCL),ENSAPLG00020007017(FOXS1),ENSAPLG00020007031,ENSAPLG00020007441(M…	ENSAPLG00020000533(ALX1),ENSAPLG00020001011(HOXA7),ENSAPLG00020001014(HOXA5),ENSAPLG00020001030(HOXA6),ENSAPLG00020001826(MEOX2),ENSAPLG00020002664(AR),ENSAPLG00020002939(HOXB8),ENSAPLG00020002945(HOXB7),ENSAPLG00020002980(HOXB3),ENSAPLG00020003316,ENSAPLG00020005263(SIM2),ENSAPLG00020005466(SIX2),ENSAPLG00020005554(NR5A2),ENSAPLG00020006278(RUNX1T1),ENSAPLG00020006555(SIX1),ENSAPLG00020007131(SP…
MF	GO:0043167	ion binding	217	270	487	2646	0.044416	0.600404	ENSAPLG00020000126(WEE2),ENSAPLG00020000286(MMAA),ENSAPLG00020000306(ZFC3H1),ENSAPLG00020000364(TRIM35),ENSAPLG00020000465(DNAJC27),ENSAPLG00020000609,ENSAPLG00020000849(ABCG1),ENSAPLG00020000865(L3MBTL2),ENSAPLG00020001090(PRAG1),ENSAPLG00020001200(GRK2),ENSAPLG00020001315,ENSAPLG00020001339(MASTL),ENSAPLG00020001364,ENSAPLG00020001383(PAK1),ENSAPLG00020001415(NUP42),ENSAPLG00020001445(UCK2),ENS…	ENSAPLG00020000069(PRKCQ),ENSAPLG00020000075(MYLK4),ENSAPLG00020000088(GBE1),ENSAPLG00020000419(ABCE1),ENSAPLG00020000528(SMOC2),ENSAPLG00020000537(RAB39A),ENSAPLG00020000538(ARL5B),ENSAPLG00020000694(TPH2),ENSAPLG00020000702(SRP54),ENSAPLG00020000709(TRIM67),ENSAPLG00020000727,ENSAPLG00020000747(TRHDE),ENSAPLG00020000811(FKBP14),ENSAPLG00020000826,ENSAPLG00020000833(RGN),ENSAPLG00020000851(TLL1)…
BP	GO:0032787	monocarboxylic acid metabolic process	2	15	17	65	0.044702	0.600404	ENSAPLG00020003872(ELOVL7),ENSAPLG00020009544(HK2)	ENSAPLG00020000467(ASNS),ENSAPLG00020002449(ACOX2),ENSAPLG00020002552(TPI1),ENSAPLG00020003121(ACSS1),ENSAPLG00020003863(ALDOC),ENSAPLG00020005147(GPI),ENSAPLG00020006251(ACADL),ENSAPLG00020007211(RDH10),ENSAPLG00020008450(CRYL1),ENSAPLG00020009542(PFKM),ENSAPLG00020009942(ACOX3),ENSAPLG00020010068(ENO1),ENSAPLG00020015037(PTGS1),ENSAPLG00020015715(CRABP1),ENSAPLG00020017546(HADH)
CC	GO:0110165	cellular anatomical entity	363	496	859	4959	0.0456724	0.600404	ENSAPLG00020000126(WEE2),ENSAPLG00020000162,ENSAPLG00020000397,ENSAPLG00020000434,ENSAPLG00020000476(ADGRF2),ENSAPLG00020000490(CENPO),ENSAPLG00020000573(SFMBT2),ENSAPLG00020000599,ENSAPLG00020000733(CLCN1),ENSAPLG00020000820(TMPRSS3),ENSAPLG00020000837(DRD4),ENSAPLG00020000849(ABCG1),ENSAPLG00020000865(L3MBTL2),ENSAPLG00020001073,ENSAPLG00020001216(MCM10),ENSAPLG00020001297(NIPA1),ENSAPLG0002000…	ENSAPLG00020000135(MPC1),ENSAPLG00020000185(LGR5),ENSAPLG00020000187(TMEM182),ENSAPLG00020000251(YIPF7),ENSAPLG00020000264(ANOS1),ENSAPLG00020000342(SLC39A8),ENSAPLG00020000370(SERPINB11),ENSAPLG00020000379(CACNG2),ENSAPLG00020000389,ENSAPLG00020000487,ENSAPLG00020000528(SMOC2),ENSAPLG00020000649(TSPAN5),ENSAPLG00020000687(GNPAT),ENSAPLG00020000699(SIAH3),ENSAPLG00020000702(SRP54),ENSAPLG00020000…
BP	GO:0098609	cell-cell adhesion	7	20	27	114	0.0464082	0.600404	ENSAPLG00020001847(PKP3),ENSAPLG00020014392(CDHR1),ENSAPLG00020014407,ENSAPLG00020014727,ENSAPLG00020014736,ENSAPLG00020015306(MPZL2),ENSAPLG00020015965	ENSAPLG00020001722(CTNND2),ENSAPLG00020002994(PCDH10),ENSAPLG00020004368,ENSAPLG00020004377,ENSAPLG00020005063(CDH2),ENSAPLG00020005367(CLSTN2),ENSAPLG00020005503,ENSAPLG00020005609(CDH4),ENSAPLG00020005845,ENSAPLG00020005856,ENSAPLG00020006404(CDH15),ENSAPLG00020006944(PAG1),ENSAPLG00020009851(CDH11),ENSAPLG00020010165(CDH13),ENSAPLG00020011388(CDH20),ENSAPLG00020011429(CDH6),ENSAPLG00020013949,…
BP	GO:0006665	sphingolipid metabolic process	6	3	9	29	0.0488647	0.600404	ENSAPLG00020006500(DEGS2),ENSAPLG00020008185(ACER2),ENSAPLG00020008751(GBA2),ENSAPLG00020008839,ENSAPLG00020010516(SERINC3),ENSAPLG00020014542(SERINC2)	ENSAPLG00020005349(SERINC5),ENSAPLG00020013278(SERINC1),ENSAPLG00020018066(ORMDL3)
MF	GO:0008238	exopeptidase activity	2	13	15	56	0.0495803	0.600404	ENSAPLG00020008478(METAP1D),ENSAPLG00020015398(AGBL5)	ENSAPLG00020000747(TRHDE),ENSAPLG00020000860(CPE),ENSAPLG00020002057,ENSAPLG00020002907(AGBL1),ENSAPLG00020004039(CPQ),ENSAPLG00020005033,ENSAPLG00020011348(CPM),ENSAPLG00020014059,ENSAPLG00020014642(CPA6),ENSAPLG00020014792(GGH),ENSAPLG00020016380,ENSAPLG00020017527(ENPEP),ENSAPLG00020017908(CPXM2)
BP	GO:0042060	wound healing	3	8	11	38	0.0502243	0.600404	ENSAPLG00020008527(F2RL1),ENSAPLG00020014407,ENSAPLG00020017422(SERPINC1)	ENSAPLG00020004010,ENSAPLG00020004306(FGG),ENSAPLG00020010502(ADRA2C),ENSAPLG00020011545(F13A1),ENSAPLG00020015144(P2RY1),ENSAPLG00020015416(MUSTN1),ENSAPLG00020015441,ENSAPLG00020015462(PROS1)
MF	GO:0019838	growth factor binding	2	7	9	29	0.050543	0.600404	ENSAPLG00020006996(CCN1),ENSAPLG00020017111	ENSAPLG00020001266(CCN3),ENSAPLG00020009926(HTRA3),ENSAPLG00020010242,ENSAPLG00020011518(IGFBP5),ENSAPLG00020011592,ENSAPLG00020017945(HTRA1),ENSAPLG00020018129
BP	GO:0002376	immune system process	27	13	40	181	0.0508162	0.600404	ENSAPLG00020000030,ENSAPLG00020003501,ENSAPLG00020004409(TLR2),ENSAPLG00020005174,ENSAPLG00020005489(GPATCH3),ENSAPLG00020005897(TRAF3),ENSAPLG00020006141,ENSAPLG00020006342(IRF1),ENSAPLG00020006541(TNFSF13B),ENSAPLG00020006615(TAP1),ENSAPLG00020006670,ENSAPLG00020008440(CFD),ENSAPLG00020009045(LIF),ENSAPLG00020009074(SH2B3),ENSAPLG00020011064,ENSAPLG00020011279(SOCS1),ENSAPLG00020012177,ENSAPLG0…	ENSAPLG00020001207(ENPP2),ENSAPLG00020001614(CD36),ENSAPLG00020002386(IL15),ENSAPLG00020003281(PIANP),ENSAPLG00020003571,ENSAPLG00020006944(PAG1),ENSAPLG00020009558(C7),ENSAPLG00020011550(LY86),ENSAPLG00020013206(NDRG1),ENSAPLG00020016449,ENSAPLG00020016514(C1QB),ENSAPLG00020016518(C1QA),ENSAPLG00020017628(COCH)
BP	GO:0009605	response to external stimulus	17	11	28	120	0.0510644	0.600404	ENSAPLG00020000030,ENSAPLG00020004180(TNIP3),ENSAPLG00020004369,ENSAPLG00020004409(TLR2),ENSAPLG00020005174,ENSAPLG00020005489(GPATCH3),ENSAPLG00020005897(TRAF3),ENSAPLG00020005917(TNIP1),ENSAPLG00020006141,ENSAPLG00020007280,ENSAPLG00020008440(CFD),ENSAPLG00020011064,ENSAPLG00020011279(SOCS1),ENSAPLG00020012177,ENSAPLG00020012724,ENSAPLG00020015795(OASL),ENSAPLG00020017422(SERPINC1)	ENSAPLG00020000168(ROBO1),ENSAPLG00020001207(ENPP2),ENSAPLG00020005502,ENSAPLG00020005524,ENSAPLG00020006800(CRMP1),ENSAPLG00020006919(FABP4),ENSAPLG00020014064(C3AR1),ENSAPLG00020015462(PROS1),ENSAPLG00020016053(CNTN4),ENSAPLG00020017187(DPYSL2),ENSAPLG00020017628(COCH)
BP	GO:0007399	nervous system development	5	22	27	115	0.0510887	0.600404	ENSAPLG00020003060(SCLT1),ENSAPLG00020003098(SPRY3),ENSAPLG00020008022(NRN1L),ENSAPLG00020008949(ENC1),ENSAPLG00020013342	ENSAPLG00020000168(ROBO1),ENSAPLG00020000981(APP),ENSAPLG00020001963(RELN),ENSAPLG00020002040,ENSAPLG00020002883(OLFM1),ENSAPLG00020003373(NCMAP),ENSAPLG00020004804(EDNRA),ENSAPLG00020004886(CNTN1),ENSAPLG00020005349(SERINC5),ENSAPLG00020005502,ENSAPLG00020005524,ENSAPLG00020006766(FGF14),ENSAPLG00020006800(CRMP1),ENSAPLG00020008019(DSCAM),ENSAPLG00020008661(PLPPR1),ENSAPLG00020009206,ENSAPLG0002…
BP	GO:0006928	movement of cell or subcellular component	20	17	37	166	0.052479	0.600404	ENSAPLG00020001882(DNAH5),ENSAPLG00020002815,ENSAPLG00020005174,ENSAPLG00020005973(KIF6),ENSAPLG00020008406(DNAH8),ENSAPLG00020008501(KIFC3),ENSAPLG00020009943,ENSAPLG00020009947,ENSAPLG00020009952,ENSAPLG00020011064,ENSAPLG00020011332,ENSAPLG00020013882(DNAH7),ENSAPLG00020013967(FMNL3),ENSAPLG00020015240,ENSAPLG00020015397,ENSAPLG00020015845,ENSAPLG00020015947(KIF17),ENSAPLG00020017125,ENSAPLG00…	ENSAPLG00020000168(ROBO1),ENSAPLG00020000533(ALX1),ENSAPLG00020001207(ENPP2),ENSAPLG00020001963(RELN),ENSAPLG00020005502,ENSAPLG00020005524,ENSAPLG00020005972(LAMA2),ENSAPLG00020006188(DYNC1H1),ENSAPLG00020006800(CRMP1),ENSAPLG00020008997(LAMA4),ENSAPLG00020009128,ENSAPLG00020012617,ENSAPLG00020013972(LAMA1),ENSAPLG00020016053(CNTN4),ENSAPLG00020017187(DPYSL2),ENSAPLG00020017572,ENSAPLG0002001830…
CC	GO:0016010	dystrophin-associated glycoprotein complex	1	3	4	9	0.0525346	0.600404	ENSAPLG00020002120	ENSAPLG00020007727(SGCD),ENSAPLG00020008141(SGCG),ENSAPLG00020011746(SGCB)
CC	GO:0090665	glycoprotein complex	1	3	4	9	0.0525346	0.600404	ENSAPLG00020002120	ENSAPLG00020007727(SGCD),ENSAPLG00020008141(SGCG),ENSAPLG00020011746(SGCB)
BP	GO:0009755	hormone-mediated signaling pathway	1	3	4	9	0.0530314	0.600404	ENSAPLG00020005275(AGRP)	ENSAPLG00020002664(AR),ENSAPLG00020010641(ASIP),ENSAPLG00020013603(NR3C1)
BP	GO:0050663	cytokine secretion	3	1	4	9	0.0530314	0.600404	ENSAPLG00020004409(TLR2),ENSAPLG00020012724,ENSAPLG00020013414(PANX3)	ENSAPLG00020004204(PANX1)
BP	GO:0050707	regulation of cytokine secretion	3	1	4	9	0.0530314	0.600404	ENSAPLG00020004409(TLR2),ENSAPLG00020012724,ENSAPLG00020013414(PANX3)	ENSAPLG00020004204(PANX1)
MF	GO:0016840	carbon-nitrogen lyase activity	0	4	4	9	0.0540603	0.600404	-	ENSAPLG00020000441(CHAC1),ENSAPLG00020003102(APMAP),ENSAPLG00020016403(ASL),ENSAPLG00020016407
BP	GO:0042221	response to chemical	19	27	46	213	0.054184	0.600404	ENSAPLG00020000030,ENSAPLG00020000178,ENSAPLG00020000306(ZFC3H1),ENSAPLG00020000837(DRD4),ENSAPLG00020004180(TNIP3),ENSAPLG00020004409(TLR2),ENSAPLG00020004948(FGF4),ENSAPLG00020005174,ENSAPLG00020005275(AGRP),ENSAPLG00020005897(TRAF3),ENSAPLG00020006420(JKAMP),ENSAPLG00020008864,ENSAPLG00020009515,ENSAPLG00020011064,ENSAPLG00020011279(SOCS1),ENSAPLG00020012177,ENSAPLG00020012724,ENSAPLG000200151…	ENSAPLG00020000168(ROBO1),ENSAPLG00020001010(ESD),ENSAPLG00020001207(ENPP2),ENSAPLG00020002664(AR),ENSAPLG00020003640(FGF2),ENSAPLG00020004015(SESN3),ENSAPLG00020004515(FGF7),ENSAPLG00020005502,ENSAPLG00020005524,ENSAPLG00020006192(NSG2),ENSAPLG00020006202,ENSAPLG00020006800(CRMP1),ENSAPLG00020009387(CYGB),ENSAPLG00020009579(ACO1),ENSAPLG00020009735(HJV),ENSAPLG00020010641(ASIP),ENSAPLG0002001208…
BP	GO:0070838	divalent metal ion transport	4	11	15	57	0.0543794	0.600404	ENSAPLG00020001297(NIPA1),ENSAPLG00020001470(SARAF),ENSAPLG00020008852(CBARP),ENSAPLG00020009893(CACNA1E)	ENSAPLG00020000379(CACNG2),ENSAPLG00020001796(TRPC4),ENSAPLG00020004128(SLC8A3),ENSAPLG00020004616(CACNG5),ENSAPLG00020004624(CACNG4),ENSAPLG00020004629(CACNG1),ENSAPLG00020006047(GEM),ENSAPLG00020006241(CACNA1G),ENSAPLG00020008311(MICU2),ENSAPLG00020013237(PLN),ENSAPLG00020015273(CACNA1S)
BP	GO:0072511	divalent inorganic cation transport	4	11	15	57	0.0543794	0.600404	ENSAPLG00020001297(NIPA1),ENSAPLG00020001470(SARAF),ENSAPLG00020008852(CBARP),ENSAPLG00020009893(CACNA1E)	ENSAPLG00020000379(CACNG2),ENSAPLG00020001796(TRPC4),ENSAPLG00020004128(SLC8A3),ENSAPLG00020004616(CACNG5),ENSAPLG00020004624(CACNG4),ENSAPLG00020004629(CACNG1),ENSAPLG00020006047(GEM),ENSAPLG00020006241(CACNA1G),ENSAPLG00020008311(MICU2),ENSAPLG00020013237(PLN),ENSAPLG00020015273(CACNA1S)
MF	GO:0016614	oxidoreductase activity, acting on CH-OH group of donors	4	10	14	52	0.0544642	0.600404	ENSAPLG00020004006(GPD1),ENSAPLG00020008733,ENSAPLG00020008821,ENSAPLG00020015391	ENSAPLG00020002792(CHDH),ENSAPLG00020006175,ENSAPLG00020007211(RDH10),ENSAPLG00020007366,ENSAPLG00020008091,ENSAPLG00020008450(CRYL1),ENSAPLG00020009878(ME1),ENSAPLG00020012311(CTBP1),ENSAPLG00020014800(GPD1L),ENSAPLG00020017546(HADH)
MF	GO:0005261	cation channel activity	9	32	41	186	0.0548257	0.600404	ENSAPLG00020002102(TRPM1),ENSAPLG00020003075(KCNE3),ENSAPLG00020007791(CNGA2),ENSAPLG00020008242(HCN2),ENSAPLG00020009893(CACNA1E),ENSAPLG00020011849(KCNMB4),ENSAPLG00020012590(KCNE5),ENSAPLG00020012625(KCNA5),ENSAPLG00020015100(MCOLN1)	ENSAPLG00020000379(CACNG2),ENSAPLG00020000944(TMEM37),ENSAPLG00020001513(CNGA3),ENSAPLG00020001720,ENSAPLG00020001796(TRPC4),ENSAPLG00020002068(KCNF1),ENSAPLG00020003323(SCNN1B),ENSAPLG00020003394(KCNJ2),ENSAPLG00020003882(KCNS2),ENSAPLG00020004624(CACNG4),ENSAPLG00020004629(CACNG1),ENSAPLG00020004880(KCNB2),ENSAPLG00020005583(KCNJ6),ENSAPLG00020005618(CHRNA1),ENSAPLG00020005768,ENSAPLG0002000624…
BP	GO:0003012	muscle system process	2	5	7	21	0.0552259	0.600404	ENSAPLG00020007038(BDKRB2),ENSAPLG00020016952(LMOD1)	ENSAPLG00020001271(TNNT3),ENSAPLG00020010502(ADRA2C),ENSAPLG00020015144(P2RY1),ENSAPLG00020015626(TNNT2),ENSAPLG00020017173
BP	GO:0031329	regulation of cellular catabolic process	2	5	7	21	0.0552259	0.600404	ENSAPLG00020009244,ENSAPLG00020015253	ENSAPLG00020005441,ENSAPLG00020006411(PNPLA3),ENSAPLG00020015940(TP53INP2),ENSAPLG00020016685(DCN),ENSAPLG00020016938(DRAM2)
CC	GO:0030658	transport vesicle membrane	0	5	5	13	0.0567053	0.600404	-	ENSAPLG00020004346,ENSAPLG00020004435,ENSAPLG00020004787(CLTCL1),ENSAPLG00020013688(SEC23A),ENSAPLG00020016196(SEC13)
MF	GO:0016835	carbon-oxygen lyase activity	1	9	10	34	0.056739	0.600404	ENSAPLG00020012443(UROC1)	ENSAPLG00020003200(PTS),ENSAPLG00020006380(PCBD1),ENSAPLG00020006693,ENSAPLG00020006719,ENSAPLG00020009579(ACO1),ENSAPLG00020010068(ENO1),ENSAPLG00020013749(CA10),ENSAPLG00020014820(CA8),ENSAPLG00020017583(PCBD2)
MF	GO:0016620	oxidoreductase activity, acting on the aldehyde or oxo group of donors, NAD or NADP as acceptor	1	6	7	21	0.0567987	0.600404	ENSAPLG00020012850(ALDH8A1)	ENSAPLG00020003733(ALDH7A1),ENSAPLG00020009324,ENSAPLG00020013539(ALDH1A2),ENSAPLG00020014317(ALDH1A3),ENSAPLG00020016652(ALDH18A1),ENSAPLG00020018036(ALDH1L2)
BP	GO:0048583	regulation of response to stimulus	27	28	55	261	0.0569606	0.600404	ENSAPLG00020002367,ENSAPLG00020003098(SPRY3),ENSAPLG00020004180(TNIP3),ENSAPLG00020004369,ENSAPLG00020004409(TLR2),ENSAPLG00020004576(CYTH1),ENSAPLG00020004683,ENSAPLG00020005489(GPATCH3),ENSAPLG00020005897(TRAF3),ENSAPLG00020005917(TNIP1),ENSAPLG00020006342(IRF1),ENSAPLG00020006864(TRAF6),ENSAPLG00020007280,ENSAPLG00020008440(CFD),ENSAPLG00020010821(LEMD3),ENSAPLG00020010855,ENSAPLG00020011050,E…	ENSAPLG00020003281(PIANP),ENSAPLG00020003877(UACA),ENSAPLG00020004015(SESN3),ENSAPLG00020005063(CDH2),ENSAPLG00020005376(RSPO3),ENSAPLG00020005502,ENSAPLG00020005511(RGS10),ENSAPLG00020005524,ENSAPLG00020006919(FABP4),ENSAPLG00020008923,ENSAPLG00020009203(CAVIN4),ENSAPLG00020009558(C7),ENSAPLG00020011933(RAMP3),ENSAPLG00020012206(GPC3),ENSAPLG00020012249,ENSAPLG00020012743(AKAP12),ENSAPLG00020013…
BP	GO:0007409	axonogenesis	0	6	6	17	0.057286	0.600404	-	ENSAPLG00020000168(ROBO1),ENSAPLG00020005502,ENSAPLG00020005524,ENSAPLG00020006800(CRMP1),ENSAPLG00020016053(CNTN4),ENSAPLG00020017187(DPYSL2)
BP	GO:0043066	negative regulation of apoptotic process	6	0	6	17	0.057286	0.600404	ENSAPLG00020004645(SOCS3),ENSAPLG00020009028,ENSAPLG00020012988(ANGPTL4),ENSAPLG00020015700(PIM1),ENSAPLG00020015872(PIM3),ENSAPLG00020017776(BCL2A1)	-
BP	GO:0043069	negative regulation of programmed cell death	6	0	6	17	0.057286	0.600404	ENSAPLG00020004645(SOCS3),ENSAPLG00020009028,ENSAPLG00020012988(ANGPTL4),ENSAPLG00020015700(PIM1),ENSAPLG00020015872(PIM3),ENSAPLG00020017776(BCL2A1)	-
MF	GO:0022857	transmembrane transporter activity	51	78	129	657	0.0583548	0.600404	ENSAPLG00020000733(CLCN1),ENSAPLG00020001297(NIPA1),ENSAPLG00020001892,ENSAPLG00020001920(SLC23A3),ENSAPLG00020001921,ENSAPLG00020002097(SLC25A25),ENSAPLG00020002102(TRPM1),ENSAPLG00020002139,ENSAPLG00020002173(SLC26A2),ENSAPLG00020002260(SLC25A37),ENSAPLG00020003075(KCNE3),ENSAPLG00020003190(SLC5A1),ENSAPLG00020003258(SLC22A7),ENSAPLG00020003766,ENSAPLG00020003953,ENSAPLG00020003961,ENSAPLG00020…	ENSAPLG00020000342(SLC39A8),ENSAPLG00020000379(CACNG2),ENSAPLG00020000944(TMEM37),ENSAPLG00020001461(GABRA5),ENSAPLG00020001513(CNGA3),ENSAPLG00020001720,ENSAPLG00020001796(TRPC4),ENSAPLG00020002068(KCNF1),ENSAPLG00020002267,ENSAPLG00020003171,ENSAPLG00020003323(SCNN1B),ENSAPLG00020003394(KCNJ2),ENSAPLG00020003782(SLC16A2),ENSAPLG00020003882(KCNS2),ENSAPLG00020004128(SLC8A3),ENSAPLG00020004135(SL…
MF	GO:0004860	protein kinase inhibitor activity	2	3	5	13	0.0586277	0.600404	ENSAPLG00020004162(HEXIM1),ENSAPLG00020018433(INKA1)	ENSAPLG00020007034(PKIA),ENSAPLG00020007559(INKA2),ENSAPLG00020013283(PKIB)
MF	GO:0004983	neuropeptide Y receptor activity	1	4	5	13	0.0586277	0.600404	ENSAPLG00020001073	ENSAPLG00020003442(NPY1R),ENSAPLG00020004275(NPY2R),ENSAPLG00020013504,ENSAPLG00020017649
MF	GO:0019210	kinase inhibitor activity	2	3	5	13	0.0586277	0.600404	ENSAPLG00020004162(HEXIM1),ENSAPLG00020018433(INKA1)	ENSAPLG00020007034(PKIA),ENSAPLG00020007559(INKA2),ENSAPLG00020013283(PKIB)
BP	GO:0044242	cellular lipid catabolic process	6	5	11	39	0.0595071	0.600404	ENSAPLG00020001212,ENSAPLG00020001225,ENSAPLG00020001315,ENSAPLG00020001342,ENSAPLG00020001364,ENSAPLG00020008751(GBA2)	ENSAPLG00020002449(ACOX2),ENSAPLG00020006251(ACADL),ENSAPLG00020006411(PNPLA3),ENSAPLG00020009942(ACOX3),ENSAPLG00020015715(CRABP1)
MF	GO:0016616	oxidoreductase activity, acting on the CH-OH group of donors, NAD or NADP as acceptor	4	9	13	48	0.0598601	0.600404	ENSAPLG00020004006(GPD1),ENSAPLG00020008733,ENSAPLG00020008821,ENSAPLG00020015391	ENSAPLG00020006175,ENSAPLG00020007211(RDH10),ENSAPLG00020007366,ENSAPLG00020008091,ENSAPLG00020008450(CRYL1),ENSAPLG00020009878(ME1),ENSAPLG00020012311(CTBP1),ENSAPLG00020014800(GPD1L),ENSAPLG00020017546(HADH)
MF	GO:0005126	cytokine receptor binding	13	4	17	67	0.0606614	0.600404	ENSAPLG00020005174,ENSAPLG00020005897(TRAF3),ENSAPLG00020006541(TNFSF13B),ENSAPLG00020006864(TRAF6),ENSAPLG00020009045(LIF),ENSAPLG00020011064,ENSAPLG00020013298,ENSAPLG00020015388,ENSAPLG00020015390(FASLG),ENSAPLG00020016376,ENSAPLG00020016396(TNFSF15),ENSAPLG00020016796,ENSAPLG00020017111	ENSAPLG00020002386(IL15),ENSAPLG00020008330(TGFB2),ENSAPLG00020011690(tgf-beta3),ENSAPLG00020016449
BP	GO:0005975	carbohydrate metabolic process	16	18	34	153	0.0632429	0.600404	ENSAPLG00020000599,ENSAPLG00020001732,ENSAPLG00020001812,ENSAPLG00020004006(GPD1),ENSAPLG00020004131(PGLS),ENSAPLG00020004845,ENSAPLG00020004850,ENSAPLG00020005678(B4GALT7),ENSAPLG00020007357(GYS2),ENSAPLG00020008982,ENSAPLG00020009544(HK2),ENSAPLG00020011716(B4GALT6),ENSAPLG00020013907,ENSAPLG00020013912,ENSAPLG00020015453(HYAL1),ENSAPLG00020015481(HYAL2)	ENSAPLG00020000088(GBE1),ENSAPLG00020001894(CHST10),ENSAPLG00020002552(TPI1),ENSAPLG00020003863(ALDOC),ENSAPLG00020004501(GALK2),ENSAPLG00020004887(CHST9),ENSAPLG00020005147(GPI),ENSAPLG00020006175,ENSAPLG00020006985(B4GALT4),ENSAPLG00020006990(MAN2B2),ENSAPLG00020007366,ENSAPLG00020009213(PGM5),ENSAPLG00020009386(IDNK),ENSAPLG00020009542(PFKM),ENSAPLG00020010068(ENO1),ENSAPLG00020013915(IMPA2),E…
BP	GO:0006575	cellular modified amino acid metabolic process	3	7	10	35	0.0653185	0.600404	ENSAPLG00020010516(SERINC3),ENSAPLG00020013331,ENSAPLG00020014542(SERINC2)	ENSAPLG00020000441(CHAC1),ENSAPLG00020002057,ENSAPLG00020002792(CHDH),ENSAPLG00020005349(SERINC5),ENSAPLG00020008721(CKMT2),ENSAPLG00020013278(SERINC1),ENSAPLG00020018036(ALDH1L2)
MF	GO:0005507	copper ion binding	3	5	8	26	0.0664665	0.600404	ENSAPLG00020004237(HEPHL1),ENSAPLG00020006529(CUTC),ENSAPLG00020007481(F5)	ENSAPLG00020003699(DBH),ENSAPLG00020003958(LOX),ENSAPLG00020004337,ENSAPLG00020008417(PAM),ENSAPLG00020009278
MF	GO:0016903	oxidoreductase activity, acting on the aldehyde or oxo group of donors	1	7	8	26	0.0664665	0.600404	ENSAPLG00020012850(ALDH8A1)	ENSAPLG00020003733(ALDH7A1),ENSAPLG00020009324,ENSAPLG00020013539(ALDH1A2),ENSAPLG00020014317(ALDH1A3),ENSAPLG00020014403(OGDHL),ENSAPLG00020016652(ALDH18A1),ENSAPLG00020018036(ALDH1L2)
BP	GO:0006188	IMP biosynthetic process	0	3	3	6	0.0674218	0.600404	-	ENSAPLG00020001850(GART),ENSAPLG00020008126(AMPD3),ENSAPLG00020011235(PAICS)
BP	GO:0014902	myotube differentiation	0	3	3	6	0.0674218	0.600404	-	ENSAPLG00020002936(KLHL40),ENSAPLG00020008254,ENSAPLG00020011643(KLHL41)
BP	GO:0030522	intracellular receptor signaling pathway	1	2	3	6	0.0674218	0.600404	ENSAPLG00020005489(GPATCH3)	ENSAPLG00020002664(AR),ENSAPLG00020013603(NR3C1)
BP	GO:0031110	regulation of microtubule polymerization or depolymerization	1	2	3	6	0.0674218	0.600404	ENSAPLG00020000382(STMN4)	ENSAPLG00020006989(STMN2),ENSAPLG00020013040(STMN3)
BP	GO:0042559	pteridine-containing compound biosynthetic process	0	3	3	6	0.0674218	0.600404	-	ENSAPLG00020003200(PTS),ENSAPLG00020006380(PCBD1),ENSAPLG00020017583(PCBD2)
BP	GO:0046040	IMP metabolic process	0	3	3	6	0.0674218	0.600404	-	ENSAPLG00020001850(GART),ENSAPLG00020008126(AMPD3),ENSAPLG00020011235(PAICS)
BP	GO:0071310	cellular response to organic substance	11	15	26	113	0.06752	0.600404	ENSAPLG00020000030,ENSAPLG00020000837(DRD4),ENSAPLG00020004180(TNIP3),ENSAPLG00020004948(FGF4),ENSAPLG00020005275(AGRP),ENSAPLG00020005897(TRAF3),ENSAPLG00020008864,ENSAPLG00020011279(SOCS1),ENSAPLG00020012177,ENSAPLG00020015169,ENSAPLG00020017111	ENSAPLG00020002664(AR),ENSAPLG00020003640(FGF2),ENSAPLG00020004515(FGF7),ENSAPLG00020005502,ENSAPLG00020005524,ENSAPLG00020006192(NSG2),ENSAPLG00020006202,ENSAPLG00020009735(HJV),ENSAPLG00020010641(ASIP),ENSAPLG00020012088(FGF12),ENSAPLG00020013603(NR3C1),ENSAPLG00020013772(NOG),ENSAPLG00020014921(CREB3L1),ENSAPLG00020017606(SMAD5),ENSAPLG00020017959(FGFR2)
MF	GO:0022824	transmitter-gated ion channel activity	1	9	10	35	0.0676062	0.600404	ENSAPLG00020008579(GRIN3B)	ENSAPLG00020005618(CHRNA1),ENSAPLG00020005638(GRIA3),ENSAPLG00020007252(CHRNG),ENSAPLG00020008929(GRIN2C),ENSAPLG00020010885(GRIK3),ENSAPLG00020013730,ENSAPLG00020015721(CHRNA3),ENSAPLG00020016558(GLRA2),ENSAPLG00020017141(GLRA4)
MF	GO:0022835	transmitter-gated channel activity	1	9	10	35	0.0676062	0.600404	ENSAPLG00020008579(GRIN3B)	ENSAPLG00020005618(CHRNA1),ENSAPLG00020005638(GRIA3),ENSAPLG00020007252(CHRNG),ENSAPLG00020008929(GRIN2C),ENSAPLG00020010885(GRIK3),ENSAPLG00020013730,ENSAPLG00020015721(CHRNA3),ENSAPLG00020016558(GLRA2),ENSAPLG00020017141(GLRA4)
MF	GO:0003756	protein disulfide isomerase activity	0	3	3	6	0.0684514	0.600404	-	ENSAPLG00020004811(P4HB),ENSAPLG00020011929(PDIA4),ENSAPLG00020014143(PDIA3)
MF	GO:0003854	3-beta-hydroxy-delta5-steroid dehydrogenase activity	2	1	3	6	0.0684514	0.600404	ENSAPLG00020008733,ENSAPLG00020008821	ENSAPLG00020008091
MF	GO:0010340	carboxyl-O-methyltransferase activity	1	2	3	6	0.0684514	0.600404	ENSAPLG00020010302(ICMT)	ENSAPLG00020012505(PCMTD2),ENSAPLG00020013802(PCMTD1)
MF	GO:0016714	oxidoreductase activity, acting on paired donors, with incorporation or reduction of molecular oxygen, reduced pteridine as one donor, and incorporation of one atom of oxygen	1	2	3	6	0.0684514	0.600404	ENSAPLG00020009541	ENSAPLG00020000694(TPH2),ENSAPLG00020018093(PAH)
MF	GO:0016861	intramolecular oxidoreductase activity, interconverting aldoses and ketoses	0	3	3	6	0.0684514	0.600404	-	ENSAPLG00020002552(TPI1),ENSAPLG00020005147(GPI),ENSAPLG00020005510(RPIA)
MF	GO:0016864	intramolecular oxidoreductase activity, transposing S-S bonds	0	3	3	6	0.0684514	0.600404	-	ENSAPLG00020004811(P4HB),ENSAPLG00020011929(PDIA4),ENSAPLG00020014143(PDIA3)
MF	GO:0019206	nucleoside kinase activity	2	1	3	6	0.0684514	0.600404	ENSAPLG00020001445(UCK2),ENSAPLG00020004671(TK1)	ENSAPLG00020014281(ADK)
MF	GO:0030371	translation repressor activity	2	1	3	6	0.0684514	0.600404	ENSAPLG00020009244,ENSAPLG00020015253	ENSAPLG00020011405(PAIP2B)
MF	GO:0046527	glucosyltransferase activity	2	1	3	6	0.0684514	0.600404	ENSAPLG00020007357(GYS2),ENSAPLG00020015797	ENSAPLG00020011816(UGGT2)
MF	GO:0051998	protein carboxyl O-methyltransferase activity	1	2	3	6	0.0684514	0.600404	ENSAPLG00020010302(ICMT)	ENSAPLG00020012505(PCMTD2),ENSAPLG00020013802(PCMTD1)
MF	GO:0140030	modification-dependent protein binding	3	0	3	6	0.0684514	0.600404	ENSAPLG00020000865(L3MBTL2),ENSAPLG00020003407(ING4),ENSAPLG00020012383(UIMC1)	-
BP	GO:0045087	innate immune response	6	1	7	22	0.0694227	0.600404	ENSAPLG00020004409(TLR2),ENSAPLG00020005897(TRAF3),ENSAPLG00020006141,ENSAPLG00020008440(CFD),ENSAPLG00020011279(SOCS1),ENSAPLG00020012724	ENSAPLG00020017628(COCH)
BP	GO:0009611	response to wounding	3	8	11	40	0.0698511	0.600404	ENSAPLG00020008527(F2RL1),ENSAPLG00020014407,ENSAPLG00020017422(SERPINC1)	ENSAPLG00020004010,ENSAPLG00020004306(FGG),ENSAPLG00020010502(ADRA2C),ENSAPLG00020011545(F13A1),ENSAPLG00020015144(P2RY1),ENSAPLG00020015416(MUSTN1),ENSAPLG00020015441,ENSAPLG00020015462(PROS1)
MF	GO:0005267	potassium channel activity	6	15	21	88	0.0716136	0.600404	ENSAPLG00020003075(KCNE3),ENSAPLG00020007791(CNGA2),ENSAPLG00020008242(HCN2),ENSAPLG00020011849(KCNMB4),ENSAPLG00020012590(KCNE5),ENSAPLG00020012625(KCNA5)	ENSAPLG00020001720,ENSAPLG00020002068(KCNF1),ENSAPLG00020003394(KCNJ2),ENSAPLG00020003882(KCNS2),ENSAPLG00020004880(KCNB2),ENSAPLG00020005583(KCNJ6),ENSAPLG00020005768,ENSAPLG00020006734,ENSAPLG00020007371(KCNJ8),ENSAPLG00020008451(KCNK2),ENSAPLG00020009398(KCNV2),ENSAPLG00020009872(KCNH6),ENSAPLG00020013166(KCNK9),ENSAPLG00020013505(KCNQ3),ENSAPLG00020016041(KCNG1)
BP	GO:0001775	cell activation	4	5	9	31	0.0716308	0.600404	ENSAPLG00020005174,ENSAPLG00020011064,ENSAPLG00020014407,ENSAPLG00020016093	ENSAPLG00020004306(FGG),ENSAPLG00020006944(PAG1),ENSAPLG00020010502(ADRA2C),ENSAPLG00020013206(NDRG1),ENSAPLG00020015144(P2RY1)
MF	GO:0003774	motor activity	15	11	26	113	0.0718322	0.600404	ENSAPLG00020001882(DNAH5),ENSAPLG00020002815,ENSAPLG00020005973(KIF6),ENSAPLG00020008406(DNAH8),ENSAPLG00020008501(KIFC3),ENSAPLG00020008663(MYO3B),ENSAPLG00020009943,ENSAPLG00020009947,ENSAPLG00020009952,ENSAPLG00020011332,ENSAPLG00020013882(DNAH7),ENSAPLG00020015240,ENSAPLG00020015845,ENSAPLG00020015947(KIF17),ENSAPLG00020018178	ENSAPLG00020004786(MYO16),ENSAPLG00020006188(DYNC1H1),ENSAPLG00020009128,ENSAPLG00020010659,ENSAPLG00020017055,ENSAPLG00020017198,ENSAPLG00020017974,ENSAPLG00020018061,ENSAPLG00020018303(KIF24),ENSAPLG00020018316,ENSAPLG00020018319
CC	GO:0098805	whole membrane	10	11	21	89	0.0727336	0.600404	ENSAPLG00020002672,ENSAPLG00020003853,ENSAPLG00020006650(VPS25),ENSAPLG00020007427(CHMP1A),ENSAPLG00020008858(MTX1),ENSAPLG00020011907,ENSAPLG00020012406,ENSAPLG00020014976,ENSAPLG00020016452(CAV2),ENSAPLG00020016478(PEX12)	ENSAPLG00020004346,ENSAPLG00020004435,ENSAPLG00020004787(CLTCL1),ENSAPLG00020006944(PAG1),ENSAPLG00020013688(SEC23A),ENSAPLG00020014290,ENSAPLG00020014593,ENSAPLG00020016152(CAV3),ENSAPLG00020016196(SEC13),ENSAPLG00020017292(VDAC1),ENSAPLG00020018239
CC	GO:0005777	peroxisome	3	3	6	18	0.0729836	0.600404	ENSAPLG00020012406,ENSAPLG00020014976,ENSAPLG00020016478(PEX12)	ENSAPLG00020000687(GNPAT),ENSAPLG00020002449(ACOX2),ENSAPLG00020009942(ACOX3)
CC	GO:0042579	microbody	3	3	6	18	0.0729836	0.600404	ENSAPLG00020012406,ENSAPLG00020014976,ENSAPLG00020016478(PEX12)	ENSAPLG00020000687(GNPAT),ENSAPLG00020002449(ACOX2),ENSAPLG00020009942(ACOX3)
BP	GO:0001816	cytokine production	5	1	6	18	0.0738771	0.600404	ENSAPLG00020004409(TLR2),ENSAPLG00020005489(GPATCH3),ENSAPLG00020005897(TRAF3),ENSAPLG00020012724,ENSAPLG00020013414(PANX3)	ENSAPLG00020004204(PANX1)
BP	GO:0001817	regulation of cytokine production	5	1	6	18	0.0738771	0.600404	ENSAPLG00020004409(TLR2),ENSAPLG00020005489(GPATCH3),ENSAPLG00020005897(TRAF3),ENSAPLG00020012724,ENSAPLG00020013414(PANX3)	ENSAPLG00020004204(PANX1)
CC	GO:0030141	secretory granule	0	4	4	10	0.0760012	0.600404	-	ENSAPLG00020006738(SCG2),ENSAPLG00020007259(CHGA),ENSAPLG00020009280(CHGB),ENSAPLG00020017562(SCG5)
BP	GO:0006790	sulfur compound metabolic process	3	10	13	50	0.0761641	0.600404	ENSAPLG00020009377(MAT2A),ENSAPLG00020011047(ISCU),ENSAPLG00020011156(NUBP1)	ENSAPLG00020000441(CHAC1),ENSAPLG00020002057,ENSAPLG00020003121(ACSS1),ENSAPLG00020004191,ENSAPLG00020005118(ADI1),ENSAPLG00020007653,ENSAPLG00020011157(NFU1),ENSAPLG00020011881(TPK1),ENSAPLG00020014371,ENSAPLG00020016393(TPST1)
BP	GO:0006937	regulation of muscle contraction	0	4	4	10	0.0766789	0.600404	-	ENSAPLG00020001271(TNNT3),ENSAPLG00020010502(ADRA2C),ENSAPLG00020015626(TNNT2),ENSAPLG00020017173
BP	GO:0010506	regulation of autophagy	0	4	4	10	0.0766789	0.600404	-	ENSAPLG00020005441,ENSAPLG00020015940(TP53INP2),ENSAPLG00020016685(DCN),ENSAPLG00020016938(DRAM2)
BP	GO:0030509	BMP signaling pathway	0	4	4	10	0.0766789	0.600404	-	ENSAPLG00020005502,ENSAPLG00020005524,ENSAPLG00020009735(HJV),ENSAPLG00020013772(NOG)
BP	GO:0034976	response to endoplasmic reticulum stress	3	1	4	10	0.0766789	0.600404	ENSAPLG00020000178,ENSAPLG00020008864,ENSAPLG00020009515	ENSAPLG00020014921(CREB3L1)
BP	GO:0043122	regulation of I-kappaB kinase/NF-kappaB signaling	4	0	4	10	0.0766789	0.600404	ENSAPLG00020004180(TNIP3),ENSAPLG00020005917(TNIP1),ENSAPLG00020006864(TRAF6),ENSAPLG00020017471(LURAP1)	-
BP	GO:0046173	polyol biosynthetic process	0	4	4	10	0.0766789	0.600404	-	ENSAPLG00020003200(PTS),ENSAPLG00020006380(PCBD1),ENSAPLG00020016667(IP6K3),ENSAPLG00020017583(PCBD2)
BP	GO:0071407	cellular response to organic cyclic compound	1	3	4	10	0.0766789	0.600404	ENSAPLG00020000837(DRD4)	ENSAPLG00020002664(AR),ENSAPLG00020006192(NSG2),ENSAPLG00020013603(NR3C1)
BP	GO:0071772	response to BMP	0	4	4	10	0.0766789	0.600404	-	ENSAPLG00020005502,ENSAPLG00020005524,ENSAPLG00020009735(HJV),ENSAPLG00020013772(NOG)
BP	GO:0071773	cellular response to BMP stimulus	0	4	4	10	0.0766789	0.600404	-	ENSAPLG00020005502,ENSAPLG00020005524,ENSAPLG00020009735(HJV),ENSAPLG00020013772(NOG)
BP	GO:0090257	regulation of muscle system process	0	4	4	10	0.0766789	0.600404	-	ENSAPLG00020001271(TNNT3),ENSAPLG00020010502(ADRA2C),ENSAPLG00020015626(TNNT2),ENSAPLG00020017173
BP	GO:0006959	humoral immune response	2	3	5	14	0.0769822	0.600404	ENSAPLG00020008440(CFD),ENSAPLG00020015676(TFEB)	ENSAPLG00020009558(C7),ENSAPLG00020016514(C1QB),ENSAPLG00020016518(C1QA)
BP	GO:0010563	negative regulation of phosphorus metabolic process	1	4	5	14	0.0769822	0.600404	ENSAPLG00020005917(TNIP1)	ENSAPLG00020007034(PKIA),ENSAPLG00020012890,ENSAPLG00020012892,ENSAPLG00020013283(PKIB)
BP	GO:0045936	negative regulation of phosphate metabolic process	1	4	5	14	0.0769822	0.600404	ENSAPLG00020005917(TNIP1)	ENSAPLG00020007034(PKIA),ENSAPLG00020012890,ENSAPLG00020012892,ENSAPLG00020013283(PKIB)
BP	GO:0061572	actin filament bundle organization	3	2	5	14	0.0769822	0.600404	ENSAPLG00020005374(FHOD1),ENSAPLG00020005650,ENSAPLG00020014740(PLS1)	ENSAPLG00020009937(RFLNA),ENSAPLG00020017014(RFLNB)
BP	GO:1901990	regulation of mitotic cell cycle phase transition	5	0	5	14	0.0769822	0.600404	ENSAPLG00020002288(TICRR),ENSAPLG00020009212(CDC23),ENSAPLG00020009250(MAD2L1BP),ENSAPLG00020009820(AURKB),ENSAPLG00020017791	-
BP	GO:1903522	regulation of blood circulation	2	3	5	14	0.0769822	0.600404	ENSAPLG00020014545(EDN2),ENSAPLG00020016025(EDN1)	ENSAPLG00020005452(EDN3),ENSAPLG00020010502(ADRA2C),ENSAPLG00020017173
BP	GO:0046434	organophosphate catabolic process	6	4	10	36	0.0770949	0.600404	ENSAPLG00020001212,ENSAPLG00020001225,ENSAPLG00020001315,ENSAPLG00020001342,ENSAPLG00020001364,ENSAPLG00020004006(GPD1)	ENSAPLG00020006175,ENSAPLG00020013489(NT5M),ENSAPLG00020013915(IMPA2),ENSAPLG00020014800(GPD1L)
MF	GO:0017017	MAP kinase tyrosine/serine/threonine phosphatase activity	4	0	4	10	0.0780945	0.600404	ENSAPLG00020001147(DUSP8),ENSAPLG00020006739(DUSP1),ENSAPLG00020008241(DUSP5),ENSAPLG00020016696(DUSP6)	-
MF	GO:0033549	MAP kinase phosphatase activity	4	0	4	10	0.0780945	0.600404	ENSAPLG00020001147(DUSP8),ENSAPLG00020006739(DUSP1),ENSAPLG00020008241(DUSP5),ENSAPLG00020016696(DUSP6)	-
CC	GO:0000782	telomere cap complex	1	1	2	3	0.0780993	0.600404	ENSAPLG00020003027	ENSAPLG00020011256(STN1)
CC	GO:0000783	nuclear telomere cap complex	1	1	2	3	0.0780993	0.600404	ENSAPLG00020003027	ENSAPLG00020011256(STN1)
CC	GO:0001534	radial spoke	0	2	2	3	0.0780993	0.600404	-	ENSAPLG00020012617,ENSAPLG00020017572
CC	GO:0030314	junctional membrane complex	0	2	2	3	0.0780993	0.600404	-	ENSAPLG00020007174(JPH1),ENSAPLG00020010480
CC	GO:0031105	septin complex	1	1	2	3	0.0780993	0.600404	ENSAPLG00020017933	ENSAPLG00020016773(SEPTIN7)
CC	GO:0032156	septin cytoskeleton	1	1	2	3	0.0780993	0.600404	ENSAPLG00020017933	ENSAPLG00020016773(SEPTIN7)
CC	GO:0036064	ciliary basal body	2	0	2	3	0.0780993	0.600404	ENSAPLG00020007324(RTTN),ENSAPLG00020013653(BBOF1)	-
CC	GO:0140445	chromosome, telomeric repeat region	1	1	2	3	0.0780993	0.600404	ENSAPLG00020003027	ENSAPLG00020011256(STN1)
BP	GO:0006260	DNA replication	14	0	14	55	0.0782886	0.600404	ENSAPLG00020001216(MCM10),ENSAPLG00020001553(MCM3),ENSAPLG00020002288(TICRR),ENSAPLG00020004255(DNA2),ENSAPLG00020005255(TWNK),ENSAPLG00020006295(POLQ),ENSAPLG00020008867(GINS1),ENSAPLG00020009294,ENSAPLG00020010697(POLN),ENSAPLG00020012004(BLM),ENSAPLG00020012705(GINS2),ENSAPLG00020015202(ORC1),ENSAPLG00020016564(TIPIN),ENSAPLG00020017017(RFC4)	-
BP	GO:0001676	long-chain fatty acid metabolic process	0	2	2	3	0.0784966	0.600404	-	ENSAPLG00020006251(ACADL),ENSAPLG00020015037(PTGS1)
BP	GO:0002455	humoral immune response mediated by circulating immunoglobulin	0	2	2	3	0.0784966	0.600404	-	ENSAPLG00020016514(C1QB),ENSAPLG00020016518(C1QA)
BP	GO:0002474	antigen processing and presentation of peptide antigen via MHC class I	2	0	2	3	0.0784966	0.600404	ENSAPLG00020006615(TAP1),ENSAPLG00020006670	-
BP	GO:0006166	purine ribonucleoside salvage	0	2	2	3	0.0784966	0.600404	-	ENSAPLG00020001149(PRTFDC1),ENSAPLG00020014281(ADK)
BP	GO:0006189	'de novo' IMP biosynthetic process	0	2	2	3	0.0784966	0.600404	-	ENSAPLG00020001850(GART),ENSAPLG00020011235(PAICS)
BP	GO:0006526	arginine biosynthetic process	0	2	2	3	0.0784966	0.600404	-	ENSAPLG00020016403(ASL),ENSAPLG00020016407
BP	GO:0006857	oligopeptide transport	1	1	2	3	0.0784966	0.600404	ENSAPLG00020011586(SLC15A1)	ENSAPLG00020013133(SLC15A2)
BP	GO:0006958	complement activation, classical pathway	0	2	2	3	0.0784966	0.600404	-	ENSAPLG00020016514(C1QB),ENSAPLG00020016518(C1QA)
BP	GO:0007340	acrosome reaction	1	1	2	3	0.0784966	0.600404	ENSAPLG00020004323(PLCD4)	ENSAPLG00020007021(SYT6)
BP	GO:0010389	regulation of G2/M transition of mitotic cell cycle	2	0	2	3	0.0784966	0.600404	ENSAPLG00020002288(TICRR),ENSAPLG00020017791	-
BP	GO:0010508	positive regulation of autophagy	0	2	2	3	0.0784966	0.600404	-	ENSAPLG00020015940(TP53INP2),ENSAPLG00020016685(DCN)
BP	GO:0016064	immunoglobulin mediated immune response	0	2	2	3	0.0784966	0.600404	-	ENSAPLG00020016514(C1QB),ENSAPLG00020016518(C1QA)
BP	GO:0016233	telomere capping	1	1	2	3	0.0784966	0.600404	ENSAPLG00020003027	ENSAPLG00020011256(STN1)
BP	GO:0019566	arabinose metabolic process	2	0	2	3	0.0784966	0.600404	ENSAPLG00020001732,ENSAPLG00020001812	-
BP	GO:0019724	B cell mediated immunity	0	2	2	3	0.0784966	0.600404	-	ENSAPLG00020016514(C1QB),ENSAPLG00020016518(C1QA)
BP	GO:0030518	intracellular steroid hormone receptor signaling pathway	0	2	2	3	0.0784966	0.600404	-	ENSAPLG00020002664(AR),ENSAPLG00020013603(NR3C1)
BP	GO:0032088	negative regulation of NF-kappaB transcription factor activity	1	1	2	3	0.0784966	0.600404	ENSAPLG00020005897(TRAF3)	ENSAPLG00020015509(RWDD3)
BP	GO:0032231	regulation of actin filament bundle assembly	2	0	2	3	0.0784966	0.600404	ENSAPLG00020005374(FHOD1),ENSAPLG00020005650	-
BP	GO:0032612	interleukin-1 production	1	1	2	3	0.0784966	0.600404	ENSAPLG00020013414(PANX3)	ENSAPLG00020004204(PANX1)
BP	GO:0032652	regulation of interleukin-1 production	1	1	2	3	0.0784966	0.600404	ENSAPLG00020013414(PANX3)	ENSAPLG00020004204(PANX1)
BP	GO:0032732	positive regulation of interleukin-1 production	1	1	2	3	0.0784966	0.600404	ENSAPLG00020013414(PANX3)	ENSAPLG00020004204(PANX1)
BP	GO:0034134	toll-like receptor 2 signaling pathway	2	0	2	3	0.0784966	0.600404	ENSAPLG00020004409(TLR2),ENSAPLG00020012724	-
BP	GO:0034227	tRNA thio-modification	2	0	2	3	0.0784966	0.600404	ENSAPLG00020005485(CTU2),ENSAPLG00020016039(MOCS3)	-
BP	GO:0038061	NIK/NF-kappaB signaling	1	1	2	3	0.0784966	0.600404	ENSAPLG00020010855	ENSAPLG00020003877(UACA)
BP	GO:0042573	retinoic acid metabolic process	0	2	2	3	0.0784966	0.600404	-	ENSAPLG00020007211(RDH10),ENSAPLG00020015715(CRABP1)
BP	GO:0043174	nucleoside salvage	0	2	2	3	0.0784966	0.600404	-	ENSAPLG00020001149(PRTFDC1),ENSAPLG00020014281(ADK)
BP	GO:0043433	negative regulation of DNA-binding transcription factor activity	1	1	2	3	0.0784966	0.600404	ENSAPLG00020005897(TRAF3)	ENSAPLG00020015509(RWDD3)
BP	GO:0046373	L-arabinose metabolic process	2	0	2	3	0.0784966	0.600404	ENSAPLG00020001732,ENSAPLG00020001812	-
BP	GO:0048002	antigen processing and presentation of peptide antigen	2	0	2	3	0.0784966	0.600404	ENSAPLG00020006615(TAP1),ENSAPLG00020006670	-
BP	GO:0050701	interleukin-1 secretion	1	1	2	3	0.0784966	0.600404	ENSAPLG00020013414(PANX3)	ENSAPLG00020004204(PANX1)
BP	GO:0050704	regulation of interleukin-1 secretion	1	1	2	3	0.0784966	0.600404	ENSAPLG00020013414(PANX3)	ENSAPLG00020004204(PANX1)
BP	GO:0050715	positive regulation of cytokine secretion	1	1	2	3	0.0784966	0.600404	ENSAPLG00020013414(PANX3)	ENSAPLG00020004204(PANX1)
BP	GO:0050716	positive regulation of interleukin-1 secretion	1	1	2	3	0.0784966	0.600404	ENSAPLG00020013414(PANX3)	ENSAPLG00020004204(PANX1)
BP	GO:0097164	ammonium ion metabolic process	0	2	2	3	0.0784966	0.600404	-	ENSAPLG00020000694(TPH2),ENSAPLG00020002792(CHDH)
BP	GO:1901222	regulation of NIK/NF-kappaB signaling	1	1	2	3	0.0784966	0.600404	ENSAPLG00020010855	ENSAPLG00020003877(UACA)
MF	GO:0005540	hyaluronic acid binding	1	4	5	14	0.0786388	0.600404	ENSAPLG00020008175(LYVE1)	ENSAPLG00020002733(HAPLN3),ENSAPLG00020002746(ACAN),ENSAPLG00020009628(VCAN),ENSAPLG00020009632(HAPLN1)
MF	GO:0008171	O-methyltransferase activity	2	3	5	14	0.0786388	0.600404	ENSAPLG00020000522(ASMT),ENSAPLG00020010302(ICMT)	ENSAPLG00020004304(COMT),ENSAPLG00020012505(PCMTD2),ENSAPLG00020013802(PCMTD1)
MF	GO:0008483	transaminase activity	1	4	5	14	0.0786388	0.600404	ENSAPLG00020008835(TAT)	ENSAPLG00020000072(BCAT1),ENSAPLG00020008814(PSAT1),ENSAPLG00020017541(ETNPPL),ENSAPLG00020017658(PHYKPL)
MF	GO:0016853	isomerase activity	7	14	21	89	0.0790963	0.600404	ENSAPLG00020000363(AIP),ENSAPLG00020001089(RPUSD2),ENSAPLG00020003110(PMM1),ENSAPLG00020003844,ENSAPLG00020013415(PUS3),ENSAPLG00020014724,ENSAPLG00020014771	ENSAPLG00020000811(FKBP14),ENSAPLG00020002552(TPI1),ENSAPLG00020003866(PPIC),ENSAPLG00020004811(P4HB),ENSAPLG00020005147(GPI),ENSAPLG00020005510(RPIA),ENSAPLG00020009213(PGM5),ENSAPLG00020011929(PDIA4),ENSAPLG00020011978(TXNDC5),ENSAPLG00020014143(PDIA3),ENSAPLG00020014333(PPIF),ENSAPLG00020015703(TOP2B),ENSAPLG00020016804(FKBP9),ENSAPLG00020018180(FKBP10)
CC	GO:0032993	protein-DNA complex	5	11	16	65	0.0791008	0.600404	ENSAPLG00020003027,ENSAPLG00020003180,ENSAPLG00020008867(GINS1),ENSAPLG00020010429(H2AX),ENSAPLG00020011845(H2BE1)	ENSAPLG00020004011,ENSAPLG00020004034,ENSAPLG00020004044,ENSAPLG00020004049,ENSAPLG00020004062,ENSAPLG00020004068,ENSAPLG00020004078,ENSAPLG00020004428,ENSAPLG00020004462,ENSAPLG00020004478,ENSAPLG00020011256(STN1)
MF	GO:0001604	urotensin II receptor activity	1	1	2	3	0.0793619	0.600404	ENSAPLG00020008116	ENSAPLG00020009102(UTS2R)
MF	GO:0003841	1-acylglycerol-3-phosphate O-acyltransferase activity	2	0	2	3	0.0793619	0.600404	ENSAPLG00020014008(AGPAT2),ENSAPLG00020016371	-
MF	GO:0003997	acyl-CoA oxidase activity	0	2	2	3	0.0793619	0.600404	-	ENSAPLG00020002449(ACOX2),ENSAPLG00020009942(ACOX3)
MF	GO:0004308	exo-alpha-sialidase activity	2	0	2	3	0.0793619	0.600404	ENSAPLG00020002128(NEU2),ENSAPLG00020003148(NEU3)	-
MF	GO:0004470	malic enzyme activity	1	1	2	3	0.0793619	0.600404	ENSAPLG00020015391	ENSAPLG00020009878(ME1)
MF	GO:0004471	malate dehydrogenase (decarboxylating) (NAD+) activity	1	1	2	3	0.0793619	0.600404	ENSAPLG00020015391	ENSAPLG00020009878(ME1)
MF	GO:0005030	neurotrophin receptor activity	0	2	2	3	0.0793619	0.600404	-	ENSAPLG00020002857(NTRK3),ENSAPLG00020009451(NTRK2)
MF	GO:0005160	transforming growth factor beta receptor binding	0	2	2	3	0.0793619	0.600404	-	ENSAPLG00020008330(TGFB2),ENSAPLG00020011690(tgf-beta3)
MF	GO:0005504	fatty acid binding	0	2	2	3	0.0793619	0.600404	-	ENSAPLG00020004264(FABP2),ENSAPLG00020006919(FABP4)
MF	GO:0008172	S-methyltransferase activity	0	2	2	3	0.0793619	0.600404	-	ENSAPLG00020007653,ENSAPLG00020017264(MGMT)
MF	GO:0008502	melatonin receptor activity	1	1	2	3	0.0793619	0.600404	ENSAPLG00020007190(MTNR1A)	ENSAPLG00020004406(MTNR1B)
MF	GO:0016411	acylglycerol O-acyltransferase activity	2	0	2	3	0.0793619	0.600404	ENSAPLG00020014008(AGPAT2),ENSAPLG00020016371	-
MF	GO:0016594	glycine binding	0	2	2	3	0.0793619	0.600404	-	ENSAPLG00020016558(GLRA2),ENSAPLG00020017141(GLRA4)
MF	GO:0016997	alpha-sialidase activity	2	0	2	3	0.0793619	0.600404	ENSAPLG00020002128(NEU2),ENSAPLG00020003148(NEU3)	-
MF	GO:0030515	snoRNA binding	2	0	2	3	0.0793619	0.600404	ENSAPLG00020002512(NOP10),ENSAPLG00020010253(RRP9)	-
MF	GO:0035251	UDP-glucosyltransferase activity	1	1	2	3	0.0793619	0.600404	ENSAPLG00020007357(GYS2)	ENSAPLG00020011816(UGGT2)
MF	GO:0042171	lysophosphatidic acid acyltransferase activity	2	0	2	3	0.0793619	0.600404	ENSAPLG00020014008(AGPAT2),ENSAPLG00020016371	-
MF	GO:0046556	alpha-L-arabinofuranosidase activity	2	0	2	3	0.0793619	0.600404	ENSAPLG00020001732,ENSAPLG00020001812	-
MF	GO:0071617	lysophospholipid acyltransferase activity	2	0	2	3	0.0793619	0.600404	ENSAPLG00020014008(AGPAT2),ENSAPLG00020016371	-
MF	GO:0106130	purine phosphoribosyltransferase activity	1	1	2	3	0.0793619	0.600404	ENSAPLG00020006333(APRT)	ENSAPLG00020001149(PRTFDC1)
MF	GO:0004620	phospholipase activity	10	4	14	55	0.0815656	0.600404	ENSAPLG00020001212,ENSAPLG00020001225,ENSAPLG00020001315,ENSAPLG00020001342,ENSAPLG00020001364,ENSAPLG00020004323(PLCD4),ENSAPLG00020005323(PLB1),ENSAPLG00020006220(SMPD4),ENSAPLG00020006630(PLA2G1B),ENSAPLG00020007203	ENSAPLG00020001207(ENPP2),ENSAPLG00020004213(PLBD1),ENSAPLG00020010378(PLCB4),ENSAPLG00020013184(PLCL1)
MF	GO:0019199	transmembrane receptor protein kinase activity	4	10	14	55	0.0815656	0.600404	ENSAPLG00020004653(FLT1),ENSAPLG00020007611(TEK),ENSAPLG00020012464(ACVR1C),ENSAPLG00020016275(EPHA2)	ENSAPLG00020000970(EPHB1),ENSAPLG00020002857(NTRK3),ENSAPLG00020006202,ENSAPLG00020009451(NTRK2),ENSAPLG00020010992(EPHA3),ENSAPLG00020011558,ENSAPLG00020011822(ACVR2A),ENSAPLG00020016505(EPHB2),ENSAPLG00020017755(FLT4),ENSAPLG00020017959(FGFR2)
BP	GO:0001568	blood vessel development	3	4	7	23	0.0855946	0.600404	ENSAPLG00020007017(FOXS1),ENSAPLG00020010821(LEMD3),ENSAPLG00020012988(ANGPTL4)	ENSAPLG00020001207(ENPP2),ENSAPLG00020005927(ANGPT4),ENSAPLG00020008552(VASH2),ENSAPLG00020011670(VASH1)
BP	GO:0008285	negative regulation of cell population proliferation	5	2	7	23	0.0855946	0.600404	ENSAPLG00020001176(DLEC1),ENSAPLG00020003407(ING4),ENSAPLG00020004683,ENSAPLG00020006342(IRF1),ENSAPLG00020017376(ING5)	ENSAPLG00020011670(VASH1),ENSAPLG00020013722(TOB1)
MF	GO:0004725	protein tyrosine phosphatase activity	8	11	19	80	0.0868415	0.600404	ENSAPLG00020001147(DUSP8),ENSAPLG00020006739(DUSP1),ENSAPLG00020007088(PTPMT1),ENSAPLG00020007422(PTPN23),ENSAPLG00020008241(DUSP5),ENSAPLG00020011183(DUSP11),ENSAPLG00020011641(CDC25A),ENSAPLG00020017440	ENSAPLG00020002764(PTPRG),ENSAPLG00020007096,ENSAPLG00020007945(PTPRS),ENSAPLG00020008753(DUSP26),ENSAPLG00020009646,ENSAPLG00020010428(EYA2),ENSAPLG00020012777(PTPRU),ENSAPLG00020013347(EYA1),ENSAPLG00020013441(PTPRT),ENSAPLG00020014719(PTP4A1),ENSAPLG00020015197(EYA4)
BP	GO:0050793	regulation of developmental process	1	14	15	61	0.0898728	0.600404	ENSAPLG00020013967(FMNL3)	ENSAPLG00020001207(ENPP2),ENSAPLG00020003373(NCMAP),ENSAPLG00020005972(LAMA2),ENSAPLG00020008552(VASH2),ENSAPLG00020008997(LAMA4),ENSAPLG00020009937(RFLNA),ENSAPLG00020011670(VASH1),ENSAPLG00020013772(NOG),ENSAPLG00020013972(LAMA1),ENSAPLG00020014893(NOTCH2),ENSAPLG00020015556(PALMD),ENSAPLG00020017014(RFLNB),ENSAPLG00020017187(DPYSL2),ENSAPLG00020018415(OMD)
BP	GO:0007166	cell surface receptor signaling pathway	23	42	65	323	0.0905042	0.600404	ENSAPLG00020000030,ENSAPLG00020000476(ADGRF2),ENSAPLG00020001085(DTX3L),ENSAPLG00020001951(WNT6),ENSAPLG00020002102(TRPM1),ENSAPLG00020004645(SOCS3),ENSAPLG00020004653(FLT1),ENSAPLG00020004948(FGF4),ENSAPLG00020005897(TRAF3),ENSAPLG00020006059(DTX2),ENSAPLG00020007611(TEK),ENSAPLG00020008440(CFD),ENSAPLG00020009768,ENSAPLG00020010372,ENSAPLG00020011279(SOCS1),ENSAPLG00020012177,ENSAPLG00020012464…	ENSAPLG00020000168(ROBO1),ENSAPLG00020000704(UNC5C),ENSAPLG00020000797(PDGFD),ENSAPLG00020000970(EPHB1),ENSAPLG00020000992(WLS),ENSAPLG00020001614(CD36),ENSAPLG00020001693(WNT11),ENSAPLG00020001802(ADGRL3),ENSAPLG00020002091(ADGRD1),ENSAPLG00020002507(ADCYAP1R1),ENSAPLG00020002613(WNT5A),ENSAPLG00020002823(VIPR1),ENSAPLG00020002857(NTRK3),ENSAPLG00020003640(FGF2),ENSAPLG00020003692(PTH1R),ENSAPLG…
CC	GO:0008076	voltage-gated potassium channel complex	1	7	8	28	0.0926513	0.600404	ENSAPLG00020012625(KCNA5)	ENSAPLG00020002068(KCNF1),ENSAPLG00020003882(KCNS2),ENSAPLG00020004880(KCNB2),ENSAPLG00020005768,ENSAPLG00020009398(KCNV2),ENSAPLG00020013505(KCNQ3),ENSAPLG00020016041(KCNG1)
CC	GO:0030286	dynein complex	6	2	8	28	0.0926513	0.600404	ENSAPLG00020001882(DNAH5),ENSAPLG00020007207(DNAL4),ENSAPLG00020008406(DNAH8),ENSAPLG00020011332,ENSAPLG00020013882(DNAH7),ENSAPLG00020015845	ENSAPLG00020006188(DYNC1H1),ENSAPLG00020009128
CC	GO:0034705	potassium channel complex	1	7	8	28	0.0926513	0.600404	ENSAPLG00020012625(KCNA5)	ENSAPLG00020002068(KCNF1),ENSAPLG00020003882(KCNS2),ENSAPLG00020004880(KCNB2),ENSAPLG00020005768,ENSAPLG00020009398(KCNV2),ENSAPLG00020013505(KCNQ3),ENSAPLG00020016041(KCNG1)
BP	GO:0019221	cytokine-mediated signaling pathway	6	0	6	19	0.0929077	0.600404	ENSAPLG00020000030,ENSAPLG00020005897(TRAF3),ENSAPLG00020011279(SOCS1),ENSAPLG00020012177,ENSAPLG00020015169,ENSAPLG00020017111	-
BP	GO:0034097	response to cytokine	6	0	6	19	0.0929077	0.600404	ENSAPLG00020000030,ENSAPLG00020005897(TRAF3),ENSAPLG00020011279(SOCS1),ENSAPLG00020012177,ENSAPLG00020015169,ENSAPLG00020017111	-
BP	GO:0048667	cell morphogenesis involved in neuron differentiation	0	6	6	19	0.0929077	0.600404	-	ENSAPLG00020000168(ROBO1),ENSAPLG00020005502,ENSAPLG00020005524,ENSAPLG00020006800(CRMP1),ENSAPLG00020016053(CNTN4),ENSAPLG00020017187(DPYSL2)
BP	GO:0060548	negative regulation of cell death	6	0	6	19	0.0929077	0.600404	ENSAPLG00020004645(SOCS3),ENSAPLG00020009028,ENSAPLG00020012988(ANGPTL4),ENSAPLG00020015700(PIM1),ENSAPLG00020015872(PIM3),ENSAPLG00020017776(BCL2A1)	-
BP	GO:0071345	cellular response to cytokine stimulus	6	0	6	19	0.0929077	0.600404	ENSAPLG00020000030,ENSAPLG00020005897(TRAF3),ENSAPLG00020011279(SOCS1),ENSAPLG00020012177,ENSAPLG00020015169,ENSAPLG00020017111	-
MF	GO:0051015	actin filament binding	3	12	15	61	0.0936804	0.600404	ENSAPLG00020003232,ENSAPLG00020014740(PLS1),ENSAPLG00020017774	ENSAPLG00020005599(CTNNA2),ENSAPLG00020005701,ENSAPLG00020006001,ENSAPLG00020008428(SVIL),ENSAPLG00020009634(TMOD1),ENSAPLG00020010659,ENSAPLG00020014493(GSN),ENSAPLG00020017055,ENSAPLG00020017198,ENSAPLG00020017974,ENSAPLG00020018061,ENSAPLG00020018316
MF	GO:0004601	peroxidase activity	2	4	6	19	0.0950916	0.600404	ENSAPLG00020014904,ENSAPLG00020016369(EPX)	ENSAPLG00020003377(GPX8),ENSAPLG00020012390(PXDN),ENSAPLG00020015037(PTGS1),ENSAPLG00020016286(GPX7)
MF	GO:0050839	cell adhesion molecule binding	1	5	6	19	0.0950916	0.600404	ENSAPLG00020014407	ENSAPLG00020005599(CTNNA2),ENSAPLG00020005701,ENSAPLG00020016632(EGFL6),ENSAPLG00020016954(CTNNB1),ENSAPLG00020017600(TGFBI)
BP	GO:0070887	cellular response to chemical stimulus	13	17	30	138	0.097031	0.600404	ENSAPLG00020000030,ENSAPLG00020000837(DRD4),ENSAPLG00020004180(TNIP3),ENSAPLG00020004948(FGF4),ENSAPLG00020005174,ENSAPLG00020005275(AGRP),ENSAPLG00020005897(TRAF3),ENSAPLG00020008864,ENSAPLG00020011064,ENSAPLG00020011279(SOCS1),ENSAPLG00020012177,ENSAPLG00020015169,ENSAPLG00020017111	ENSAPLG00020001010(ESD),ENSAPLG00020002664(AR),ENSAPLG00020003640(FGF2),ENSAPLG00020004515(FGF7),ENSAPLG00020005502,ENSAPLG00020005524,ENSAPLG00020006192(NSG2),ENSAPLG00020006202,ENSAPLG00020009735(HJV),ENSAPLG00020010641(ASIP),ENSAPLG00020012088(FGF12),ENSAPLG00020013603(NR3C1),ENSAPLG00020013772(NOG),ENSAPLG00020014921(CREB3L1),ENSAPLG00020015509(RWDD3),ENSAPLG00020017606(SMAD5),ENSAPLG00020017…
MF	GO:0031406	carboxylic acid binding	1	10	11	42	0.0970439	0.600404	ENSAPLG00020008175(LYVE1)	ENSAPLG00020002733(HAPLN3),ENSAPLG00020002746(ACAN),ENSAPLG00020004264(FABP2),ENSAPLG00020006919(FABP4),ENSAPLG00020009628(VCAN),ENSAPLG00020009632(HAPLN1),ENSAPLG00020012208(PLOD1),ENSAPLG00020015715(CRABP1),ENSAPLG00020016558(GLRA2),ENSAPLG00020017141(GLRA4)
MF	GO:0043177	organic acid binding	1	10	11	42	0.0970439	0.600404	ENSAPLG00020008175(LYVE1)	ENSAPLG00020002733(HAPLN3),ENSAPLG00020002746(ACAN),ENSAPLG00020004264(FABP2),ENSAPLG00020006919(FABP4),ENSAPLG00020009628(VCAN),ENSAPLG00020009632(HAPLN1),ENSAPLG00020012208(PLOD1),ENSAPLG00020015715(CRABP1),ENSAPLG00020016558(GLRA2),ENSAPLG00020017141(GLRA4)
MF	GO:0005215	transporter activity	55	81	136	710	0.0971394	0.600404	ENSAPLG00020000733(CLCN1),ENSAPLG00020001297(NIPA1),ENSAPLG00020001892,ENSAPLG00020001920(SLC23A3),ENSAPLG00020001921,ENSAPLG00020002097(SLC25A25),ENSAPLG00020002102(TRPM1),ENSAPLG00020002139,ENSAPLG00020002173(SLC26A2),ENSAPLG00020002260(SLC25A37),ENSAPLG00020003075(KCNE3),ENSAPLG00020003190(SLC5A1),ENSAPLG00020003258(SLC22A7),ENSAPLG00020003766,ENSAPLG00020003953,ENSAPLG00020003961,ENSAPLG00020…	ENSAPLG00020000342(SLC39A8),ENSAPLG00020000379(CACNG2),ENSAPLG00020000944(TMEM37),ENSAPLG00020001461(GABRA5),ENSAPLG00020001513(CNGA3),ENSAPLG00020001720,ENSAPLG00020001796(TRPC4),ENSAPLG00020002068(KCNF1),ENSAPLG00020002267,ENSAPLG00020003171,ENSAPLG00020003323(SCNN1B),ENSAPLG00020003394(KCNJ2),ENSAPLG00020003782(SLC16A2),ENSAPLG00020003882(KCNS2),ENSAPLG00020004128(SLC8A3),ENSAPLG00020004135(SL…
BP	GO:0001522	pseudouridine synthesis	5	0	5	15	0.0997644	0.600404	ENSAPLG00020001089(RPUSD2),ENSAPLG00020002512(NOP10),ENSAPLG00020013415(PUS3),ENSAPLG00020014724,ENSAPLG00020017534(GAR1)	-
BP	GO:0042133	neurotransmitter metabolic process	2	3	5	15	0.0997644	0.600404	ENSAPLG00020012247(NOS2),ENSAPLG00020013331	ENSAPLG00020000694(TPH2),ENSAPLG00020002792(CHDH),ENSAPLG00020004304(COMT)
BP	GO:0007596	blood coagulation	3	6	9	33	0.100014	0.600404	ENSAPLG00020008527(F2RL1),ENSAPLG00020014407,ENSAPLG00020017422(SERPINC1)	ENSAPLG00020004010,ENSAPLG00020004306(FGG),ENSAPLG00020010502(ADRA2C),ENSAPLG00020011545(F13A1),ENSAPLG00020015144(P2RY1),ENSAPLG00020015462(PROS1)
BP	GO:0007599	hemostasis	3	6	9	33	0.100014	0.600404	ENSAPLG00020008527(F2RL1),ENSAPLG00020014407,ENSAPLG00020017422(SERPINC1)	ENSAPLG00020004010,ENSAPLG00020004306(FGG),ENSAPLG00020010502(ADRA2C),ENSAPLG00020011545(F13A1),ENSAPLG00020015144(P2RY1),ENSAPLG00020015462(PROS1)
MF	GO:0016769	transferase activity, transferring nitrogenous groups	1	4	5	15	0.101816	0.600404	ENSAPLG00020008835(TAT)	ENSAPLG00020000072(BCAT1),ENSAPLG00020008814(PSAT1),ENSAPLG00020017541(ETNPPL),ENSAPLG00020017658(PHYKPL)
CC	GO:0005779	integral component of peroxisomal membrane	3	0	3	7	0.102563	0.600404	ENSAPLG00020012406,ENSAPLG00020014976,ENSAPLG00020016478(PEX12)	-
CC	GO:0031231	intrinsic component of peroxisomal membrane	3	0	3	7	0.102563	0.600404	ENSAPLG00020012406,ENSAPLG00020014976,ENSAPLG00020016478(PEX12)	-
MF	GO:0016836	hydro-lyase activity	1	8	9	33	0.103018	0.600404	ENSAPLG00020012443(UROC1)	ENSAPLG00020006380(PCBD1),ENSAPLG00020006693,ENSAPLG00020006719,ENSAPLG00020009579(ACO1),ENSAPLG00020010068(ENO1),ENSAPLG00020013749(CA10),ENSAPLG00020014820(CA8),ENSAPLG00020017583(PCBD2)
BP	GO:0006563	L-serine metabolic process	1	2	3	7	0.103258	0.600404	ENSAPLG00020013331	ENSAPLG00020008814(PSAT1),ENSAPLG00020016432(PSPH)
BP	GO:0007272	ensheathment of neurons	0	3	3	7	0.103258	0.600404	-	ENSAPLG00020003373(NCMAP),ENSAPLG00020005349(SERINC5),ENSAPLG00020013206(NDRG1)
BP	GO:0008284	positive regulation of cell population proliferation	1	2	3	7	0.103258	0.600404	ENSAPLG00020016796	ENSAPLG00020003924(PDGFC),ENSAPLG00020017959(FGFR2)
BP	GO:0008366	axon ensheathment	0	3	3	7	0.103258	0.600404	-	ENSAPLG00020003373(NCMAP),ENSAPLG00020005349(SERINC5),ENSAPLG00020013206(NDRG1)
BP	GO:0009067	aspartate family amino acid biosynthetic process	0	3	3	7	0.103258	0.600404	-	ENSAPLG00020000467(ASNS),ENSAPLG00020005118(ADI1),ENSAPLG00020007653
BP	GO:0009070	serine family amino acid biosynthetic process	1	2	3	7	0.103258	0.600404	ENSAPLG00020013331	ENSAPLG00020008814(PSAT1),ENSAPLG00020016432(PSPH)
BP	GO:0009896	positive regulation of catabolic process	0	3	3	7	0.103258	0.600404	-	ENSAPLG00020006411(PNPLA3),ENSAPLG00020015940(TP53INP2),ENSAPLG00020016685(DCN)
BP	GO:0018342	protein prenylation	3	0	3	7	0.103258	0.600404	ENSAPLG00020002347(RABGGTB),ENSAPLG00020002580,ENSAPLG00020009145(PTAR1)	-
BP	GO:0030510	regulation of BMP signaling pathway	0	3	3	7	0.103258	0.600404	-	ENSAPLG00020005502,ENSAPLG00020005524,ENSAPLG00020013772(NOG)
BP	GO:0031331	positive regulation of cellular catabolic process	0	3	3	7	0.103258	0.600404	-	ENSAPLG00020006411(PNPLA3),ENSAPLG00020015940(TP53INP2),ENSAPLG00020016685(DCN)
BP	GO:0033993	response to lipid	1	2	3	7	0.103258	0.600404	ENSAPLG00020004180(TNIP3)	ENSAPLG00020002664(AR),ENSAPLG00020013603(NR3C1)
BP	GO:0035082	axoneme assembly	3	0	3	7	0.103258	0.600404	ENSAPLG00020011543(DNAAF2),ENSAPLG00020017125,ENSAPLG00020017128	-
BP	GO:0042552	myelination	0	3	3	7	0.103258	0.600404	-	ENSAPLG00020003373(NCMAP),ENSAPLG00020005349(SERINC5),ENSAPLG00020013206(NDRG1)
BP	GO:0051694	pointed-end actin filament capping	1	2	3	7	0.103258	0.600404	ENSAPLG00020016952(LMOD1)	ENSAPLG00020009634(TMOD1),ENSAPLG00020016218(LMOD2)
BP	GO:0051924	regulation of calcium ion transport	2	1	3	7	0.103258	0.600404	ENSAPLG00020001470(SARAF),ENSAPLG00020008852(CBARP)	ENSAPLG00020006047(GEM)
BP	GO:0071396	cellular response to lipid	1	2	3	7	0.103258	0.600404	ENSAPLG00020004180(TNIP3)	ENSAPLG00020002664(AR),ENSAPLG00020013603(NR3C1)
BP	GO:0097354	prenylation	3	0	3	7	0.103258	0.600404	ENSAPLG00020002347(RABGGTB),ENSAPLG00020002580,ENSAPLG00020009145(PTAR1)	-
BP	GO:0110154	RNA decapping	3	0	3	7	0.103258	0.600404	ENSAPLG00020001495,ENSAPLG00020003586,ENSAPLG00020016221(EDC3)	-
BP	GO:0110156	methylguanosine-cap decapping	3	0	3	7	0.103258	0.600404	ENSAPLG00020001495,ENSAPLG00020003586,ENSAPLG00020016221(EDC3)	-
BP	GO:0006979	response to oxidative stress	1	6	7	24	0.10372	0.600404	ENSAPLG00020016369(EPX)	ENSAPLG00020003377(GPX8),ENSAPLG00020004015(SESN3),ENSAPLG00020010826(MSRB3),ENSAPLG00020012390(PXDN),ENSAPLG00020015037(PTGS1),ENSAPLG00020016286(GPX7)
BP	GO:0001578	microtubule bundle formation	4	0	4	11	0.104662	0.600404	ENSAPLG00020000099(TPPP),ENSAPLG00020011543(DNAAF2),ENSAPLG00020017125,ENSAPLG00020017128	-
BP	GO:0006270	DNA replication initiation	4	0	4	11	0.104662	0.600404	ENSAPLG00020001216(MCM10),ENSAPLG00020001553(MCM3),ENSAPLG00020009294,ENSAPLG00020015202(ORC1)	-
BP	GO:0072329	monocarboxylic acid catabolic process	0	4	4	11	0.104662	0.600404	-	ENSAPLG00020002449(ACOX2),ENSAPLG00020006251(ACADL),ENSAPLG00020009942(ACOX3),ENSAPLG00020015715(CRABP1)
MF	GO:0004703	G protein-coupled receptor kinase activity	3	0	3	7	0.104745	0.600404	ENSAPLG00020001200(GRK2),ENSAPLG00020005484(GRK6),ENSAPLG00020009014	-
MF	GO:0005178	integrin binding	1	2	3	7	0.104745	0.600404	ENSAPLG00020014407	ENSAPLG00020016632(EGFL6),ENSAPLG00020017600(TGFBI)
MF	GO:0005523	tropomyosin binding	1	2	3	7	0.104745	0.600404	ENSAPLG00020016952(LMOD1)	ENSAPLG00020009634(TMOD1),ENSAPLG00020016218(LMOD2)
MF	GO:0016842	amidine-lyase activity	0	3	3	7	0.104745	0.600404	-	ENSAPLG00020000441(CHAC1),ENSAPLG00020016403(ASL),ENSAPLG00020016407
MF	GO:0016684	oxidoreductase activity, acting on peroxide as acceptor	2	5	7	24	0.106355	0.600404	ENSAPLG00020014904,ENSAPLG00020016369(EPX)	ENSAPLG00020003377(GPX8),ENSAPLG00020010935(PRDX4),ENSAPLG00020012390(PXDN),ENSAPLG00020015037(PTGS1),ENSAPLG00020016286(GPX7)
BP	GO:0006952	defense response	18	4	22	98	0.107641	0.600404	ENSAPLG00020000030,ENSAPLG00020004369,ENSAPLG00020004409(TLR2),ENSAPLG00020005174,ENSAPLG00020005489(GPATCH3),ENSAPLG00020005897(TRAF3),ENSAPLG00020005917(TNIP1),ENSAPLG00020006141,ENSAPLG00020007280,ENSAPLG00020008440(CFD),ENSAPLG00020011064,ENSAPLG00020011279(SOCS1),ENSAPLG00020012177,ENSAPLG00020012724,ENSAPLG00020015145(ELF3),ENSAPLG00020015795(OASL),ENSAPLG00020016369(EPX),ENSAPLG00020017111	ENSAPLG00020006919(FABP4),ENSAPLG00020008431(IL17D),ENSAPLG00020015037(PTGS1),ENSAPLG00020017628(COCH)
MF	GO:0003824	catalytic activity	308	366	674	3760	0.10785	0.600404	ENSAPLG00020000099(TPPP),ENSAPLG00020000126(WEE2),ENSAPLG00020000130(PYCR3),ENSAPLG00020000159(ENPP5),ENSAPLG00020000286(MMAA),ENSAPLG00020000306(ZFC3H1),ENSAPLG00020000363(AIP),ENSAPLG00020000465(DNAJC27),ENSAPLG00020000522(ASMT),ENSAPLG00020000599,ENSAPLG00020000609,ENSAPLG00020000820(TMPRSS3),ENSAPLG00020000849(ABCG1),ENSAPLG00020000897(EEF1AKNMT),ENSAPLG00020001089(RPUSD2),ENSAPLG00020001090(…	ENSAPLG00020000069(PRKCQ),ENSAPLG00020000072(BCAT1),ENSAPLG00020000075(MYLK4),ENSAPLG00020000088(GBE1),ENSAPLG00020000321(PUDP),ENSAPLG00020000396(ST6GAL2),ENSAPLG00020000419(ABCE1),ENSAPLG00020000441(CHAC1),ENSAPLG00020000467(ASNS),ENSAPLG00020000537(RAB39A),ENSAPLG00020000687(GNPAT),ENSAPLG00020000694(TPH2),ENSAPLG00020000702(SRP54),ENSAPLG00020000747(TRHDE),ENSAPLG00020000811(FKBP14),ENSAPLG00…
MF	GO:0004714	transmembrane receptor protein tyrosine kinase activity	3	8	11	43	0.111017	0.600404	ENSAPLG00020004653(FLT1),ENSAPLG00020007611(TEK),ENSAPLG00020016275(EPHA2)	ENSAPLG00020000970(EPHB1),ENSAPLG00020002857(NTRK3),ENSAPLG00020009451(NTRK2),ENSAPLG00020010992(EPHA3),ENSAPLG00020011558,ENSAPLG00020016505(EPHB2),ENSAPLG00020017755(FLT4),ENSAPLG00020017959(FGFR2)
BP	GO:0044092	negative regulation of molecular function	2	6	8	29	0.111167	0.600404	ENSAPLG00020005897(TRAF3),ENSAPLG00020008852(CBARP)	ENSAPLG00020006047(GEM),ENSAPLG00020007034(PKIA),ENSAPLG00020010685(OAZ2),ENSAPLG00020013283(PKIB),ENSAPLG00020015509(RWDD3),ENSAPLG00020016916(RECK)
BP	GO:0023051	regulation of signaling	21	25	46	225	0.112584	0.600404	ENSAPLG00020002367,ENSAPLG00020003098(SPRY3),ENSAPLG00020004180(TNIP3),ENSAPLG00020004409(TLR2),ENSAPLG00020004576(CYTH1),ENSAPLG00020004683,ENSAPLG00020005489(GPATCH3),ENSAPLG00020005917(TNIP1),ENSAPLG00020006864(TRAF6),ENSAPLG00020010372,ENSAPLG00020010821(LEMD3),ENSAPLG00020010855,ENSAPLG00020011050,ENSAPLG00020011279(SOCS1),ENSAPLG00020011307,ENSAPLG00020012256(GPC5),ENSAPLG00020012724,ENSAPL…	ENSAPLG00020003877(UACA),ENSAPLG00020004204(PANX1),ENSAPLG00020005063(CDH2),ENSAPLG00020005376(RSPO3),ENSAPLG00020005502,ENSAPLG00020005511(RGS10),ENSAPLG00020005524,ENSAPLG00020008923,ENSAPLG00020009203(CAVIN4),ENSAPLG00020009421(SYT9),ENSAPLG00020011933(RAMP3),ENSAPLG00020012206(GPC3),ENSAPLG00020012249,ENSAPLG00020012743(AKAP12),ENSAPLG00020013184(PLCL1),ENSAPLG00020013772(NOG),ENSAPLG00020013…
MF	GO:0015079	potassium ion transmembrane transporter activity	7	15	22	98	0.113155	0.600404	ENSAPLG00020003075(KCNE3),ENSAPLG00020007791(CNGA2),ENSAPLG00020008242(HCN2),ENSAPLG00020011849(KCNMB4),ENSAPLG00020012590(KCNE5),ENSAPLG00020012625(KCNA5),ENSAPLG00020017086(ATP12A)	ENSAPLG00020001720,ENSAPLG00020002068(KCNF1),ENSAPLG00020003394(KCNJ2),ENSAPLG00020003882(KCNS2),ENSAPLG00020004880(KCNB2),ENSAPLG00020005583(KCNJ6),ENSAPLG00020005768,ENSAPLG00020006734,ENSAPLG00020007371(KCNJ8),ENSAPLG00020008451(KCNK2),ENSAPLG00020009398(KCNV2),ENSAPLG00020009872(KCNH6),ENSAPLG00020013166(KCNK9),ENSAPLG00020013505(KCNQ3),ENSAPLG00020016041(KCNG1)
MF	GO:0004497	monooxygenase activity	4	8	12	48	0.11339	0.600404	ENSAPLG00020007983,ENSAPLG00020009541,ENSAPLG00020012247(NOS2),ENSAPLG00020016226	ENSAPLG00020000694(TPH2),ENSAPLG00020001048(FMO3),ENSAPLG00020003699(DBH),ENSAPLG00020008417(PAM),ENSAPLG00020013563(SQLE),ENSAPLG00020013726,ENSAPLG00020016548,ENSAPLG00020018093(PAH)
MF	GO:0005262	calcium channel activity	1	7	8	29	0.114193	0.600404	ENSAPLG00020009893(CACNA1E)	ENSAPLG00020000379(CACNG2),ENSAPLG00020000944(TMEM37),ENSAPLG00020001796(TRPC4),ENSAPLG00020004624(CACNG4),ENSAPLG00020004629(CACNG1),ENSAPLG00020006241(CACNA1G),ENSAPLG00020015273(CACNA1S)
BP	GO:0006096	glycolytic process	1	5	6	20	0.114303	0.600404	ENSAPLG00020009544(HK2)	ENSAPLG00020002552(TPI1),ENSAPLG00020003863(ALDOC),ENSAPLG00020005147(GPI),ENSAPLG00020009542(PFKM),ENSAPLG00020010068(ENO1)
BP	GO:0006757	ATP generation from ADP	1	5	6	20	0.114303	0.600404	ENSAPLG00020009544(HK2)	ENSAPLG00020002552(TPI1),ENSAPLG00020003863(ALDOC),ENSAPLG00020005147(GPI),ENSAPLG00020009542(PFKM),ENSAPLG00020010068(ENO1)
BP	GO:0006888	endoplasmic reticulum to Golgi vesicle-mediated transport	1	5	6	20	0.114303	0.600404	ENSAPLG00020006354(TRAPPC2L)	ENSAPLG00020004346,ENSAPLG00020004435,ENSAPLG00020013688(SEC23A),ENSAPLG00020013919(MPPE1),ENSAPLG00020016196(SEC13)
BP	GO:0006936	muscle contraction	2	4	6	20	0.114303	0.600404	ENSAPLG00020007038(BDKRB2),ENSAPLG00020016952(LMOD1)	ENSAPLG00020001271(TNNT3),ENSAPLG00020010502(ADRA2C),ENSAPLG00020015626(TNNT2),ENSAPLG00020017173
BP	GO:0007605	sensory perception of sound	3	3	6	20	0.114303	0.600404	ENSAPLG00020001732,ENSAPLG00020001812,ENSAPLG00020009476(MARVELD2)	ENSAPLG00020007096,ENSAPLG00020008254,ENSAPLG00020015197(EYA4)
BP	GO:0009135	purine nucleoside diphosphate metabolic process	1	5	6	20	0.114303	0.600404	ENSAPLG00020009544(HK2)	ENSAPLG00020002552(TPI1),ENSAPLG00020003863(ALDOC),ENSAPLG00020005147(GPI),ENSAPLG00020009542(PFKM),ENSAPLG00020010068(ENO1)
BP	GO:0009179	purine ribonucleoside diphosphate metabolic process	1	5	6	20	0.114303	0.600404	ENSAPLG00020009544(HK2)	ENSAPLG00020002552(TPI1),ENSAPLG00020003863(ALDOC),ENSAPLG00020005147(GPI),ENSAPLG00020009542(PFKM),ENSAPLG00020010068(ENO1)
BP	GO:0009185	ribonucleoside diphosphate metabolic process	1	5	6	20	0.114303	0.600404	ENSAPLG00020009544(HK2)	ENSAPLG00020002552(TPI1),ENSAPLG00020003863(ALDOC),ENSAPLG00020005147(GPI),ENSAPLG00020009542(PFKM),ENSAPLG00020010068(ENO1)
BP	GO:0046031	ADP metabolic process	1	5	6	20	0.114303	0.600404	ENSAPLG00020009544(HK2)	ENSAPLG00020002552(TPI1),ENSAPLG00020003863(ALDOC),ENSAPLG00020005147(GPI),ENSAPLG00020009542(PFKM),ENSAPLG00020010068(ENO1)
BP	GO:0050954	sensory perception of mechanical stimulus	3	3	6	20	0.114303	0.600404	ENSAPLG00020001732,ENSAPLG00020001812,ENSAPLG00020009476(MARVELD2)	ENSAPLG00020007096,ENSAPLG00020008254,ENSAPLG00020015197(EYA4)
BP	GO:0060249	anatomical structure homeostasis	4	2	6	20	0.114303	0.600404	ENSAPLG00020002328(NXNL2),ENSAPLG00020003027,ENSAPLG00020008984(TERF2IP),ENSAPLG00020017694(MUC6)	ENSAPLG00020011256(STN1),ENSAPLG00020016152(CAV3)
MF	GO:0016887	ATPase activity	19	8	27	124	0.115523	0.600404	ENSAPLG00020000849(ABCG1),ENSAPLG00020004255(DNA2),ENSAPLG00020004430,ENSAPLG00020004701(DHX34),ENSAPLG00020004777(ABCG5),ENSAPLG00020004784(ABCG8),ENSAPLG00020005255(TWNK),ENSAPLG00020005338(ATP13A4),ENSAPLG00020006615(TAP1),ENSAPLG00020006670,ENSAPLG00020007013,ENSAPLG00020007338(DMC1),ENSAPLG00020008501(KIFC3),ENSAPLG00020010269(RHOBTB3),ENSAPLG00020011911,ENSAPLG00020012004(BLM),ENSAPLG000200…	ENSAPLG00020000419(ABCE1),ENSAPLG00020002004(LONP2),ENSAPLG00020007386(ABCC9),ENSAPLG00020013554,ENSAPLG00020013701,ENSAPLG00020014137(VWA8),ENSAPLG00020015703(TOP2B),ENSAPLG00020016597(TDRD9)
BP	GO:0050817	coagulation	3	6	9	34	0.116306	0.600404	ENSAPLG00020008527(F2RL1),ENSAPLG00020014407,ENSAPLG00020017422(SERPINC1)	ENSAPLG00020004010,ENSAPLG00020004306(FGG),ENSAPLG00020010502(ADRA2C),ENSAPLG00020011545(F13A1),ENSAPLG00020015144(P2RY1),ENSAPLG00020015462(PROS1)
BP	GO:0048523	negative regulation of cellular process	27	22	49	242	0.117965	0.600404	ENSAPLG00020001176(DLEC1),ENSAPLG00020001397,ENSAPLG00020002288(TICRR),ENSAPLG00020003407(ING4),ENSAPLG00020004162(HEXIM1),ENSAPLG00020004180(TNIP3),ENSAPLG00020004645(SOCS3),ENSAPLG00020004683,ENSAPLG00020005489(GPATCH3),ENSAPLG00020005917(TNIP1),ENSAPLG00020006342(IRF1),ENSAPLG00020008852(CBARP),ENSAPLG00020009028,ENSAPLG00020009244,ENSAPLG00020009820(AURKB),ENSAPLG00020011279(SOCS1),ENSAPLG000…	ENSAPLG00020002936(KLHL40),ENSAPLG00020005466(SIX2),ENSAPLG00020006047(GEM),ENSAPLG00020006278(RUNX1T1),ENSAPLG00020006555(SIX1),ENSAPLG00020006944(PAG1),ENSAPLG00020007034(PKIA),ENSAPLG00020008132(PDCD4),ENSAPLG00020008923,ENSAPLG00020009634(TMOD1),ENSAPLG00020011405(PAIP2B),ENSAPLG00020011670(VASH1),ENSAPLG00020012890,ENSAPLG00020012892,ENSAPLG00020013283(PKIB),ENSAPLG00020013722(TOB1),ENSAPLG0…
BP	GO:0031175	neuron projection development	1	9	10	39	0.119809	0.600404	ENSAPLG00020003098(SPRY3)	ENSAPLG00020000168(ROBO1),ENSAPLG00020004886(CNTN1),ENSAPLG00020005502,ENSAPLG00020005524,ENSAPLG00020006800(CRMP1),ENSAPLG00020013040(STMN3),ENSAPLG00020016053(CNTN4),ENSAPLG00020017187(DPYSL2),ENSAPLG00020017438(NEFL)
BP	GO:0006629	lipid metabolic process	31	29	60	302	0.120645	0.600404	ENSAPLG00020001212,ENSAPLG00020001225,ENSAPLG00020001315,ENSAPLG00020001342,ENSAPLG00020001350(SRD5A1),ENSAPLG00020001364,ENSAPLG00020003872(ELOVL7),ENSAPLG00020004323(PLCD4),ENSAPLG00020004761(PI4KA),ENSAPLG00020005323(PLB1),ENSAPLG00020005646(PISD),ENSAPLG00020006500(DEGS2),ENSAPLG00020006630(PLA2G1B),ENSAPLG00020006655,ENSAPLG00020007203,ENSAPLG00020007604(FAXDC2),ENSAPLG00020008185(ACER2),ENS…	ENSAPLG00020000687(GNPAT),ENSAPLG00020002449(ACOX2),ENSAPLG00020004999,ENSAPLG00020005019(PLPP4),ENSAPLG00020005349(SERINC5),ENSAPLG00020006251(ACADL),ENSAPLG00020006411(PNPLA3),ENSAPLG00020006879(ASAH1),ENSAPLG00020007211(RDH10),ENSAPLG00020007635(LCAT),ENSAPLG00020008091,ENSAPLG00020008114(PDSS2),ENSAPLG00020008291(PLTP),ENSAPLG00020008450(CRYL1),ENSAPLG00020009942(ACOX3),ENSAPLG00020010378(PLC…
MF	GO:0015075	ion transmembrane transporter activity	33	54	87	447	0.121054	0.600404	ENSAPLG00020000733(CLCN1),ENSAPLG00020001297(NIPA1),ENSAPLG00020001892,ENSAPLG00020002102(TRPM1),ENSAPLG00020002139,ENSAPLG00020002173(SLC26A2),ENSAPLG00020003075(KCNE3),ENSAPLG00020003766,ENSAPLG00020003953,ENSAPLG00020003961,ENSAPLG00020004797(SLC6A12),ENSAPLG00020004809(SLC6A13),ENSAPLG00020006505,ENSAPLG00020007013,ENSAPLG00020007791(CNGA2),ENSAPLG00020008179,ENSAPLG00020008194,ENSAPLG0002000…	ENSAPLG00020000342(SLC39A8),ENSAPLG00020000379(CACNG2),ENSAPLG00020000944(TMEM37),ENSAPLG00020001461(GABRA5),ENSAPLG00020001513(CNGA3),ENSAPLG00020001720,ENSAPLG00020001796(TRPC4),ENSAPLG00020002068(KCNF1),ENSAPLG00020003171,ENSAPLG00020003323(SCNN1B),ENSAPLG00020003394(KCNJ2),ENSAPLG00020003882(KCNS2),ENSAPLG00020004128(SLC8A3),ENSAPLG00020004135(SLC26A1),ENSAPLG00020004624(CACNG4),ENSAPLG000200…
MF	GO:0008144	drug binding	112	78	190	1018	0.121535	0.600404	ENSAPLG00020000126(WEE2),ENSAPLG00020000609,ENSAPLG00020000849(ABCG1),ENSAPLG00020001090(PRAG1),ENSAPLG00020001200(GRK2),ENSAPLG00020001339(MASTL),ENSAPLG00020001383(PAK1),ENSAPLG00020001445(UCK2),ENSAPLG00020001553(MCM3),ENSAPLG00020001591,ENSAPLG00020001882(DNAH5),ENSAPLG00020001917(YARS2),ENSAPLG00020002005(DALRD3),ENSAPLG00020002092(ALAS1),ENSAPLG00020002467(MSH4),ENSAPLG00020002815,ENSAPLG00…	ENSAPLG00020000069(PRKCQ),ENSAPLG00020000075(MYLK4),ENSAPLG00020000419(ABCE1),ENSAPLG00020000970(EPHB1),ENSAPLG00020001413(YME1L1),ENSAPLG00020001850(GART),ENSAPLG00020001970,ENSAPLG00020002004(LONP2),ENSAPLG00020002105(DCLK1),ENSAPLG00020002411,ENSAPLG00020002702(NEK6),ENSAPLG00020002857(NTRK3),ENSAPLG00020003091(CAMK4),ENSAPLG00020003121(ACSS1),ENSAPLG00020003406(MAP2K6),ENSAPLG00020003870(STK3…
BP	GO:0044282	small molecule catabolic process	2	9	11	44	0.12212	0.600404	ENSAPLG00020008835(TAT),ENSAPLG00020015647(AMDHD1)	ENSAPLG00020001010(ESD),ENSAPLG00020002449(ACOX2),ENSAPLG00020006251(ACADL),ENSAPLG00020009574,ENSAPLG00020009942(ACOX3),ENSAPLG00020013915(IMPA2),ENSAPLG00020015715(CRABP1),ENSAPLG00020018036(ALDH1L2),ENSAPLG00020018093(PAH)
BP	GO:2000026	regulation of multicellular organismal development	0	11	11	44	0.12212	0.600404	-	ENSAPLG00020001207(ENPP2),ENSAPLG00020003373(NCMAP),ENSAPLG00020005972(LAMA2),ENSAPLG00020008552(VASH2),ENSAPLG00020008997(LAMA4),ENSAPLG00020009937(RFLNA),ENSAPLG00020011670(VASH1),ENSAPLG00020013972(LAMA1),ENSAPLG00020017014(RFLNB),ENSAPLG00020017187(DPYSL2),ENSAPLG00020018415(OMD)
CC	GO:0043235	receptor complex	3	4	7	25	0.122263	0.600404	ENSAPLG00020007573,ENSAPLG00020008013,ENSAPLG00020014407	ENSAPLG00020002538(ITGA7),ENSAPLG00020006202,ENSAPLG00020009735(HJV),ENSAPLG00020015840(ITGA8)
BP	GO:0019751	polyol metabolic process	0	5	5	16	0.125499	0.600404	-	ENSAPLG00020003200(PTS),ENSAPLG00020006380(PCBD1),ENSAPLG00020013915(IMPA2),ENSAPLG00020016667(IP6K3),ENSAPLG00020017583(PCBD2)
BP	GO:0030155	regulation of cell adhesion	0	5	5	16	0.125499	0.600404	-	ENSAPLG00020005972(LAMA2),ENSAPLG00020006944(PAG1),ENSAPLG00020008997(LAMA4),ENSAPLG00020013972(LAMA1),ENSAPLG00020016632(EGFL6)
BP	GO:0031589	cell-substrate adhesion	1	4	5	16	0.125499	0.600404	ENSAPLG00020011050	ENSAPLG00020012373,ENSAPLG00020016632(EGFL6),ENSAPLG00020016735(EPDR1),ENSAPLG00020017763(NID1)
BP	GO:0070507	regulation of microtubule cytoskeleton organization	2	3	5	16	0.125499	0.600404	ENSAPLG00020000382(STMN4),ENSAPLG00020015484(RASSF1)	ENSAPLG00020001633,ENSAPLG00020006989(STMN2),ENSAPLG00020013040(STMN3)
MF	GO:0140110	transcription regulator activity	51	43	94	487	0.128423	0.600404	ENSAPLG00020000030,ENSAPLG00020001381(E2F7),ENSAPLG00020001681(MED8),ENSAPLG00020002318,ENSAPLG00020002340,ENSAPLG00020002454,ENSAPLG00020002572,ENSAPLG00020003131(RFX5),ENSAPLG00020003498(MYRF),ENSAPLG00020003724(RORC),ENSAPLG00020004059,ENSAPLG00020005389(TLX1),ENSAPLG00020005842(GATA6),ENSAPLG00020005912(PPRC1),ENSAPLG00020006189,ENSAPLG00020006213(MED15),ENSAPLG00020006342(IRF1),ENSAPLG000200…	ENSAPLG00020000533(ALX1),ENSAPLG00020001011(HOXA7),ENSAPLG00020001014(HOXA5),ENSAPLG00020001030(HOXA6),ENSAPLG00020001826(MEOX2),ENSAPLG00020002664(AR),ENSAPLG00020002939(HOXB8),ENSAPLG00020002945(HOXB7),ENSAPLG00020002980(HOXB3),ENSAPLG00020003316,ENSAPLG00020005263(SIM2),ENSAPLG00020005466(SIX2),ENSAPLG00020005554(NR5A2),ENSAPLG00020006278(RUNX1T1),ENSAPLG00020006555(SIX1),ENSAPLG00020007131(SP…
BP	GO:0006813	potassium ion transport	6	15	21	95	0.128651	0.600404	ENSAPLG00020003075(KCNE3),ENSAPLG00020007791(CNGA2),ENSAPLG00020008242(HCN2),ENSAPLG00020011849(KCNMB4),ENSAPLG00020012625(KCNA5),ENSAPLG00020017086(ATP12A)	ENSAPLG00020001720,ENSAPLG00020002068(KCNF1),ENSAPLG00020003394(KCNJ2),ENSAPLG00020003882(KCNS2),ENSAPLG00020004880(KCNB2),ENSAPLG00020005583(KCNJ6),ENSAPLG00020005768,ENSAPLG00020007371(KCNJ8),ENSAPLG00020007386(ABCC9),ENSAPLG00020008451(KCNK2),ENSAPLG00020009398(KCNV2),ENSAPLG00020009872(KCNH6),ENSAPLG00020013166(KCNK9),ENSAPLG00020013505(KCNQ3),ENSAPLG00020016041(KCNG1)
BP	GO:0007018	microtubule-based movement	16	5	21	95	0.128651	0.600404	ENSAPLG00020001882(DNAH5),ENSAPLG00020002815,ENSAPLG00020005973(KIF6),ENSAPLG00020008406(DNAH8),ENSAPLG00020008501(KIFC3),ENSAPLG00020009943,ENSAPLG00020009947,ENSAPLG00020009952,ENSAPLG00020011332,ENSAPLG00020013882(DNAH7),ENSAPLG00020015240,ENSAPLG00020015397,ENSAPLG00020015845,ENSAPLG00020015947(KIF17),ENSAPLG00020017125,ENSAPLG00020017128	ENSAPLG00020006188(DYNC1H1),ENSAPLG00020009128,ENSAPLG00020012617,ENSAPLG00020017572,ENSAPLG00020018303(KIF24)
MF	GO:0016298	lipase activity	11	5	16	69	0.128859	0.600404	ENSAPLG00020001212,ENSAPLG00020001225,ENSAPLG00020001315,ENSAPLG00020001342,ENSAPLG00020001364,ENSAPLG00020004323(PLCD4),ENSAPLG00020005323(PLB1),ENSAPLG00020006220(SMPD4),ENSAPLG00020006630(PLA2G1B),ENSAPLG00020006655,ENSAPLG00020007203	ENSAPLG00020001207(ENPP2),ENSAPLG00020004213(PLBD1),ENSAPLG00020006411(PNPLA3),ENSAPLG00020010378(PLCB4),ENSAPLG00020013184(PLCL1)
BP	GO:0006950	response to stress	45	22	67	342	0.130626	0.600404	ENSAPLG00020000030,ENSAPLG00020000178,ENSAPLG00020001397,ENSAPLG00020002467(MSH4),ENSAPLG00020002523(FANCI),ENSAPLG00020003762,ENSAPLG00020004369,ENSAPLG00020004409(TLR2),ENSAPLG00020005174,ENSAPLG00020005489(GPATCH3),ENSAPLG00020005551(EME1),ENSAPLG00020005897(TRAF3),ENSAPLG00020005917(TNIP1),ENSAPLG00020006141,ENSAPLG00020006420(JKAMP),ENSAPLG00020006593(LIG4),ENSAPLG00020007280,ENSAPLG00020007…	ENSAPLG00020003377(GPX8),ENSAPLG00020004010,ENSAPLG00020004015(SESN3),ENSAPLG00020004306(FGG),ENSAPLG00020005480,ENSAPLG00020006919(FABP4),ENSAPLG00020007049(GTF2H5),ENSAPLG00020008431(IL17D),ENSAPLG00020010502(ADRA2C),ENSAPLG00020010826(MSRB3),ENSAPLG00020011545(F13A1),ENSAPLG00020012390(PXDN),ENSAPLG00020014921(CREB3L1),ENSAPLG00020015037(PTGS1),ENSAPLG00020015144(P2RY1),ENSAPLG00020015416(MUST…
BP	GO:0048519	negative regulation of biological process	34	24	58	293	0.131484	0.600404	ENSAPLG00020001176(DLEC1),ENSAPLG00020001397,ENSAPLG00020001495,ENSAPLG00020002288(TICRR),ENSAPLG00020002605,ENSAPLG00020003407(ING4),ENSAPLG00020003586,ENSAPLG00020004162(HEXIM1),ENSAPLG00020004180(TNIP3),ENSAPLG00020004645(SOCS3),ENSAPLG00020004683,ENSAPLG00020005489(GPATCH3),ENSAPLG00020005897(TRAF3),ENSAPLG00020005917(TNIP1),ENSAPLG00020006342(IRF1),ENSAPLG00020006608(PNRC2),ENSAPLG0002000802…	ENSAPLG00020002936(KLHL40),ENSAPLG00020005466(SIX2),ENSAPLG00020006047(GEM),ENSAPLG00020006278(RUNX1T1),ENSAPLG00020006555(SIX1),ENSAPLG00020006944(PAG1),ENSAPLG00020007034(PKIA),ENSAPLG00020008132(PDCD4),ENSAPLG00020008923,ENSAPLG00020009634(TMOD1),ENSAPLG00020011405(PAIP2B),ENSAPLG00020011670(VASH1),ENSAPLG00020012890,ENSAPLG00020012892,ENSAPLG00020013283(PKIB),ENSAPLG00020013722(TOB1),ENSAPLG0…
MF	GO:0016741	transferase activity, transferring one-carbon groups	16	11	27	126	0.133281	0.600404	ENSAPLG00020000522(ASMT),ENSAPLG00020000897(EEF1AKNMT),ENSAPLG00020002311(EMG1),ENSAPLG00020007585,ENSAPLG00020010302(ICMT),ENSAPLG00020010348,ENSAPLG00020012376,ENSAPLG00020013249(FTSJ3),ENSAPLG00020013331,ENSAPLG00020014159,ENSAPLG00020014379(MTFMT),ENSAPLG00020014611(BCDIN3D),ENSAPLG00020016465(NSUN5),ENSAPLG00020017026,ENSAPLG00020017480(NSUN4),ENSAPLG00020017995(TRMT61B)	ENSAPLG00020001850(GART),ENSAPLG00020002724(SETD7),ENSAPLG00020004304(COMT),ENSAPLG00020005430(CAMKMT),ENSAPLG00020007653,ENSAPLG00020012505(PCMTD2),ENSAPLG00020013802(PCMTD1),ENSAPLG00020016966(TYMS),ENSAPLG00020017264(MGMT),ENSAPLG00020017893,ENSAPLG00020018036(ALDH1L2)
BP	GO:0050776	regulation of immune response	4	5	9	35	0.133955	0.600404	ENSAPLG00020006342(IRF1),ENSAPLG00020008440(CFD),ENSAPLG00020011279(SOCS1),ENSAPLG00020016093	ENSAPLG00020003281(PIANP),ENSAPLG00020009558(C7),ENSAPLG00020016514(C1QB),ENSAPLG00020016518(C1QA),ENSAPLG00020017628(COCH)
BP	GO:0050878	regulation of body fluid levels	3	6	9	35	0.133955	0.600404	ENSAPLG00020008527(F2RL1),ENSAPLG00020014407,ENSAPLG00020017422(SERPINC1)	ENSAPLG00020004010,ENSAPLG00020004306(FGG),ENSAPLG00020010502(ADRA2C),ENSAPLG00020011545(F13A1),ENSAPLG00020015144(P2RY1),ENSAPLG00020015462(PROS1)
BP	GO:0055085	transmembrane transport	41	64	105	553	0.13625	0.600404	ENSAPLG00020000733(CLCN1),ENSAPLG00020000849(ABCG1),ENSAPLG00020001920(SLC23A3),ENSAPLG00020001921,ENSAPLG00020002097(SLC25A25),ENSAPLG00020002102(TRPM1),ENSAPLG00020002139,ENSAPLG00020002173(SLC26A2),ENSAPLG00020002260(SLC25A37),ENSAPLG00020003190(SLC5A1),ENSAPLG00020003258(SLC22A7),ENSAPLG00020003286(MFSD8),ENSAPLG00020003953,ENSAPLG00020003961,ENSAPLG00020006505,ENSAPLG00020006615(TAP1),ENSAPL…	ENSAPLG00020000135(MPC1),ENSAPLG00020000342(SLC39A8),ENSAPLG00020000379(CACNG2),ENSAPLG00020001461(GABRA5),ENSAPLG00020001513(CNGA3),ENSAPLG00020001720,ENSAPLG00020001796(TRPC4),ENSAPLG00020002068(KCNF1),ENSAPLG00020002267,ENSAPLG00020003001(SLCO2B1),ENSAPLG00020003782(SLC16A2),ENSAPLG00020003882(KCNS2),ENSAPLG00020004128(SLC8A3),ENSAPLG00020004135(SLC26A1),ENSAPLG00020004624(CACNG4),ENSAPLG00020…
BP	GO:0002221	pattern recognition receptor signaling pathway	4	0	4	12	0.136533	0.600404	ENSAPLG00020004409(TLR2),ENSAPLG00020005489(GPATCH3),ENSAPLG00020005917(TNIP1),ENSAPLG00020012724	-
BP	GO:0033108	mitochondrial respiratory chain complex assembly	3	1	4	12	0.136533	0.600404	ENSAPLG00020000547(NDUFAF1),ENSAPLG00020004272(BCS1L),ENSAPLG00020012611(NDUFAF4)	ENSAPLG00020000487
BP	GO:0040008	regulation of growth	0	4	4	12	0.136533	0.600404	-	ENSAPLG00020007075(GAP43),ENSAPLG00020011592,ENSAPLG00020014215(EPB41L3),ENSAPLG00020017187(DPYSL2)
CC	GO:0098796	membrane protein complex	23	39	62	317	0.136827	0.600404	ENSAPLG00020002120,ENSAPLG00020002672,ENSAPLG00020002741(GNGT2),ENSAPLG00020003853,ENSAPLG00020006505,ENSAPLG00020006615(TAP1),ENSAPLG00020006650(VPS25),ENSAPLG00020006670,ENSAPLG00020006673(COA3),ENSAPLG00020006749(AP1S3),ENSAPLG00020007218(GNG5),ENSAPLG00020007427(CHMP1A),ENSAPLG00020007573,ENSAPLG00020008013,ENSAPLG00020008858(MTX1),ENSAPLG00020009893(CACNA1E),ENSAPLG00020012625(KCNA5),ENSAPLG…	ENSAPLG00020000379(CACNG2),ENSAPLG00020002068(KCNF1),ENSAPLG00020002538(ITGA7),ENSAPLG00020003571,ENSAPLG00020003882(KCNS2),ENSAPLG00020004346,ENSAPLG00020004435,ENSAPLG00020004624(CACNG4),ENSAPLG00020004629(CACNG1),ENSAPLG00020004787(CLTCL1),ENSAPLG00020004880(KCNB2),ENSAPLG00020005279(COPB2),ENSAPLG00020005768,ENSAPLG00020006241(CACNA1G),ENSAPLG00020007727(SGCD),ENSAPLG00020008141(SGCG),ENSAPLG…
BP	GO:0030001	metal ion transport	10	34	44	218	0.137472	0.600404	ENSAPLG00020001297(NIPA1),ENSAPLG00020001470(SARAF),ENSAPLG00020003075(KCNE3),ENSAPLG00020007791(CNGA2),ENSAPLG00020008242(HCN2),ENSAPLG00020008852(CBARP),ENSAPLG00020009893(CACNA1E),ENSAPLG00020011849(KCNMB4),ENSAPLG00020012625(KCNA5),ENSAPLG00020017086(ATP12A)	ENSAPLG00020000342(SLC39A8),ENSAPLG00020000379(CACNG2),ENSAPLG00020001720,ENSAPLG00020001796(TRPC4),ENSAPLG00020002068(KCNF1),ENSAPLG00020003323(SCNN1B),ENSAPLG00020003394(KCNJ2),ENSAPLG00020003882(KCNS2),ENSAPLG00020004128(SLC8A3),ENSAPLG00020004337,ENSAPLG00020004616(CACNG5),ENSAPLG00020004624(CACNG4),ENSAPLG00020004629(CACNG1),ENSAPLG00020004880(KCNB2),ENSAPLG00020005344(NDFIP1),ENSAPLG0002000…
BP	GO:0051260	protein homooligomerization	1	10	11	45	0.137882	0.600404	ENSAPLG00020012625(KCNA5)	ENSAPLG00020000247(KCTD4),ENSAPLG00020002068(KCNF1),ENSAPLG00020003882(KCNS2),ENSAPLG00020004880(KCNB2),ENSAPLG00020006520(EVL),ENSAPLG00020008437(KCTD3),ENSAPLG00020009398(KCNV2),ENSAPLG00020012331(KCTD12),ENSAPLG00020013595(KCTD16),ENSAPLG00020016041(KCNG1)
BP	GO:0000904	cell morphogenesis involved in differentiation	0	6	6	21	0.137934	0.600404	-	ENSAPLG00020000168(ROBO1),ENSAPLG00020005502,ENSAPLG00020005524,ENSAPLG00020006800(CRMP1),ENSAPLG00020016053(CNTN4),ENSAPLG00020017187(DPYSL2)
BP	GO:0001525	angiogenesis	2	4	6	21	0.137934	0.600404	ENSAPLG00020010821(LEMD3),ENSAPLG00020012988(ANGPTL4)	ENSAPLG00020001207(ENPP2),ENSAPLG00020005927(ANGPT4),ENSAPLG00020008552(VASH2),ENSAPLG00020011670(VASH1)
BP	GO:0035239	tube morphogenesis	2	4	6	21	0.137934	0.600404	ENSAPLG00020010821(LEMD3),ENSAPLG00020012988(ANGPTL4)	ENSAPLG00020001207(ENPP2),ENSAPLG00020005927(ANGPT4),ENSAPLG00020008552(VASH2),ENSAPLG00020011670(VASH1)
BP	GO:0035295	tube development	2	4	6	21	0.137934	0.600404	ENSAPLG00020010821(LEMD3),ENSAPLG00020012988(ANGPTL4)	ENSAPLG00020001207(ENPP2),ENSAPLG00020005927(ANGPT4),ENSAPLG00020008552(VASH2),ENSAPLG00020011670(VASH1)
BP	GO:0048514	blood vessel morphogenesis	2	4	6	21	0.137934	0.600404	ENSAPLG00020010821(LEMD3),ENSAPLG00020012988(ANGPTL4)	ENSAPLG00020001207(ENPP2),ENSAPLG00020005927(ANGPT4),ENSAPLG00020008552(VASH2),ENSAPLG00020011670(VASH1)
BP	GO:0008283	cell population proliferation	6	8	14	60	0.138091	0.600404	ENSAPLG00020001176(DLEC1),ENSAPLG00020003407(ING4),ENSAPLG00020004683,ENSAPLG00020006342(IRF1),ENSAPLG00020016796,ENSAPLG00020017376(ING5)	ENSAPLG00020003924(PDGFC),ENSAPLG00020011670(VASH1),ENSAPLG00020013206(NDRG1),ENSAPLG00020013722(TOB1),ENSAPLG00020015416(MUSTN1),ENSAPLG00020015441,ENSAPLG00020017600(TGFBI),ENSAPLG00020017959(FGFR2)
BP	GO:0048870	cell motility	6	8	14	60	0.138091	0.600404	ENSAPLG00020005174,ENSAPLG00020011064,ENSAPLG00020013967(FMNL3),ENSAPLG00020017125,ENSAPLG00020017128,ENSAPLG00020017370	ENSAPLG00020000533(ALX1),ENSAPLG00020001207(ENPP2),ENSAPLG00020001963(RELN),ENSAPLG00020005972(LAMA2),ENSAPLG00020008997(LAMA4),ENSAPLG00020012617,ENSAPLG00020013972(LAMA1),ENSAPLG00020017572
BP	GO:0051674	localization of cell	6	8	14	60	0.138091	0.600404	ENSAPLG00020005174,ENSAPLG00020011064,ENSAPLG00020013967(FMNL3),ENSAPLG00020017125,ENSAPLG00020017128,ENSAPLG00020017370	ENSAPLG00020000533(ALX1),ENSAPLG00020001207(ENPP2),ENSAPLG00020001963(RELN),ENSAPLG00020005972(LAMA2),ENSAPLG00020008997(LAMA4),ENSAPLG00020012617,ENSAPLG00020013972(LAMA1),ENSAPLG00020017572
BP	GO:0002682	regulation of immune system process	6	6	12	50	0.138502	0.600404	ENSAPLG00020005489(GPATCH3),ENSAPLG00020005897(TRAF3),ENSAPLG00020006342(IRF1),ENSAPLG00020008440(CFD),ENSAPLG00020011279(SOCS1),ENSAPLG00020016093	ENSAPLG00020003281(PIANP),ENSAPLG00020006944(PAG1),ENSAPLG00020009558(C7),ENSAPLG00020016514(C1QB),ENSAPLG00020016518(C1QA),ENSAPLG00020017628(COCH)
BP	GO:0006643	membrane lipid metabolic process	7	5	12	50	0.138502	0.600404	ENSAPLG00020006500(DEGS2),ENSAPLG00020008185(ACER2),ENSAPLG00020008751(GBA2),ENSAPLG00020008839,ENSAPLG00020009135(GAL3ST1),ENSAPLG00020010516(SERINC3),ENSAPLG00020014542(SERINC2)	ENSAPLG00020005349(SERINC5),ENSAPLG00020013278(SERINC1),ENSAPLG00020013919(MPPE1),ENSAPLG00020014078(PIGK),ENSAPLG00020018066(ORMDL3)
BP	GO:0042254	ribosome biogenesis	13	0	13	55	0.138524	0.600404	ENSAPLG00020002512(NOP10),ENSAPLG00020003983(TSR1),ENSAPLG00020005407(ESF1),ENSAPLG00020007585,ENSAPLG00020008338(RRP15),ENSAPLG00020008636(NOB1),ENSAPLG00020010253(RRP9),ENSAPLG00020012169(WDR74),ENSAPLG00020012376,ENSAPLG00020013249(FTSJ3),ENSAPLG00020014755(RRS1),ENSAPLG00020017534(GAR1),ENSAPLG00020017889	-
CC	GO:0000439	transcription factor TFIIH core complex	1	1	2	4	0.138657	0.600404	ENSAPLG00020011578(GTF2H3)	ENSAPLG00020007049(GTF2H5)
CC	GO:0005883	neurofilament	0	2	2	4	0.138657	0.600404	-	ENSAPLG00020002121,ENSAPLG00020017438(NEFL)
MF	GO:0005003	ephrin receptor activity	1	3	4	12	0.138806	0.600404	ENSAPLG00020016275(EPHA2)	ENSAPLG00020000970(EPHB1),ENSAPLG00020010992(EPHA3),ENSAPLG00020016505(EPHB2)
MF	GO:0016229	steroid dehydrogenase activity	2	2	4	12	0.138806	0.600404	ENSAPLG00020008733,ENSAPLG00020008821	ENSAPLG00020008091,ENSAPLG00020011270(SRD5A2)
BP	GO:0000271	polysaccharide biosynthetic process	1	1	2	4	0.139307	0.600404	ENSAPLG00020007357(GYS2)	ENSAPLG00020000088(GBE1)
BP	GO:0001765	membrane raft assembly	1	1	2	4	0.139307	0.600404	ENSAPLG00020016452(CAV2)	ENSAPLG00020016152(CAV3)
BP	GO:0001894	tissue homeostasis	2	0	2	4	0.139307	0.600404	ENSAPLG00020002328(NXNL2),ENSAPLG00020017694(MUC6)	-
BP	GO:0002449	lymphocyte mediated immunity	0	2	2	4	0.139307	0.600404	-	ENSAPLG00020016514(C1QB),ENSAPLG00020016518(C1QA)
BP	GO:0005978	glycogen biosynthetic process	1	1	2	4	0.139307	0.600404	ENSAPLG00020007357(GYS2)	ENSAPLG00020000088(GBE1)
BP	GO:0006094	gluconeogenesis	0	2	2	4	0.139307	0.600404	-	ENSAPLG00020005147(GPI),ENSAPLG00020016277(FAM3C)
BP	GO:0006730	one-carbon metabolic process	1	1	2	4	0.139307	0.600404	ENSAPLG00020013331	ENSAPLG00020018036(ALDH1L2)
BP	GO:0006942	regulation of striated muscle contraction	0	2	2	4	0.139307	0.600404	-	ENSAPLG00020001271(TNNT3),ENSAPLG00020017173
BP	GO:0009113	purine nucleobase biosynthetic process	1	1	2	4	0.139307	0.600404	ENSAPLG00020006333(APRT)	ENSAPLG00020001850(GART)
BP	GO:0009219	pyrimidine deoxyribonucleotide metabolic process	0	2	2	4	0.139307	0.600404	-	ENSAPLG00020016966(TYMS),ENSAPLG00020017374(DTYMK)
BP	GO:0009221	pyrimidine deoxyribonucleotide biosynthetic process	0	2	2	4	0.139307	0.600404	-	ENSAPLG00020016966(TYMS),ENSAPLG00020017374(DTYMK)
BP	GO:0009250	glucan biosynthetic process	1	1	2	4	0.139307	0.600404	ENSAPLG00020007357(GYS2)	ENSAPLG00020000088(GBE1)
BP	GO:0009265	2'-deoxyribonucleotide biosynthetic process	0	2	2	4	0.139307	0.600404	-	ENSAPLG00020016966(TYMS),ENSAPLG00020017374(DTYMK)
BP	GO:0009394	2'-deoxyribonucleotide metabolic process	0	2	2	4	0.139307	0.600404	-	ENSAPLG00020016966(TYMS),ENSAPLG00020017374(DTYMK)
BP	GO:0018344	protein geranylgeranylation	2	0	2	4	0.139307	0.600404	ENSAPLG00020002347(RABGGTB),ENSAPLG00020002580	-
BP	GO:0019319	hexose biosynthetic process	0	2	2	4	0.139307	0.600404	-	ENSAPLG00020005147(GPI),ENSAPLG00020016277(FAM3C)
BP	GO:0019692	deoxyribose phosphate metabolic process	0	2	2	4	0.139307	0.600404	-	ENSAPLG00020016966(TYMS),ENSAPLG00020017374(DTYMK)
BP	GO:0030433	ubiquitin-dependent ERAD pathway	2	0	2	4	0.139307	0.600404	ENSAPLG00020000178,ENSAPLG00020009515	-
BP	GO:0031579	membrane raft organization	1	1	2	4	0.139307	0.600404	ENSAPLG00020016452(CAV2)	ENSAPLG00020016152(CAV3)
BP	GO:0033692	cellular polysaccharide biosynthetic process	1	1	2	4	0.139307	0.600404	ENSAPLG00020007357(GYS2)	ENSAPLG00020000088(GBE1)
BP	GO:0036503	ERAD pathway	2	0	2	4	0.139307	0.600404	ENSAPLG00020000178,ENSAPLG00020009515	-
BP	GO:0042246	tissue regeneration	0	2	2	4	0.139307	0.600404	-	ENSAPLG00020015416(MUSTN1),ENSAPLG00020015441
BP	GO:0043487	regulation of RNA stability	2	0	2	4	0.139307	0.600404	ENSAPLG00020009244,ENSAPLG00020015253	-
BP	GO:0043488	regulation of mRNA stability	2	0	2	4	0.139307	0.600404	ENSAPLG00020009244,ENSAPLG00020015253	-
BP	GO:0044091	membrane biogenesis	1	1	2	4	0.139307	0.600404	ENSAPLG00020016452(CAV2)	ENSAPLG00020016152(CAV3)
BP	GO:0044854	plasma membrane raft assembly	1	1	2	4	0.139307	0.600404	ENSAPLG00020016452(CAV2)	ENSAPLG00020016152(CAV3)
BP	GO:0044857	plasma membrane raft organization	1	1	2	4	0.139307	0.600404	ENSAPLG00020016452(CAV2)	ENSAPLG00020016152(CAV3)
BP	GO:0045088	regulation of innate immune response	1	1	2	4	0.139307	0.600404	ENSAPLG00020011279(SOCS1)	ENSAPLG00020017628(COCH)
BP	GO:0046364	monosaccharide biosynthetic process	0	2	2	4	0.139307	0.600404	-	ENSAPLG00020005147(GPI),ENSAPLG00020016277(FAM3C)
BP	GO:0046385	deoxyribose phosphate biosynthetic process	0	2	2	4	0.139307	0.600404	-	ENSAPLG00020016966(TYMS),ENSAPLG00020017374(DTYMK)
BP	GO:0048871	multicellular organismal homeostasis	2	0	2	4	0.139307	0.600404	ENSAPLG00020002328(NXNL2),ENSAPLG00020017694(MUC6)	-
BP	GO:0061013	regulation of mRNA catabolic process	2	0	2	4	0.139307	0.600404	ENSAPLG00020009244,ENSAPLG00020015253	-
BP	GO:0070836	caveola assembly	1	1	2	4	0.139307	0.600404	ENSAPLG00020016452(CAV2)	ENSAPLG00020016152(CAV3)
BP	GO:0071709	membrane assembly	1	1	2	4	0.139307	0.600404	ENSAPLG00020016452(CAV2)	ENSAPLG00020016152(CAV3)
BP	GO:1901385	regulation of voltage-gated calcium channel activity	1	1	2	4	0.139307	0.600404	ENSAPLG00020008852(CBARP)	ENSAPLG00020006047(GEM)
BP	GO:1901386	negative regulation of voltage-gated calcium channel activity	1	1	2	4	0.139307	0.600404	ENSAPLG00020008852(CBARP)	ENSAPLG00020006047(GEM)
BP	GO:0006955	immune response	21	11	32	154	0.140137	0.600404	ENSAPLG00020003501,ENSAPLG00020004409(TLR2),ENSAPLG00020005174,ENSAPLG00020005897(TRAF3),ENSAPLG00020006141,ENSAPLG00020006342(IRF1),ENSAPLG00020006541(TNFSF13B),ENSAPLG00020008440(CFD),ENSAPLG00020009045(LIF),ENSAPLG00020011064,ENSAPLG00020011279(SOCS1),ENSAPLG00020012724,ENSAPLG00020013298,ENSAPLG00020015388,ENSAPLG00020015390(FASLG),ENSAPLG00020015676(TFEB),ENSAPLG00020015795(OASL),ENSAPLG0002…	ENSAPLG00020001207(ENPP2),ENSAPLG00020001614(CD36),ENSAPLG00020002386(IL15),ENSAPLG00020003281(PIANP),ENSAPLG00020003571,ENSAPLG00020009558(C7),ENSAPLG00020011550(LY86),ENSAPLG00020016449,ENSAPLG00020016514(C1QB),ENSAPLG00020016518(C1QA),ENSAPLG00020017628(COCH)
MF	GO:0004348	glucosylceramidase activity	2	0	2	4	0.140736	0.600404	ENSAPLG00020008751(GBA2),ENSAPLG00020008839	-
MF	GO:0004719	protein-L-isoaspartate (D-aspartate) O-methyltransferase activity	0	2	2	4	0.140736	0.600404	-	ENSAPLG00020012505(PCMTD2),ENSAPLG00020013802(PCMTD1)
MF	GO:0004862	cAMP-dependent protein kinase inhibitor activity	0	2	2	4	0.140736	0.600404	-	ENSAPLG00020007034(PKIA),ENSAPLG00020013283(PKIB)
MF	GO:0004994	somatostatin receptor activity	0	2	2	4	0.140736	0.600404	-	ENSAPLG00020005576(SSTR5),ENSAPLG00020013692(SSTR1)
MF	GO:0005332	gamma-aminobutyric acid:sodium symporter activity	2	0	2	4	0.140736	0.600404	ENSAPLG00020003766,ENSAPLG00020004809(SLC6A13)	-
MF	GO:0015018	galactosylgalactosylxylosylprotein 3-beta-glucuronosyltransferase activity	0	2	2	4	0.140736	0.600404	-	ENSAPLG00020007009,ENSAPLG00020014811(B3GAT2)
MF	GO:0015185	gamma-aminobutyric acid transmembrane transporter activity	2	0	2	4	0.140736	0.600404	ENSAPLG00020003766,ENSAPLG00020004809(SLC6A13)	-
MF	GO:0016715	oxidoreductase activity, acting on paired donors, with incorporation or reduction of molecular oxygen, reduced ascorbate as one donor, and incorporation of one atom of oxygen	0	2	2	4	0.140736	0.600404	-	ENSAPLG00020003699(DBH),ENSAPLG00020008417(PAM)
MF	GO:0016894	endonuclease activity, active with either ribo- or deoxyribonucleic acids and producing 3'-phosphomonoesters	1	1	2	4	0.140736	0.600404	ENSAPLG00020016133(SPO11)	ENSAPLG00020007230(DNASE2B)
MF	GO:0032051	clathrin light chain binding	0	2	2	4	0.140736	0.600404	-	ENSAPLG00020004787(CLTCL1),ENSAPLG00020006192(NSG2)
MF	GO:0042165	neurotransmitter binding	0	2	2	4	0.140736	0.600404	-	ENSAPLG00020016558(GLRA2),ENSAPLG00020017141(GLRA4)
MF	GO:0042287	MHC protein binding	2	0	2	4	0.140736	0.600404	ENSAPLG00020006615(TAP1),ENSAPLG00020006670	-
MF	GO:1990817	RNA adenylyltransferase activity	2	0	2	4	0.140736	0.600404	ENSAPLG00020005584(TENT5B),ENSAPLG00020009692(TENT5A)	-
BP	GO:0007169	transmembrane receptor protein tyrosine kinase signaling pathway	5	14	19	86	0.143595	0.600404	ENSAPLG00020004653(FLT1),ENSAPLG00020004948(FGF4),ENSAPLG00020007611(TEK),ENSAPLG00020009768,ENSAPLG00020016275(EPHA2)	ENSAPLG00020000797(PDGFD),ENSAPLG00020000970(EPHB1),ENSAPLG00020002857(NTRK3),ENSAPLG00020003640(FGF2),ENSAPLG00020003924(PDGFC),ENSAPLG00020004515(FGF7),ENSAPLG00020009451(NTRK2),ENSAPLG00020010992(EPHA3),ENSAPLG00020011558,ENSAPLG00020012088(FGF12),ENSAPLG00020016505(EPHB2),ENSAPLG00020017456(ROR1),ENSAPLG00020017755(FLT4),ENSAPLG00020017959(FGFR2)
MF	GO:0016705	oxidoreductase activity, acting on paired donors, with incorporation or reduction of molecular oxygen	9	13	22	101	0.143756	0.600404	ENSAPLG00020003658(CYP2W1),ENSAPLG00020006500(DEGS2),ENSAPLG00020007983,ENSAPLG00020008630,ENSAPLG00020009541,ENSAPLG00020012247(NOS2),ENSAPLG00020013723,ENSAPLG00020014157(CYP27B1),ENSAPLG00020016226	ENSAPLG00020000694(TPH2),ENSAPLG00020001048(FMO3),ENSAPLG00020003699(DBH),ENSAPLG00020007185,ENSAPLG00020008417(PAM),ENSAPLG00020012208(PLOD1),ENSAPLG00020013563(SQLE),ENSAPLG00020013726,ENSAPLG00020014804(ASPH),ENSAPLG00020015037(PTGS1),ENSAPLG00020016088(CYP24A1),ENSAPLG00020016548,ENSAPLG00020018093(PAH)
CC	GO:0005680	anaphase-promoting complex	3	0	3	8	0.143903	0.600404	ENSAPLG00020004831,ENSAPLG00020006876(ANAPC16),ENSAPLG00020009212(CDC23)	-
CC	GO:0005834	heterotrimeric G-protein complex	2	1	3	8	0.143903	0.600404	ENSAPLG00020002741(GNGT2),ENSAPLG00020007218(GNG5)	ENSAPLG00020008176(GNG10)
CC	GO:0005930	axoneme	1	2	3	8	0.143903	0.600404	ENSAPLG00020015845	ENSAPLG00020012617,ENSAPLG00020017572
CC	GO:0032838	plasma membrane bounded cell projection cytoplasm	1	2	3	8	0.143903	0.600404	ENSAPLG00020015845	ENSAPLG00020012617,ENSAPLG00020017572
CC	GO:0097014	ciliary plasm	1	2	3	8	0.143903	0.600404	ENSAPLG00020015845	ENSAPLG00020012617,ENSAPLG00020017572
CC	GO:0099568	cytoplasmic region	1	2	3	8	0.143903	0.600404	ENSAPLG00020015845	ENSAPLG00020012617,ENSAPLG00020017572
CC	GO:1905360	GTPase complex	2	1	3	8	0.143903	0.600404	ENSAPLG00020002741(GNGT2),ENSAPLG00020007218(GNG5)	ENSAPLG00020008176(GNG10)
BP	GO:0010646	regulation of cell communication	20	24	44	219	0.144721	0.600404	ENSAPLG00020002367,ENSAPLG00020003098(SPRY3),ENSAPLG00020004180(TNIP3),ENSAPLG00020004409(TLR2),ENSAPLG00020004576(CYTH1),ENSAPLG00020004683,ENSAPLG00020005489(GPATCH3),ENSAPLG00020005917(TNIP1),ENSAPLG00020006864(TRAF6),ENSAPLG00020010821(LEMD3),ENSAPLG00020010855,ENSAPLG00020011050,ENSAPLG00020011279(SOCS1),ENSAPLG00020011307,ENSAPLG00020012256(GPC5),ENSAPLG00020012724,ENSAPLG00020012960(CEP55)…	ENSAPLG00020003877(UACA),ENSAPLG00020004204(PANX1),ENSAPLG00020005063(CDH2),ENSAPLG00020005376(RSPO3),ENSAPLG00020005502,ENSAPLG00020005511(RGS10),ENSAPLG00020005524,ENSAPLG00020008923,ENSAPLG00020009203(CAVIN4),ENSAPLG00020009421(SYT9),ENSAPLG00020011933(RAMP3),ENSAPLG00020012206(GPC3),ENSAPLG00020012249,ENSAPLG00020012743(AKAP12),ENSAPLG00020013184(PLCL1),ENSAPLG00020013772(NOG),ENSAPLG00020013…
BP	GO:0001819	positive regulation of cytokine production	2	1	3	8	0.144813	0.600404	ENSAPLG00020005489(GPATCH3),ENSAPLG00020013414(PANX3)	ENSAPLG00020004204(PANX1)
BP	GO:0006986	response to unfolded protein	2	1	3	8	0.144813	0.600404	ENSAPLG00020006420(JKAMP),ENSAPLG00020008864	ENSAPLG00020014921(CREB3L1)
BP	GO:0009262	deoxyribonucleotide metabolic process	0	3	3	8	0.144813	0.600404	-	ENSAPLG00020013489(NT5M),ENSAPLG00020016966(TYMS),ENSAPLG00020017374(DTYMK)
BP	GO:0016226	iron-sulfur cluster assembly	2	1	3	8	0.144813	0.600404	ENSAPLG00020011047(ISCU),ENSAPLG00020011156(NUBP1)	ENSAPLG00020011157(NFU1)
BP	GO:0031163	metallo-sulfur cluster assembly	2	1	3	8	0.144813	0.600404	ENSAPLG00020011047(ISCU),ENSAPLG00020011156(NUBP1)	ENSAPLG00020011157(NFU1)
BP	GO:0035966	response to topologically incorrect protein	2	1	3	8	0.144813	0.600404	ENSAPLG00020006420(JKAMP),ENSAPLG00020008864	ENSAPLG00020014921(CREB3L1)
BP	GO:0042219	cellular modified amino acid catabolic process	0	3	3	8	0.144813	0.600404	-	ENSAPLG00020000441(CHAC1),ENSAPLG00020002057,ENSAPLG00020018036(ALDH1L2)
BP	GO:0046112	nucleobase biosynthetic process	2	1	3	8	0.144813	0.600404	ENSAPLG00020006333(APRT),ENSAPLG00020008735	ENSAPLG00020001850(GART)
BP	GO:0071985	multivesicular body sorting pathway	3	0	3	8	0.144813	0.600404	ENSAPLG00020002672,ENSAPLG00020003853,ENSAPLG00020006650(VPS25)	-
BP	GO:0007167	enzyme linked receptor protein signaling pathway	6	21	27	128	0.144912	0.600404	ENSAPLG00020004653(FLT1),ENSAPLG00020004948(FGF4),ENSAPLG00020007611(TEK),ENSAPLG00020009768,ENSAPLG00020012464(ACVR1C),ENSAPLG00020016275(EPHA2)	ENSAPLG00020000797(PDGFD),ENSAPLG00020000970(EPHB1),ENSAPLG00020002857(NTRK3),ENSAPLG00020003640(FGF2),ENSAPLG00020003924(PDGFC),ENSAPLG00020004515(FGF7),ENSAPLG00020005502,ENSAPLG00020005524,ENSAPLG00020006202,ENSAPLG00020009451(NTRK2),ENSAPLG00020009735(HJV),ENSAPLG00020010992(EPHA3),ENSAPLG00020011558,ENSAPLG00020011822(ACVR2A),ENSAPLG00020012088(FGF12),ENSAPLG00020013772(NOG),ENSAPLG000200165…
MF	GO:0004721	phosphoprotein phosphatase activity	11	15	26	122	0.145143	0.600404	ENSAPLG00020001147(DUSP8),ENSAPLG00020005233(DUSP12),ENSAPLG00020006739(DUSP1),ENSAPLG00020007088(PTPMT1),ENSAPLG00020007422(PTPN23),ENSAPLG00020008241(DUSP5),ENSAPLG00020011183(DUSP11),ENSAPLG00020011641(CDC25A),ENSAPLG00020016696(DUSP6),ENSAPLG00020017364(ILKAP),ENSAPLG00020017440	ENSAPLG00020001328(CTDSPL),ENSAPLG00020002764(PTPRG),ENSAPLG00020007096,ENSAPLG00020007945(PTPRS),ENSAPLG00020008753(DUSP26),ENSAPLG00020009646,ENSAPLG00020010374(DUSP22),ENSAPLG00020010428(EYA2),ENSAPLG00020011703(PTP4A2),ENSAPLG00020012777(PTPRU),ENSAPLG00020013347(EYA1),ENSAPLG00020013441(PTPRT),ENSAPLG00020014719(PTP4A1),ENSAPLG00020015197(EYA4),ENSAPLG00020015564
MF	GO:0016462	pyrophosphatase activity	48	41	89	463	0.145273	0.600404	ENSAPLG00020000286(MMAA),ENSAPLG00020000465(DNAJC27),ENSAPLG00020000849(ABCG1),ENSAPLG00020001882(DNAH5),ENSAPLG00020002741(GNGT2),ENSAPLG00020002815,ENSAPLG00020004166,ENSAPLG00020004255(DNA2),ENSAPLG00020004430,ENSAPLG00020004480(CANT1),ENSAPLG00020004701(DHX34),ENSAPLG00020004777(ABCG5),ENSAPLG00020004784(ABCG8),ENSAPLG00020005255(TWNK),ENSAPLG00020005338(ATP13A4),ENSAPLG00020005355(TUBB1),ENS…	ENSAPLG00020000419(ABCE1),ENSAPLG00020000537(RAB39A),ENSAPLG00020000702(SRP54),ENSAPLG00020001207(ENPP2),ENSAPLG00020001752,ENSAPLG00020002004(LONP2),ENSAPLG00020002168(RAB4A),ENSAPLG00020003031(GNAZ),ENSAPLG00020003783(RAB3C),ENSAPLG00020004768(NUDT9),ENSAPLG00020004786(MYO16),ENSAPLG00020006047(GEM),ENSAPLG00020006188(DYNC1H1),ENSAPLG00020006713(RHOJ),ENSAPLG00020007386(ABCC9),ENSAPLG0002000760…
BP	GO:0009894	regulation of catabolic process	2	5	7	26	0.145564	0.600404	ENSAPLG00020009244,ENSAPLG00020015253	ENSAPLG00020005441,ENSAPLG00020006411(PNPLA3),ENSAPLG00020015940(TP53INP2),ENSAPLG00020016685(DCN),ENSAPLG00020016938(DRAM2)
BP	GO:0032989	cellular component morphogenesis	0	7	7	26	0.145564	0.600404	-	ENSAPLG00020000168(ROBO1),ENSAPLG00020005502,ENSAPLG00020005524,ENSAPLG00020006800(CRMP1),ENSAPLG00020011643(KLHL41),ENSAPLG00020016053(CNTN4),ENSAPLG00020017187(DPYSL2)
MF	GO:0004659	prenyltransferase activity	3	0	3	8	0.146777	0.600404	ENSAPLG00020002347(RABGGTB),ENSAPLG00020002580,ENSAPLG00020009145(PTAR1)	-
MF	GO:0005212	structural constituent of eye lens	0	3	3	8	0.146777	0.600404	-	ENSAPLG00020002707,ENSAPLG00020002808(CRYAB),ENSAPLG00020016779(CRYBB2)
MF	GO:0031072	heat shock protein binding	3	0	3	8	0.146777	0.600404	ENSAPLG00020006940(AHSA1),ENSAPLG00020009767(DNAJA1),ENSAPLG00020015709(DNAJA4)	-
MF	GO:0042393	histone binding	3	0	3	8	0.146777	0.600404	ENSAPLG00020000865(L3MBTL2),ENSAPLG00020003407(ING4),ENSAPLG00020015442(SFMBT1)	-
MF	GO:0070403	NAD+ binding	1	2	3	8	0.146777	0.600404	ENSAPLG00020004851(SIRT7)	ENSAPLG00020008450(CRYL1),ENSAPLG00020017546(HADH)
BP	GO:0006364	rRNA processing	8	0	8	31	0.150214	0.600404	ENSAPLG00020005407(ESF1),ENSAPLG00020007585,ENSAPLG00020008338(RRP15),ENSAPLG00020008636(NOB1),ENSAPLG00020010253(RRP9),ENSAPLG00020012376,ENSAPLG00020013249(FTSJ3),ENSAPLG00020017889	-
BP	GO:0016054	organic acid catabolic process	2	6	8	31	0.150214	0.600404	ENSAPLG00020008835(TAT),ENSAPLG00020015647(AMDHD1)	ENSAPLG00020002449(ACOX2),ENSAPLG00020006251(ACADL),ENSAPLG00020009942(ACOX3),ENSAPLG00020015715(CRABP1),ENSAPLG00020018036(ALDH1L2),ENSAPLG00020018093(PAH)
BP	GO:0046395	carboxylic acid catabolic process	2	6	8	31	0.150214	0.600404	ENSAPLG00020008835(TAT),ENSAPLG00020015647(AMDHD1)	ENSAPLG00020002449(ACOX2),ENSAPLG00020006251(ACADL),ENSAPLG00020009942(ACOX3),ENSAPLG00020015715(CRABP1),ENSAPLG00020018036(ALDH1L2),ENSAPLG00020018093(PAH)
BP	GO:0040011	locomotion	6	15	21	97	0.150599	0.600404	ENSAPLG00020005174,ENSAPLG00020011064,ENSAPLG00020013967(FMNL3),ENSAPLG00020017125,ENSAPLG00020017128,ENSAPLG00020017370	ENSAPLG00020000168(ROBO1),ENSAPLG00020000533(ALX1),ENSAPLG00020001207(ENPP2),ENSAPLG00020001963(RELN),ENSAPLG00020005502,ENSAPLG00020005524,ENSAPLG00020005972(LAMA2),ENSAPLG00020006800(CRMP1),ENSAPLG00020008997(LAMA4),ENSAPLG00020012617,ENSAPLG00020013972(LAMA1),ENSAPLG00020014064(C3AR1),ENSAPLG00020016053(CNTN4),ENSAPLG00020017187(DPYSL2),ENSAPLG00020017572
CC	GO:0016459	myosin complex	2	8	10	41	0.15207	0.600404	ENSAPLG00020008663(MYO3B),ENSAPLG00020018178	ENSAPLG00020004786(MYO16),ENSAPLG00020010659,ENSAPLG00020017055,ENSAPLG00020017198,ENSAPLG00020017974,ENSAPLG00020018061,ENSAPLG00020018316,ENSAPLG00020018319
BP	GO:0044085	cellular component biogenesis	41	32	73	379	0.153349	0.600404	ENSAPLG00020000099(TPPP),ENSAPLG00020000490(CENPO),ENSAPLG00020000547(NDUFAF1),ENSAPLG00020002102(TRPM1),ENSAPLG00020002512(NOP10),ENSAPLG00020003180,ENSAPLG00020003265(COPS7A),ENSAPLG00020003963(TMEM199),ENSAPLG00020003983(TSR1),ENSAPLG00020004272(BCS1L),ENSAPLG00020004339(CEP152),ENSAPLG00020005374(FHOD1),ENSAPLG00020005407(ESF1),ENSAPLG00020005650,ENSAPLG00020007585,ENSAPLG00020008338(RRP15),E…	ENSAPLG00020000247(KCTD4),ENSAPLG00020000487,ENSAPLG00020001277(NAP1L1),ENSAPLG00020002068(KCNF1),ENSAPLG00020002121,ENSAPLG00020003053(ATG13),ENSAPLG00020003882(KCNS2),ENSAPLG00020004306(FGG),ENSAPLG00020004428,ENSAPLG00020004478,ENSAPLG00020004880(KCNB2),ENSAPLG00020005343(CENPW),ENSAPLG00020005569(TTC8),ENSAPLG00020006192(NSG2),ENSAPLG00020006270,ENSAPLG00020006520(EVL),ENSAPLG00020007314(FBLN…
MF	GO:0005524	ATP binding	108	68	176	949	0.153487	0.600404	ENSAPLG00020000126(WEE2),ENSAPLG00020000609,ENSAPLG00020000849(ABCG1),ENSAPLG00020001090(PRAG1),ENSAPLG00020001200(GRK2),ENSAPLG00020001339(MASTL),ENSAPLG00020001383(PAK1),ENSAPLG00020001445(UCK2),ENSAPLG00020001553(MCM3),ENSAPLG00020001591,ENSAPLG00020001882(DNAH5),ENSAPLG00020001917(YARS2),ENSAPLG00020002005(DALRD3),ENSAPLG00020002467(MSH4),ENSAPLG00020002815,ENSAPLG00020003817(RSKR),ENSAPLG000…	ENSAPLG00020000069(PRKCQ),ENSAPLG00020000075(MYLK4),ENSAPLG00020000419(ABCE1),ENSAPLG00020000970(EPHB1),ENSAPLG00020001413(YME1L1),ENSAPLG00020001850(GART),ENSAPLG00020001970,ENSAPLG00020002004(LONP2),ENSAPLG00020002105(DCLK1),ENSAPLG00020002411,ENSAPLG00020002702(NEK6),ENSAPLG00020002857(NTRK3),ENSAPLG00020003091(CAMK4),ENSAPLG00020003406(MAP2K6),ENSAPLG00020003870(STK3),ENSAPLG00020004191,ENSAP…
BP	GO:0007249	I-kappaB kinase/NF-kappaB signaling	5	0	5	17	0.153921	0.600404	ENSAPLG00020004180(TNIP3),ENSAPLG00020005917(TNIP1),ENSAPLG00020006864(TRAF6),ENSAPLG00020011144(REL),ENSAPLG00020017471(LURAP1)	-
BP	GO:0032886	regulation of microtubule-based process	2	3	5	17	0.153921	0.600404	ENSAPLG00020000382(STMN4),ENSAPLG00020015484(RASSF1)	ENSAPLG00020001633,ENSAPLG00020006989(STMN2),ENSAPLG00020013040(STMN3)
BP	GO:1901136	carbohydrate derivative catabolic process	2	3	5	17	0.153921	0.600404	ENSAPLG00020004006(GPD1),ENSAPLG00020008751(GBA2)	ENSAPLG00020006175,ENSAPLG00020013489(NT5M),ENSAPLG00020014800(GPD1L)
MF	GO:0016209	antioxidant activity	2	6	8	31	0.154006	0.600404	ENSAPLG00020014904,ENSAPLG00020016369(EPX)	ENSAPLG00020003377(GPX8),ENSAPLG00020010935(PRDX4),ENSAPLG00020012390(PXDN),ENSAPLG00020015037(PTGS1),ENSAPLG00020015891(SOD3),ENSAPLG00020016286(GPX7)
BP	GO:0044255	cellular lipid metabolic process	23	18	41	204	0.154091	0.600404	ENSAPLG00020001212,ENSAPLG00020001225,ENSAPLG00020001315,ENSAPLG00020001342,ENSAPLG00020001364,ENSAPLG00020003872(ELOVL7),ENSAPLG00020004323(PLCD4),ENSAPLG00020004761(PI4KA),ENSAPLG00020005646(PISD),ENSAPLG00020006500(DEGS2),ENSAPLG00020006630(PLA2G1B),ENSAPLG00020007203,ENSAPLG00020008185(ACER2),ENSAPLG00020008751(GBA2),ENSAPLG00020008839,ENSAPLG00020009135(GAL3ST1),ENSAPLG00020009261,ENSAPLG000…	ENSAPLG00020000687(GNPAT),ENSAPLG00020002449(ACOX2),ENSAPLG00020005019(PLPP4),ENSAPLG00020005349(SERINC5),ENSAPLG00020006251(ACADL),ENSAPLG00020006411(PNPLA3),ENSAPLG00020007211(RDH10),ENSAPLG00020008114(PDSS2),ENSAPLG00020008450(CRYL1),ENSAPLG00020009942(ACOX3),ENSAPLG00020013278(SERINC1),ENSAPLG00020013915(IMPA2),ENSAPLG00020013919(MPPE1),ENSAPLG00020014078(PIGK),ENSAPLG00020015037(PTGS1),ENSAP…
BP	GO:0015698	inorganic anion transport	7	5	12	51	0.154393	0.600404	ENSAPLG00020000733(CLCN1),ENSAPLG00020002139,ENSAPLG00020002173(SLC26A2),ENSAPLG00020003953,ENSAPLG00020003961,ENSAPLG00020010772(SLC26A9),ENSAPLG00020015787(SLC34A2)	ENSAPLG00020001461(GABRA5),ENSAPLG00020004135(SLC26A1),ENSAPLG00020006304(SLC26A7),ENSAPLG00020015454(GABRG2),ENSAPLG00020016558(GLRA2)
MF	GO:0004857	enzyme inhibitor activity	9	12	21	97	0.15738	0.600404	ENSAPLG00020003589(PPP1R1A),ENSAPLG00020004162(HEXIM1),ENSAPLG00020007298(PPP1R1C),ENSAPLG00020010239(AMBP),ENSAPLG00020012280(TINAGL1),ENSAPLG00020015227,ENSAPLG00020015422,ENSAPLG00020017422(SERPINC1),ENSAPLG00020018433(INKA1)	ENSAPLG00020000264(ANOS1),ENSAPLG00020002414(ANXA2),ENSAPLG00020003013,ENSAPLG00020007034(PKIA),ENSAPLG00020007559(INKA2),ENSAPLG00020009309(ANXA1),ENSAPLG00020010183(WFDC1),ENSAPLG00020010685(OAZ2),ENSAPLG00020013237(PLN),ENSAPLG00020013283(PKIB),ENSAPLG00020014001,ENSAPLG00020016916(RECK)
CC	GO:0015629	actin cytoskeleton	3	14	17	77	0.157504	0.600404	ENSAPLG00020003232,ENSAPLG00020008663(MYO3B),ENSAPLG00020018178	ENSAPLG00020001221(TNNI2),ENSAPLG00020001271(TNNT3),ENSAPLG00020004454(SPTB),ENSAPLG00020004786(MYO16),ENSAPLG00020010659,ENSAPLG00020015611(TNNI1),ENSAPLG00020015626(TNNT2),ENSAPLG00020017055,ENSAPLG00020017198,ENSAPLG00020017666(CFL2),ENSAPLG00020017974,ENSAPLG00020018061,ENSAPLG00020018316,ENSAPLG00020018319
MF	GO:0017111	nucleoside-triphosphatase activity	47	39	86	449	0.158599	0.600404	ENSAPLG00020000286(MMAA),ENSAPLG00020000465(DNAJC27),ENSAPLG00020000849(ABCG1),ENSAPLG00020001882(DNAH5),ENSAPLG00020002741(GNGT2),ENSAPLG00020002815,ENSAPLG00020004166,ENSAPLG00020004255(DNA2),ENSAPLG00020004430,ENSAPLG00020004701(DHX34),ENSAPLG00020004777(ABCG5),ENSAPLG00020004784(ABCG8),ENSAPLG00020005255(TWNK),ENSAPLG00020005338(ATP13A4),ENSAPLG00020005355(TUBB1),ENSAPLG00020005878,ENSAPLG000…	ENSAPLG00020000419(ABCE1),ENSAPLG00020000537(RAB39A),ENSAPLG00020000702(SRP54),ENSAPLG00020001752,ENSAPLG00020002004(LONP2),ENSAPLG00020002168(RAB4A),ENSAPLG00020003031(GNAZ),ENSAPLG00020003783(RAB3C),ENSAPLG00020004786(MYO16),ENSAPLG00020006047(GEM),ENSAPLG00020006188(DYNC1H1),ENSAPLG00020006713(RHOJ),ENSAPLG00020007386(ABCC9),ENSAPLG00020007606,ENSAPLG00020008176(GNG10),ENSAPLG00020009128,ENSAP…
MF	GO:0030554	adenyl nucleotide binding	110	69	179	968	0.161687	0.600404	ENSAPLG00020000126(WEE2),ENSAPLG00020000609,ENSAPLG00020000849(ABCG1),ENSAPLG00020001090(PRAG1),ENSAPLG00020001200(GRK2),ENSAPLG00020001339(MASTL),ENSAPLG00020001383(PAK1),ENSAPLG00020001445(UCK2),ENSAPLG00020001553(MCM3),ENSAPLG00020001591,ENSAPLG00020001882(DNAH5),ENSAPLG00020001917(YARS2),ENSAPLG00020002005(DALRD3),ENSAPLG00020002467(MSH4),ENSAPLG00020002815,ENSAPLG00020003817(RSKR),ENSAPLG000…	ENSAPLG00020000069(PRKCQ),ENSAPLG00020000075(MYLK4),ENSAPLG00020000419(ABCE1),ENSAPLG00020000970(EPHB1),ENSAPLG00020001413(YME1L1),ENSAPLG00020001850(GART),ENSAPLG00020001970,ENSAPLG00020002004(LONP2),ENSAPLG00020002105(DCLK1),ENSAPLG00020002411,ENSAPLG00020002702(NEK6),ENSAPLG00020002857(NTRK3),ENSAPLG00020003091(CAMK4),ENSAPLG00020003121(ACSS1),ENSAPLG00020003406(MAP2K6),ENSAPLG00020003870(STK3…
CC	GO:0098802	plasma membrane signaling receptor complex	3	3	6	22	0.162011	0.600404	ENSAPLG00020007573,ENSAPLG00020008013,ENSAPLG00020014407	ENSAPLG00020002538(ITGA7),ENSAPLG00020009735(HJV),ENSAPLG00020015840(ITGA8)
CC	GO:0099503	secretory vesicle	1	5	6	22	0.162011	0.600404	ENSAPLG00020002759(SYPL1)	ENSAPLG00020006738(SCG2),ENSAPLG00020007259(CHGA),ENSAPLG00020009280(CHGB),ENSAPLG00020013073(SYNPR),ENSAPLG00020017562(SCG5)
BP	GO:0022613	ribonucleoprotein complex biogenesis	15	1	16	72	0.163128	0.600404	ENSAPLG00020002512(NOP10),ENSAPLG00020003983(TSR1),ENSAPLG00020005407(ESF1),ENSAPLG00020007585,ENSAPLG00020008338(RRP15),ENSAPLG00020008636(NOB1),ENSAPLG00020010253(RRP9),ENSAPLG00020012169(WDR74),ENSAPLG00020012376,ENSAPLG00020013249(FTSJ3),ENSAPLG00020014755(RRS1),ENSAPLG00020015432(SHQ1),ENSAPLG00020017534(GAR1),ENSAPLG00020017889,ENSAPLG00020018353	ENSAPLG00020010872(EIF2D)
MF	GO:0004713	protein tyrosine kinase activity	6	12	18	82	0.164643	0.600404	ENSAPLG00020000126(WEE2),ENSAPLG00020004653(FLT1),ENSAPLG00020007611(TEK),ENSAPLG00020007780(WEE1),ENSAPLG00020011062,ENSAPLG00020016275(EPHA2)	ENSAPLG00020000970(EPHB1),ENSAPLG00020002857(NTRK3),ENSAPLG00020008622(FYN),ENSAPLG00020009451(NTRK2),ENSAPLG00020010992(EPHA3),ENSAPLG00020011558,ENSAPLG00020012377(SRMS),ENSAPLG00020014352(RET),ENSAPLG00020016505(EPHB2),ENSAPLG00020016965(YES1),ENSAPLG00020017755(FLT4),ENSAPLG00020017959(FGFR2)
BP	GO:0007017	microtubule-based process	27	13	40	200	0.165658	0.600404	ENSAPLG00020000099(TPPP),ENSAPLG00020000382(STMN4),ENSAPLG00020001882(DNAH5),ENSAPLG00020002815,ENSAPLG00020003965(CEP57),ENSAPLG00020004339(CEP152),ENSAPLG00020005355(TUBB1),ENSAPLG00020005878,ENSAPLG00020005973(KIF6),ENSAPLG00020007207(DNAL4),ENSAPLG00020008406(DNAH8),ENSAPLG00020008501(KIFC3),ENSAPLG00020009943,ENSAPLG00020009947,ENSAPLG00020009952,ENSAPLG00020011332,ENSAPLG00020011543(DNAAF2)…	ENSAPLG00020001633,ENSAPLG00020006188(DYNC1H1),ENSAPLG00020006800(CRMP1),ENSAPLG00020006989(STMN2),ENSAPLG00020007606,ENSAPLG00020009128,ENSAPLG00020009206,ENSAPLG00020012617,ENSAPLG00020013040(STMN3),ENSAPLG00020014183,ENSAPLG00020015182,ENSAPLG00020017572,ENSAPLG00020018303(KIF24)
MF	GO:0016818	hydrolase activity, acting on acid anhydrides, in phosphorus-containing anhydrides	48	41	89	467	0.166465	0.600404	ENSAPLG00020000286(MMAA),ENSAPLG00020000465(DNAJC27),ENSAPLG00020000849(ABCG1),ENSAPLG00020001882(DNAH5),ENSAPLG00020002741(GNGT2),ENSAPLG00020002815,ENSAPLG00020004166,ENSAPLG00020004255(DNA2),ENSAPLG00020004430,ENSAPLG00020004480(CANT1),ENSAPLG00020004701(DHX34),ENSAPLG00020004777(ABCG5),ENSAPLG00020004784(ABCG8),ENSAPLG00020005255(TWNK),ENSAPLG00020005338(ATP13A4),ENSAPLG00020005355(TUBB1),ENS…	ENSAPLG00020000419(ABCE1),ENSAPLG00020000537(RAB39A),ENSAPLG00020000702(SRP54),ENSAPLG00020001207(ENPP2),ENSAPLG00020001752,ENSAPLG00020002004(LONP2),ENSAPLG00020002168(RAB4A),ENSAPLG00020003031(GNAZ),ENSAPLG00020003783(RAB3C),ENSAPLG00020004768(NUDT9),ENSAPLG00020004786(MYO16),ENSAPLG00020006047(GEM),ENSAPLG00020006188(DYNC1H1),ENSAPLG00020006713(RHOJ),ENSAPLG00020007386(ABCC9),ENSAPLG0002000760…
BP	GO:0007156	homophilic cell adhesion via plasma membrane adhesion molecules	1	18	19	88	0.168389	0.600404	ENSAPLG00020014392(CDHR1)	ENSAPLG00020002994(PCDH10),ENSAPLG00020004368,ENSAPLG00020004377,ENSAPLG00020005063(CDH2),ENSAPLG00020005367(CLSTN2),ENSAPLG00020005503,ENSAPLG00020005609(CDH4),ENSAPLG00020005845,ENSAPLG00020005856,ENSAPLG00020006404(CDH15),ENSAPLG00020009851(CDH11),ENSAPLG00020010165(CDH13),ENSAPLG00020011388(CDH20),ENSAPLG00020011429(CDH6),ENSAPLG00020013949,ENSAPLG00020013959,ENSAPLG00020014352(RET),ENSAPLG00…
BP	GO:0010628	positive regulation of gene expression	6	6	12	52	0.171178	0.600404	ENSAPLG00020005489(GPATCH3),ENSAPLG00020005842(GATA6),ENSAPLG00020008864,ENSAPLG00020011144(REL),ENSAPLG00020013414(PANX3),ENSAPLG00020015676(TFEB)	ENSAPLG00020001826(MEOX2),ENSAPLG00020004204(PANX1),ENSAPLG00020009439(PLGRKT),ENSAPLG00020009889(MEF2C),ENSAPLG00020014921(CREB3L1),ENSAPLG00020015940(TP53INP2)
BP	GO:0030030	cell projection organization	6	12	18	83	0.171447	0.600404	ENSAPLG00020003098(SPRY3),ENSAPLG00020007324(RTTN),ENSAPLG00020011543(DNAAF2),ENSAPLG00020015397,ENSAPLG00020017125,ENSAPLG00020017128	ENSAPLG00020000168(ROBO1),ENSAPLG00020004886(CNTN1),ENSAPLG00020005502,ENSAPLG00020005524,ENSAPLG00020005569(TTC8),ENSAPLG00020006800(CRMP1),ENSAPLG00020012617,ENSAPLG00020013040(STMN3),ENSAPLG00020016053(CNTN4),ENSAPLG00020017187(DPYSL2),ENSAPLG00020017438(NEFL),ENSAPLG00020017572
BP	GO:0048468	cell development	2	16	18	83	0.171447	0.600404	ENSAPLG00020003060(SCLT1),ENSAPLG00020003098(SPRY3)	ENSAPLG00020000168(ROBO1),ENSAPLG00020000533(ALX1),ENSAPLG00020002936(KLHL40),ENSAPLG00020004886(CNTN1),ENSAPLG00020005502,ENSAPLG00020005524,ENSAPLG00020006800(CRMP1),ENSAPLG00020008254,ENSAPLG00020009937(RFLNA),ENSAPLG00020011643(KLHL41),ENSAPLG00020013040(STMN3),ENSAPLG00020013206(NDRG1),ENSAPLG00020016053(CNTN4),ENSAPLG00020017014(RFLNB),ENSAPLG00020017187(DPYSL2),ENSAPLG00020017438(NEFL)
BP	GO:0120036	plasma membrane bounded cell projection organization	6	12	18	83	0.171447	0.600404	ENSAPLG00020003098(SPRY3),ENSAPLG00020007324(RTTN),ENSAPLG00020011543(DNAAF2),ENSAPLG00020015397,ENSAPLG00020017125,ENSAPLG00020017128	ENSAPLG00020000168(ROBO1),ENSAPLG00020004886(CNTN1),ENSAPLG00020005502,ENSAPLG00020005524,ENSAPLG00020005569(TTC8),ENSAPLG00020006800(CRMP1),ENSAPLG00020012617,ENSAPLG00020013040(STMN3),ENSAPLG00020016053(CNTN4),ENSAPLG00020017187(DPYSL2),ENSAPLG00020017438(NEFL),ENSAPLG00020017572
CC	GO:0000127	transcription factor TFIIIC complex	1	0	1	1	0.171507	0.600404	ENSAPLG00020004009(GTF3C5)	-
CC	GO:0000811	GINS complex	1	0	1	1	0.171507	0.600404	ENSAPLG00020008867(GINS1)	-
CC	GO:0000815	ESCRT III complex	1	0	1	1	0.171507	0.600404	ENSAPLG00020007427(CHMP1A)	-
CC	GO:0005668	RNA polymerase transcription factor SL1 complex	1	0	1	1	0.171507	0.600404	ENSAPLG00020004301(TAF1D)	-
CC	GO:0005688	U6 snRNP	1	0	1	1	0.171507	0.600404	ENSAPLG00020016285(LSM8)	-
CC	GO:0005793	endoplasmic reticulum-Golgi intermediate compartment	0	1	1	1	0.171507	0.600404	-	ENSAPLG00020013919(MPPE1)
CC	GO:0008091	spectrin	0	1	1	1	0.171507	0.600404	-	ENSAPLG00020004454(SPTB)
CC	GO:0016323	basolateral plasma membrane	0	1	1	1	0.171507	0.600404	-	ENSAPLG00020006304(SLC26A7)
CC	GO:0016363	nuclear matrix	1	0	1	1	0.171507	0.600404	ENSAPLG00020007427(CHMP1A)	-
CC	GO:0030424	axon	0	1	1	1	0.171507	0.600404	-	ENSAPLG00020003373(NCMAP)
CC	GO:0030863	cortical cytoskeleton	0	1	1	1	0.171507	0.600404	-	ENSAPLG00020004454(SPTB)
CC	GO:0030864	cortical actin cytoskeleton	0	1	1	1	0.171507	0.600404	-	ENSAPLG00020004454(SPTB)
CC	GO:0031261	DNA replication preinitiation complex	1	0	1	1	0.171507	0.600404	ENSAPLG00020008867(GINS1)	-
CC	GO:0032133	chromosome passenger complex	1	0	1	1	0.171507	0.600404	ENSAPLG00020009820(AURKB)	-
CC	GO:0033270	paranode region of axon	0	1	1	1	0.171507	0.600404	-	ENSAPLG00020003373(NCMAP)
CC	GO:0034399	nuclear periphery	1	0	1	1	0.171507	0.600404	ENSAPLG00020007427(CHMP1A)	-
CC	GO:0043218	compact myelin	0	1	1	1	0.171507	0.600404	-	ENSAPLG00020003373(NCMAP)
CC	GO:0043220	Schmidt-Lanterman incisure	0	1	1	1	0.171507	0.600404	-	ENSAPLG00020003373(NCMAP)
CC	GO:0044304	main axon	0	1	1	1	0.171507	0.600404	-	ENSAPLG00020003373(NCMAP)
CC	GO:0048476	Holliday junction resolvase complex	1	0	1	1	0.171507	0.600404	ENSAPLG00020005551(EME1)	-
CC	GO:0060076	excitatory synapse	0	1	1	1	0.171507	0.600404	-	ENSAPLG00020016751(NLGN1)
CC	GO:0070187	shelterin complex	1	0	1	1	0.171507	0.600404	ENSAPLG00020003027	-
CC	GO:0070578	RISC-loading complex	1	0	1	1	0.171507	0.600404	ENSAPLG00020008020(TARBP2)	-
CC	GO:0090576	RNA polymerase III transcription regulator complex	1	0	1	1	0.171507	0.600404	ENSAPLG00020004009(GTF3C5)	-
CC	GO:1905347	endodeoxyribonuclease complex	1	0	1	1	0.171507	0.600404	ENSAPLG00020005551(EME1)	-
CC	GO:1990316	Atg1/ULK1 kinase complex	0	1	1	1	0.171507	0.600404	-	ENSAPLG00020003053(ATG13)
CC	GO:1990712	HFE-transferrin receptor complex	0	1	1	1	0.171507	0.600404	-	ENSAPLG00020009735(HJV)
BP	GO:0006956	complement activation	1	3	4	13	0.17173	0.600404	ENSAPLG00020008440(CFD)	ENSAPLG00020009558(C7),ENSAPLG00020016514(C1QB),ENSAPLG00020016518(C1QA)
BP	GO:0007160	cell-matrix adhesion	1	3	4	13	0.17173	0.600404	ENSAPLG00020011050	ENSAPLG00020012373,ENSAPLG00020016735(EPDR1),ENSAPLG00020017763(NID1)
BP	GO:0031570	DNA integrity checkpoint	4	0	4	13	0.17173	0.600404	ENSAPLG00020001397,ENSAPLG00020002288(TICRR),ENSAPLG00020016564(TIPIN),ENSAPLG00020018420(ATRIP)	-
MF	GO:0032559	adenyl ribonucleotide binding	109	69	178	965	0.171911	0.600404	ENSAPLG00020000126(WEE2),ENSAPLG00020000609,ENSAPLG00020000849(ABCG1),ENSAPLG00020001090(PRAG1),ENSAPLG00020001200(GRK2),ENSAPLG00020001339(MASTL),ENSAPLG00020001383(PAK1),ENSAPLG00020001445(UCK2),ENSAPLG00020001553(MCM3),ENSAPLG00020001591,ENSAPLG00020001882(DNAH5),ENSAPLG00020001917(YARS2),ENSAPLG00020002005(DALRD3),ENSAPLG00020002467(MSH4),ENSAPLG00020002815,ENSAPLG00020003817(RSKR),ENSAPLG000…	ENSAPLG00020000069(PRKCQ),ENSAPLG00020000075(MYLK4),ENSAPLG00020000419(ABCE1),ENSAPLG00020000970(EPHB1),ENSAPLG00020001413(YME1L1),ENSAPLG00020001850(GART),ENSAPLG00020001970,ENSAPLG00020002004(LONP2),ENSAPLG00020002105(DCLK1),ENSAPLG00020002411,ENSAPLG00020002702(NEK6),ENSAPLG00020002857(NTRK3),ENSAPLG00020003091(CAMK4),ENSAPLG00020003121(ACSS1),ENSAPLG00020003406(MAP2K6),ENSAPLG00020003870(STK3…
BP	GO:0000350	generation of catalytic spliceosome for second transesterification step	1	0	1	1	0.171949	0.600404	ENSAPLG00020018353	-
BP	GO:0000393	spliceosomal conformational changes to generate catalytic conformation	1	0	1	1	0.171949	0.600404	ENSAPLG00020018353	-
BP	GO:0000711	meiotic DNA repair synthesis	1	0	1	1	0.171949	0.600404	ENSAPLG00020017068(SPATA22)	-
BP	GO:0001666	response to hypoxia	0	1	1	1	0.171949	0.600404	-	ENSAPLG00020015509(RWDD3)
BP	GO:0001731	formation of translation preinitiation complex	0	1	1	1	0.171949	0.600404	-	ENSAPLG00020010872(EIF2D)
BP	GO:0001755	neural crest cell migration	0	1	1	1	0.171949	0.600404	-	ENSAPLG00020000533(ALX1)
BP	GO:0001935	endothelial cell proliferation	0	1	1	1	0.171949	0.600404	-	ENSAPLG00020011670(VASH1)
BP	GO:0001936	regulation of endothelial cell proliferation	0	1	1	1	0.171949	0.600404	-	ENSAPLG00020011670(VASH1)
BP	GO:0001937	negative regulation of endothelial cell proliferation	0	1	1	1	0.171949	0.600404	-	ENSAPLG00020011670(VASH1)
BP	GO:0001990	regulation of systemic arterial blood pressure by hormone	0	1	1	1	0.171949	0.600404	-	ENSAPLG00020001973(AGT)
BP	GO:0002115	store-operated calcium entry	1	0	1	1	0.171949	0.600404	ENSAPLG00020001470(SARAF)	-
BP	GO:0002143	tRNA wobble position uridine thiolation	1	0	1	1	0.171949	0.600404	ENSAPLG00020016039(MOCS3)	-
BP	GO:0002183	cytoplasmic translational initiation	0	1	1	1	0.171949	0.600404	-	ENSAPLG00020010872(EIF2D)
BP	GO:0002478	antigen processing and presentation of exogenous peptide antigen	1	0	1	1	0.171949	0.600404	ENSAPLG00020006615(TAP1)	-
BP	GO:0002479	antigen processing and presentation of exogenous peptide antigen via MHC class I, TAP-dependent	1	0	1	1	0.171949	0.600404	ENSAPLG00020006615(TAP1)	-
BP	GO:0002753	cytoplasmic pattern recognition receptor signaling pathway	1	0	1	1	0.171949	0.600404	ENSAPLG00020005489(GPATCH3)	-
BP	GO:0002832	negative regulation of response to biotic stimulus	1	0	1	1	0.171949	0.600404	ENSAPLG00020005489(GPATCH3)	-
BP	GO:0003044	regulation of systemic arterial blood pressure mediated by a chemical signal	0	1	1	1	0.171949	0.600404	-	ENSAPLG00020001973(AGT)
BP	GO:0003073	regulation of systemic arterial blood pressure	0	1	1	1	0.171949	0.600404	-	ENSAPLG00020001973(AGT)
BP	GO:0003081	regulation of systemic arterial blood pressure by renin-angiotensin	0	1	1	1	0.171949	0.600404	-	ENSAPLG00020001973(AGT)
BP	GO:0006168	adenine salvage	1	0	1	1	0.171949	0.600404	ENSAPLG00020006333(APRT)	-
BP	GO:0006231	dTMP biosynthetic process	0	1	1	1	0.171949	0.600404	-	ENSAPLG00020016966(TYMS)
BP	GO:0006271	DNA strand elongation involved in DNA replication	1	0	1	1	0.171949	0.600404	ENSAPLG00020004255(DNA2)	-
BP	GO:0006273	lagging strand elongation	1	0	1	1	0.171949	0.600404	ENSAPLG00020004255(DNA2)	-
BP	GO:0006424	glutamyl-tRNA aminoacylation	0	1	1	1	0.171949	0.600404	-	ENSAPLG00020008059(EPRS1)
BP	GO:0006431	methionyl-tRNA aminoacylation	1	0	1	1	0.171949	0.600404	ENSAPLG00020017907(MARS2)	-
BP	GO:0006481	C-terminal protein methylation	1	0	1	1	0.171949	0.600404	ENSAPLG00020010302(ICMT)	-
BP	GO:0006620	posttranslational protein targeting to endoplasmic reticulum membrane	0	1	1	1	0.171949	0.600404	-	ENSAPLG00020008130(SEC63)
BP	GO:0006678	glucosylceramide metabolic process	1	0	1	1	0.171949	0.600404	ENSAPLG00020008751(GBA2)	-
BP	GO:0006680	glucosylceramide catabolic process	1	0	1	1	0.171949	0.600404	ENSAPLG00020008751(GBA2)	-
BP	GO:0006772	thiamine metabolic process	0	1	1	1	0.171949	0.600404	-	ENSAPLG00020011881(TPK1)
BP	GO:0006957	complement activation, alternative pathway	1	0	1	1	0.171949	0.600404	ENSAPLG00020008440(CFD)	-
BP	GO:0007096	regulation of exit from mitosis	1	0	1	1	0.171949	0.600404	ENSAPLG00020009250(MAD2L1BP)	-
BP	GO:0007216	G protein-coupled glutamate receptor signaling pathway	1	0	1	1	0.171949	0.600404	ENSAPLG00020002102(TRPM1)	-
BP	GO:0007597	blood coagulation, intrinsic pathway	1	0	1	1	0.171949	0.600404	ENSAPLG00020017422(SERPINC1)	-
BP	GO:0007608	sensory perception of smell	0	1	1	1	0.171949	0.600404	-	ENSAPLG00020001563(OMP)
BP	GO:0008300	isoprenoid catabolic process	0	1	1	1	0.171949	0.600404	-	ENSAPLG00020015715(CRABP1)
BP	GO:0008611	ether lipid biosynthetic process	0	1	1	1	0.171949	0.600404	-	ENSAPLG00020000687(GNPAT)
BP	GO:0008612	peptidyl-lysine modification to peptidyl-hypusine	1	0	1	1	0.171949	0.600404	ENSAPLG00020007983	-
BP	GO:0009052	pentose-phosphate shunt, non-oxidative branch	0	1	1	1	0.171949	0.600404	-	ENSAPLG00020005510(RPIA)
BP	GO:0009081	branched-chain amino acid metabolic process	0	1	1	1	0.171949	0.600404	-	ENSAPLG00020000072(BCAT1)
BP	GO:0009109	coenzyme catabolic process	0	1	1	1	0.171949	0.600404	-	ENSAPLG00020018036(ALDH1L2)
BP	GO:0009111	vitamin catabolic process	0	1	1	1	0.171949	0.600404	-	ENSAPLG00020015715(CRABP1)
BP	GO:0009229	thiamine diphosphate biosynthetic process	0	1	1	1	0.171949	0.600404	-	ENSAPLG00020011881(TPK1)
BP	GO:0009256	10-formyltetrahydrofolate metabolic process	0	1	1	1	0.171949	0.600404	-	ENSAPLG00020018036(ALDH1L2)
BP	GO:0009258	10-formyltetrahydrofolate catabolic process	0	1	1	1	0.171949	0.600404	-	ENSAPLG00020018036(ALDH1L2)
BP	GO:0009397	folic acid-containing compound catabolic process	0	1	1	1	0.171949	0.600404	-	ENSAPLG00020018036(ALDH1L2)
BP	GO:0009636	response to toxic substance	0	1	1	1	0.171949	0.600404	-	ENSAPLG00020001010(ESD)
BP	GO:0010040	response to iron(II) ion	0	1	1	1	0.171949	0.600404	-	ENSAPLG00020009579(ACO1)
BP	GO:0010458	exit from mitosis	1	0	1	1	0.171949	0.600404	ENSAPLG00020009250(MAD2L1BP)	-
BP	GO:0010739	positive regulation of protein kinase A signaling	0	1	1	1	0.171949	0.600404	-	ENSAPLG00020012743(AKAP12)
BP	GO:0010755	regulation of plasminogen activation	0	1	1	1	0.171949	0.600404	-	ENSAPLG00020009439(PLGRKT)
BP	GO:0010756	positive regulation of plasminogen activation	0	1	1	1	0.171949	0.600404	-	ENSAPLG00020009439(PLGRKT)
BP	GO:0010811	positive regulation of cell-substrate adhesion	0	1	1	1	0.171949	0.600404	-	ENSAPLG00020016632(EGFL6)
BP	GO:0010954	positive regulation of protein processing	0	1	1	1	0.171949	0.600404	-	ENSAPLG00020009439(PLGRKT)
BP	GO:0014031	mesenchymal cell development	0	1	1	1	0.171949	0.600404	-	ENSAPLG00020000533(ALX1)
BP	GO:0014032	neural crest cell development	0	1	1	1	0.171949	0.600404	-	ENSAPLG00020000533(ALX1)
BP	GO:0014033	neural crest cell differentiation	0	1	1	1	0.171949	0.600404	-	ENSAPLG00020000533(ALX1)
BP	GO:0014066	regulation of phosphatidylinositol 3-kinase signaling	1	0	1	1	0.171949	0.600404	ENSAPLG00020012960(CEP55)	-
BP	GO:0016103	diterpenoid catabolic process	0	1	1	1	0.171949	0.600404	-	ENSAPLG00020015715(CRABP1)
BP	GO:0016115	terpenoid catabolic process	0	1	1	1	0.171949	0.600404	-	ENSAPLG00020015715(CRABP1)
BP	GO:0016198	axon choice point recognition	0	1	1	1	0.171949	0.600404	-	ENSAPLG00020000168(ROBO1)
BP	GO:0016199	axon midline choice point recognition	0	1	1	1	0.171949	0.600404	-	ENSAPLG00020000168(ROBO1)
BP	GO:0016246	RNA interference	1	0	1	1	0.171949	0.600404	ENSAPLG00020008020(TARBP2)	-
BP	GO:0016486	peptide hormone processing	0	1	1	1	0.171949	0.600404	-	ENSAPLG00020013839(CORIN)
BP	GO:0018105	peptidyl-serine phosphorylation	1	0	1	1	0.171949	0.600404	ENSAPLG00020009820(AURKB)	-
BP	GO:0018197	peptidyl-aspartic acid modification	0	1	1	1	0.171949	0.600404	-	ENSAPLG00020014804(ASPH)
BP	GO:0018209	peptidyl-serine modification	1	0	1	1	0.171949	0.600404	ENSAPLG00020009820(AURKB)	-
BP	GO:0018410	C-terminal protein amino acid modification	1	0	1	1	0.171949	0.600404	ENSAPLG00020010302(ICMT)	-
BP	GO:0019080	viral gene expression	1	0	1	1	0.171949	0.600404	ENSAPLG00020008020(TARBP2)	-
BP	GO:0019083	viral transcription	1	0	1	1	0.171949	0.600404	ENSAPLG00020008020(TARBP2)	-
BP	GO:0019285	glycine betaine biosynthetic process from choline	0	1	1	1	0.171949	0.600404	-	ENSAPLG00020002792(CHDH)
BP	GO:0019532	oxalate transport	0	1	1	1	0.171949	0.600404	-	ENSAPLG00020004135(SLC26A1)
BP	GO:0019556	histidine catabolic process to glutamate and formamide	1	0	1	1	0.171949	0.600404	ENSAPLG00020015647(AMDHD1)	-
BP	GO:0019695	choline metabolic process	0	1	1	1	0.171949	0.600404	-	ENSAPLG00020002792(CHDH)
BP	GO:0019748	secondary metabolic process	1	0	1	1	0.171949	0.600404	ENSAPLG00020000306(ZFC3H1)	-
BP	GO:0019884	antigen processing and presentation of exogenous antigen	1	0	1	1	0.171949	0.600404	ENSAPLG00020006615(TAP1)	-
BP	GO:0019988	charged-tRNA amino acid modification	1	0	1	1	0.171949	0.600404	ENSAPLG00020014379(MTFMT)	-
BP	GO:0022616	DNA strand elongation	1	0	1	1	0.171949	0.600404	ENSAPLG00020004255(DNA2)	-
BP	GO:0030091	protein repair	0	1	1	1	0.171949	0.600404	-	ENSAPLG00020010826(MSRB3)
BP	GO:0030199	collagen fibril organization	0	1	1	1	0.171949	0.600404	-	ENSAPLG00020016687(LUM)
BP	GO:0030422	production of siRNA involved in RNA interference	1	0	1	1	0.171949	0.600404	ENSAPLG00020008020(TARBP2)	-
BP	GO:0030521	androgen receptor signaling pathway	0	1	1	1	0.171949	0.600404	-	ENSAPLG00020002664(AR)
BP	GO:0031086	nuclear-transcribed mRNA catabolic process, deadenylation-independent decay	1	0	1	1	0.171949	0.600404	ENSAPLG00020016221(EDC3)	-
BP	GO:0031087	deadenylation-independent decapping of nuclear-transcribed mRNA	1	0	1	1	0.171949	0.600404	ENSAPLG00020016221(EDC3)	-
BP	GO:0031204	posttranslational protein targeting to membrane, translocation	0	1	1	1	0.171949	0.600404	-	ENSAPLG00020008130(SEC63)
BP	GO:0031397	negative regulation of protein ubiquitination	0	1	1	1	0.171949	0.600404	-	ENSAPLG00020002936(KLHL40)
BP	GO:0031455	glycine betaine metabolic process	0	1	1	1	0.171949	0.600404	-	ENSAPLG00020002792(CHDH)
BP	GO:0031456	glycine betaine biosynthetic process	0	1	1	1	0.171949	0.600404	-	ENSAPLG00020002792(CHDH)
BP	GO:0031641	regulation of myelination	0	1	1	1	0.171949	0.600404	-	ENSAPLG00020003373(NCMAP)
BP	GO:0031958	corticosteroid receptor signaling pathway	0	1	1	1	0.171949	0.600404	-	ENSAPLG00020013603(NR3C1)
BP	GO:0031960	response to corticosteroid	0	1	1	1	0.171949	0.600404	-	ENSAPLG00020013603(NR3C1)
BP	GO:0032233	positive regulation of actin filament bundle assembly	1	0	1	1	0.171949	0.600404	ENSAPLG00020005650	-
BP	GO:0032287	peripheral nervous system myelin maintenance	0	1	1	1	0.171949	0.600404	-	ENSAPLG00020013206(NDRG1)
BP	GO:0032480	negative regulation of type I interferon production	1	0	1	1	0.171949	0.600404	ENSAPLG00020005489(GPATCH3)	-
BP	GO:0032496	response to lipopolysaccharide	1	0	1	1	0.171949	0.600404	ENSAPLG00020004180(TNIP3)	-
BP	GO:0033173	calcineurin-NFAT signaling cascade	0	1	1	1	0.171949	0.600404	-	ENSAPLG00020004855(RCAN1)
BP	GO:0033233	regulation of protein sumoylation	0	1	1	1	0.171949	0.600404	-	ENSAPLG00020015509(RWDD3)
BP	GO:0033235	positive regulation of protein sumoylation	0	1	1	1	0.171949	0.600404	-	ENSAPLG00020015509(RWDD3)
BP	GO:0033314	mitotic DNA replication checkpoint	1	0	1	1	0.171949	0.600404	ENSAPLG00020002288(TICRR)	-
BP	GO:0033567	DNA replication, Okazaki fragment processing	1	0	1	1	0.171949	0.600404	ENSAPLG00020004255(DNA2)	-
BP	GO:0034109	homotypic cell-cell adhesion	1	0	1	1	0.171949	0.600404	ENSAPLG00020014407	-
BP	GO:0034341	response to interferon-gamma	1	0	1	1	0.171949	0.600404	ENSAPLG00020011279(SOCS1)	-
BP	GO:0034397	telomere localization	1	0	1	1	0.171949	0.600404	ENSAPLG00020009817(TERB1)	-
BP	GO:0034398	telomere tethering at nuclear periphery	1	0	1	1	0.171949	0.600404	ENSAPLG00020009817(TERB1)	-
BP	GO:0034552	respiratory chain complex II assembly	0	1	1	1	0.171949	0.600404	-	ENSAPLG00020000487
BP	GO:0034553	mitochondrial respiratory chain complex II assembly	0	1	1	1	0.171949	0.600404	-	ENSAPLG00020000487
BP	GO:0034653	retinoic acid catabolic process	0	1	1	1	0.171949	0.600404	-	ENSAPLG00020015715(CRABP1)
BP	GO:0035335	peptidyl-tyrosine dephosphorylation	0	1	1	1	0.171949	0.600404	-	ENSAPLG00020013347(EYA1)
BP	GO:0035385	Roundabout signaling pathway	0	1	1	1	0.171949	0.600404	-	ENSAPLG00020000168(ROBO1)
BP	GO:0035404	histone-serine phosphorylation	1	0	1	1	0.171949	0.600404	ENSAPLG00020009820(AURKB)	-
BP	GO:0035723	interleukin-15-mediated signaling pathway	1	0	1	1	0.171949	0.600404	ENSAPLG00020015169	-
BP	GO:0035871	protein K11-linked deubiquitination	0	1	1	1	0.171949	0.600404	-	ENSAPLG00020002308(OTUD7A)
BP	GO:0035914	skeletal muscle cell differentiation	0	1	1	1	0.171949	0.600404	-	ENSAPLG00020011643(KLHL41)
BP	GO:0036293	response to decreased oxygen levels	0	1	1	1	0.171949	0.600404	-	ENSAPLG00020015509(RWDD3)
BP	GO:0036294	cellular response to decreased oxygen levels	0	1	1	1	0.171949	0.600404	-	ENSAPLG00020015509(RWDD3)
BP	GO:0039528	cytoplasmic pattern recognition receptor signaling pathway in response to virus	1	0	1	1	0.171949	0.600404	ENSAPLG00020005489(GPATCH3)	-
BP	GO:0039529	RIG-I signaling pathway	1	0	1	1	0.171949	0.600404	ENSAPLG00020005489(GPATCH3)	-
BP	GO:0039531	regulation of viral-induced cytoplasmic pattern recognition receptor signaling pathway	1	0	1	1	0.171949	0.600404	ENSAPLG00020005489(GPATCH3)	-
BP	GO:0039532	negative regulation of viral-induced cytoplasmic pattern recognition receptor signaling pathway	1	0	1	1	0.171949	0.600404	ENSAPLG00020005489(GPATCH3)	-
BP	GO:0039535	regulation of RIG-I signaling pathway	1	0	1	1	0.171949	0.600404	ENSAPLG00020005489(GPATCH3)	-
BP	GO:0039536	negative regulation of RIG-I signaling pathway	1	0	1	1	0.171949	0.600404	ENSAPLG00020005489(GPATCH3)	-
BP	GO:0042264	peptidyl-aspartic acid hydroxylation	0	1	1	1	0.171949	0.600404	-	ENSAPLG00020014804(ASPH)
BP	GO:0042357	thiamine diphosphate metabolic process	0	1	1	1	0.171949	0.600404	-	ENSAPLG00020011881(TPK1)
BP	GO:0042363	fat-soluble vitamin catabolic process	0	1	1	1	0.171949	0.600404	-	ENSAPLG00020015715(CRABP1)
BP	GO:0042471	ear morphogenesis	0	1	1	1	0.171949	0.600404	-	ENSAPLG00020013347(EYA1)
BP	GO:0042560	pteridine-containing compound catabolic process	0	1	1	1	0.171949	0.600404	-	ENSAPLG00020018036(ALDH1L2)
BP	GO:0042590	antigen processing and presentation of exogenous peptide antigen via MHC class I	1	0	1	1	0.171949	0.600404	ENSAPLG00020006615(TAP1)	-
BP	GO:0042723	thiamine-containing compound metabolic process	0	1	1	1	0.171949	0.600404	-	ENSAPLG00020011881(TPK1)
BP	GO:0042758	long-chain fatty acid catabolic process	0	1	1	1	0.171949	0.600404	-	ENSAPLG00020006251(ACADL)
BP	GO:0042921	glucocorticoid receptor signaling pathway	0	1	1	1	0.171949	0.600404	-	ENSAPLG00020013603(NR3C1)
BP	GO:0043048	dolichyl monophosphate biosynthetic process	1	0	1	1	0.171949	0.600404	ENSAPLG00020011798(DOLK)	-
BP	GO:0043096	purine nucleobase salvage	1	0	1	1	0.171949	0.600404	ENSAPLG00020006333(APRT)	-
BP	GO:0043217	myelin maintenance	0	1	1	1	0.171949	0.600404	-	ENSAPLG00020013206(NDRG1)
BP	GO:0043393	regulation of protein binding	0	1	1	1	0.171949	0.600404	-	ENSAPLG00020013425(CCPG1)
BP	GO:0043402	glucocorticoid mediated signaling pathway	0	1	1	1	0.171949	0.600404	-	ENSAPLG00020013603(NR3C1)
BP	GO:0043606	formamide metabolic process	1	0	1	1	0.171949	0.600404	ENSAPLG00020015647(AMDHD1)	-
BP	GO:0043649	dicarboxylic acid catabolic process	0	1	1	1	0.171949	0.600404	-	ENSAPLG00020018036(ALDH1L2)
BP	GO:0043903	regulation of interspecies interactions between organisms	1	0	1	1	0.171949	0.600404	ENSAPLG00020008020(TARBP2)	-
BP	GO:0043968	histone H2A acetylation	1	0	1	1	0.171949	0.600404	ENSAPLG00020017095(DMAP1)	-
BP	GO:0043988	histone H3-S28 phosphorylation	1	0	1	1	0.171949	0.600404	ENSAPLG00020009820(AURKB)	-
BP	GO:0044550	secondary metabolite biosynthetic process	1	0	1	1	0.171949	0.600404	ENSAPLG00020000306(ZFC3H1)	-
BP	GO:0044821	meiotic telomere tethering at nuclear periphery	1	0	1	1	0.171949	0.600404	ENSAPLG00020009817(TERB1)	-
BP	GO:0045041	protein import into mitochondrial intermembrane space	1	0	1	1	0.171949	0.600404	ENSAPLG00020012472(CHCHD4)	-
BP	GO:0045141	meiotic telomere clustering	1	0	1	1	0.171949	0.600404	ENSAPLG00020009817(TERB1)	-
BP	GO:0046073	dTMP metabolic process	0	1	1	1	0.171949	0.600404	-	ENSAPLG00020016966(TYMS)
BP	GO:0046083	adenine metabolic process	1	0	1	1	0.171949	0.600404	ENSAPLG00020006333(APRT)	-
BP	GO:0046084	adenine biosynthetic process	1	0	1	1	0.171949	0.600404	ENSAPLG00020006333(APRT)	-
BP	GO:0046292	formaldehyde metabolic process	0	1	1	1	0.171949	0.600404	-	ENSAPLG00020001010(ESD)
BP	GO:0046294	formaldehyde catabolic process	0	1	1	1	0.171949	0.600404	-	ENSAPLG00020001010(ESD)
BP	GO:0046485	ether lipid metabolic process	0	1	1	1	0.171949	0.600404	-	ENSAPLG00020000687(GNPAT)
BP	GO:0046504	glycerol ether biosynthetic process	0	1	1	1	0.171949	0.600404	-	ENSAPLG00020000687(GNPAT)
BP	GO:0046782	regulation of viral transcription	1	0	1	1	0.171949	0.600404	ENSAPLG00020008020(TARBP2)	-
BP	GO:0046937	phytochelatin metabolic process	1	0	1	1	0.171949	0.600404	ENSAPLG00020000306(ZFC3H1)	-
BP	GO:0046938	phytochelatin biosynthetic process	1	0	1	1	0.171949	0.600404	ENSAPLG00020000306(ZFC3H1)	-
BP	GO:0046952	ketone body catabolic process	0	1	1	1	0.171949	0.600404	-	ENSAPLG00020009574
BP	GO:0048016	inositol phosphate-mediated signaling	0	1	1	1	0.171949	0.600404	-	ENSAPLG00020004855(RCAN1)
BP	GO:0048251	elastic fiber assembly	0	1	1	1	0.171949	0.600404	-	ENSAPLG00020007314(FBLN5)
BP	GO:0048478	replication fork protection	1	0	1	1	0.171949	0.600404	ENSAPLG00020016564(TIPIN)	-
BP	GO:0048762	mesenchymal cell differentiation	0	1	1	1	0.171949	0.600404	-	ENSAPLG00020000533(ALX1)
BP	GO:0048864	stem cell development	0	1	1	1	0.171949	0.600404	-	ENSAPLG00020000533(ALX1)
BP	GO:0050678	regulation of epithelial cell proliferation	0	1	1	1	0.171949	0.600404	-	ENSAPLG00020011670(VASH1)
BP	GO:0050680	negative regulation of epithelial cell proliferation	0	1	1	1	0.171949	0.600404	-	ENSAPLG00020011670(VASH1)
BP	GO:0050687	negative regulation of defense response to virus	1	0	1	1	0.171949	0.600404	ENSAPLG00020005489(GPATCH3)	-
BP	GO:0050792	regulation of viral process	1	0	1	1	0.171949	0.600404	ENSAPLG00020008020(TARBP2)	-
BP	GO:0050886	endocrine process	0	1	1	1	0.171949	0.600404	-	ENSAPLG00020001973(AGT)
BP	GO:0051098	regulation of binding	0	1	1	1	0.171949	0.600404	-	ENSAPLG00020013425(CCPG1)
BP	GO:0051384	response to glucocorticoid	0	1	1	1	0.171949	0.600404	-	ENSAPLG00020013603(NR3C1)
BP	GO:0051725	protein de-ADP-ribosylation	0	1	1	1	0.171949	0.600404	-	ENSAPLG00020003912(ADPRHL1)
BP	GO:0060330	regulation of response to interferon-gamma	1	0	1	1	0.171949	0.600404	ENSAPLG00020011279(SOCS1)	-
BP	GO:0060333	interferon-gamma-mediated signaling pathway	1	0	1	1	0.171949	0.600404	ENSAPLG00020011279(SOCS1)	-
BP	GO:0060334	regulation of interferon-gamma-mediated signaling pathway	1	0	1	1	0.171949	0.600404	ENSAPLG00020011279(SOCS1)	-
BP	GO:0060485	mesenchyme development	0	1	1	1	0.171949	0.600404	-	ENSAPLG00020000533(ALX1)
BP	GO:0062207	regulation of pattern recognition receptor signaling pathway	1	0	1	1	0.171949	0.600404	ENSAPLG00020005489(GPATCH3)	-
BP	GO:0070197	meiotic attachment of telomere to nuclear envelope	1	0	1	1	0.171949	0.600404	ENSAPLG00020009817(TERB1)	-
BP	GO:0070482	response to oxygen levels	0	1	1	1	0.171949	0.600404	-	ENSAPLG00020015509(RWDD3)
BP	GO:0070527	platelet aggregation	1	0	1	1	0.171949	0.600404	ENSAPLG00020014407	-
BP	GO:0070528	protein kinase C signaling	0	1	1	1	0.171949	0.600404	-	ENSAPLG00020012743(AKAP12)
BP	GO:0070536	protein K63-linked deubiquitination	1	0	1	1	0.171949	0.600404	ENSAPLG00020016690(BRCC3)	-
BP	GO:0070613	regulation of protein processing	0	1	1	1	0.171949	0.600404	-	ENSAPLG00020009439(PLGRKT)
BP	GO:0070672	response to interleukin-15	1	0	1	1	0.171949	0.600404	ENSAPLG00020015169	-
BP	GO:0070920	regulation of production of small RNA involved in gene silencing by RNA	1	0	1	1	0.171949	0.600404	ENSAPLG00020008020(TARBP2)	-
BP	GO:0071219	cellular response to molecule of bacterial origin	1	0	1	1	0.171949	0.600404	ENSAPLG00020004180(TNIP3)	-
BP	GO:0071222	cellular response to lipopolysaccharide	1	0	1	1	0.171949	0.600404	ENSAPLG00020004180(TNIP3)	-
BP	GO:0071346	cellular response to interferon-gamma	1	0	1	1	0.171949	0.600404	ENSAPLG00020011279(SOCS1)	-
BP	GO:0071350	cellular response to interleukin-15	1	0	1	1	0.171949	0.600404	ENSAPLG00020015169	-
BP	GO:0071384	cellular response to corticosteroid stimulus	0	1	1	1	0.171949	0.600404	-	ENSAPLG00020013603(NR3C1)
BP	GO:0071385	cellular response to glucocorticoid stimulus	0	1	1	1	0.171949	0.600404	-	ENSAPLG00020013603(NR3C1)
BP	GO:0071453	cellular response to oxygen levels	0	1	1	1	0.171949	0.600404	-	ENSAPLG00020015509(RWDD3)
BP	GO:0071456	cellular response to hypoxia	0	1	1	1	0.171949	0.600404	-	ENSAPLG00020015509(RWDD3)
BP	GO:0071482	cellular response to light stimulus	1	0	1	1	0.171949	0.600404	ENSAPLG00020002102(TRPM1)	-
BP	GO:0071951	conversion of methionyl-tRNA to N-formyl-methionyl-tRNA	1	0	1	1	0.171949	0.600404	ENSAPLG00020014379(MTFMT)	-
BP	GO:0085029	extracellular matrix assembly	0	1	1	1	0.171949	0.600404	-	ENSAPLG00020007314(FBLN5)
BP	GO:0090036	regulation of protein kinase C signaling	0	1	1	1	0.171949	0.600404	-	ENSAPLG00020012743(AKAP12)
BP	GO:0090065	regulation of production of siRNA involved in RNA interference	1	0	1	1	0.171949	0.600404	ENSAPLG00020008020(TARBP2)	-
BP	GO:0090075	relaxation of muscle	0	1	1	1	0.171949	0.600404	-	ENSAPLG00020015144(P2RY1)
BP	GO:0090156	cellular sphingolipid homeostasis	0	1	1	1	0.171949	0.600404	-	ENSAPLG00020018066(ORMDL3)
BP	GO:0090220	chromosome localization to nuclear envelope involved in homologous chromosome segregation	1	0	1	1	0.171949	0.600404	ENSAPLG00020009817(TERB1)	-
BP	GO:0090329	regulation of DNA-dependent DNA replication	1	0	1	1	0.171949	0.600404	ENSAPLG00020016564(TIPIN)	-
BP	GO:0097237	cellular response to toxic substance	0	1	1	1	0.171949	0.600404	-	ENSAPLG00020001010(ESD)
BP	GO:0097240	chromosome attachment to the nuclear envelope	1	0	1	1	0.171949	0.600404	ENSAPLG00020009817(TERB1)	-
BP	GO:0097411	hypoxia-inducible factor-1alpha signaling pathway	0	1	1	1	0.171949	0.600404	-	ENSAPLG00020015509(RWDD3)
BP	GO:0097720	calcineurin-mediated signaling	0	1	1	1	0.171949	0.600404	-	ENSAPLG00020004855(RCAN1)
BP	GO:0098586	cellular response to virus	1	0	1	1	0.171949	0.600404	ENSAPLG00020005489(GPATCH3)	-
BP	GO:0098754	detoxification	0	1	1	1	0.171949	0.600404	-	ENSAPLG00020001010(ESD)
BP	GO:0101030	tRNA-guanine transglycosylation	1	0	1	1	0.171949	0.600404	ENSAPLG00020015189(QTRT1)	-
BP	GO:0110095	cellular detoxification of aldehyde	0	1	1	1	0.171949	0.600404	-	ENSAPLG00020001010(ESD)
BP	GO:0110096	cellular response to aldehyde	0	1	1	1	0.171949	0.600404	-	ENSAPLG00020001010(ESD)
BP	GO:0140448	signaling receptor ligand precursor processing	0	1	1	1	0.171949	0.600404	-	ENSAPLG00020013839(CORIN)
BP	GO:1900037	regulation of cellular response to hypoxia	0	1	1	1	0.171949	0.600404	-	ENSAPLG00020015509(RWDD3)
BP	GO:1900039	positive regulation of cellular response to hypoxia	0	1	1	1	0.171949	0.600404	-	ENSAPLG00020015509(RWDD3)
BP	GO:1900368	regulation of RNA interference	1	0	1	1	0.171949	0.600404	ENSAPLG00020008020(TARBP2)	-
BP	GO:1901503	ether biosynthetic process	0	1	1	1	0.171949	0.600404	-	ENSAPLG00020000687(GNPAT)
BP	GO:1901569	fatty acid derivative catabolic process	0	1	1	1	0.171949	0.600404	-	ENSAPLG00020009574
BP	GO:1902071	regulation of hypoxia-inducible factor-1alpha signaling pathway	0	1	1	1	0.171949	0.600404	-	ENSAPLG00020015509(RWDD3)
BP	GO:1902073	positive regulation of hypoxia-inducible factor-1alpha signaling pathway	0	1	1	1	0.171949	0.600404	-	ENSAPLG00020015509(RWDD3)
BP	GO:1902358	sulfate transmembrane transport	1	0	1	1	0.171949	0.600404	ENSAPLG00020002173(SLC26A2)	-
BP	GO:1903317	regulation of protein maturation	0	1	1	1	0.171949	0.600404	-	ENSAPLG00020009439(PLGRKT)
BP	GO:1903319	positive regulation of protein maturation	0	1	1	1	0.171949	0.600404	-	ENSAPLG00020009439(PLGRKT)
BP	GO:1903321	negative regulation of protein modification by small protein conjugation or removal	0	1	1	1	0.171949	0.600404	-	ENSAPLG00020002936(KLHL40)
BP	GO:1903798	regulation of production of miRNAs involved in gene silencing by miRNA	1	0	1	1	0.171949	0.600404	ENSAPLG00020008020(TARBP2)	-
BP	GO:1904424	regulation of GTP binding	0	1	1	1	0.171949	0.600404	-	ENSAPLG00020013425(CCPG1)
BP	GO:1904475	regulation of Ras GTPase binding	0	1	1	1	0.171949	0.600404	-	ENSAPLG00020013425(CCPG1)
BP	GO:1904683	regulation of metalloendopeptidase activity	0	1	1	1	0.171949	0.600404	-	ENSAPLG00020016916(RECK)
BP	GO:1904684	negative regulation of metalloendopeptidase activity	0	1	1	1	0.171949	0.600404	-	ENSAPLG00020016916(RECK)
BP	GO:1905048	regulation of metallopeptidase activity	0	1	1	1	0.171949	0.600404	-	ENSAPLG00020016916(RECK)
BP	GO:1905049	negative regulation of metallopeptidase activity	0	1	1	1	0.171949	0.600404	-	ENSAPLG00020016916(RECK)
BP	GO:1905097	regulation of guanyl-nucleotide exchange factor activity	0	1	1	1	0.171949	0.600404	-	ENSAPLG00020013425(CCPG1)
BP	GO:1990748	cellular detoxification	0	1	1	1	0.171949	0.600404	-	ENSAPLG00020001010(ESD)
BP	GO:2000104	negative regulation of DNA-dependent DNA replication	1	0	1	1	0.171949	0.600404	ENSAPLG00020016564(TIPIN)	-
BP	GO:2000257	regulation of protein activation cascade	1	0	1	1	0.171949	0.600404	ENSAPLG00020017422(SERPINC1)	-
BP	GO:2000266	regulation of blood coagulation, intrinsic pathway	1	0	1	1	0.171949	0.600404	ENSAPLG00020017422(SERPINC1)	-
BP	GO:2001106	regulation of Rho guanyl-nucleotide exchange factor activity	0	1	1	1	0.171949	0.600404	-	ENSAPLG00020013425(CCPG1)
BP	GO:2001256	regulation of store-operated calcium entry	1	0	1	1	0.171949	0.600404	ENSAPLG00020001470(SARAF)	-
BP	GO:0006954	inflammatory response	8	3	11	47	0.172443	0.600404	ENSAPLG00020004369,ENSAPLG00020004409(TLR2),ENSAPLG00020005917(TNIP1),ENSAPLG00020006141,ENSAPLG00020007280,ENSAPLG00020012724,ENSAPLG00020015145(ELF3),ENSAPLG00020017111	ENSAPLG00020006919(FABP4),ENSAPLG00020008431(IL17D),ENSAPLG00020015037(PTGS1)
MF	GO:0001972	retinoic acid binding	0	1	1	1	0.172949	0.600404	-	ENSAPLG00020015715(CRABP1)
MF	GO:0003844	1,4-alpha-glucan branching enzyme activity	0	1	1	1	0.172949	0.600404	-	ENSAPLG00020000088(GBE1)
MF	GO:0003870	5-aminolevulinate synthase activity	1	0	1	1	0.172949	0.600404	ENSAPLG00020002092(ALAS1)	-
MF	GO:0003874	6-pyruvoyltetrahydropterin synthase activity	0	1	1	1	0.172949	0.600404	-	ENSAPLG00020003200(PTS)
MF	GO:0003875	ADP-ribosylarginine hydrolase activity	0	1	1	1	0.172949	0.600404	-	ENSAPLG00020003912(ADPRHL1)
MF	GO:0003880	protein C-terminal carboxyl O-methyltransferase activity	1	0	1	1	0.172949	0.600404	ENSAPLG00020010302(ICMT)	-
MF	GO:0003908	methylated-DNA-[protein]-cysteine S-methyltransferase activity	0	1	1	1	0.172949	0.600404	-	ENSAPLG00020017264(MGMT)
MF	GO:0003923	GPI-anchor transamidase activity	0	1	1	1	0.172949	0.600404	-	ENSAPLG00020014078(PIGK)
MF	GO:0003999	adenine phosphoribosyltransferase activity	1	0	1	1	0.172949	0.600404	ENSAPLG00020006333(APRT)	-
MF	GO:0004001	adenosine kinase activity	0	1	1	1	0.172949	0.600404	-	ENSAPLG00020014281(ADK)
MF	GO:0004033	aldo-keto reductase (NADP) activity	0	1	1	1	0.172949	0.600404	-	ENSAPLG00020007211(RDH10)
MF	GO:0004064	arylesterase activity	0	1	1	1	0.172949	0.600404	-	ENSAPLG00020005564
MF	GO:0004084	branched-chain-amino-acid transaminase activity	0	1	1	1	0.172949	0.600404	-	ENSAPLG00020000072(BCAT1)
MF	GO:0004152	dihydroorotate dehydrogenase activity	1	0	1	1	0.172949	0.600404	ENSAPLG00020008735	-
MF	GO:0004168	dolichol kinase activity	1	0	1	1	0.172949	0.600404	ENSAPLG00020011798(DOLK)	-
MF	GO:0004347	glucose-6-phosphate isomerase activity	0	1	1	1	0.172949	0.600404	-	ENSAPLG00020005147(GPI)
MF	GO:0004349	glutamate 5-kinase activity	0	1	1	1	0.172949	0.600404	-	ENSAPLG00020016652(ALDH18A1)
MF	GO:0004350	glutamate-5-semialdehyde dehydrogenase activity	0	1	1	1	0.172949	0.600404	-	ENSAPLG00020016652(ALDH18A1)
MF	GO:0004373	glycogen (starch) synthase activity	1	0	1	1	0.172949	0.600404	ENSAPLG00020007357(GYS2)	-
MF	GO:0004462	lactoylglutathione lyase activity	0	1	1	1	0.172949	0.600404	-	ENSAPLG00020008460(GLO1)
MF	GO:0004466	long-chain-acyl-CoA dehydrogenase activity	0	1	1	1	0.172949	0.600404	-	ENSAPLG00020006251(ACADL)
MF	GO:0004479	methionyl-tRNA formyltransferase activity	1	0	1	1	0.172949	0.600404	ENSAPLG00020014379(MTFMT)	-
MF	GO:0004505	phenylalanine 4-monooxygenase activity	0	1	1	1	0.172949	0.600404	-	ENSAPLG00020018093(PAH)
MF	GO:0004506	squalene monooxygenase activity	0	1	1	1	0.172949	0.600404	-	ENSAPLG00020013563(SQLE)
MF	GO:0004528	phosphodiesterase I activity	0	1	1	1	0.172949	0.600404	-	ENSAPLG00020001207(ENPP2)
MF	GO:0004531	deoxyribonuclease II activity	0	1	1	1	0.172949	0.600404	-	ENSAPLG00020007230(DNASE2B)
MF	GO:0004583	dolichyl-phosphate-glucose-glycolipid alpha-glucosyltransferase activity	1	0	1	1	0.172949	0.600404	ENSAPLG00020015797	-
MF	GO:0004597	peptide-aspartate beta-dioxygenase activity	0	1	1	1	0.172949	0.600404	-	ENSAPLG00020014804(ASPH)
MF	GO:0004609	phosphatidylserine decarboxylase activity	1	0	1	1	0.172949	0.600404	ENSAPLG00020005646(PISD)	-
MF	GO:0004639	phosphoribosylaminoimidazolesuccinocarboxamide synthase activity	0	1	1	1	0.172949	0.600404	-	ENSAPLG00020011235(PAICS)
MF	GO:0004647	phosphoserine phosphatase activity	0	1	1	1	0.172949	0.600404	-	ENSAPLG00020016432(PSPH)
MF	GO:0004648	O-phospho-L-serine:2-oxoglutarate aminotransferase activity	0	1	1	1	0.172949	0.600404	-	ENSAPLG00020008814(PSAT1)
MF	GO:0004663	Rab geranylgeranyltransferase activity	1	0	1	1	0.172949	0.600404	ENSAPLG00020002347(RABGGTB)	-
MF	GO:0004671	protein C-terminal S-isoprenylcysteine carboxyl O-methyltransferase activity	1	0	1	1	0.172949	0.600404	ENSAPLG00020010302(ICMT)	-
MF	GO:0004751	ribose-5-phosphate isomerase activity	0	1	1	1	0.172949	0.600404	-	ENSAPLG00020005510(RPIA)
MF	GO:0004788	thiamine diphosphokinase activity	0	1	1	1	0.172949	0.600404	-	ENSAPLG00020011881(TPK1)
MF	GO:0004797	thymidine kinase activity	1	0	1	1	0.172949	0.600404	ENSAPLG00020004671(TK1)	-
MF	GO:0004799	thymidylate synthase activity	0	1	1	1	0.172949	0.600404	-	ENSAPLG00020016966(TYMS)
MF	GO:0004807	triose-phosphate isomerase activity	0	1	1	1	0.172949	0.600404	-	ENSAPLG00020002552(TPI1)
MF	GO:0004818	glutamate-tRNA ligase activity	0	1	1	1	0.172949	0.600404	-	ENSAPLG00020008059(EPRS1)
MF	GO:0004825	methionine-tRNA ligase activity	1	0	1	1	0.172949	0.600404	ENSAPLG00020017907(MARS2)	-
MF	GO:0004838	L-tyrosine:2-oxoglutarate aminotransferase activity	1	0	1	1	0.172949	0.600404	ENSAPLG00020008835(TAT)	-
MF	GO:0004853	uroporphyrinogen decarboxylase activity	1	0	1	1	0.172949	0.600404	ENSAPLG00020017199(UROD)	-
MF	GO:0004876	complement component C3a receptor activity	0	1	1	1	0.172949	0.600404	-	ENSAPLG00020014064(C3AR1)
MF	GO:0004883	glucocorticoid receptor activity	0	1	1	1	0.172949	0.600404	-	ENSAPLG00020013603(NR3C1)
MF	GO:0004938	alpha2-adrenergic receptor activity	0	1	1	1	0.172949	0.600404	-	ENSAPLG00020010502(ADRA2C)
MF	GO:0004956	prostaglandin D receptor activity	1	0	1	1	0.172949	0.600404	ENSAPLG00020017348	-
MF	GO:0004979	beta-endorphin receptor activity	0	1	1	1	0.172949	0.600404	-	ENSAPLG00020009308(OPRM1)
MF	GO:0004996	thyroid-stimulating hormone receptor activity	0	1	1	1	0.172949	0.600404	-	ENSAPLG00020006205(TSHR)
MF	GO:0005017	platelet-derived growth factor-activated receptor activity	0	1	1	1	0.172949	0.600404	-	ENSAPLG00020011558
MF	GO:0005018	platelet-derived growth factor alpha-receptor activity	0	1	1	1	0.172949	0.600404	-	ENSAPLG00020011558
MF	GO:0005146	leukemia inhibitory factor receptor binding	1	0	1	1	0.172949	0.600404	ENSAPLG00020009045(LIF)	-
MF	GO:0005157	macrophage colony-stimulating factor receptor binding	1	0	1	1	0.172949	0.600404	ENSAPLG00020016796	-
MF	GO:0008022	protein C-terminus binding	1	0	1	1	0.172949	0.600404	ENSAPLG00020016478(PEX12)	-
MF	GO:0008046	axon guidance receptor activity	0	1	1	1	0.172949	0.600404	-	ENSAPLG00020000168(ROBO1)
MF	GO:0008106	alcohol dehydrogenase (NADP+) activity	0	1	1	1	0.172949	0.600404	-	ENSAPLG00020007211(RDH10)
MF	GO:0008176	tRNA (guanine-N7-)-methyltransferase activity	1	0	1	1	0.172949	0.600404	ENSAPLG00020014159	-
MF	GO:0008321	Ral guanyl-nucleotide exchange factor activity	0	1	1	1	0.172949	0.600404	-	ENSAPLG00020006667(RGL1)
MF	GO:0008381	mechanosensitive ion channel activity	0	1	1	1	0.172949	0.600404	-	ENSAPLG00020013928(PIEZO2)
MF	GO:0008448	N-acetylglucosamine-6-phosphate deacetylase activity	0	1	1	1	0.172949	0.600404	-	ENSAPLG00020004684
MF	GO:0008569	ATP-dependent microtubule motor activity, minus-end-directed	1	0	1	1	0.172949	0.600404	ENSAPLG00020008501(KIFC3)	-
MF	GO:0008812	choline dehydrogenase activity	0	1	1	1	0.172949	0.600404	-	ENSAPLG00020002792(CHDH)
MF	GO:0010309	acireductone dioxygenase [iron(II)-requiring] activity	0	1	1	1	0.172949	0.600404	-	ENSAPLG00020005118(ADI1)
MF	GO:0015272	ATP-activated inward rectifier potassium channel activity	0	1	1	1	0.172949	0.600404	-	ENSAPLG00020007371(KCNJ8)
MF	GO:0015433	ATPase-coupled peptide antigen transmembrane transporter activity	1	0	1	1	0.172949	0.600404	ENSAPLG00020006615(TAP1)	-
MF	GO:0016153	urocanate hydratase activity	1	0	1	1	0.172949	0.600404	ENSAPLG00020012443(UROC1)	-
MF	GO:0016155	formyltetrahydrofolate dehydrogenase activity	0	1	1	1	0.172949	0.600404	-	ENSAPLG00020018036(ALDH1L2)
MF	GO:0016206	catechol O-methyltransferase activity	0	1	1	1	0.172949	0.600404	-	ENSAPLG00020004304(COMT)
MF	GO:0016287	glycerone-phosphate O-acyltransferase activity	0	1	1	1	0.172949	0.600404	-	ENSAPLG00020000687(GNPAT)
MF	GO:0016413	O-acetyltransferase activity	0	1	1	1	0.172949	0.600404	-	ENSAPLG00020000687(GNPAT)
MF	GO:0016608	growth hormone-releasing hormone activity	1	0	1	1	0.172949	0.600404	ENSAPLG00020016193(GHRL)	-
MF	GO:0016635	oxidoreductase activity, acting on the CH-CH group of donors, quinone or related compound as acceptor	1	0	1	1	0.172949	0.600404	ENSAPLG00020008735	-
MF	GO:0016749	N-succinyltransferase activity	1	0	1	1	0.172949	0.600404	ENSAPLG00020002092(ALAS1)	-
MF	GO:0016756	glutathione gamma-glutamylcysteinyltransferase activity	1	0	1	1	0.172949	0.600404	ENSAPLG00020000306(ZFC3H1)	-
MF	GO:0016838	carbon-oxygen lyase activity, acting on phosphates	0	1	1	1	0.172949	0.600404	-	ENSAPLG00020003200(PTS)
MF	GO:0016843	amine-lyase activity	0	1	1	1	0.172949	0.600404	-	ENSAPLG00020003102(APMAP)
MF	GO:0016844	strictosidine synthase activity	0	1	1	1	0.172949	0.600404	-	ENSAPLG00020003102(APMAP)
MF	GO:0017061	S-methyl-5-thioadenosine phosphorylase activity	0	1	1	1	0.172949	0.600404	-	ENSAPLG00020009549
MF	GO:0017069	snRNA binding	1	0	1	1	0.172949	0.600404	ENSAPLG00020004162(HEXIM1)	-
MF	GO:0017110	nucleoside-diphosphatase activity	1	0	1	1	0.172949	0.600404	ENSAPLG00020004480(CANT1)	-
MF	GO:0017116	single-stranded DNA helicase activity	1	0	1	1	0.172949	0.600404	ENSAPLG00020004255(DNA2)	-
MF	GO:0018025	calmodulin-lysine N-methyltransferase activity	0	1	1	1	0.172949	0.600404	-	ENSAPLG00020005430(CAMKMT)
MF	GO:0018738	S-formylglutathione hydrolase activity	0	1	1	1	0.172949	0.600404	-	ENSAPLG00020001010(ESD)
MF	GO:0019135	deoxyhypusine monooxygenase activity	1	0	1	1	0.172949	0.600404	ENSAPLG00020007983	-
MF	GO:0019136	deoxynucleoside kinase activity	1	0	1	1	0.172949	0.600404	ENSAPLG00020004671(TK1)	-
MF	GO:0019202	amino acid kinase activity	0	1	1	1	0.172949	0.600404	-	ENSAPLG00020016652(ALDH18A1)
MF	GO:0019531	oxalate transmembrane transporter activity	0	1	1	1	0.172949	0.600404	-	ENSAPLG00020004135(SLC26A1)
MF	GO:0030021	extracellular matrix structural constituent conferring compression resistance	0	1	1	1	0.172949	0.600404	-	ENSAPLG00020016685(DCN)
MF	GO:0030197	extracellular matrix constituent, lubricant activity	1	0	1	1	0.172949	0.600404	ENSAPLG00020011050	-
MF	GO:0030975	thiamine binding	0	1	1	1	0.172949	0.600404	-	ENSAPLG00020011881(TPK1)
MF	GO:0034511	U3 snoRNA binding	1	0	1	1	0.172949	0.600404	ENSAPLG00020010253(RRP9)	-
MF	GO:0035197	siRNA binding	1	0	1	1	0.172949	0.600404	ENSAPLG00020008020(TARBP2)	-
MF	GO:0036122	BMP binding	0	1	1	1	0.172949	0.600404	-	ENSAPLG00020009735(HJV)
MF	GO:0038021	leptin receptor activity	0	1	1	1	0.172949	0.600404	-	ENSAPLG00020017465(LEPR)
MF	GO:0042010	interleukin-15 receptor activity	1	0	1	1	0.172949	0.600404	ENSAPLG00020015169	-
MF	GO:0042083	5,10-methylenetetrahydrofolate-dependent methyltransferase activity	0	1	1	1	0.172949	0.600404	-	ENSAPLG00020016966(TYMS)
MF	GO:0043138	3'-5' DNA helicase activity	1	0	1	1	0.172949	0.600404	ENSAPLG00020012004(BLM)	-
MF	GO:0045735	nutrient reservoir activity	1	0	1	1	0.172949	0.600404	ENSAPLG00020015339	-
MF	GO:0046977	TAP binding	1	0	1	1	0.172949	0.600404	ENSAPLG00020006615(TAP1)	-
MF	GO:0046979	TAP2 binding	1	0	1	1	0.172949	0.600404	ENSAPLG00020006615(TAP1)	-
MF	GO:0047150	betaine-homocysteine S-methyltransferase activity	0	1	1	1	0.172949	0.600404	-	ENSAPLG00020007653
MF	GO:0047390	glycerophosphocholine cholinephosphodiesterase activity	0	1	1	1	0.172949	0.600404	-	ENSAPLG00020008003(ENPP6)
MF	GO:0050290	sphingomyelin phosphodiesterase D activity	1	0	1	1	0.172949	0.600404	ENSAPLG00020006220(SMPD4)	-
MF	GO:0052650	NADP-retinol dehydrogenase activity	0	1	1	1	0.172949	0.600404	-	ENSAPLG00020007211(RDH10)
MF	GO:0070547	L-tyrosine aminotransferase activity	1	0	1	1	0.172949	0.600404	ENSAPLG00020008835(TAT)	-
MF	GO:0070573	metallodipeptidase activity	0	1	1	1	0.172949	0.600404	-	ENSAPLG00020004039(CPQ)
MF	GO:0070883	pre-miRNA binding	1	0	1	1	0.172949	0.600404	ENSAPLG00020008020(TARBP2)	-
MF	GO:0080048	GDP-D-glucose phosphorylase activity	1	0	1	1	0.172949	0.600404	ENSAPLG00020012812	-
MF	GO:1990939	ATP-dependent microtubule motor activity	1	0	1	1	0.172949	0.600404	ENSAPLG00020008501(KIFC3)	-
MF	GO:2001069	glycogen binding	0	1	1	1	0.172949	0.600404	-	ENSAPLG00020004934(STBD1)
BP	GO:0070588	calcium ion transmembrane transport	2	8	10	42	0.173157	0.600539	ENSAPLG00020008852(CBARP),ENSAPLG00020009893(CACNA1E)	ENSAPLG00020000379(CACNG2),ENSAPLG00020001796(TRPC4),ENSAPLG00020004624(CACNG4),ENSAPLG00020004629(CACNG1),ENSAPLG00020006047(GEM),ENSAPLG00020006241(CACNA1G),ENSAPLG00020008311(MICU2),ENSAPLG00020015273(CACNA1S)
MF	GO:0004536	deoxyribonuclease activity	3	1	4	13	0.174441	0.6044	ENSAPLG00020004255(DNA2),ENSAPLG00020011362(ERCC4),ENSAPLG00020016133(SPO11)	ENSAPLG00020007230(DNASE2B)
BP	GO:0006812	cation transport	18	42	60	311	0.177264	0.613581	ENSAPLG00020001297(NIPA1),ENSAPLG00020001470(SARAF),ENSAPLG00020003075(KCNE3),ENSAPLG00020005338(ATP13A4),ENSAPLG00020006505,ENSAPLG00020007791(CNGA2),ENSAPLG00020008179,ENSAPLG00020008194,ENSAPLG00020008242(HCN2),ENSAPLG00020008852(CBARP),ENSAPLG00020009893(CACNA1E),ENSAPLG00020011849(KCNMB4),ENSAPLG00020012625(KCNA5),ENSAPLG00020013414(PANX3),ENSAPLG00020014475,ENSAPLG00020017083(ATP6V0B),ENSAP…	ENSAPLG00020000342(SLC39A8),ENSAPLG00020000379(CACNG2),ENSAPLG00020001513(CNGA3),ENSAPLG00020001720,ENSAPLG00020001796(TRPC4),ENSAPLG00020002068(KCNF1),ENSAPLG00020003171,ENSAPLG00020003323(SCNN1B),ENSAPLG00020003394(KCNJ2),ENSAPLG00020003882(KCNS2),ENSAPLG00020004128(SLC8A3),ENSAPLG00020004204(PANX1),ENSAPLG00020004337,ENSAPLG00020004616(CACNG5),ENSAPLG00020004624(CACNG4),ENSAPLG00020004629(CACN…
BP	GO:0030154	cell differentiation	4	24	28	137	0.18259	0.631399	ENSAPLG00020003060(SCLT1),ENSAPLG00020003098(SPRY3),ENSAPLG00020004339(CEP152),ENSAPLG00020015145(ELF3)	ENSAPLG00020000168(ROBO1),ENSAPLG00020000533(ALX1),ENSAPLG00020001444(HOPX),ENSAPLG00020001963(RELN),ENSAPLG00020002936(KLHL40),ENSAPLG00020004886(CNTN1),ENSAPLG00020005502,ENSAPLG00020005524,ENSAPLG00020006800(CRMP1),ENSAPLG00020008254,ENSAPLG00020009937(RFLNA),ENSAPLG00020011643(KLHL41),ENSAPLG00020012322(ATOH8),ENSAPLG00020012371(PPDPF),ENSAPLG00020013040(STMN3),ENSAPLG00020013206(NDRG1),ENSAP…
CC	GO:0005938	cell cortex	3	2	5	18	0.183159	0.632748	ENSAPLG00020002205(EXOC8),ENSAPLG00020005495,ENSAPLG00020017933	ENSAPLG00020004454(SPTB),ENSAPLG00020016773(SEPTIN7)
MF	GO:0003777	microtubule motor activity	13	3	16	73	0.183972	0.634937	ENSAPLG00020001882(DNAH5),ENSAPLG00020002815,ENSAPLG00020005973(KIF6),ENSAPLG00020008406(DNAH8),ENSAPLG00020008501(KIFC3),ENSAPLG00020009943,ENSAPLG00020009947,ENSAPLG00020009952,ENSAPLG00020011332,ENSAPLG00020013882(DNAH7),ENSAPLG00020015240,ENSAPLG00020015845,ENSAPLG00020015947(KIF17)	ENSAPLG00020006188(DYNC1H1),ENSAPLG00020009128,ENSAPLG00020018303(KIF24)
BP	GO:0009072	aromatic amino acid family metabolic process	3	2	5	18	0.184706	0.636231	ENSAPLG00020008835(TAT),ENSAPLG00020009541,ENSAPLG00020015647(AMDHD1)	ENSAPLG00020000694(TPH2),ENSAPLG00020018093(PAH)
BP	GO:0044262	cellular carbohydrate metabolic process	1	4	5	18	0.184706	0.636231	ENSAPLG00020007357(GYS2)	ENSAPLG00020000088(GBE1),ENSAPLG00020004501(GALK2),ENSAPLG00020013915(IMPA2),ENSAPLG00020016277(FAM3C)
BP	GO:0051259	protein complex oligomerization	2	10	12	53	0.188815	0.641627	ENSAPLG00020002102(TRPM1),ENSAPLG00020012625(KCNA5)	ENSAPLG00020000247(KCTD4),ENSAPLG00020002068(KCNF1),ENSAPLG00020003882(KCNS2),ENSAPLG00020004880(KCNB2),ENSAPLG00020006520(EVL),ENSAPLG00020008437(KCTD3),ENSAPLG00020009398(KCNV2),ENSAPLG00020012331(KCTD12),ENSAPLG00020013595(KCTD16),ENSAPLG00020016041(KCNG1)
BP	GO:0009719	response to endogenous stimulus	3	14	17	79	0.188861	0.641627	ENSAPLG00020000837(DRD4),ENSAPLG00020004948(FGF4),ENSAPLG00020005275(AGRP)	ENSAPLG00020002664(AR),ENSAPLG00020003640(FGF2),ENSAPLG00020004515(FGF7),ENSAPLG00020005502,ENSAPLG00020005524,ENSAPLG00020006192(NSG2),ENSAPLG00020006202,ENSAPLG00020009735(HJV),ENSAPLG00020010641(ASIP),ENSAPLG00020012088(FGF12),ENSAPLG00020013603(NR3C1),ENSAPLG00020013772(NOG),ENSAPLG00020017606(SMAD5),ENSAPLG00020017959(FGFR2)
BP	GO:0071495	cellular response to endogenous stimulus	3	14	17	79	0.188861	0.641627	ENSAPLG00020000837(DRD4),ENSAPLG00020004948(FGF4),ENSAPLG00020005275(AGRP)	ENSAPLG00020002664(AR),ENSAPLG00020003640(FGF2),ENSAPLG00020004515(FGF7),ENSAPLG00020005502,ENSAPLG00020005524,ENSAPLG00020006192(NSG2),ENSAPLG00020006202,ENSAPLG00020009735(HJV),ENSAPLG00020010641(ASIP),ENSAPLG00020012088(FGF12),ENSAPLG00020013603(NR3C1),ENSAPLG00020013772(NOG),ENSAPLG00020017606(SMAD5),ENSAPLG00020017959(FGFR2)
MF	GO:0016817	hydrolase activity, acting on acid anhydrides	48	41	89	471	0.189407	0.641627	ENSAPLG00020000286(MMAA),ENSAPLG00020000465(DNAJC27),ENSAPLG00020000849(ABCG1),ENSAPLG00020001882(DNAH5),ENSAPLG00020002741(GNGT2),ENSAPLG00020002815,ENSAPLG00020004166,ENSAPLG00020004255(DNA2),ENSAPLG00020004430,ENSAPLG00020004480(CANT1),ENSAPLG00020004701(DHX34),ENSAPLG00020004777(ABCG5),ENSAPLG00020004784(ABCG8),ENSAPLG00020005255(TWNK),ENSAPLG00020005338(ATP13A4),ENSAPLG00020005355(TUBB1),ENS…	ENSAPLG00020000419(ABCE1),ENSAPLG00020000537(RAB39A),ENSAPLG00020000702(SRP54),ENSAPLG00020001207(ENPP2),ENSAPLG00020001752,ENSAPLG00020002004(LONP2),ENSAPLG00020002168(RAB4A),ENSAPLG00020003031(GNAZ),ENSAPLG00020003783(RAB3C),ENSAPLG00020004768(NUDT9),ENSAPLG00020004786(MYO16),ENSAPLG00020006047(GEM),ENSAPLG00020006188(DYNC1H1),ENSAPLG00020006713(RHOJ),ENSAPLG00020007386(ABCC9),ENSAPLG0002000760…
CC	GO:0005778	peroxisomal membrane	3	0	3	9	0.189588	0.641627	ENSAPLG00020012406,ENSAPLG00020014976,ENSAPLG00020016478(PEX12)	-
CC	GO:0009898	cytoplasmic side of plasma membrane	2	1	3	9	0.189588	0.641627	ENSAPLG00020002741(GNGT2),ENSAPLG00020007218(GNG5)	ENSAPLG00020008176(GNG10)
CC	GO:0031234	extrinsic component of cytoplasmic side of plasma membrane	2	1	3	9	0.189588	0.641627	ENSAPLG00020002741(GNGT2),ENSAPLG00020007218(GNG5)	ENSAPLG00020008176(GNG10)
CC	GO:0031903	microbody membrane	3	0	3	9	0.189588	0.641627	ENSAPLG00020012406,ENSAPLG00020014976,ENSAPLG00020016478(PEX12)	-
CC	GO:0098562	cytoplasmic side of membrane	2	1	3	9	0.189588	0.641627	ENSAPLG00020002741(GNGT2),ENSAPLG00020007218(GNG5)	ENSAPLG00020008176(GNG10)
CC	GO:0005875	microtubule associated complex	8	2	10	43	0.190563	0.641627	ENSAPLG00020001882(DNAH5),ENSAPLG00020007207(DNAL4),ENSAPLG00020008406(DNAH8),ENSAPLG00020009820(AURKB),ENSAPLG00020011332,ENSAPLG00020013882(DNAH7),ENSAPLG00020015845,ENSAPLG00020015855	ENSAPLG00020006188(DYNC1H1),ENSAPLG00020009128
BP	GO:0001558	regulation of cell growth	0	3	3	9	0.190703	0.641627	-	ENSAPLG00020011592,ENSAPLG00020014215(EPB41L3),ENSAPLG00020017187(DPYSL2)
BP	GO:0006766	vitamin metabolic process	0	3	3	9	0.190703	0.641627	-	ENSAPLG00020008594,ENSAPLG00020011881(TPK1),ENSAPLG00020015715(CRABP1)
BP	GO:0007127	meiosis I	3	0	3	9	0.190703	0.641627	ENSAPLG00020007338(DMC1),ENSAPLG00020009817(TERB1),ENSAPLG00020017068(SPATA22)	-
BP	GO:0009062	fatty acid catabolic process	0	3	3	9	0.190703	0.641627	-	ENSAPLG00020002449(ACOX2),ENSAPLG00020006251(ACADL),ENSAPLG00020009942(ACOX3)
BP	GO:0009066	aspartate family amino acid metabolic process	0	3	3	9	0.190703	0.641627	-	ENSAPLG00020000467(ASNS),ENSAPLG00020005118(ADI1),ENSAPLG00020007653
BP	GO:0009074	aromatic amino acid family catabolic process	2	1	3	9	0.190703	0.641627	ENSAPLG00020008835(TAT),ENSAPLG00020015647(AMDHD1)	ENSAPLG00020018093(PAH)
BP	GO:0010959	regulation of metal ion transport	2	1	3	9	0.190703	0.641627	ENSAPLG00020001470(SARAF),ENSAPLG00020008852(CBARP)	ENSAPLG00020006047(GEM)
BP	GO:0016049	cell growth	0	3	3	9	0.190703	0.641627	-	ENSAPLG00020011592,ENSAPLG00020014215(EPB41L3),ENSAPLG00020017187(DPYSL2)
BP	GO:0042136	neurotransmitter biosynthetic process	2	1	3	9	0.190703	0.641627	ENSAPLG00020012247(NOS2),ENSAPLG00020013331	ENSAPLG00020000694(TPH2)
BP	GO:0042692	muscle cell differentiation	0	3	3	9	0.190703	0.641627	-	ENSAPLG00020002936(KLHL40),ENSAPLG00020008254,ENSAPLG00020011643(KLHL41)
BP	GO:0051146	striated muscle cell differentiation	0	3	3	9	0.190703	0.641627	-	ENSAPLG00020002936(KLHL40),ENSAPLG00020008254,ENSAPLG00020011643(KLHL41)
BP	GO:1901568	fatty acid derivative metabolic process	1	2	3	9	0.190703	0.641627	ENSAPLG00020017737	ENSAPLG00020009574,ENSAPLG00020015037(PTGS1)
BP	GO:0032990	cell part morphogenesis	0	6	6	23	0.191165	0.641627	-	ENSAPLG00020000168(ROBO1),ENSAPLG00020005502,ENSAPLG00020005524,ENSAPLG00020006800(CRMP1),ENSAPLG00020016053(CNTN4),ENSAPLG00020017187(DPYSL2)
BP	GO:0048812	neuron projection morphogenesis	0	6	6	23	0.191165	0.641627	-	ENSAPLG00020000168(ROBO1),ENSAPLG00020005502,ENSAPLG00020005524,ENSAPLG00020006800(CRMP1),ENSAPLG00020016053(CNTN4),ENSAPLG00020017187(DPYSL2)
BP	GO:0048858	cell projection morphogenesis	0	6	6	23	0.191165	0.641627	-	ENSAPLG00020000168(ROBO1),ENSAPLG00020005502,ENSAPLG00020005524,ENSAPLG00020006800(CRMP1),ENSAPLG00020016053(CNTN4),ENSAPLG00020017187(DPYSL2)
BP	GO:0098656	anion transmembrane transport	3	3	6	23	0.191165	0.641627	ENSAPLG00020002173(SLC26A2),ENSAPLG00020003953,ENSAPLG00020003961	ENSAPLG00020000135(MPC1),ENSAPLG00020014290,ENSAPLG00020017292(VDAC1)
BP	GO:0120039	plasma membrane bounded cell projection morphogenesis	0	6	6	23	0.191165	0.641627	-	ENSAPLG00020000168(ROBO1),ENSAPLG00020005502,ENSAPLG00020005524,ENSAPLG00020006800(CRMP1),ENSAPLG00020016053(CNTN4),ENSAPLG00020017187(DPYSL2)
CC	GO:0030133	transport vesicle	1	6	7	28	0.192095	0.643359	ENSAPLG00020002759(SYPL1)	ENSAPLG00020004346,ENSAPLG00020004435,ENSAPLG00020004787(CLTCL1),ENSAPLG00020013073(SYNPR),ENSAPLG00020013688(SEC23A),ENSAPLG00020016196(SEC13)
BP	GO:0006811	ion transport	34	64	98	525	0.192806	0.643359	ENSAPLG00020000733(CLCN1),ENSAPLG00020001297(NIPA1),ENSAPLG00020001470(SARAF),ENSAPLG00020002102(TRPM1),ENSAPLG00020002139,ENSAPLG00020002173(SLC26A2),ENSAPLG00020003075(KCNE3),ENSAPLG00020003953,ENSAPLG00020003961,ENSAPLG00020005338(ATP13A4),ENSAPLG00020006505,ENSAPLG00020006630(PLA2G1B),ENSAPLG00020007203,ENSAPLG00020007791(CNGA2),ENSAPLG00020008179,ENSAPLG00020008194,ENSAPLG00020008242(HCN2),E…	ENSAPLG00020000135(MPC1),ENSAPLG00020000342(SLC39A8),ENSAPLG00020000379(CACNG2),ENSAPLG00020001461(GABRA5),ENSAPLG00020001513(CNGA3),ENSAPLG00020001720,ENSAPLG00020001796(TRPC4),ENSAPLG00020002068(KCNF1),ENSAPLG00020003171,ENSAPLG00020003323(SCNN1B),ENSAPLG00020003394(KCNJ2),ENSAPLG00020003882(KCNS2),ENSAPLG00020004128(SLC8A3),ENSAPLG00020004135(SLC26A1),ENSAPLG00020004204(PANX1),ENSAPLG000200043…
MF	GO:0016791	phosphatase activity	13	20	33	164	0.193089	0.643359	ENSAPLG00020001147(DUSP8),ENSAPLG00020004594(PGP),ENSAPLG00020005233(DUSP12),ENSAPLG00020006739(DUSP1),ENSAPLG00020007088(PTPMT1),ENSAPLG00020007422(PTPN23),ENSAPLG00020008144(PDXP),ENSAPLG00020008241(DUSP5),ENSAPLG00020011183(DUSP11),ENSAPLG00020011641(CDC25A),ENSAPLG00020016696(DUSP6),ENSAPLG00020017364(ILKAP),ENSAPLG00020017440	ENSAPLG00020001328(CTDSPL),ENSAPLG00020002764(PTPRG),ENSAPLG00020005019(PLPP4),ENSAPLG00020007096,ENSAPLG00020007945(PTPRS),ENSAPLG00020008753(DUSP26),ENSAPLG00020009646,ENSAPLG00020010374(DUSP22),ENSAPLG00020010428(EYA2),ENSAPLG00020011703(PTP4A2),ENSAPLG00020012777(PTPRU),ENSAPLG00020013347(EYA1),ENSAPLG00020013441(PTPRT),ENSAPLG00020013489(NT5M),ENSAPLG00020013915(IMPA2),ENSAPLG00020013930(ALP…
MF	GO:0004697	protein kinase C activity	0	3	3	9	0.193135	0.643359	-	ENSAPLG00020000069(PRKCQ),ENSAPLG00020004398(PRKCB),ENSAPLG00020004504(PRKCA)
MF	GO:0005248	voltage-gated sodium channel activity	0	3	3	9	0.193135	0.643359	-	ENSAPLG00020013158(SCN4A),ENSAPLG00020017507,ENSAPLG00020017963(SCN3A)
MF	GO:0033293	monocarboxylic acid binding	0	3	3	9	0.193135	0.643359	-	ENSAPLG00020004264(FABP2),ENSAPLG00020006919(FABP4),ENSAPLG00020015715(CRABP1)
MF	GO:0045296	cadherin binding	0	3	3	9	0.193135	0.643359	-	ENSAPLG00020005599(CTNNA2),ENSAPLG00020005701,ENSAPLG00020016954(CTNNB1)
MF	GO:0060590	ATPase regulator activity	2	1	3	9	0.193135	0.643359	ENSAPLG00020006940(AHSA1),ENSAPLG00020014704(BAG2)	ENSAPLG00020013237(PLN)
BP	GO:0006631	fatty acid metabolic process	1	6	7	28	0.194092	0.645938	ENSAPLG00020003872(ELOVL7)	ENSAPLG00020002449(ACOX2),ENSAPLG00020006251(ACADL),ENSAPLG00020008450(CRYL1),ENSAPLG00020009942(ACOX3),ENSAPLG00020015037(PTGS1),ENSAPLG00020017546(HADH)
MF	GO:0015103	inorganic anion transmembrane transporter activity	6	6	12	53	0.194475	0.646607	ENSAPLG00020000733(CLCN1),ENSAPLG00020002139,ENSAPLG00020002173(SLC26A2),ENSAPLG00020003953,ENSAPLG00020003961,ENSAPLG00020010772(SLC26A9)	ENSAPLG00020004135(SLC26A1),ENSAPLG00020006304(SLC26A7),ENSAPLG00020014290,ENSAPLG00020014412(SLC4A8),ENSAPLG00020016558(GLRA2),ENSAPLG00020017292(VDAC1)
BP	GO:0016072	rRNA metabolic process	8	0	8	33	0.194921	0.647483	ENSAPLG00020005407(ESF1),ENSAPLG00020007585,ENSAPLG00020008338(RRP15),ENSAPLG00020008636(NOB1),ENSAPLG00020010253(RRP9),ENSAPLG00020012376,ENSAPLG00020013249(FTSJ3),ENSAPLG00020017889	-
MF	GO:0015318	inorganic molecular entity transmembrane transporter activity	30	51	81	428	0.19805	0.647964	ENSAPLG00020000733(CLCN1),ENSAPLG00020001297(NIPA1),ENSAPLG00020001892,ENSAPLG00020002102(TRPM1),ENSAPLG00020002139,ENSAPLG00020002173(SLC26A2),ENSAPLG00020003075(KCNE3),ENSAPLG00020003766,ENSAPLG00020003953,ENSAPLG00020003961,ENSAPLG00020004797(SLC6A12),ENSAPLG00020004809(SLC6A13),ENSAPLG00020006505,ENSAPLG00020007791(CNGA2),ENSAPLG00020008242(HCN2),ENSAPLG00020008579(GRIN3B),ENSAPLG00020009893(…	ENSAPLG00020000342(SLC39A8),ENSAPLG00020000379(CACNG2),ENSAPLG00020000944(TMEM37),ENSAPLG00020001461(GABRA5),ENSAPLG00020001513(CNGA3),ENSAPLG00020001720,ENSAPLG00020001796(TRPC4),ENSAPLG00020002068(KCNF1),ENSAPLG00020003171,ENSAPLG00020003323(SCNN1B),ENSAPLG00020003394(KCNJ2),ENSAPLG00020003882(KCNS2),ENSAPLG00020004128(SLC8A3),ENSAPLG00020004135(SLC26A1),ENSAPLG00020004624(CACNG4),ENSAPLG000200…
BP	GO:0016042	lipid catabolic process	8	5	13	59	0.203651	0.647964	ENSAPLG00020001212,ENSAPLG00020001225,ENSAPLG00020001315,ENSAPLG00020001342,ENSAPLG00020001364,ENSAPLG00020006630(PLA2G1B),ENSAPLG00020007203,ENSAPLG00020008751(GBA2)	ENSAPLG00020002449(ACOX2),ENSAPLG00020006251(ACADL),ENSAPLG00020006411(PNPLA3),ENSAPLG00020009942(ACOX3),ENSAPLG00020015715(CRABP1)
BP	GO:0048869	cellular developmental process	4	24	28	139	0.204873	0.647964	ENSAPLG00020003060(SCLT1),ENSAPLG00020003098(SPRY3),ENSAPLG00020004339(CEP152),ENSAPLG00020015145(ELF3)	ENSAPLG00020000168(ROBO1),ENSAPLG00020000533(ALX1),ENSAPLG00020001444(HOPX),ENSAPLG00020001963(RELN),ENSAPLG00020002936(KLHL40),ENSAPLG00020004886(CNTN1),ENSAPLG00020005502,ENSAPLG00020005524,ENSAPLG00020006800(CRMP1),ENSAPLG00020008254,ENSAPLG00020009937(RFLNA),ENSAPLG00020011643(KLHL41),ENSAPLG00020012322(ATOH8),ENSAPLG00020012371(PPDPF),ENSAPLG00020013040(STMN3),ENSAPLG00020013206(NDRG1),ENSAP…
BP	GO:0009966	regulation of signal transduction	17	20	37	188	0.205178	0.647964	ENSAPLG00020002367,ENSAPLG00020003098(SPRY3),ENSAPLG00020004180(TNIP3),ENSAPLG00020004576(CYTH1),ENSAPLG00020004683,ENSAPLG00020005489(GPATCH3),ENSAPLG00020005917(TNIP1),ENSAPLG00020006864(TRAF6),ENSAPLG00020010821(LEMD3),ENSAPLG00020010855,ENSAPLG00020011050,ENSAPLG00020011279(SOCS1),ENSAPLG00020011307,ENSAPLG00020012256(GPC5),ENSAPLG00020012960(CEP55),ENSAPLG00020017111,ENSAPLG00020017471(LURAP…	ENSAPLG00020003877(UACA),ENSAPLG00020005063(CDH2),ENSAPLG00020005376(RSPO3),ENSAPLG00020005502,ENSAPLG00020005511(RGS10),ENSAPLG00020005524,ENSAPLG00020008923,ENSAPLG00020009203(CAVIN4),ENSAPLG00020011933(RAMP3),ENSAPLG00020012206(GPC3),ENSAPLG00020012249,ENSAPLG00020012743(AKAP12),ENSAPLG00020013772(NOG),ENSAPLG00020013973,ENSAPLG00020013976(GPC1),ENSAPLG00020015509(RWDD3),ENSAPLG00020016196(SEC…
CC	GO:0005788	endoplasmic reticulum lumen	0	2	2	5	0.205574	0.647964	-	ENSAPLG00020009374(ERP29),ENSAPLG00020011929(PDIA4)
CC	GO:0016528	sarcoplasm	0	2	2	5	0.205574	0.647964	-	ENSAPLG00020007174(JPH1),ENSAPLG00020010480
BP	GO:0002443	leukocyte mediated immunity	0	2	2	5	0.20646	0.647964	-	ENSAPLG00020016514(C1QB),ENSAPLG00020016518(C1QA)
BP	GO:0002460	adaptive immune response based on somatic recombination of immune receptors built from immunoglobulin superfamily domains	0	2	2	5	0.20646	0.647964	-	ENSAPLG00020016514(C1QB),ENSAPLG00020016518(C1QA)
BP	GO:0002697	regulation of immune effector process	2	0	2	5	0.20646	0.647964	ENSAPLG00020005489(GPATCH3),ENSAPLG00020005897(TRAF3)	-
BP	GO:0006525	arginine metabolic process	0	2	2	5	0.20646	0.647964	-	ENSAPLG00020016403(ASL),ENSAPLG00020016407
BP	GO:0006751	glutathione catabolic process	0	2	2	5	0.20646	0.647964	-	ENSAPLG00020000441(CHAC1),ENSAPLG00020002057
BP	GO:0006900	vesicle budding from membrane	0	2	2	5	0.20646	0.647964	-	ENSAPLG00020013688(SEC23A),ENSAPLG00020016196(SEC13)
BP	GO:0006941	striated muscle contraction	0	2	2	5	0.20646	0.647964	-	ENSAPLG00020001271(TNNT3),ENSAPLG00020017173
BP	GO:0007212	dopamine receptor signaling pathway	1	1	2	5	0.20646	0.647964	ENSAPLG00020000837(DRD4)	ENSAPLG00020006192(NSG2)
BP	GO:0007259	receptor signaling pathway via JAK-STAT	2	0	2	5	0.20646	0.647964	ENSAPLG00020004645(SOCS3),ENSAPLG00020011279(SOCS1)	-
BP	GO:0008360	regulation of cell shape	1	1	2	5	0.20646	0.647964	ENSAPLG00020013967(FMNL3)	ENSAPLG00020015556(PALMD)
BP	GO:0009086	methionine biosynthetic process	0	2	2	5	0.20646	0.647964	-	ENSAPLG00020005118(ADI1),ENSAPLG00020007653
BP	GO:0010035	response to inorganic substance	1	1	2	5	0.20646	0.647964	ENSAPLG00020000306(ZFC3H1)	ENSAPLG00020009579(ACO1)
BP	GO:0010038	response to metal ion	1	1	2	5	0.20646	0.647964	ENSAPLG00020000306(ZFC3H1)	ENSAPLG00020009579(ACO1)
BP	GO:0010257	NADH dehydrogenase complex assembly	2	0	2	5	0.20646	0.647964	ENSAPLG00020000547(NDUFAF1),ENSAPLG00020012611(NDUFAF4)	-
BP	GO:0015696	ammonium transport	0	2	2	5	0.20646	0.647964	-	ENSAPLG00020003171,ENSAPLG00020015358(RHBG)
BP	GO:0016559	peroxisome fission	2	0	2	5	0.20646	0.647964	ENSAPLG00020012406,ENSAPLG00020014976	-
BP	GO:0019321	pentose metabolic process	2	0	2	5	0.20646	0.647964	ENSAPLG00020001732,ENSAPLG00020001812	-
BP	GO:0022600	digestive system process	1	1	2	5	0.20646	0.647964	ENSAPLG00020017694(MUC6)	ENSAPLG00020006304(SLC26A7)
BP	GO:0030193	regulation of blood coagulation	1	1	2	5	0.20646	0.647964	ENSAPLG00020017422(SERPINC1)	ENSAPLG00020015462(PROS1)
BP	GO:0031099	regeneration	0	2	2	5	0.20646	0.647964	-	ENSAPLG00020015416(MUSTN1),ENSAPLG00020015441
BP	GO:0032410	negative regulation of transporter activity	1	1	2	5	0.20646	0.647964	ENSAPLG00020008852(CBARP)	ENSAPLG00020006047(GEM)
BP	GO:0032413	negative regulation of ion transmembrane transporter activity	1	1	2	5	0.20646	0.647964	ENSAPLG00020008852(CBARP)	ENSAPLG00020006047(GEM)
BP	GO:0032981	mitochondrial respiratory chain complex I assembly	2	0	2	5	0.20646	0.647964	ENSAPLG00020000547(NDUFAF1),ENSAPLG00020012611(NDUFAF4)	-
BP	GO:0034637	cellular carbohydrate biosynthetic process	1	1	2	5	0.20646	0.647964	ENSAPLG00020007357(GYS2)	ENSAPLG00020000088(GBE1)
BP	GO:0034763	negative regulation of transmembrane transport	1	1	2	5	0.20646	0.647964	ENSAPLG00020008852(CBARP)	ENSAPLG00020006047(GEM)
BP	GO:0034766	negative regulation of ion transmembrane transport	1	1	2	5	0.20646	0.647964	ENSAPLG00020008852(CBARP)	ENSAPLG00020006047(GEM)
BP	GO:0043171	peptide catabolic process	0	2	2	5	0.20646	0.647964	-	ENSAPLG00020000441(CHAC1),ENSAPLG00020002057
BP	GO:0043271	negative regulation of ion transport	1	1	2	5	0.20646	0.647964	ENSAPLG00020008852(CBARP)	ENSAPLG00020006047(GEM)
BP	GO:0043401	steroid hormone mediated signaling pathway	0	2	2	5	0.20646	0.647964	-	ENSAPLG00020002664(AR),ENSAPLG00020013603(NR3C1)
BP	GO:0045143	homologous chromosome segregation	2	0	2	5	0.20646	0.647964	ENSAPLG00020009817(TERB1),ENSAPLG00020017068(SPATA22)	-
BP	GO:0048194	Golgi vesicle budding	0	2	2	5	0.20646	0.647964	-	ENSAPLG00020013688(SEC23A),ENSAPLG00020016196(SEC13)
BP	GO:0048545	response to steroid hormone	0	2	2	5	0.20646	0.647964	-	ENSAPLG00020002664(AR),ENSAPLG00020013603(NR3C1)
BP	GO:0051926	negative regulation of calcium ion transport	1	1	2	5	0.20646	0.647964	ENSAPLG00020008852(CBARP)	ENSAPLG00020006047(GEM)
BP	GO:0061041	regulation of wound healing	1	1	2	5	0.20646	0.647964	ENSAPLG00020017422(SERPINC1)	ENSAPLG00020015462(PROS1)
BP	GO:0070192	chromosome organization involved in meiotic cell cycle	2	0	2	5	0.20646	0.647964	ENSAPLG00020009817(TERB1),ENSAPLG00020017068(SPATA22)	-
BP	GO:0071383	cellular response to steroid hormone stimulus	0	2	2	5	0.20646	0.647964	-	ENSAPLG00020002664(AR),ENSAPLG00020013603(NR3C1)
BP	GO:0071867	response to monoamine	1	1	2	5	0.20646	0.647964	ENSAPLG00020000837(DRD4)	ENSAPLG00020006192(NSG2)
BP	GO:0071868	cellular response to monoamine stimulus	1	1	2	5	0.20646	0.647964	ENSAPLG00020000837(DRD4)	ENSAPLG00020006192(NSG2)
BP	GO:0071869	response to catecholamine	1	1	2	5	0.20646	0.647964	ENSAPLG00020000837(DRD4)	ENSAPLG00020006192(NSG2)
BP	GO:0071870	cellular response to catecholamine stimulus	1	1	2	5	0.20646	0.647964	ENSAPLG00020000837(DRD4)	ENSAPLG00020006192(NSG2)
BP	GO:0090114	COPII-coated vesicle budding	0	2	2	5	0.20646	0.647964	-	ENSAPLG00020013688(SEC23A),ENSAPLG00020016196(SEC13)
BP	GO:0097696	receptor signaling pathway via STAT	2	0	2	5	0.20646	0.647964	ENSAPLG00020004645(SOCS3),ENSAPLG00020011279(SOCS1)	-
BP	GO:0150076	neuroinflammatory response	2	0	2	5	0.20646	0.647964	ENSAPLG00020004369,ENSAPLG00020007280	-
BP	GO:0150077	regulation of neuroinflammatory response	2	0	2	5	0.20646	0.647964	ENSAPLG00020004369,ENSAPLG00020007280	-
BP	GO:1900046	regulation of hemostasis	1	1	2	5	0.20646	0.647964	ENSAPLG00020017422(SERPINC1)	ENSAPLG00020015462(PROS1)
BP	GO:1901020	negative regulation of calcium ion transmembrane transporter activity	1	1	2	5	0.20646	0.647964	ENSAPLG00020008852(CBARP)	ENSAPLG00020006047(GEM)
BP	GO:1903170	negative regulation of calcium ion transmembrane transport	1	1	2	5	0.20646	0.647964	ENSAPLG00020008852(CBARP)	ENSAPLG00020006047(GEM)
BP	GO:1903350	response to dopamine	1	1	2	5	0.20646	0.647964	ENSAPLG00020000837(DRD4)	ENSAPLG00020006192(NSG2)
BP	GO:1903351	cellular response to dopamine	1	1	2	5	0.20646	0.647964	ENSAPLG00020000837(DRD4)	ENSAPLG00020006192(NSG2)
BP	GO:1904063	negative regulation of cation transmembrane transport	1	1	2	5	0.20646	0.647964	ENSAPLG00020008852(CBARP)	ENSAPLG00020006047(GEM)
BP	GO:2001258	negative regulation of cation channel activity	1	1	2	5	0.20646	0.647964	ENSAPLG00020008852(CBARP)	ENSAPLG00020006047(GEM)
MF	GO:0046914	transition metal ion binding	42	66	108	580	0.207489	0.647964	ENSAPLG00020000364(TRIM35),ENSAPLG00020000865(L3MBTL2),ENSAPLG00020001741,ENSAPLG00020002350,ENSAPLG00020002572,ENSAPLG00020003633(ZFAND2A),ENSAPLG00020003658(CYP2W1),ENSAPLG00020003724(RORC),ENSAPLG00020003945,ENSAPLG00020004237(HEPHL1),ENSAPLG00020004694(ASTL),ENSAPLG00020005327(LIN28B),ENSAPLG00020005842(GATA6),ENSAPLG00020005897(TRAF3),ENSAPLG00020006529(CUTC),ENSAPLG00020006864(TRAF6),ENSAPL…	ENSAPLG00020000694(TPH2),ENSAPLG00020000709(TRIM67),ENSAPLG00020000747(TRHDE),ENSAPLG00020000851(TLL1),ENSAPLG00020000860(CPE),ENSAPLG00020000981(APP),ENSAPLG00020002308(OTUD7A),ENSAPLG00020002412,ENSAPLG00020002664(AR),ENSAPLG00020002717(MMP27),ENSAPLG00020002907(AGBL1),ENSAPLG00020003403(MARCHF1),ENSAPLG00020003699(DBH),ENSAPLG00020003958(LOX),ENSAPLG00020004307(LVRN),ENSAPLG00020004337,ENSAPLG…
MF	GO:0001217	DNA-binding transcription repressor activity	1	1	2	5	0.208424	0.647964	ENSAPLG00020015195(CC2D1B)	ENSAPLG00020010934(CGGBP1)
MF	GO:0001227	DNA-binding transcription repressor activity, RNA polymerase II-specific	1	1	2	5	0.208424	0.647964	ENSAPLG00020015195(CC2D1B)	ENSAPLG00020010934(CGGBP1)
MF	GO:0003857	3-hydroxyacyl-CoA dehydrogenase activity	0	2	2	5	0.208424	0.647964	-	ENSAPLG00020008450(CRYL1),ENSAPLG00020017546(HADH)
MF	GO:0004415	hyalurononglucosaminidase activity	2	0	2	5	0.208424	0.647964	ENSAPLG00020015453(HYAL1),ENSAPLG00020015481(HYAL2)	-
MF	GO:0004683	calmodulin-dependent protein kinase activity	0	2	2	5	0.208424	0.647964	-	ENSAPLG00020002411,ENSAPLG00020004577
MF	GO:0004936	alpha-adrenergic receptor activity	0	2	2	5	0.208424	0.647964	-	ENSAPLG00020010502(ADRA2C),ENSAPLG00020017173
MF	GO:0004955	prostaglandin receptor activity	2	0	2	5	0.208424	0.647964	ENSAPLG00020017348,ENSAPLG00020017349(PTGER2)	-
MF	GO:0005283	amino acid:sodium symporter activity	2	0	2	5	0.208424	0.647964	ENSAPLG00020003766,ENSAPLG00020004809(SLC6A13)	-
MF	GO:0005416	amino acid:cation symporter activity	2	0	2	5	0.208424	0.647964	ENSAPLG00020003766,ENSAPLG00020004809(SLC6A13)	-
MF	GO:0008242	omega peptidase activity	0	2	2	5	0.208424	0.647964	-	ENSAPLG00020002057,ENSAPLG00020014792(GGH)
MF	GO:0008519	ammonium transmembrane transporter activity	0	2	2	5	0.208424	0.647964	-	ENSAPLG00020003171,ENSAPLG00020015358(RHBG)
MF	GO:0016597	amino acid binding	0	2	2	5	0.208424	0.647964	-	ENSAPLG00020016558(GLRA2),ENSAPLG00020017141(GLRA4)
MF	GO:0035497	cAMP response element binding	1	1	2	5	0.208424	0.647964	ENSAPLG00020008864	ENSAPLG00020014921(CREB3L1)
MF	GO:0038036	sphingosine-1-phosphate receptor activity	1	1	2	5	0.208424	0.647964	ENSAPLG00020014715	ENSAPLG00020002341(S1PR3)
MF	GO:0061980	regulatory RNA binding	2	0	2	5	0.208424	0.647964	ENSAPLG00020008020(TARBP2),ENSAPLG00020013048	-
BP	GO:0098742	cell-cell adhesion via plasma-membrane adhesion molecules	1	18	19	91	0.20948	0.649999	ENSAPLG00020014392(CDHR1)	ENSAPLG00020002994(PCDH10),ENSAPLG00020004368,ENSAPLG00020004377,ENSAPLG00020005063(CDH2),ENSAPLG00020005367(CLSTN2),ENSAPLG00020005503,ENSAPLG00020005609(CDH4),ENSAPLG00020005845,ENSAPLG00020005856,ENSAPLG00020006404(CDH15),ENSAPLG00020009851(CDH11),ENSAPLG00020010165(CDH13),ENSAPLG00020011388(CDH20),ENSAPLG00020011429(CDH6),ENSAPLG00020013949,ENSAPLG00020013959,ENSAPLG00020014352(RET),ENSAPLG00…
BP	GO:0031109	microtubule polymerization or depolymerization	2	2	4	14	0.20963	0.649999	ENSAPLG00020000099(TPPP),ENSAPLG00020000382(STMN4)	ENSAPLG00020006989(STMN2),ENSAPLG00020013040(STMN3)
BP	GO:0046165	alcohol biosynthetic process	0	4	4	14	0.20963	0.649999	-	ENSAPLG00020003200(PTS),ENSAPLG00020006380(PCBD1),ENSAPLG00020016667(IP6K3),ENSAPLG00020017583(PCBD2)
BP	GO:0048666	neuron development	2	9	11	49	0.210714	0.652788	ENSAPLG00020003060(SCLT1),ENSAPLG00020003098(SPRY3)	ENSAPLG00020000168(ROBO1),ENSAPLG00020004886(CNTN1),ENSAPLG00020005502,ENSAPLG00020005524,ENSAPLG00020006800(CRMP1),ENSAPLG00020013040(STMN3),ENSAPLG00020016053(CNTN4),ENSAPLG00020017187(DPYSL2),ENSAPLG00020017438(NEFL)
MF	GO:0003950	NAD+ ADP-ribosyltransferase activity	2	2	4	14	0.212762	0.657984	ENSAPLG00020005751(PARP6),ENSAPLG00020006127	ENSAPLG00020008644(PARP4),ENSAPLG00020014381(PARP16)
MF	GO:0008378	galactosyltransferase activity	1	3	4	14	0.212762	0.657984	ENSAPLG00020015187	ENSAPLG00020014443(B3GALT2),ENSAPLG00020016621(B3GNT9),ENSAPLG00020017499(B3GALT1)
CC	GO:0005798	Golgi-associated vesicle	0	5	5	19	0.215774	0.664974	-	ENSAPLG00020004346,ENSAPLG00020004435,ENSAPLG00020004787(CLTCL1),ENSAPLG00020013688(SEC23A),ENSAPLG00020016196(SEC13)
CC	GO:0030660	Golgi-associated vesicle membrane	0	5	5	19	0.215774	0.664974	-	ENSAPLG00020004346,ENSAPLG00020004435,ENSAPLG00020004787(CLTCL1),ENSAPLG00020013688(SEC23A),ENSAPLG00020016196(SEC13)
CC	GO:0045211	postsynaptic membrane	0	5	5	19	0.215774	0.664974	-	ENSAPLG00020005618(CHRNA1),ENSAPLG00020007252(CHRNG),ENSAPLG00020013730,ENSAPLG00020015721(CHRNA3),ENSAPLG00020016558(GLRA2)
CC	GO:0097060	synaptic membrane	0	5	5	19	0.215774	0.664974	-	ENSAPLG00020005618(CHRNA1),ENSAPLG00020007252(CHRNG),ENSAPLG00020013730,ENSAPLG00020015721(CHRNA3),ENSAPLG00020016558(GLRA2)
MF	GO:0003779	actin binding	8	22	30	150	0.216871	0.667774	ENSAPLG00020003232,ENSAPLG00020005650,ENSAPLG00020008949(ENC1),ENSAPLG00020013967(FMNL3),ENSAPLG00020014740(PLS1),ENSAPLG00020016952(LMOD1),ENSAPLG00020017774,ENSAPLG00020018109	ENSAPLG00020004454(SPTB),ENSAPLG00020005599(CTNNA2),ENSAPLG00020005701,ENSAPLG00020006001,ENSAPLG00020006520(EVL),ENSAPLG00020007494(NRAP),ENSAPLG00020008428(SVIL),ENSAPLG00020009634(TMOD1),ENSAPLG00020009861(ABLIM2),ENSAPLG00020010659,ENSAPLG00020011258(RDX),ENSAPLG00020012033(CAP2),ENSAPLG00020013566(MTSS1),ENSAPLG00020014215(EPB41L3),ENSAPLG00020014493(GSN),ENSAPLG00020016218(LMOD2),ENSAPLG000…
BP	GO:0050708	regulation of protein secretion	3	2	5	19	0.217492	0.669104	ENSAPLG00020004409(TLR2),ENSAPLG00020012724,ENSAPLG00020013414(PANX3)	ENSAPLG00020004204(PANX1),ENSAPLG00020009421(SYT9)
BP	GO:1901135	carbohydrate derivative metabolic process	14	36	50	261	0.218373	0.671232	ENSAPLG00020003110(PMM1),ENSAPLG00020004006(GPD1),ENSAPLG00020004131(PGLS),ENSAPLG00020006333(APRT),ENSAPLG00020008751(GBA2),ENSAPLG00020009135(GAL3ST1),ENSAPLG00020009381(ST6GALNAC1),ENSAPLG00020009544(HK2),ENSAPLG00020014475,ENSAPLG00020015187,ENSAPLG00020015227,ENSAPLG00020015422,ENSAPLG00020015439,ENSAPLG00020015797	ENSAPLG00020000396(ST6GAL2),ENSAPLG00020001149(PRTFDC1),ENSAPLG00020001850(GART),ENSAPLG00020002552(TPI1),ENSAPLG00020003121(ACSS1),ENSAPLG00020003863(ALDOC),ENSAPLG00020003906(FUT10),ENSAPLG00020004244(FBN1),ENSAPLG00020004266(GUCY1A1),ENSAPLG00020004684,ENSAPLG00020005147(GPI),ENSAPLG00020005223(ST8SIA2),ENSAPLG00020005510(RPIA),ENSAPLG00020006175,ENSAPLG00020008126(AMPD3),ENSAPLG00020008865(AT…
CC	GO:0000786	nucleosome	3	10	13	60	0.218571	0.671257	ENSAPLG00020003180,ENSAPLG00020010429(H2AX),ENSAPLG00020011845(H2BE1)	ENSAPLG00020004011,ENSAPLG00020004034,ENSAPLG00020004044,ENSAPLG00020004049,ENSAPLG00020004062,ENSAPLG00020004068,ENSAPLG00020004078,ENSAPLG00020004428,ENSAPLG00020004462,ENSAPLG00020004478
BP	GO:0051604	protein maturation	5	3	8	34	0.219111	0.672332	ENSAPLG00020006191(MMS19),ENSAPLG00020007983,ENSAPLG00020008966,ENSAPLG00020009614(APH1A),ENSAPLG00020010442(NCSTN)	ENSAPLG00020005629(CIAO2B),ENSAPLG00020009439(PLGRKT),ENSAPLG00020013839(CORIN)
BP	GO:0006090	pyruvate metabolic process	1	5	6	24	0.220314	0.673605	ENSAPLG00020009544(HK2)	ENSAPLG00020002552(TPI1),ENSAPLG00020003863(ALDOC),ENSAPLG00020005147(GPI),ENSAPLG00020009542(PFKM),ENSAPLG00020010068(ENO1)
BP	GO:0006400	tRNA modification	6	0	6	24	0.220314	0.673605	ENSAPLG00020005485(CTU2),ENSAPLG00020014159,ENSAPLG00020014379(MTFMT),ENSAPLG00020015189(QTRT1),ENSAPLG00020016039(MOCS3),ENSAPLG00020017995(TRMT61B)	-
BP	GO:0016052	carbohydrate catabolic process	1	5	6	24	0.220314	0.673605	ENSAPLG00020009544(HK2)	ENSAPLG00020002552(TPI1),ENSAPLG00020003863(ALDOC),ENSAPLG00020005147(GPI),ENSAPLG00020009542(PFKM),ENSAPLG00020010068(ENO1)
BP	GO:0022603	regulation of anatomical structure morphogenesis	1	5	6	24	0.220314	0.673605	ENSAPLG00020013967(FMNL3)	ENSAPLG00020001207(ENPP2),ENSAPLG00020008552(VASH2),ENSAPLG00020011670(VASH1),ENSAPLG00020015556(PALMD),ENSAPLG00020017187(DPYSL2)
BP	GO:0048646	anatomical structure formation involved in morphogenesis	2	5	7	29	0.220477	0.673605	ENSAPLG00020010821(LEMD3),ENSAPLG00020012988(ANGPTL4)	ENSAPLG00020001207(ENPP2),ENSAPLG00020005927(ANGPT4),ENSAPLG00020008552(VASH2),ENSAPLG00020011643(KLHL41),ENSAPLG00020011670(VASH1)
MF	GO:0008324	cation transmembrane transporter activity	22	40	62	326	0.221373	0.67576	ENSAPLG00020001297(NIPA1),ENSAPLG00020001892,ENSAPLG00020002102(TRPM1),ENSAPLG00020003075(KCNE3),ENSAPLG00020003766,ENSAPLG00020004797(SLC6A12),ENSAPLG00020004809(SLC6A13),ENSAPLG00020006505,ENSAPLG00020007791(CNGA2),ENSAPLG00020008179,ENSAPLG00020008194,ENSAPLG00020008242(HCN2),ENSAPLG00020009893(CACNA1E),ENSAPLG00020011849(KCNMB4),ENSAPLG00020012590(KCNE5),ENSAPLG00020012625(KCNA5),ENSAPLG00020…	ENSAPLG00020000342(SLC39A8),ENSAPLG00020000379(CACNG2),ENSAPLG00020000944(TMEM37),ENSAPLG00020001513(CNGA3),ENSAPLG00020001720,ENSAPLG00020001796(TRPC4),ENSAPLG00020002068(KCNF1),ENSAPLG00020003171,ENSAPLG00020003323(SCNN1B),ENSAPLG00020003394(KCNJ2),ENSAPLG00020003882(KCNS2),ENSAPLG00020004128(SLC8A3),ENSAPLG00020004624(CACNG4),ENSAPLG00020004629(CACNG1),ENSAPLG00020004880(KCNB2),ENSAPLG00020005…
MF	GO:0051287	NAD binding	2	6	8	34	0.22402	0.683251	ENSAPLG00020004006(GPD1),ENSAPLG00020004851(SIRT7)	ENSAPLG00020006175,ENSAPLG00020008450(CRYL1),ENSAPLG00020009878(ME1),ENSAPLG00020012311(CTBP1),ENSAPLG00020014800(GPD1L),ENSAPLG00020017546(HADH)
BP	GO:0042127	regulation of cell population proliferation	6	5	11	50	0.231081	0.689012	ENSAPLG00020001176(DLEC1),ENSAPLG00020003407(ING4),ENSAPLG00020004683,ENSAPLG00020006342(IRF1),ENSAPLG00020016796,ENSAPLG00020017376(ING5)	ENSAPLG00020003924(PDGFC),ENSAPLG00020011670(VASH1),ENSAPLG00020013206(NDRG1),ENSAPLG00020013722(TOB1),ENSAPLG00020017959(FGFR2)
MF	GO:0046873	metal ion transmembrane transporter activity	13	29	42	217	0.233005	0.689012	ENSAPLG00020001297(NIPA1),ENSAPLG00020003075(KCNE3),ENSAPLG00020003766,ENSAPLG00020004797(SLC6A12),ENSAPLG00020004809(SLC6A13),ENSAPLG00020007791(CNGA2),ENSAPLG00020008242(HCN2),ENSAPLG00020009893(CACNA1E),ENSAPLG00020011849(KCNMB4),ENSAPLG00020012590(KCNE5),ENSAPLG00020012625(KCNA5),ENSAPLG00020017086(ATP12A),ENSAPLG00020017609	ENSAPLG00020000342(SLC39A8),ENSAPLG00020000379(CACNG2),ENSAPLG00020000944(TMEM37),ENSAPLG00020001720,ENSAPLG00020001796(TRPC4),ENSAPLG00020002068(KCNF1),ENSAPLG00020003323(SCNN1B),ENSAPLG00020003394(KCNJ2),ENSAPLG00020003882(KCNS2),ENSAPLG00020004128(SLC8A3),ENSAPLG00020004624(CACNG4),ENSAPLG00020004629(CACNG1),ENSAPLG00020004880(KCNB2),ENSAPLG00020005583(KCNJ6),ENSAPLG00020005768,ENSAPLG00020006…
CC	GO:0019897	extrinsic component of plasma membrane	2	1	3	10	0.238268	0.689012	ENSAPLG00020002741(GNGT2),ENSAPLG00020007218(GNG5)	ENSAPLG00020008176(GNG10)
BP	GO:0002274	myeloid leukocyte activation	2	1	3	10	0.239571	0.689012	ENSAPLG00020005174,ENSAPLG00020011064	ENSAPLG00020013206(NDRG1)
BP	GO:0002755	MyD88-dependent toll-like receptor signaling pathway	3	0	3	10	0.239571	0.689012	ENSAPLG00020004409(TLR2),ENSAPLG00020005917(TNIP1),ENSAPLG00020012724	-
BP	GO:0007088	regulation of mitotic nuclear division	3	0	3	10	0.239571	0.689012	ENSAPLG00020009212(CDC23),ENSAPLG00020009250(MAD2L1BP),ENSAPLG00020009820(AURKB)	-
BP	GO:0009126	purine nucleoside monophosphate metabolic process	0	3	3	10	0.239571	0.689012	-	ENSAPLG00020001850(GART),ENSAPLG00020008126(AMPD3),ENSAPLG00020011235(PAICS)
BP	GO:0009127	purine nucleoside monophosphate biosynthetic process	0	3	3	10	0.239571	0.689012	-	ENSAPLG00020001850(GART),ENSAPLG00020008126(AMPD3),ENSAPLG00020011235(PAICS)
BP	GO:0009167	purine ribonucleoside monophosphate metabolic process	0	3	3	10	0.239571	0.689012	-	ENSAPLG00020001850(GART),ENSAPLG00020008126(AMPD3),ENSAPLG00020011235(PAICS)
BP	GO:0009168	purine ribonucleoside monophosphate biosynthetic process	0	3	3	10	0.239571	0.689012	-	ENSAPLG00020001850(GART),ENSAPLG00020008126(AMPD3),ENSAPLG00020011235(PAICS)
BP	GO:0016032	viral process	3	0	3	10	0.239571	0.689012	ENSAPLG00020005399,ENSAPLG00020008020(TARBP2),ENSAPLG00020010950	-
BP	GO:0031349	positive regulation of defense response	2	1	3	10	0.239571	0.689012	ENSAPLG00020004409(TLR2),ENSAPLG00020012724	ENSAPLG00020017628(COCH)
BP	GO:0051187	cofactor catabolic process	0	3	3	10	0.239571	0.689012	-	ENSAPLG00020000441(CHAC1),ENSAPLG00020002057,ENSAPLG00020018036(ALDH1L2)
BP	GO:0051783	regulation of nuclear division	3	0	3	10	0.239571	0.689012	ENSAPLG00020009212(CDC23),ENSAPLG00020009250(MAD2L1BP),ENSAPLG00020009820(AURKB)	-
BP	GO:0061982	meiosis I cell cycle process	3	0	3	10	0.239571	0.689012	ENSAPLG00020007338(DMC1),ENSAPLG00020009817(TERB1),ENSAPLG00020017068(SPATA22)	-
MF	GO:0016500	protein-hormone receptor activity	0	3	3	10	0.242438	0.689012	-	ENSAPLG00020000185(LGR5),ENSAPLG00020006205(TSHR),ENSAPLG00020008979(LGR4)
MF	GO:0016646	oxidoreductase activity, acting on the CH-NH group of donors, NAD or NADP as acceptor	1	2	3	10	0.242438	0.689012	ENSAPLG00020000130(PYCR3)	ENSAPLG00020004871,ENSAPLG00020018036(ALDH1L2)
MF	GO:0033764	steroid dehydrogenase activity, acting on the CH-OH group of donors, NAD or NADP as acceptor	2	1	3	10	0.242438	0.689012	ENSAPLG00020008733,ENSAPLG00020008821	ENSAPLG00020008091
BP	GO:0006418	tRNA aminoacylation for protein translation	6	2	8	35	0.244342	0.689012	ENSAPLG00020001917(YARS2),ENSAPLG00020002005(DALRD3),ENSAPLG00020004032,ENSAPLG00020010503(YARS1),ENSAPLG00020013192,ENSAPLG00020017907(MARS2)	ENSAPLG00020008059(EPRS1),ENSAPLG00020009155(TARS1)
BP	GO:0043038	amino acid activation	6	2	8	35	0.244342	0.689012	ENSAPLG00020001917(YARS2),ENSAPLG00020002005(DALRD3),ENSAPLG00020004032,ENSAPLG00020010503(YARS1),ENSAPLG00020013192,ENSAPLG00020017907(MARS2)	ENSAPLG00020008059(EPRS1),ENSAPLG00020009155(TARS1)
BP	GO:0043039	tRNA aminoacylation	6	2	8	35	0.244342	0.689012	ENSAPLG00020001917(YARS2),ENSAPLG00020002005(DALRD3),ENSAPLG00020004032,ENSAPLG00020010503(YARS1),ENSAPLG00020013192,ENSAPLG00020017907(MARS2)	ENSAPLG00020008059(EPRS1),ENSAPLG00020009155(TARS1)
BP	GO:0009451	RNA modification	12	0	12	56	0.246291	0.689012	ENSAPLG00020001089(RPUSD2),ENSAPLG00020002512(NOP10),ENSAPLG00020005485(CTU2),ENSAPLG00020013249(FTSJ3),ENSAPLG00020013415(PUS3),ENSAPLG00020014159,ENSAPLG00020014379(MTFMT),ENSAPLG00020014724,ENSAPLG00020015189(QTRT1),ENSAPLG00020016039(MOCS3),ENSAPLG00020017534(GAR1),ENSAPLG00020017995(TRMT61B)	-
BP	GO:0048584	positive regulation of response to stimulus	5	10	15	72	0.247069	0.689012	ENSAPLG00020004409(TLR2),ENSAPLG00020008440(CFD),ENSAPLG00020012724,ENSAPLG00020014872,ENSAPLG00020017471(LURAP1)	ENSAPLG00020005376(RSPO3),ENSAPLG00020005502,ENSAPLG00020005524,ENSAPLG00020009558(C7),ENSAPLG00020012743(AKAP12),ENSAPLG00020015509(RWDD3),ENSAPLG00020016196(SEC13),ENSAPLG00020016514(C1QB),ENSAPLG00020016518(C1QA),ENSAPLG00020017628(COCH)
BP	GO:0009132	nucleoside diphosphate metabolic process	1	6	7	30	0.248033	0.689012	ENSAPLG00020009544(HK2)	ENSAPLG00020002552(TPI1),ENSAPLG00020003863(ALDOC),ENSAPLG00020005147(GPI),ENSAPLG00020009542(PFKM),ENSAPLG00020010068(ENO1),ENSAPLG00020017374(DTYMK)
BP	GO:0009123	nucleoside monophosphate metabolic process	0	4	4	15	0.249581	0.689012	-	ENSAPLG00020001850(GART),ENSAPLG00020008126(AMPD3),ENSAPLG00020011235(PAICS),ENSAPLG00020016966(TYMS)
BP	GO:0009124	nucleoside monophosphate biosynthetic process	0	4	4	15	0.249581	0.689012	-	ENSAPLG00020001850(GART),ENSAPLG00020008126(AMPD3),ENSAPLG00020011235(PAICS),ENSAPLG00020016966(TYMS)
BP	GO:0009190	cyclic nucleotide biosynthetic process	2	2	4	15	0.249581	0.689012	ENSAPLG00020001602,ENSAPLG00020008706(NPR2)	ENSAPLG00020004266(GUCY1A1),ENSAPLG00020013527(ADCY8)
CC	GO:0008305	integrin complex	3	2	5	20	0.250015	0.689012	ENSAPLG00020007573,ENSAPLG00020008013,ENSAPLG00020014407	ENSAPLG00020002538(ITGA7),ENSAPLG00020015840(ITGA8)
CC	GO:0098636	protein complex involved in cell adhesion	3	2	5	20	0.250015	0.689012	ENSAPLG00020007573,ENSAPLG00020008013,ENSAPLG00020014407	ENSAPLG00020002538(ITGA7),ENSAPLG00020015840(ITGA8)
CC	GO:0098794	postsynapse	0	5	5	20	0.250015	0.689012	-	ENSAPLG00020005618(CHRNA1),ENSAPLG00020007252(CHRNG),ENSAPLG00020013730,ENSAPLG00020015721(CHRNA3),ENSAPLG00020016558(GLRA2)
BP	GO:0005996	monosaccharide metabolic process	2	4	6	25	0.25081	0.689012	ENSAPLG00020001732,ENSAPLG00020001812	ENSAPLG00020004501(GALK2),ENSAPLG00020005147(GPI),ENSAPLG00020006990(MAN2B2),ENSAPLG00020016277(FAM3C)
BP	GO:0002791	regulation of peptide secretion	3	2	5	20	0.251888	0.689012	ENSAPLG00020004409(TLR2),ENSAPLG00020012724,ENSAPLG00020013414(PANX3)	ENSAPLG00020004204(PANX1),ENSAPLG00020009421(SYT9)
BP	GO:1902532	negative regulation of intracellular signal transduction	4	1	5	20	0.251888	0.689012	ENSAPLG00020004180(TNIP3),ENSAPLG00020004683,ENSAPLG00020005489(GPATCH3),ENSAPLG00020005917(TNIP1)	ENSAPLG00020008923
MF	GO:0004089	carbonate dehydratase activity	0	4	4	15	0.253107	0.689012	-	ENSAPLG00020006693,ENSAPLG00020006719,ENSAPLG00020013749(CA10),ENSAPLG00020014820(CA8)
MF	GO:0016849	phosphorus-oxygen lyase activity	2	2	4	15	0.253107	0.689012	ENSAPLG00020001602,ENSAPLG00020008706(NPR2)	ENSAPLG00020004266(GUCY1A1),ENSAPLG00020013527(ADCY8)
MF	GO:0022848	acetylcholine-gated cation-selective channel activity	0	4	4	15	0.253107	0.689012	-	ENSAPLG00020005618(CHRNA1),ENSAPLG00020007252(CHRNG),ENSAPLG00020013730,ENSAPLG00020015721(CHRNA3)
MF	GO:0099529	neurotransmitter receptor activity involved in regulation of postsynaptic membrane potential	0	4	4	15	0.253107	0.689012	-	ENSAPLG00020005618(CHRNA1),ENSAPLG00020007252(CHRNG),ENSAPLG00020013730,ENSAPLG00020015721(CHRNA3)
MF	GO:1904315	transmitter-gated ion channel activity involved in regulation of postsynaptic membrane potential	0	4	4	15	0.253107	0.689012	-	ENSAPLG00020005618(CHRNA1),ENSAPLG00020007252(CHRNG),ENSAPLG00020013730,ENSAPLG00020015721(CHRNA3)
CC	GO:0031300	intrinsic component of organelle membrane	8	2	10	46	0.255252	0.689012	ENSAPLG00020001470(SARAF),ENSAPLG00020006615(TAP1),ENSAPLG00020006670,ENSAPLG00020008320(MFNG),ENSAPLG00020012406,ENSAPLG00020013523(TMEM11),ENSAPLG00020014976,ENSAPLG00020016478(PEX12)	ENSAPLG00020010547(CHCHD6),ENSAPLG00020014078(PIGK)
CC	GO:0031301	integral component of organelle membrane	8	2	10	46	0.255252	0.689012	ENSAPLG00020001470(SARAF),ENSAPLG00020006615(TAP1),ENSAPLG00020006670,ENSAPLG00020008320(MFNG),ENSAPLG00020012406,ENSAPLG00020013523(TMEM11),ENSAPLG00020014976,ENSAPLG00020016478(PEX12)	ENSAPLG00020010547(CHCHD6),ENSAPLG00020014078(PIGK)
MF	GO:1901681	sulfur compound binding	1	5	6	25	0.255321	0.689012	ENSAPLG00020017422(SERPINC1)	ENSAPLG00020000981(APP),ENSAPLG00020009384,ENSAPLG00020011881(TPK1),ENSAPLG00020013148,ENSAPLG00020014403(OGDHL)
MF	GO:0003714	transcription corepressor activity	3	2	5	20	0.255947	0.689012	ENSAPLG00020007773,ENSAPLG00020012856,ENSAPLG00020015442(SFMBT1)	ENSAPLG00020006278(RUNX1T1),ENSAPLG00020010175(HSBP1)
MF	GO:0005328	neurotransmitter:sodium symporter activity	4	1	5	20	0.255947	0.689012	ENSAPLG00020003766,ENSAPLG00020004797(SLC6A12),ENSAPLG00020004809(SLC6A13),ENSAPLG00020017609	ENSAPLG00020016370(SLC6A2)
CC	GO:0044815	DNA packaging complex	3	10	13	62	0.256462	0.689012	ENSAPLG00020003180,ENSAPLG00020010429(H2AX),ENSAPLG00020011845(H2BE1)	ENSAPLG00020004011,ENSAPLG00020004034,ENSAPLG00020004044,ENSAPLG00020004049,ENSAPLG00020004062,ENSAPLG00020004068,ENSAPLG00020004078,ENSAPLG00020004428,ENSAPLG00020004462,ENSAPLG00020004478
BP	GO:0034220	ion transmembrane transport	11	24	35	182	0.258117	0.689012	ENSAPLG00020002102(TRPM1),ENSAPLG00020002173(SLC26A2),ENSAPLG00020003953,ENSAPLG00020003961,ENSAPLG00020006505,ENSAPLG00020008852(CBARP),ENSAPLG00020009893(CACNA1E),ENSAPLG00020014475,ENSAPLG00020017083(ATP6V0B),ENSAPLG00020017302,ENSAPLG00020018222(ATP6V0A4)	ENSAPLG00020000135(MPC1),ENSAPLG00020000379(CACNG2),ENSAPLG00020001461(GABRA5),ENSAPLG00020001513(CNGA3),ENSAPLG00020001720,ENSAPLG00020001796(TRPC4),ENSAPLG00020004624(CACNG4),ENSAPLG00020004629(CACNG1),ENSAPLG00020005618(CHRNA1),ENSAPLG00020006047(GEM),ENSAPLG00020006241(CACNA1G),ENSAPLG00020007252(CHRNG),ENSAPLG00020008311(MICU2),ENSAPLG00020008451(KCNK2),ENSAPLG00020008865(ATP5F1D),ENSAPLG000…
BP	GO:0065008	regulation of biological quality	21	41	62	333	0.261726	0.689012	ENSAPLG00020001431,ENSAPLG00020002328(NXNL2),ENSAPLG00020003027,ENSAPLG00020006529(CUTC),ENSAPLG00020007038(BDKRB2),ENSAPLG00020008116,ENSAPLG00020008527(F2RL1),ENSAPLG00020008984(TERF2IP),ENSAPLG00020009244,ENSAPLG00020009544(HK2),ENSAPLG00020010493(FITM2),ENSAPLG00020012247(NOS2),ENSAPLG00020013331,ENSAPLG00020013967(FMNL3),ENSAPLG00020014407,ENSAPLG00020014545(EDN2),ENSAPLG00020015253,ENSAPLG0…	ENSAPLG00020000694(TPH2),ENSAPLG00020001973(AGT),ENSAPLG00020002792(CHDH),ENSAPLG00020003782(SLC16A2),ENSAPLG00020004010,ENSAPLG00020004304(COMT),ENSAPLG00020004306(FGG),ENSAPLG00020004337,ENSAPLG00020004804(EDNRA),ENSAPLG00020004811(P4HB),ENSAPLG00020005452(EDN3),ENSAPLG00020005502,ENSAPLG00020005524,ENSAPLG00020006520(EVL),ENSAPLG00020007211(RDH10),ENSAPLG00020009102(UTS2R),ENSAPLG00020009421(S…
MF	GO:0015077	monovalent inorganic cation transmembrane transporter activity	16	24	40	209	0.263952	0.689012	ENSAPLG00020001892,ENSAPLG00020003075(KCNE3),ENSAPLG00020003766,ENSAPLG00020004797(SLC6A12),ENSAPLG00020004809(SLC6A13),ENSAPLG00020006505,ENSAPLG00020007791(CNGA2),ENSAPLG00020008242(HCN2),ENSAPLG00020011849(KCNMB4),ENSAPLG00020012590(KCNE5),ENSAPLG00020012625(KCNA5),ENSAPLG00020014475,ENSAPLG00020017083(ATP6V0B),ENSAPLG00020017086(ATP12A),ENSAPLG00020017609,ENSAPLG00020018222(ATP6V0A4)	ENSAPLG00020001720,ENSAPLG00020002068(KCNF1),ENSAPLG00020003171,ENSAPLG00020003323(SCNN1B),ENSAPLG00020003394(KCNJ2),ENSAPLG00020003882(KCNS2),ENSAPLG00020004128(SLC8A3),ENSAPLG00020004880(KCNB2),ENSAPLG00020005583(KCNJ6),ENSAPLG00020005768,ENSAPLG00020006734,ENSAPLG00020007371(KCNJ8),ENSAPLG00020008451(KCNK2),ENSAPLG00020008865(ATP5F1D),ENSAPLG00020009398(KCNV2),ENSAPLG00020009872(KCNH6),ENSAPLG…
BP	GO:0055114	oxidation-reduction process	25	52	77	418	0.266362	0.689012	ENSAPLG00020000130(PYCR3),ENSAPLG00020001195(ADO),ENSAPLG00020003658(CYP2W1),ENSAPLG00020004006(GPD1),ENSAPLG00020004131(PGLS),ENSAPLG00020004237(HEPHL1),ENSAPLG00020006479(ACADS),ENSAPLG00020007357(GYS2),ENSAPLG00020007481(F5),ENSAPLG00020007604(FAXDC2),ENSAPLG00020008630,ENSAPLG00020008733,ENSAPLG00020008735,ENSAPLG00020008821,ENSAPLG00020009541,ENSAPLG00020012247(NOS2),ENSAPLG00020012850(ALDH8…	ENSAPLG00020000088(GBE1),ENSAPLG00020000694(TPH2),ENSAPLG00020001048(FMO3),ENSAPLG00020002449(ACOX2),ENSAPLG00020002792(CHDH),ENSAPLG00020003377(GPX8),ENSAPLG00020003617(SARDH),ENSAPLG00020003699(DBH),ENSAPLG00020003733(ALDH7A1),ENSAPLG00020003958(LOX),ENSAPLG00020004337,ENSAPLG00020004871,ENSAPLG00020005118(ADI1),ENSAPLG00020005510(RPIA),ENSAPLG00020006175,ENSAPLG00020006251(ACADL),ENSAPLG000200…
BP	GO:0009058	biosynthetic process	151	141	292	1646	0.266417	0.689012	ENSAPLG00020000030,ENSAPLG00020000130(PYCR3),ENSAPLG00020000306(ZFC3H1),ENSAPLG00020000573(SFMBT2),ENSAPLG00020000599,ENSAPLG00020000865(L3MBTL2),ENSAPLG00020001050(HOXA1),ENSAPLG00020001216(MCM10),ENSAPLG00020001381(E2F7),ENSAPLG00020001525,ENSAPLG00020001553(MCM3),ENSAPLG00020001602,ENSAPLG00020001629(EMSY),ENSAPLG00020001681(MED8),ENSAPLG00020001917(YARS2),ENSAPLG00020002005(DALRD3),ENSAPLG000…	ENSAPLG00020000088(GBE1),ENSAPLG00020000249(SUPT3H),ENSAPLG00020000396(ST6GAL2),ENSAPLG00020000467(ASNS),ENSAPLG00020000533(ALX1),ENSAPLG00020000687(GNPAT),ENSAPLG00020000694(TPH2),ENSAPLG00020000980(HOXA11),ENSAPLG00020001011(HOXA7),ENSAPLG00020001014(HOXA5),ENSAPLG00020001030(HOXA6),ENSAPLG00020001055(PRRX1),ENSAPLG00020001149(PRTFDC1),ENSAPLG00020001328(CTDSPL),ENSAPLG00020001826(MEOX2),ENSAPL…
MF	GO:0008168	methyltransferase activity	14	9	23	116	0.268165	0.689012	ENSAPLG00020000522(ASMT),ENSAPLG00020000897(EEF1AKNMT),ENSAPLG00020002311(EMG1),ENSAPLG00020007585,ENSAPLG00020010302(ICMT),ENSAPLG00020010348,ENSAPLG00020012376,ENSAPLG00020013249(FTSJ3),ENSAPLG00020014159,ENSAPLG00020014611(BCDIN3D),ENSAPLG00020016465(NSUN5),ENSAPLG00020017026,ENSAPLG00020017480(NSUN4),ENSAPLG00020017995(TRMT61B)	ENSAPLG00020002724(SETD7),ENSAPLG00020004304(COMT),ENSAPLG00020005430(CAMKMT),ENSAPLG00020007653,ENSAPLG00020012505(PCMTD2),ENSAPLG00020013802(PCMTD1),ENSAPLG00020016966(TYMS),ENSAPLG00020017264(MGMT),ENSAPLG00020017893
MF	GO:0008233	peptidase activity	24	55	79	427	0.269143	0.689012	ENSAPLG00020000820(TMPRSS3),ENSAPLG00020003764,ENSAPLG00020004000(ADAM20),ENSAPLG00020004523(USP36),ENSAPLG00020004694(ASTL),ENSAPLG00020005136,ENSAPLG00020005827(SENP8),ENSAPLG00020006127,ENSAPLG00020007195(F11),ENSAPLG00020007468(CASP7),ENSAPLG00020008044(ADAM8),ENSAPLG00020008210(SENP1),ENSAPLG00020008440(CFD),ENSAPLG00020008478(METAP1D),ENSAPLG00020008486,ENSAPLG00020009095(CAPN11),ENSAPLG000…	ENSAPLG00020000747(TRHDE),ENSAPLG00020000851(TLL1),ENSAPLG00020000860(CPE),ENSAPLG00020001394(CTSB),ENSAPLG00020001413(YME1L1),ENSAPLG00020001865(FGL2),ENSAPLG00020002004(LONP2),ENSAPLG00020002057,ENSAPLG00020002308(OTUD7A),ENSAPLG00020002412,ENSAPLG00020002717(MMP27),ENSAPLG00020002907(AGBL1),ENSAPLG00020003725(ADAMTSL2),ENSAPLG00020004010,ENSAPLG00020004039(CPQ),ENSAPLG00020004307(LVRN),ENSAPLG…
MF	GO:0001653	peptide receptor activity	5	13	18	89	0.270106	0.689012	ENSAPLG00020001073,ENSAPLG00020007038(BDKRB2),ENSAPLG00020008116,ENSAPLG00020008527(F2RL1),ENSAPLG00020014813(OGFRL1)	ENSAPLG00020003442(NPY1R),ENSAPLG00020004275(NPY2R),ENSAPLG00020004755,ENSAPLG00020004804(EDNRA),ENSAPLG00020005576(SSTR5),ENSAPLG00020007090(NMUR2),ENSAPLG00020009102(UTS2R),ENSAPLG00020009308(OPRM1),ENSAPLG00020013107(NMBR),ENSAPLG00020013504,ENSAPLG00020013692(SSTR1),ENSAPLG00020017087(TACR1),ENSAPLG00020017649
MF	GO:0008528	G protein-coupled peptide receptor activity	5	13	18	89	0.270106	0.689012	ENSAPLG00020001073,ENSAPLG00020007038(BDKRB2),ENSAPLG00020008116,ENSAPLG00020008527(F2RL1),ENSAPLG00020014813(OGFRL1)	ENSAPLG00020003442(NPY1R),ENSAPLG00020004275(NPY2R),ENSAPLG00020004755,ENSAPLG00020004804(EDNRA),ENSAPLG00020005576(SSTR5),ENSAPLG00020007090(NMUR2),ENSAPLG00020009102(UTS2R),ENSAPLG00020009308(OPRM1),ENSAPLG00020013107(NMBR),ENSAPLG00020013504,ENSAPLG00020013692(SSTR1),ENSAPLG00020017087(TACR1),ENSAPLG00020017649
MF	GO:0020037	heme binding	9	9	18	89	0.270106	0.689012	ENSAPLG00020000099(TPPP),ENSAPLG00020003658(CYP2W1),ENSAPLG00020008630,ENSAPLG00020012247(NOS2),ENSAPLG00020013723,ENSAPLG00020014157(CYP27B1),ENSAPLG00020014904,ENSAPLG00020016226,ENSAPLG00020016369(EPX)	ENSAPLG00020004266(GUCY1A1),ENSAPLG00020007185,ENSAPLG00020009387(CYGB),ENSAPLG00020012390(PXDN),ENSAPLG00020013726,ENSAPLG00020015037(PTGS1),ENSAPLG00020016088(CYP24A1),ENSAPLG00020016548,ENSAPLG00020017978(MB)
MF	GO:0015085	calcium ion transmembrane transporter activity	1	8	9	41	0.27019	0.689012	ENSAPLG00020009893(CACNA1E)	ENSAPLG00020000379(CACNG2),ENSAPLG00020000944(TMEM37),ENSAPLG00020001796(TRPC4),ENSAPLG00020004128(SLC8A3),ENSAPLG00020004624(CACNG4),ENSAPLG00020004629(CACNG1),ENSAPLG00020006241(CACNA1G),ENSAPLG00020015273(CACNA1S)
CC	GO:0000781	chromosome, telomeric region	1	1	2	6	0.274893	0.689012	ENSAPLG00020003027	ENSAPLG00020011256(STN1)
CC	GO:0031304	intrinsic component of mitochondrial inner membrane	1	1	2	6	0.274893	0.689012	ENSAPLG00020013523(TMEM11)	ENSAPLG00020010547(CHCHD6)
CC	GO:0031305	integral component of mitochondrial inner membrane	1	1	2	6	0.274893	0.689012	ENSAPLG00020013523(TMEM11)	ENSAPLG00020010547(CHCHD6)
BP	GO:0000079	regulation of cyclin-dependent protein serine/threonine kinase activity	2	0	2	6	0.275979	0.689012	ENSAPLG00020001778(CNPPD1),ENSAPLG00020017791	-
BP	GO:0000290	deadenylation-dependent decapping of nuclear-transcribed mRNA	2	0	2	6	0.275979	0.689012	ENSAPLG00020001495,ENSAPLG00020003586	-
BP	GO:0002793	positive regulation of peptide secretion	1	1	2	6	0.275979	0.689012	ENSAPLG00020013414(PANX3)	ENSAPLG00020004204(PANX1)
BP	GO:0006098	pentose-phosphate shunt	1	1	2	6	0.275979	0.689012	ENSAPLG00020004131(PGLS)	ENSAPLG00020005510(RPIA)
BP	GO:0006144	purine nucleobase metabolic process	1	1	2	6	0.275979	0.689012	ENSAPLG00020006333(APRT)	ENSAPLG00020001850(GART)
BP	GO:0006469	negative regulation of protein kinase activity	0	2	2	6	0.275979	0.689012	-	ENSAPLG00020007034(PKIA),ENSAPLG00020013283(PKIB)
BP	GO:0006555	methionine metabolic process	0	2	2	6	0.275979	0.689012	-	ENSAPLG00020005118(ADI1),ENSAPLG00020007653
BP	GO:0006740	NADPH regeneration	1	1	2	6	0.275979	0.689012	ENSAPLG00020004131(PGLS)	ENSAPLG00020005510(RPIA)
BP	GO:0006767	water-soluble vitamin metabolic process	0	2	2	6	0.275979	0.689012	-	ENSAPLG00020008594,ENSAPLG00020011881(TPK1)
BP	GO:0009263	deoxyribonucleotide biosynthetic process	0	2	2	6	0.275979	0.689012	-	ENSAPLG00020016966(TYMS),ENSAPLG00020017374(DTYMK)
BP	GO:0015669	gas transport	0	2	2	6	0.275979	0.689012	-	ENSAPLG00020009387(CYGB),ENSAPLG00020017978(MB)
BP	GO:0015671	oxygen transport	0	2	2	6	0.275979	0.689012	-	ENSAPLG00020009387(CYGB),ENSAPLG00020017978(MB)
BP	GO:0018958	phenol-containing compound metabolic process	0	2	2	6	0.275979	0.689012	-	ENSAPLG00020000694(TPH2),ENSAPLG00020004304(COMT)
BP	GO:0030212	hyaluronan metabolic process	2	0	2	6	0.275979	0.689012	ENSAPLG00020015227,ENSAPLG00020015422	-
BP	GO:0030593	neutrophil chemotaxis	2	0	2	6	0.275979	0.689012	ENSAPLG00020005174,ENSAPLG00020011064	-
BP	GO:0030968	endoplasmic reticulum unfolded protein response	1	1	2	6	0.275979	0.689012	ENSAPLG00020008864	ENSAPLG00020014921(CREB3L1)
BP	GO:0031124	mRNA 3'-end processing	2	0	2	6	0.275979	0.689012	ENSAPLG00020009918(CSTF2),ENSAPLG00020014636(CLP1)	-
BP	GO:0032509	endosome transport via multivesicular body sorting pathway	2	0	2	6	0.275979	0.689012	ENSAPLG00020002672,ENSAPLG00020003853	-
BP	GO:0033673	negative regulation of kinase activity	0	2	2	6	0.275979	0.689012	-	ENSAPLG00020007034(PKIA),ENSAPLG00020013283(PKIB)
BP	GO:0034620	cellular response to unfolded protein	1	1	2	6	0.275979	0.689012	ENSAPLG00020008864	ENSAPLG00020014921(CREB3L1)
BP	GO:0035690	cellular response to drug	1	1	2	6	0.275979	0.689012	ENSAPLG00020000837(DRD4)	ENSAPLG00020006192(NSG2)
BP	GO:0035967	cellular response to topologically incorrect protein	1	1	2	6	0.275979	0.689012	ENSAPLG00020008864	ENSAPLG00020014921(CREB3L1)
BP	GO:0036230	granulocyte activation	2	0	2	6	0.275979	0.689012	ENSAPLG00020005174,ENSAPLG00020011064	-
BP	GO:0042119	neutrophil activation	2	0	2	6	0.275979	0.689012	ENSAPLG00020005174,ENSAPLG00020011064	-
BP	GO:0045132	meiotic chromosome segregation	2	0	2	6	0.275979	0.689012	ENSAPLG00020009817(TERB1),ENSAPLG00020017068(SPATA22)	-
BP	GO:0046653	tetrahydrofolate metabolic process	1	1	2	6	0.275979	0.689012	ENSAPLG00020013331	ENSAPLG00020018036(ALDH1L2)
BP	GO:0048010	vascular endothelial growth factor receptor signaling pathway	1	1	2	6	0.275979	0.689012	ENSAPLG00020004653(FLT1)	ENSAPLG00020017755(FLT4)
BP	GO:0048568	embryonic organ development	0	2	2	6	0.275979	0.689012	-	ENSAPLG00020003924(PDGFC),ENSAPLG00020013347(EYA1)
BP	GO:0048598	embryonic morphogenesis	1	1	2	6	0.275979	0.689012	ENSAPLG00020000256(C2orf49)	ENSAPLG00020013347(EYA1)
BP	GO:0050714	positive regulation of protein secretion	1	1	2	6	0.275979	0.689012	ENSAPLG00020013414(PANX3)	ENSAPLG00020004204(PANX1)
BP	GO:0050818	regulation of coagulation	1	1	2	6	0.275979	0.689012	ENSAPLG00020017422(SERPINC1)	ENSAPLG00020015462(PROS1)
BP	GO:0051156	glucose 6-phosphate metabolic process	1	1	2	6	0.275979	0.689012	ENSAPLG00020004131(PGLS)	ENSAPLG00020005510(RPIA)
BP	GO:0051348	negative regulation of transferase activity	0	2	2	6	0.275979	0.689012	-	ENSAPLG00020007034(PKIA),ENSAPLG00020013283(PKIB)
BP	GO:0070897	transcription preinitiation complex assembly	2	0	2	6	0.275979	0.689012	ENSAPLG00020008875(BRF2),ENSAPLG00020016525	-
BP	GO:0090068	positive regulation of cell cycle process	2	0	2	6	0.275979	0.689012	ENSAPLG00020009820(AURKB),ENSAPLG00020011641(CDC25A)	-
BP	GO:0097428	protein maturation by iron-sulfur cluster transfer	1	1	2	6	0.275979	0.689012	ENSAPLG00020006191(MMS19)	ENSAPLG00020005629(CIAO2B)
BP	GO:1901019	regulation of calcium ion transmembrane transporter activity	1	1	2	6	0.275979	0.689012	ENSAPLG00020008852(CBARP)	ENSAPLG00020006047(GEM)
BP	GO:1901071	glucosamine-containing compound metabolic process	0	2	2	6	0.275979	0.689012	-	ENSAPLG00020004244(FBN1),ENSAPLG00020004684
BP	GO:1903034	regulation of response to wounding	1	1	2	6	0.275979	0.689012	ENSAPLG00020017422(SERPINC1)	ENSAPLG00020015462(PROS1)
BP	GO:1903169	regulation of calcium ion transmembrane transport	1	1	2	6	0.275979	0.689012	ENSAPLG00020008852(CBARP)	ENSAPLG00020006047(GEM)
BP	GO:1903320	regulation of protein modification by small protein conjugation or removal	0	2	2	6	0.275979	0.689012	-	ENSAPLG00020002936(KLHL40),ENSAPLG00020015509(RWDD3)
BP	GO:1903510	mucopolysaccharide metabolic process	2	0	2	6	0.275979	0.689012	ENSAPLG00020015227,ENSAPLG00020015422	-
BP	GO:1903532	positive regulation of secretion by cell	1	1	2	6	0.275979	0.689012	ENSAPLG00020013414(PANX3)	ENSAPLG00020004204(PANX1)
BP	GO:1904029	regulation of cyclin-dependent protein kinase activity	2	0	2	6	0.275979	0.689012	ENSAPLG00020001778(CNPPD1),ENSAPLG00020017791	-
BP	GO:1990266	neutrophil migration	2	0	2	6	0.275979	0.689012	ENSAPLG00020005174,ENSAPLG00020011064	-
MF	GO:0004812	aminoacyl-tRNA ligase activity	6	2	8	36	0.276041	0.689012	ENSAPLG00020001917(YARS2),ENSAPLG00020002005(DALRD3),ENSAPLG00020004032,ENSAPLG00020010503(YARS1),ENSAPLG00020013192,ENSAPLG00020017907(MARS2)	ENSAPLG00020008059(EPRS1),ENSAPLG00020009155(TARS1)
MF	GO:0016875	ligase activity, forming carbon-oxygen bonds	6	2	8	36	0.276041	0.689012	ENSAPLG00020001917(YARS2),ENSAPLG00020002005(DALRD3),ENSAPLG00020004032,ENSAPLG00020010503(YARS1),ENSAPLG00020013192,ENSAPLG00020017907(MARS2)	ENSAPLG00020008059(EPRS1),ENSAPLG00020009155(TARS1)
MF	GO:0004864	protein phosphatase inhibitor activity	2	0	2	6	0.278411	0.689012	ENSAPLG00020003589(PPP1R1A),ENSAPLG00020007298(PPP1R1C)	-
MF	GO:0004954	prostanoid receptor activity	2	0	2	6	0.278411	0.689012	ENSAPLG00020017348,ENSAPLG00020017349(PTGER2)	-
MF	GO:0004985	opioid receptor activity	1	1	2	6	0.278411	0.689012	ENSAPLG00020014813(OGFRL1)	ENSAPLG00020009308(OPRM1)
MF	GO:0005021	vascular endothelial growth factor-activated receptor activity	1	1	2	6	0.278411	0.689012	ENSAPLG00020004653(FLT1)	ENSAPLG00020017755(FLT4)
MF	GO:0005153	interleukin-8 receptor binding	2	0	2	6	0.278411	0.689012	ENSAPLG00020005174,ENSAPLG00020011064	-
MF	GO:0008430	selenium binding	0	2	2	6	0.278411	0.689012	-	ENSAPLG00020002285(SELENOP),ENSAPLG00020003255
MF	GO:0015355	secondary active monocarboxylate transmembrane transporter activity	2	0	2	6	0.278411	0.689012	ENSAPLG00020003766,ENSAPLG00020004809(SLC6A13)	-
MF	GO:0016615	malate dehydrogenase activity	1	1	2	6	0.278411	0.689012	ENSAPLG00020015391	ENSAPLG00020009878(ME1)
MF	GO:0016634	oxidoreductase activity, acting on the CH-CH group of donors, oxygen as acceptor	0	2	2	6	0.278411	0.689012	-	ENSAPLG00020002449(ACOX2),ENSAPLG00020009942(ACOX3)
MF	GO:0016801	hydrolase activity, acting on ether bonds	0	2	2	6	0.278411	0.689012	-	ENSAPLG00020010634(AHCY),ENSAPLG00020017822(EPHX1)
MF	GO:0016805	dipeptidase activity	0	2	2	6	0.278411	0.689012	-	ENSAPLG00020004039(CPQ),ENSAPLG00020016380
MF	GO:0019212	phosphatase inhibitor activity	2	0	2	6	0.278411	0.689012	ENSAPLG00020003589(PPP1R1A),ENSAPLG00020007298(PPP1R1C)	-
MF	GO:0045236	CXCR chemokine receptor binding	2	0	2	6	0.278411	0.689012	ENSAPLG00020005174,ENSAPLG00020011064	-
MF	GO:0140161	monocarboxylate:sodium symporter activity	2	0	2	6	0.278411	0.689012	ENSAPLG00020003766,ENSAPLG00020004809(SLC6A13)	-
BP	GO:0010605	negative regulation of macromolecule metabolic process	13	11	24	123	0.279902	0.689012	ENSAPLG00020001495,ENSAPLG00020002605,ENSAPLG00020003586,ENSAPLG00020004162(HEXIM1),ENSAPLG00020005489(GPATCH3),ENSAPLG00020005917(TNIP1),ENSAPLG00020006608(PNRC2),ENSAPLG00020008020(TARBP2),ENSAPLG00020009244,ENSAPLG00020015253,ENSAPLG00020016221(EDC3),ENSAPLG00020016564(TIPIN),ENSAPLG00020017095(DMAP1)	ENSAPLG00020002936(KLHL40),ENSAPLG00020005466(SIX2),ENSAPLG00020006278(RUNX1T1),ENSAPLG00020006555(SIX1),ENSAPLG00020007034(PKIA),ENSAPLG00020008132(PDCD4),ENSAPLG00020011405(PAIP2B),ENSAPLG00020012890,ENSAPLG00020012892,ENSAPLG00020013283(PKIB),ENSAPLG00020016916(RECK)
CC	GO:0012506	vesicle membrane	0	6	6	26	0.280154	0.689012	-	ENSAPLG00020004346,ENSAPLG00020004435,ENSAPLG00020004787(CLTCL1),ENSAPLG00020005294(VOPP1),ENSAPLG00020013688(SEC23A),ENSAPLG00020016196(SEC13)
CC	GO:0030659	cytoplasmic vesicle membrane	0	6	6	26	0.280154	0.689012	-	ENSAPLG00020004346,ENSAPLG00020004435,ENSAPLG00020004787(CLTCL1),ENSAPLG00020005294(VOPP1),ENSAPLG00020013688(SEC23A),ENSAPLG00020016196(SEC13)
BP	GO:0009628	response to abiotic stimulus	5	1	6	26	0.282384	0.689012	ENSAPLG00020002102(TRPM1),ENSAPLG00020002288(TICRR),ENSAPLG00020009767(DNAJA1),ENSAPLG00020015709(DNAJA4),ENSAPLG00020017071(TRPV3)	ENSAPLG00020015509(RWDD3)
BP	GO:1901617	organic hydroxy compound biosynthetic process	0	6	6	26	0.282384	0.689012	-	ENSAPLG00020000694(TPH2),ENSAPLG00020003200(PTS),ENSAPLG00020006380(PCBD1),ENSAPLG00020013563(SQLE),ENSAPLG00020016667(IP6K3),ENSAPLG00020017583(PCBD2)
BP	GO:0090066	regulation of anatomical structure size	5	10	15	74	0.283483	0.689012	ENSAPLG00020007038(BDKRB2),ENSAPLG00020008116,ENSAPLG00020014545(EDN2),ENSAPLG00020016025(EDN1),ENSAPLG00020016952(LMOD1)	ENSAPLG00020004804(EDNRA),ENSAPLG00020005452(EDN3),ENSAPLG00020006520(EVL),ENSAPLG00020009102(UTS2R),ENSAPLG00020009634(TMOD1),ENSAPLG00020010502(ADRA2C),ENSAPLG00020014493(GSN),ENSAPLG00020016218(LMOD2),ENSAPLG00020017173,ENSAPLG00020017187(DPYSL2)
CC	GO:0005921	gap junction	1	4	5	21	0.285488	0.689012	ENSAPLG00020013352(GJA9)	ENSAPLG00020009302(GJD4),ENSAPLG00020013265(GJA1),ENSAPLG00020015598(GJA5),ENSAPLG00020017613
CC	GO:0005922	connexin complex	1	4	5	21	0.285488	0.689012	ENSAPLG00020013352(GJA9)	ENSAPLG00020009302(GJD4),ENSAPLG00020013265(GJA1),ENSAPLG00020015598(GJA5),ENSAPLG00020017613
CC	GO:0030120	vesicle coat	0	5	5	21	0.285488	0.689012	-	ENSAPLG00020004346,ENSAPLG00020004435,ENSAPLG00020004787(CLTCL1),ENSAPLG00020013688(SEC23A),ENSAPLG00020016196(SEC13)
CC	GO:0030662	coated vesicle membrane	0	5	5	21	0.285488	0.689012	-	ENSAPLG00020004346,ENSAPLG00020004435,ENSAPLG00020004787(CLTCL1),ENSAPLG00020013688(SEC23A),ENSAPLG00020016196(SEC13)
MF	GO:0017137	Rab GTPase binding	5	1	6	26	0.287224	0.689012	ENSAPLG00020006306,ENSAPLG00020008897,ENSAPLG00020010269(RHOBTB3),ENSAPLG00020011579(SYTL5),ENSAPLG00020015949	ENSAPLG00020010568(RIMS4)
BP	GO:0000075	cell cycle checkpoint	5	0	5	21	0.287499	0.689012	ENSAPLG00020001397,ENSAPLG00020002288(TICRR),ENSAPLG00020009820(AURKB),ENSAPLG00020016564(TIPIN),ENSAPLG00020018420(ATRIP)	-
BP	GO:0008543	fibroblast growth factor receptor signaling pathway	1	4	5	21	0.287499	0.689012	ENSAPLG00020004948(FGF4)	ENSAPLG00020003640(FGF2),ENSAPLG00020004515(FGF7),ENSAPLG00020012088(FGF12),ENSAPLG00020017959(FGFR2)
BP	GO:0032880	regulation of protein localization	3	2	5	21	0.287499	0.689012	ENSAPLG00020004409(TLR2),ENSAPLG00020012724,ENSAPLG00020013414(PANX3)	ENSAPLG00020004204(PANX1),ENSAPLG00020009421(SYT9)
BP	GO:0044344	cellular response to fibroblast growth factor stimulus	1	4	5	21	0.287499	0.689012	ENSAPLG00020004948(FGF4)	ENSAPLG00020003640(FGF2),ENSAPLG00020004515(FGF7),ENSAPLG00020012088(FGF12),ENSAPLG00020017959(FGFR2)
BP	GO:0050778	positive regulation of immune response	1	4	5	21	0.287499	0.689012	ENSAPLG00020008440(CFD)	ENSAPLG00020009558(C7),ENSAPLG00020016514(C1QB),ENSAPLG00020016518(C1QA),ENSAPLG00020017628(COCH)
BP	GO:0051223	regulation of protein transport	3	2	5	21	0.287499	0.689012	ENSAPLG00020004409(TLR2),ENSAPLG00020012724,ENSAPLG00020013414(PANX3)	ENSAPLG00020004204(PANX1),ENSAPLG00020009421(SYT9)
BP	GO:0070201	regulation of establishment of protein localization	3	2	5	21	0.287499	0.689012	ENSAPLG00020004409(TLR2),ENSAPLG00020012724,ENSAPLG00020013414(PANX3)	ENSAPLG00020004204(PANX1),ENSAPLG00020009421(SYT9)
BP	GO:0071774	response to fibroblast growth factor	1	4	5	21	0.287499	0.689012	ENSAPLG00020004948(FGF4)	ENSAPLG00020003640(FGF2),ENSAPLG00020004515(FGF7),ENSAPLG00020012088(FGF12),ENSAPLG00020017959(FGFR2)
MF	GO:0097367	carbohydrate derivative binding	132	102	234	1309	0.288213	0.689012	ENSAPLG00020000126(WEE2),ENSAPLG00020000286(MMAA),ENSAPLG00020000465(DNAJC27),ENSAPLG00020000609,ENSAPLG00020000849(ABCG1),ENSAPLG00020001090(PRAG1),ENSAPLG00020001200(GRK2),ENSAPLG00020001339(MASTL),ENSAPLG00020001383(PAK1),ENSAPLG00020001445(UCK2),ENSAPLG00020001553(MCM3),ENSAPLG00020001591,ENSAPLG00020001882(DNAH5),ENSAPLG00020001917(YARS2),ENSAPLG00020002005(DALRD3),ENSAPLG00020002467(MSH4),E…	ENSAPLG00020000069(PRKCQ),ENSAPLG00020000075(MYLK4),ENSAPLG00020000419(ABCE1),ENSAPLG00020000537(RAB39A),ENSAPLG00020000538(ARL5B),ENSAPLG00020000702(SRP54),ENSAPLG00020000970(EPHB1),ENSAPLG00020000981(APP),ENSAPLG00020001413(YME1L1),ENSAPLG00020001752,ENSAPLG00020001850(GART),ENSAPLG00020001857(SEPTIN10),ENSAPLG00020001970,ENSAPLG00020002004(LONP2),ENSAPLG00020002105(DCLK1),ENSAPLG00020002168(RA…
CC	GO:0001518	voltage-gated sodium channel complex	0	3	3	11	0.288697	0.689012	-	ENSAPLG00020013158(SCN4A),ENSAPLG00020017507,ENSAPLG00020017963(SCN3A)
CC	GO:0033179	proton-transporting V-type ATPase, V0 domain	3	0	3	11	0.288697	0.689012	ENSAPLG00020006505,ENSAPLG00020017083(ATP6V0B),ENSAPLG00020018222(ATP6V0A4)	-
CC	GO:0034706	sodium channel complex	0	3	3	11	0.288697	0.689012	-	ENSAPLG00020013158(SCN4A),ENSAPLG00020017507,ENSAPLG00020017963(SCN3A)
CC	GO:0000323	lytic vacuole	1	3	4	16	0.289181	0.689012	ENSAPLG00020011907	ENSAPLG00020006879(ASAH1),ENSAPLG00020014353,ENSAPLG00020014517(LAPTM5)
CC	GO:0005764	lysosome	1	3	4	16	0.289181	0.689012	ENSAPLG00020011907	ENSAPLG00020006879(ASAH1),ENSAPLG00020014353,ENSAPLG00020014517(LAPTM5)
CC	GO:0036452	ESCRT complex	4	0	4	16	0.289181	0.689012	ENSAPLG00020002672,ENSAPLG00020003853,ENSAPLG00020006650(VPS25),ENSAPLG00020007427(CHMP1A)	-
BP	GO:0002224	toll-like receptor signaling pathway	3	0	3	11	0.290161	0.689012	ENSAPLG00020004409(TLR2),ENSAPLG00020005917(TNIP1),ENSAPLG00020012724	-
BP	GO:0007031	peroxisome organization	3	0	3	11	0.290161	0.689012	ENSAPLG00020012406,ENSAPLG00020014976,ENSAPLG00020016478(PEX12)	-
BP	GO:0009069	serine family amino acid metabolic process	1	2	3	11	0.290161	0.689012	ENSAPLG00020013331	ENSAPLG00020008814(PSAT1),ENSAPLG00020016432(PSPH)
BP	GO:0009112	nucleobase metabolic process	2	1	3	11	0.290161	0.689012	ENSAPLG00020006333(APRT),ENSAPLG00020008735	ENSAPLG00020001850(GART)
BP	GO:0009266	response to temperature stimulus	3	0	3	11	0.290161	0.689012	ENSAPLG00020009767(DNAJA1),ENSAPLG00020015709(DNAJA4),ENSAPLG00020017071(TRPV3)	-
BP	GO:0044403	symbiotic process	3	0	3	11	0.290161	0.689012	ENSAPLG00020005399,ENSAPLG00020008020(TARBP2),ENSAPLG00020010950	-
BP	GO:0045765	regulation of angiogenesis	0	3	3	11	0.290161	0.689012	-	ENSAPLG00020001207(ENPP2),ENSAPLG00020008552(VASH2),ENSAPLG00020011670(VASH1)
BP	GO:0140013	meiotic nuclear division	3	0	3	11	0.290161	0.689012	ENSAPLG00020007338(DMC1),ENSAPLG00020009817(TERB1),ENSAPLG00020017068(SPATA22)	-
BP	GO:1901342	regulation of vasculature development	0	3	3	11	0.290161	0.689012	-	ENSAPLG00020001207(ENPP2),ENSAPLG00020008552(VASH2),ENSAPLG00020011670(VASH1)
BP	GO:0006475	internal protein amino acid acetylation	4	0	4	16	0.290942	0.689012	ENSAPLG00020003407(ING4),ENSAPLG00020009463(TADA2B),ENSAPLG00020017095(DMAP1),ENSAPLG00020017376(ING5)	-
BP	GO:0009187	cyclic nucleotide metabolic process	2	2	4	16	0.290942	0.689012	ENSAPLG00020001602,ENSAPLG00020008706(NPR2)	ENSAPLG00020004266(GUCY1A1),ENSAPLG00020013527(ADCY8)
BP	GO:0016573	histone acetylation	4	0	4	16	0.290942	0.689012	ENSAPLG00020003407(ING4),ENSAPLG00020009463(TADA2B),ENSAPLG00020017095(DMAP1),ENSAPLG00020017376(ING5)	-
BP	GO:0018393	internal peptidyl-lysine acetylation	4	0	4	16	0.290942	0.689012	ENSAPLG00020003407(ING4),ENSAPLG00020009463(TADA2B),ENSAPLG00020017095(DMAP1),ENSAPLG00020017376(ING5)	-
BP	GO:0018394	peptidyl-lysine acetylation	4	0	4	16	0.290942	0.689012	ENSAPLG00020003407(ING4),ENSAPLG00020009463(TADA2B),ENSAPLG00020017095(DMAP1),ENSAPLG00020017376(ING5)	-
BP	GO:0030334	regulation of cell migration	0	4	4	16	0.290942	0.689012	-	ENSAPLG00020001207(ENPP2),ENSAPLG00020005972(LAMA2),ENSAPLG00020008997(LAMA4),ENSAPLG00020013972(LAMA1)
BP	GO:0000278	mitotic cell cycle	13	1	14	69	0.291596	0.689012	ENSAPLG00020000126(WEE2),ENSAPLG00020002288(TICRR),ENSAPLG00020004881(CCNE2),ENSAPLG00020007427(CHMP1A),ENSAPLG00020007780(WEE1),ENSAPLG00020007826(E2F4),ENSAPLG00020008615(LZTS1),ENSAPLG00020009212(CDC23),ENSAPLG00020009250(MAD2L1BP),ENSAPLG00020009820(AURKB),ENSAPLG00020012960(CEP55),ENSAPLG00020014195(FOXM1),ENSAPLG00020017791	ENSAPLG00020005343(CENPW)
MF	GO:0005326	neurotransmitter transmembrane transporter activity	4	1	5	21	0.291895	0.689012	ENSAPLG00020003766,ENSAPLG00020004797(SLC6A12),ENSAPLG00020004809(SLC6A13),ENSAPLG00020017609	ENSAPLG00020016370(SLC6A2)
MF	GO:0051087	chaperone binding	3	0	3	11	0.293415	0.689012	ENSAPLG00020005417,ENSAPLG00020006940(AHSA1),ENSAPLG00020014704(BAG2)	-
MF	GO:0003697	single-stranded DNA binding	3	1	4	16	0.294822	0.689012	ENSAPLG00020001216(MCM10),ENSAPLG00020009882(POLR3C),ENSAPLG00020011362(ERCC4)	ENSAPLG00020011256(STN1)
MF	GO:0015932	nucleobase-containing compound transmembrane transporter activity	0	4	4	16	0.294822	0.689012	-	ENSAPLG00020005392,ENSAPLG00020005425,ENSAPLG00020005677,ENSAPLG00020013651
MF	GO:0019901	protein kinase binding	2	2	4	16	0.294822	0.689012	ENSAPLG00020001778(CNPPD1),ENSAPLG00020017791	ENSAPLG00020005927(ANGPT4),ENSAPLG00020012857(ANGPT2)
MF	GO:0140101	catalytic activity, acting on a tRNA	10	2	12	58	0.29503	0.689012	ENSAPLG00020001917(YARS2),ENSAPLG00020002005(DALRD3),ENSAPLG00020004032,ENSAPLG00020010503(YARS1),ENSAPLG00020013192,ENSAPLG00020014159,ENSAPLG00020014379(MTFMT),ENSAPLG00020015189(QTRT1),ENSAPLG00020017907(MARS2),ENSAPLG00020017995(TRMT61B)	ENSAPLG00020008059(EPRS1),ENSAPLG00020009155(TARS1)
BP	GO:0006470	protein dephosphorylation	10	10	20	102	0.295192	0.689012	ENSAPLG00020001147(DUSP8),ENSAPLG00020005233(DUSP12),ENSAPLG00020006739(DUSP1),ENSAPLG00020007088(PTPMT1),ENSAPLG00020007422(PTPN23),ENSAPLG00020008241(DUSP5),ENSAPLG00020011183(DUSP11),ENSAPLG00020011641(CDC25A),ENSAPLG00020016696(DUSP6),ENSAPLG00020017364(ILKAP)	ENSAPLG00020002764(PTPRG),ENSAPLG00020007945(PTPRS),ENSAPLG00020008753(DUSP26),ENSAPLG00020009646,ENSAPLG00020010374(DUSP22),ENSAPLG00020012777(PTPRU),ENSAPLG00020013347(EYA1),ENSAPLG00020013441(PTPRT),ENSAPLG00020014719(PTP4A1),ENSAPLG00020015564
CC	GO:0005783	endoplasmic reticulum	6	7	13	64	0.296498	0.689012	ENSAPLG00020003872(ELOVL7),ENSAPLG00020006615(TAP1),ENSAPLG00020006670,ENSAPLG00020007576(CALR3),ENSAPLG00020007768(TOR1B),ENSAPLG00020010302(ICMT)	ENSAPLG00020009374(ERP29),ENSAPLG00020010134(SULF2),ENSAPLG00020011179(SSR2),ENSAPLG00020011929(PDIA4),ENSAPLG00020013704(RPN2),ENSAPLG00020014078(PIGK),ENSAPLG00020015070(SERP1)
BP	GO:0065004	protein-DNA complex assembly	4	4	8	37	0.297326	0.689012	ENSAPLG00020000490(CENPO),ENSAPLG00020003180,ENSAPLG00020008875(BRF2),ENSAPLG00020016525	ENSAPLG00020001277(NAP1L1),ENSAPLG00020004428,ENSAPLG00020004478,ENSAPLG00020005343(CENPW)
BP	GO:0006508	proteolysis	30	53	83	456	0.297448	0.689012	ENSAPLG00020000178,ENSAPLG00020000820(TMPRSS3),ENSAPLG00020003764,ENSAPLG00020004000(ADAM20),ENSAPLG00020004523(USP36),ENSAPLG00020004694(ASTL),ENSAPLG00020005827(SENP8),ENSAPLG00020006127,ENSAPLG00020007195(F11),ENSAPLG00020007468(CASP7),ENSAPLG00020008044(ADAM8),ENSAPLG00020008210(SENP1),ENSAPLG00020008440(CFD),ENSAPLG00020008478(METAP1D),ENSAPLG00020008486,ENSAPLG00020008645,ENSAPLG00020008966…	ENSAPLG00020000699(SIAH3),ENSAPLG00020000747(TRHDE),ENSAPLG00020000851(TLL1),ENSAPLG00020000860(CPE),ENSAPLG00020001394(CTSB),ENSAPLG00020001413(YME1L1),ENSAPLG00020002004(LONP2),ENSAPLG00020002308(OTUD7A),ENSAPLG00020002412,ENSAPLG00020002717(MMP27),ENSAPLG00020002907(AGBL1),ENSAPLG00020004010,ENSAPLG00020004307(LVRN),ENSAPLG00020004605(PRSS23),ENSAPLG00020005033,ENSAPLG00020005236(ADAMTS20),ENS…
BP	GO:0009892	negative regulation of metabolic process	13	12	25	130	0.301062	0.689012	ENSAPLG00020001495,ENSAPLG00020002605,ENSAPLG00020003586,ENSAPLG00020004162(HEXIM1),ENSAPLG00020005489(GPATCH3),ENSAPLG00020005917(TNIP1),ENSAPLG00020006608(PNRC2),ENSAPLG00020008020(TARBP2),ENSAPLG00020009244,ENSAPLG00020015253,ENSAPLG00020016221(EDC3),ENSAPLG00020016564(TIPIN),ENSAPLG00020017095(DMAP1)	ENSAPLG00020002936(KLHL40),ENSAPLG00020005466(SIX2),ENSAPLG00020006278(RUNX1T1),ENSAPLG00020006555(SIX1),ENSAPLG00020007034(PKIA),ENSAPLG00020008132(PDCD4),ENSAPLG00020011405(PAIP2B),ENSAPLG00020012890,ENSAPLG00020012892,ENSAPLG00020013283(PKIB),ENSAPLG00020016277(FAM3C),ENSAPLG00020016916(RECK)
BP	GO:0051186	cofactor metabolic process	6	11	17	86	0.303272	0.689012	ENSAPLG00020002092(ALAS1),ENSAPLG00020009377(MAT2A),ENSAPLG00020011047(ISCU),ENSAPLG00020011156(NUBP1),ENSAPLG00020013331,ENSAPLG00020017199(UROD)	ENSAPLG00020000441(CHAC1),ENSAPLG00020002057,ENSAPLG00020003121(ACSS1),ENSAPLG00020003200(PTS),ENSAPLG00020004191,ENSAPLG00020006380(PCBD1),ENSAPLG00020011157(NFU1),ENSAPLG00020011881(TPK1),ENSAPLG00020014371,ENSAPLG00020017583(PCBD2),ENSAPLG00020018036(ALDH1L2)
MF	GO:0015291	secondary active transmembrane transporter activity	11	7	18	91	0.30407	0.689012	ENSAPLG00020002139,ENSAPLG00020002173(SLC26A2),ENSAPLG00020003766,ENSAPLG00020003953,ENSAPLG00020003961,ENSAPLG00020004797(SLC6A12),ENSAPLG00020004809(SLC6A13),ENSAPLG00020006763(MFSD2A),ENSAPLG00020010772(SLC26A9),ENSAPLG00020017028,ENSAPLG00020017609	ENSAPLG00020003782(SLC16A2),ENSAPLG00020004128(SLC8A3),ENSAPLG00020004135(SLC26A1),ENSAPLG00020006304(SLC26A7),ENSAPLG00020009391(SLC1A3),ENSAPLG00020014412(SLC4A8),ENSAPLG00020016370(SLC6A2)
BP	GO:0016477	cell migration	4	6	10	48	0.305099	0.689012	ENSAPLG00020005174,ENSAPLG00020011064,ENSAPLG00020013967(FMNL3),ENSAPLG00020017370	ENSAPLG00020000533(ALX1),ENSAPLG00020001207(ENPP2),ENSAPLG00020001963(RELN),ENSAPLG00020005972(LAMA2),ENSAPLG00020008997(LAMA4),ENSAPLG00020013972(LAMA1)
BP	GO:0006402	mRNA catabolic process	7	0	7	32	0.305865	0.689012	ENSAPLG00020001495,ENSAPLG00020002605,ENSAPLG00020003586,ENSAPLG00020006608(PNRC2),ENSAPLG00020009244,ENSAPLG00020015253,ENSAPLG00020016221(EDC3)	-
BP	GO:0031324	negative regulation of cellular metabolic process	6	12	18	92	0.312071	0.689012	ENSAPLG00020004162(HEXIM1),ENSAPLG00020005917(TNIP1),ENSAPLG00020009244,ENSAPLG00020015253,ENSAPLG00020016564(TIPIN),ENSAPLG00020017095(DMAP1)	ENSAPLG00020002936(KLHL40),ENSAPLG00020005466(SIX2),ENSAPLG00020006278(RUNX1T1),ENSAPLG00020006555(SIX1),ENSAPLG00020007034(PKIA),ENSAPLG00020008132(PDCD4),ENSAPLG00020011405(PAIP2B),ENSAPLG00020012890,ENSAPLG00020012892,ENSAPLG00020013283(PKIB),ENSAPLG00020016277(FAM3C),ENSAPLG00020016916(RECK)
MF	GO:0044877	protein-containing complex binding	6	19	25	130	0.312209	0.689012	ENSAPLG00020003232,ENSAPLG00020008871(GNA14),ENSAPLG00020014329(LETMD1),ENSAPLG00020014407,ENSAPLG00020014740(PLS1),ENSAPLG00020017774	ENSAPLG00020003031(GNAZ),ENSAPLG00020005599(CTNNA2),ENSAPLG00020005701,ENSAPLG00020006001,ENSAPLG00020006995(SPARC),ENSAPLG00020008428(SVIL),ENSAPLG00020008481,ENSAPLG00020009634(TMOD1),ENSAPLG00020010659,ENSAPLG00020014493(GSN),ENSAPLG00020016632(EGFL6),ENSAPLG00020016685(DCN),ENSAPLG00020017055,ENSAPLG00020017198,ENSAPLG00020017600(TGFBI),ENSAPLG00020017974,ENSAPLG00020018061,ENSAPLG00020018316…
CC	GO:0000120	RNA polymerase I transcription regulator complex	1	0	1	2	0.313626	0.689012	ENSAPLG00020004301(TAF1D)	-
CC	GO:0005665	RNA polymerase II, core complex	1	0	1	2	0.313626	0.689012	ENSAPLG00020007971(POLR2F)	-
CC	GO:0005751	mitochondrial respiratory chain complex IV	1	0	1	2	0.313626	0.689012	ENSAPLG00020006673(COA3)	-
CC	GO:0005968	Rab-protein geranylgeranyltransferase complex	1	0	1	2	0.313626	0.689012	ENSAPLG00020002580	-
CC	GO:0016580	Sin3 complex	0	1	1	2	0.313626	0.689012	-	ENSAPLG00020010982(MORF4L1)
CC	GO:0030057	desmosome	1	0	1	2	0.313626	0.689012	ENSAPLG00020001847(PKP3)	-
CC	GO:0031931	TORC1 complex	1	0	1	2	0.313626	0.689012	ENSAPLG00020004623(MLST8)	-
CC	GO:0035145	exon-exon junction complex	1	0	1	2	0.313626	0.689012	ENSAPLG00020018099(CASC3)	-
CC	GO:0045277	respiratory chain complex IV	1	0	1	2	0.313626	0.689012	ENSAPLG00020006673(COA3)	-
CC	GO:0061689	tricellular tight junction	1	0	1	2	0.313626	0.689012	ENSAPLG00020009476(MARVELD2)	-
CC	GO:0070775	H3 histone acetyltransferase complex	1	0	1	2	0.313626	0.689012	ENSAPLG00020017376(ING5)	-
CC	GO:0070776	MOZ/MORF histone acetyltransferase complex	1	0	1	2	0.313626	0.689012	ENSAPLG00020017376(ING5)	-
CC	GO:0070822	Sin3-type complex	0	1	1	2	0.313626	0.689012	-	ENSAPLG00020010982(MORF4L1)
CC	GO:0071439	clathrin complex	0	1	1	2	0.313626	0.689012	-	ENSAPLG00020004787(CLTCL1)
CC	GO:0072669	tRNA-splicing ligase complex	1	0	1	2	0.313626	0.689012	ENSAPLG00020000256(C2orf49)	-
CC	GO:0089701	U2AF	1	0	1	2	0.313626	0.689012	ENSAPLG00020016535(ZRSR2)	-
CC	GO:0098536	deuterosome	1	0	1	2	0.313626	0.689012	ENSAPLG00020004339(CEP152)	-
CC	GO:1990879	CST complex	0	1	1	2	0.313626	0.689012	-	ENSAPLG00020011256(STN1)
BP	GO:0000012	single strand break repair	1	0	1	2	0.314349	0.689012	ENSAPLG00020003762	-
BP	GO:0000469	cleavage involved in rRNA processing	1	0	1	2	0.314349	0.689012	ENSAPLG00020008636(NOB1)	-
BP	GO:0000491	small nucleolar ribonucleoprotein complex assembly	1	0	1	2	0.314349	0.689012	ENSAPLG00020015432(SHQ1)	-
BP	GO:0000493	box H/ACA snoRNP assembly	1	0	1	2	0.314349	0.689012	ENSAPLG00020015432(SHQ1)	-
BP	GO:0001516	prostaglandin biosynthetic process	0	1	1	2	0.314349	0.689012	-	ENSAPLG00020015037(PTGS1)
BP	GO:0001667	ameboidal-type cell migration	0	1	1	2	0.314349	0.689012	-	ENSAPLG00020000533(ALX1)
BP	GO:0001696	gastric acid secretion	0	1	1	2	0.314349	0.689012	-	ENSAPLG00020006304(SLC26A7)
BP	GO:0001895	retina homeostasis	1	0	1	2	0.314349	0.689012	ENSAPLG00020002328(NXNL2)	-
BP	GO:0002138	retinoic acid biosynthetic process	0	1	1	2	0.314349	0.689012	-	ENSAPLG00020007211(RDH10)
BP	GO:0002483	antigen processing and presentation of endogenous peptide antigen	1	0	1	2	0.314349	0.689012	ENSAPLG00020006670	-
BP	GO:0002526	acute inflammatory response	1	0	1	2	0.314349	0.689012	ENSAPLG00020006141	-
BP	GO:0002698	negative regulation of immune effector process	1	0	1	2	0.314349	0.689012	ENSAPLG00020005489(GPATCH3)	-
BP	GO:0006083	acetate metabolic process	0	1	1	2	0.314349	0.689012	-	ENSAPLG00020003121(ACSS1)
BP	GO:0006111	regulation of gluconeogenesis	0	1	1	2	0.314349	0.689012	-	ENSAPLG00020016277(FAM3C)
BP	GO:0006233	dTDP biosynthetic process	0	1	1	2	0.314349	0.689012	-	ENSAPLG00020017374(DTYMK)
BP	GO:0006433	prolyl-tRNA aminoacylation	0	1	1	2	0.314349	0.689012	-	ENSAPLG00020008059(EPRS1)
BP	GO:0006458	'de novo' protein folding	1	0	1	2	0.314349	0.689012	ENSAPLG00020007768(TOR1B)	-
BP	GO:0006477	protein sulfation	0	1	1	2	0.314349	0.689012	-	ENSAPLG00020016393(TPST1)
BP	GO:0006478	peptidyl-tyrosine sulfation	0	1	1	2	0.314349	0.689012	-	ENSAPLG00020016393(TPST1)
BP	GO:0006515	protein quality control for misfolded or incompletely synthesized proteins	0	1	1	2	0.314349	0.689012	-	ENSAPLG00020002004(LONP2)
BP	GO:0006528	asparagine metabolic process	0	1	1	2	0.314349	0.689012	-	ENSAPLG00020000467(ASNS)
BP	GO:0006529	asparagine biosynthetic process	0	1	1	2	0.314349	0.689012	-	ENSAPLG00020000467(ASNS)
BP	GO:0006536	glutamate metabolic process	1	0	1	2	0.314349	0.689012	ENSAPLG00020015647(AMDHD1)	-
BP	GO:0006547	histidine metabolic process	1	0	1	2	0.314349	0.689012	ENSAPLG00020015647(AMDHD1)	-
BP	GO:0006548	histidine catabolic process	1	0	1	2	0.314349	0.689012	ENSAPLG00020015647(AMDHD1)	-
BP	GO:0006558	L-phenylalanine metabolic process	0	1	1	2	0.314349	0.689012	-	ENSAPLG00020018093(PAH)
BP	GO:0006559	L-phenylalanine catabolic process	0	1	1	2	0.314349	0.689012	-	ENSAPLG00020018093(PAH)
BP	GO:0006584	catecholamine metabolic process	0	1	1	2	0.314349	0.689012	-	ENSAPLG00020004304(COMT)
BP	GO:0006623	protein targeting to vacuole	1	0	1	2	0.314349	0.689012	ENSAPLG00020005302(MON1A)	-
BP	GO:0006636	unsaturated fatty acid biosynthetic process	0	1	1	2	0.314349	0.689012	-	ENSAPLG00020015037(PTGS1)
BP	GO:0006677	glycosylceramide metabolic process	1	0	1	2	0.314349	0.689012	ENSAPLG00020008751(GBA2)	-
BP	GO:0006771	riboflavin metabolic process	0	1	1	2	0.314349	0.689012	-	ENSAPLG00020008594
BP	GO:0006850	mitochondrial pyruvate transmembrane transport	0	1	1	2	0.314349	0.689012	-	ENSAPLG00020000135(MPC1)
BP	GO:0006953	acute-phase response	1	0	1	2	0.314349	0.689012	ENSAPLG00020006141	-
BP	GO:0008156	negative regulation of DNA replication	1	0	1	2	0.314349	0.689012	ENSAPLG00020016564(TIPIN)	-
BP	GO:0008406	gonad development	1	0	1	2	0.314349	0.689012	ENSAPLG00020015007(AMH)	-
BP	GO:0009133	nucleoside diphosphate biosynthetic process	0	1	1	2	0.314349	0.689012	-	ENSAPLG00020017374(DTYMK)
BP	GO:0009138	pyrimidine nucleoside diphosphate metabolic process	0	1	1	2	0.314349	0.689012	-	ENSAPLG00020017374(DTYMK)
BP	GO:0009139	pyrimidine nucleoside diphosphate biosynthetic process	0	1	1	2	0.314349	0.689012	-	ENSAPLG00020017374(DTYMK)
BP	GO:0009157	deoxyribonucleoside monophosphate biosynthetic process	0	1	1	2	0.314349	0.689012	-	ENSAPLG00020016966(TYMS)
BP	GO:0009162	deoxyribonucleoside monophosphate metabolic process	0	1	1	2	0.314349	0.689012	-	ENSAPLG00020016966(TYMS)
BP	GO:0009176	pyrimidine deoxyribonucleoside monophosphate metabolic process	0	1	1	2	0.314349	0.689012	-	ENSAPLG00020016966(TYMS)
BP	GO:0009177	pyrimidine deoxyribonucleoside monophosphate biosynthetic process	0	1	1	2	0.314349	0.689012	-	ENSAPLG00020016966(TYMS)
BP	GO:0009186	deoxyribonucleoside diphosphate metabolic process	0	1	1	2	0.314349	0.689012	-	ENSAPLG00020017374(DTYMK)
BP	GO:0009189	deoxyribonucleoside diphosphate biosynthetic process	0	1	1	2	0.314349	0.689012	-	ENSAPLG00020017374(DTYMK)
BP	GO:0009196	pyrimidine deoxyribonucleoside diphosphate metabolic process	0	1	1	2	0.314349	0.689012	-	ENSAPLG00020017374(DTYMK)
BP	GO:0009197	pyrimidine deoxyribonucleoside diphosphate biosynthetic process	0	1	1	2	0.314349	0.689012	-	ENSAPLG00020017374(DTYMK)
BP	GO:0009231	riboflavin biosynthetic process	0	1	1	2	0.314349	0.689012	-	ENSAPLG00020008594
BP	GO:0009712	catechol-containing compound metabolic process	0	1	1	2	0.314349	0.689012	-	ENSAPLG00020004304(COMT)
BP	GO:0010039	response to iron ion	0	1	1	2	0.314349	0.689012	-	ENSAPLG00020009579(ACO1)
BP	GO:0010265	SCF complex assembly	0	1	1	2	0.314349	0.689012	-	ENSAPLG00020010943(CAND1)
BP	GO:0010669	epithelial structure maintenance	1	0	1	2	0.314349	0.689012	ENSAPLG00020017694(MUC6)	-
BP	GO:0010677	negative regulation of cellular carbohydrate metabolic process	0	1	1	2	0.314349	0.689012	-	ENSAPLG00020016277(FAM3C)
BP	GO:0010896	regulation of triglyceride catabolic process	0	1	1	2	0.314349	0.689012	-	ENSAPLG00020006411(PNPLA3)
BP	GO:0010898	positive regulation of triglyceride catabolic process	0	1	1	2	0.314349	0.689012	-	ENSAPLG00020006411(PNPLA3)
BP	GO:0010972	negative regulation of G2/M transition of mitotic cell cycle	1	0	1	2	0.314349	0.689012	ENSAPLG00020002288(TICRR)	-
BP	GO:0014037	Schwann cell differentiation	0	1	1	2	0.314349	0.689012	-	ENSAPLG00020013206(NDRG1)
BP	GO:0014044	Schwann cell development	0	1	1	2	0.314349	0.689012	-	ENSAPLG00020013206(NDRG1)
BP	GO:0015701	bicarbonate transport	1	0	1	2	0.314349	0.689012	ENSAPLG00020010772(SLC26A9)	-
BP	GO:0015840	urea transport	0	1	1	2	0.314349	0.689012	-	ENSAPLG00020018213
BP	GO:0016102	diterpenoid biosynthetic process	0	1	1	2	0.314349	0.689012	-	ENSAPLG00020007211(RDH10)
BP	GO:0016572	histone phosphorylation	1	0	1	2	0.314349	0.689012	ENSAPLG00020009820(AURKB)	-
BP	GO:0016925	protein sumoylation	0	1	1	2	0.314349	0.689012	-	ENSAPLG00020015509(RWDD3)
BP	GO:0017001	antibiotic catabolic process	0	1	1	2	0.314349	0.689012	-	ENSAPLG00020001010(ESD)
BP	GO:0018126	protein hydroxylation	0	1	1	2	0.314349	0.689012	-	ENSAPLG00020014804(ASPH)
BP	GO:0019369	arachidonic acid metabolic process	0	1	1	2	0.314349	0.689012	-	ENSAPLG00020015037(PTGS1)
BP	GO:0019371	cyclooxygenase pathway	0	1	1	2	0.314349	0.689012	-	ENSAPLG00020015037(PTGS1)
BP	GO:0019427	acetyl-CoA biosynthetic process from acetate	0	1	1	2	0.314349	0.689012	-	ENSAPLG00020003121(ACSS1)
BP	GO:0019433	triglyceride catabolic process	0	1	1	2	0.314349	0.689012	-	ENSAPLG00020006411(PNPLA3)
BP	GO:0019755	one-carbon compound transport	0	1	1	2	0.314349	0.689012	-	ENSAPLG00020018213
BP	GO:0019883	antigen processing and presentation of endogenous antigen	1	0	1	2	0.314349	0.689012	ENSAPLG00020006670	-
BP	GO:0019885	antigen processing and presentation of endogenous peptide antigen via MHC class I	1	0	1	2	0.314349	0.689012	ENSAPLG00020006670	-
BP	GO:0019915	lipid storage	1	0	1	2	0.314349	0.689012	ENSAPLG00020010493(FITM2)	-
BP	GO:0021782	glial cell development	0	1	1	2	0.314349	0.689012	-	ENSAPLG00020013206(NDRG1)
BP	GO:0022011	myelination in peripheral nervous system	0	1	1	2	0.314349	0.689012	-	ENSAPLG00020013206(NDRG1)
BP	GO:0030038	contractile actin filament bundle assembly	1	0	1	2	0.314349	0.689012	ENSAPLG00020005374(FHOD1)	-
BP	GO:0030195	negative regulation of blood coagulation	0	1	1	2	0.314349	0.689012	-	ENSAPLG00020015462(PROS1)
BP	GO:0030277	maintenance of gastrointestinal epithelium	1	0	1	2	0.314349	0.689012	ENSAPLG00020017694(MUC6)	-
BP	GO:0030516	regulation of axon extension	0	1	1	2	0.314349	0.689012	-	ENSAPLG00020017187(DPYSL2)
BP	GO:0031050	dsRNA processing	1	0	1	2	0.314349	0.689012	ENSAPLG00020008020(TARBP2)	-
BP	GO:0031348	negative regulation of defense response	1	0	1	2	0.314349	0.689012	ENSAPLG00020005489(GPATCH3)	-
BP	GO:0031989	bombesin receptor signaling pathway	0	1	1	2	0.314349	0.689012	-	ENSAPLG00020013107(NMBR)
BP	GO:0032228	regulation of synaptic transmission, GABAergic	0	1	1	2	0.314349	0.689012	-	ENSAPLG00020013184(PLCL1)
BP	GO:0032292	peripheral nervous system axon ensheathment	0	1	1	2	0.314349	0.689012	-	ENSAPLG00020013206(NDRG1)
BP	GO:0032479	regulation of type I interferon production	1	0	1	2	0.314349	0.689012	ENSAPLG00020005489(GPATCH3)	-
BP	GO:0032606	type I interferon production	1	0	1	2	0.314349	0.689012	ENSAPLG00020005489(GPATCH3)	-
BP	GO:0032922	circadian regulation of gene expression	1	0	1	2	0.314349	0.689012	ENSAPLG00020010104	-
BP	GO:0033209	tumor necrosis factor-mediated signaling pathway	1	0	1	2	0.314349	0.689012	ENSAPLG00020005897(TRAF3)	-
BP	GO:0033693	neurofilament bundle assembly	0	1	1	2	0.314349	0.689012	-	ENSAPLG00020002121
BP	GO:0034612	response to tumor necrosis factor	1	0	1	2	0.314349	0.689012	ENSAPLG00020005897(TRAF3)	-
BP	GO:0035065	regulation of histone acetylation	1	0	1	2	0.314349	0.689012	ENSAPLG00020009463(TADA2B)	-
BP	GO:0035196	production of miRNAs involved in gene silencing by miRNA	1	0	1	2	0.314349	0.689012	ENSAPLG00020008020(TARBP2)	-
BP	GO:0035264	multicellular organism growth	1	0	1	2	0.314349	0.689012	ENSAPLG00020004876(SP2)	-
BP	GO:0042427	serotonin biosynthetic process	0	1	1	2	0.314349	0.689012	-	ENSAPLG00020000694(TPH2)
BP	GO:0042428	serotonin metabolic process	0	1	1	2	0.314349	0.689012	-	ENSAPLG00020000694(TPH2)
BP	GO:0042435	indole-containing compound biosynthetic process	0	1	1	2	0.314349	0.689012	-	ENSAPLG00020000694(TPH2)
BP	GO:0042551	neuron maturation	1	0	1	2	0.314349	0.689012	ENSAPLG00020003060(SCLT1)	-
BP	GO:0043149	stress fiber assembly	1	0	1	2	0.314349	0.689012	ENSAPLG00020005374(FHOD1)	-
BP	GO:0043255	regulation of carbohydrate biosynthetic process	0	1	1	2	0.314349	0.689012	-	ENSAPLG00020016277(FAM3C)
BP	GO:0043687	post-translational protein modification	1	0	1	2	0.314349	0.689012	ENSAPLG00020010302(ICMT)	-
BP	GO:0043967	histone H4 acetylation	1	0	1	2	0.314349	0.689012	ENSAPLG00020017095(DMAP1)	-
BP	GO:0044341	sodium-dependent phosphate transport	1	0	1	2	0.314349	0.689012	ENSAPLG00020015787(SLC34A2)	-
BP	GO:0044818	mitotic G2/M transition checkpoint	1	0	1	2	0.314349	0.689012	ENSAPLG00020002288(TICRR)	-
BP	GO:0045005	DNA-dependent DNA replication maintenance of fidelity	1	0	1	2	0.314349	0.689012	ENSAPLG00020016564(TIPIN)	-
BP	GO:0045110	intermediate filament bundle assembly	0	1	1	2	0.314349	0.689012	-	ENSAPLG00020002121
BP	GO:0045137	development of primary sexual characteristics	1	0	1	2	0.314349	0.689012	ENSAPLG00020015007(AMH)	-
BP	GO:0045161	neuronal ion channel clustering	1	0	1	2	0.314349	0.689012	ENSAPLG00020003060(SCLT1)	-
BP	GO:0045162	clustering of voltage-gated sodium channels	1	0	1	2	0.314349	0.689012	ENSAPLG00020003060(SCLT1)	-
BP	GO:0045494	photoreceptor cell maintenance	1	0	1	2	0.314349	0.689012	ENSAPLG00020002328(NXNL2)	-
BP	GO:0045576	mast cell activation	0	1	1	2	0.314349	0.689012	-	ENSAPLG00020013206(NDRG1)
BP	GO:0045721	negative regulation of gluconeogenesis	0	1	1	2	0.314349	0.689012	-	ENSAPLG00020016277(FAM3C)
BP	GO:0045834	positive regulation of lipid metabolic process	0	1	1	2	0.314349	0.689012	-	ENSAPLG00020006411(PNPLA3)
BP	GO:0045912	negative regulation of carbohydrate metabolic process	0	1	1	2	0.314349	0.689012	-	ENSAPLG00020016277(FAM3C)
BP	GO:0046072	dTDP metabolic process	0	1	1	2	0.314349	0.689012	-	ENSAPLG00020017374(DTYMK)
BP	GO:0046425	regulation of receptor signaling pathway via JAK-STAT	1	0	1	2	0.314349	0.689012	ENSAPLG00020011279(SOCS1)	-
BP	GO:0046426	negative regulation of receptor signaling pathway via JAK-STAT	1	0	1	2	0.314349	0.689012	ENSAPLG00020011279(SOCS1)	-
BP	GO:0046456	icosanoid biosynthetic process	0	1	1	2	0.314349	0.689012	-	ENSAPLG00020015037(PTGS1)
BP	GO:0046457	prostanoid biosynthetic process	0	1	1	2	0.314349	0.689012	-	ENSAPLG00020015037(PTGS1)
BP	GO:0046461	neutral lipid catabolic process	0	1	1	2	0.314349	0.689012	-	ENSAPLG00020006411(PNPLA3)
BP	GO:0046464	acylglycerol catabolic process	0	1	1	2	0.314349	0.689012	-	ENSAPLG00020006411(PNPLA3)
BP	GO:0046477	glycosylceramide catabolic process	1	0	1	2	0.314349	0.689012	ENSAPLG00020008751(GBA2)	-
BP	GO:0046716	muscle cell cellular homeostasis	0	1	1	2	0.314349	0.689012	-	ENSAPLG00020016152(CAV3)
BP	GO:0046835	carbohydrate phosphorylation	0	1	1	2	0.314349	0.689012	-	ENSAPLG00020004501(GALK2)
BP	GO:0046950	cellular ketone body metabolic process	0	1	1	2	0.314349	0.689012	-	ENSAPLG00020009574
BP	GO:0048588	developmental cell growth	0	1	1	2	0.314349	0.689012	-	ENSAPLG00020017187(DPYSL2)
BP	GO:0048675	axon extension	0	1	1	2	0.314349	0.689012	-	ENSAPLG00020017187(DPYSL2)
BP	GO:0048863	stem cell differentiation	0	1	1	2	0.314349	0.689012	-	ENSAPLG00020000533(ALX1)
BP	GO:0050673	epithelial cell proliferation	0	1	1	2	0.314349	0.689012	-	ENSAPLG00020011670(VASH1)
BP	GO:0050829	defense response to Gram-negative bacterium	1	0	1	2	0.314349	0.689012	ENSAPLG00020006141	-
BP	GO:0050996	positive regulation of lipid catabolic process	0	1	1	2	0.314349	0.689012	-	ENSAPLG00020006411(PNPLA3)
BP	GO:0051084	'de novo' posttranslational protein folding	1	0	1	2	0.314349	0.689012	ENSAPLG00020007768(TOR1B)	-
BP	GO:0051085	chaperone cofactor-dependent protein refolding	1	0	1	2	0.314349	0.689012	ENSAPLG00020007768(TOR1B)	-
BP	GO:0051289	protein homotetramerization	0	1	1	2	0.314349	0.689012	-	ENSAPLG00020006520(EVL)
BP	GO:0051492	regulation of stress fiber assembly	1	0	1	2	0.314349	0.689012	ENSAPLG00020005374(FHOD1)	-
BP	GO:0051932	synaptic transmission, GABAergic	0	1	1	2	0.314349	0.689012	-	ENSAPLG00020013184(PLCL1)
BP	GO:0052803	imidazole-containing compound metabolic process	1	0	1	2	0.314349	0.689012	ENSAPLG00020015647(AMDHD1)	-
BP	GO:0052805	imidazole-containing compound catabolic process	1	0	1	2	0.314349	0.689012	ENSAPLG00020015647(AMDHD1)	-
BP	GO:0055070	copper ion homeostasis	1	0	1	2	0.314349	0.689012	ENSAPLG00020006529(CUTC)	-
BP	GO:0060147	regulation of posttranscriptional gene silencing	1	0	1	2	0.314349	0.689012	ENSAPLG00020008020(TARBP2)	-
BP	GO:0060560	developmental growth involved in morphogenesis	0	1	1	2	0.314349	0.689012	-	ENSAPLG00020017187(DPYSL2)
BP	GO:0060964	regulation of gene silencing by miRNA	1	0	1	2	0.314349	0.689012	ENSAPLG00020008020(TARBP2)	-
BP	GO:0060966	regulation of gene silencing by RNA	1	0	1	2	0.314349	0.689012	ENSAPLG00020008020(TARBP2)	-
BP	GO:0060968	regulation of gene silencing	1	0	1	2	0.314349	0.689012	ENSAPLG00020008020(TARBP2)	-
BP	GO:0061045	negative regulation of wound healing	0	1	1	2	0.314349	0.689012	-	ENSAPLG00020015462(PROS1)
BP	GO:0061387	regulation of extent of cell growth	0	1	1	2	0.314349	0.689012	-	ENSAPLG00020017187(DPYSL2)
BP	GO:0062014	negative regulation of small molecule metabolic process	0	1	1	2	0.314349	0.689012	-	ENSAPLG00020016277(FAM3C)
BP	GO:0070070	proton-transporting V-type ATPase complex assembly	1	0	1	2	0.314349	0.689012	ENSAPLG00020003963(TMEM199)	-
BP	GO:0070072	vacuolar proton-transporting V-type ATPase complex assembly	1	0	1	2	0.314349	0.689012	ENSAPLG00020003963(TMEM199)	-
BP	GO:0070918	production of small RNA involved in gene silencing by RNA	1	0	1	2	0.314349	0.689012	ENSAPLG00020008020(TARBP2)	-
BP	GO:0071216	cellular response to biotic stimulus	1	0	1	2	0.314349	0.689012	ENSAPLG00020004180(TNIP3)	-
BP	GO:0071356	cellular response to tumor necrosis factor	1	0	1	2	0.314349	0.689012	ENSAPLG00020005897(TRAF3)	-
BP	GO:0071918	urea transmembrane transport	0	1	1	2	0.314349	0.689012	-	ENSAPLG00020018213
BP	GO:0072665	protein localization to vacuole	1	0	1	2	0.314349	0.689012	ENSAPLG00020005302(MON1A)	-
BP	GO:0072666	establishment of protein localization to vacuole	1	0	1	2	0.314349	0.689012	ENSAPLG00020005302(MON1A)	-
BP	GO:0090207	regulation of triglyceride metabolic process	0	1	1	2	0.314349	0.689012	-	ENSAPLG00020006411(PNPLA3)
BP	GO:0090208	positive regulation of triglyceride metabolic process	0	1	1	2	0.314349	0.689012	-	ENSAPLG00020006411(PNPLA3)
BP	GO:0097384	cellular lipid biosynthetic process	0	1	1	2	0.314349	0.689012	-	ENSAPLG00020000687(GNPAT)
BP	GO:0097742	de novo centriole assembly	1	0	1	2	0.314349	0.689012	ENSAPLG00020004339(CEP152)	-
BP	GO:0098535	de novo centriole assembly involved in multi-ciliated epithelial cell differentiation	1	0	1	2	0.314349	0.689012	ENSAPLG00020004339(CEP152)	-
BP	GO:0106035	protein maturation by [4Fe-4S] cluster transfer	0	1	1	2	0.314349	0.689012	-	ENSAPLG00020005629(CIAO2B)
BP	GO:1900047	negative regulation of hemostasis	0	1	1	2	0.314349	0.689012	-	ENSAPLG00020015462(PROS1)
BP	GO:1901160	primary amino compound metabolic process	0	1	1	2	0.314349	0.689012	-	ENSAPLG00020000694(TPH2)
BP	GO:1901162	primary amino compound biosynthetic process	0	1	1	2	0.314349	0.689012	-	ENSAPLG00020000694(TPH2)
BP	GO:1901983	regulation of protein acetylation	1	0	1	2	0.314349	0.689012	ENSAPLG00020009463(TADA2B)	-
BP	GO:1901989	positive regulation of cell cycle phase transition	1	0	1	2	0.314349	0.689012	ENSAPLG00020011641(CDC25A)	-
BP	GO:1902221	erythrose 4-phosphate/phosphoenolpyruvate family amino acid metabolic process	0	1	1	2	0.314349	0.689012	-	ENSAPLG00020018093(PAH)
BP	GO:1902222	erythrose 4-phosphate/phosphoenolpyruvate family amino acid catabolic process	0	1	1	2	0.314349	0.689012	-	ENSAPLG00020018093(PAH)
BP	GO:1902224	ketone body metabolic process	0	1	1	2	0.314349	0.689012	-	ENSAPLG00020009574
BP	GO:1902750	negative regulation of cell cycle G2/M phase transition	1	0	1	2	0.314349	0.689012	ENSAPLG00020002288(TICRR)	-
BP	GO:1902751	positive regulation of cell cycle G2/M phase transition	1	0	1	2	0.314349	0.689012	ENSAPLG00020011641(CDC25A)	-
BP	GO:1903251	multi-ciliated epithelial cell differentiation	1	0	1	2	0.314349	0.689012	ENSAPLG00020004339(CEP152)	-
BP	GO:1904263	positive regulation of TORC1 signaling	0	1	1	2	0.314349	0.689012	-	ENSAPLG00020016196(SEC13)
BP	GO:1904892	regulation of receptor signaling pathway via STAT	1	0	1	2	0.314349	0.689012	ENSAPLG00020011279(SOCS1)	-
BP	GO:1904893	negative regulation of receptor signaling pathway via STAT	1	0	1	2	0.314349	0.689012	ENSAPLG00020011279(SOCS1)	-
BP	GO:1990138	neuron projection extension	0	1	1	2	0.314349	0.689012	-	ENSAPLG00020017187(DPYSL2)
BP	GO:1990504	dense core granule exocytosis	0	1	1	2	0.314349	0.689012	-	ENSAPLG00020016247(CADPS2)
BP	GO:2000756	regulation of peptidyl-lysine acetylation	1	0	1	2	0.314349	0.689012	ENSAPLG00020009463(TADA2B)	-
BP	GO:0048285	organelle fission	9	0	9	43	0.314594	0.689012	ENSAPLG00020007338(DMC1),ENSAPLG00020007427(CHMP1A),ENSAPLG00020009212(CDC23),ENSAPLG00020009250(MAD2L1BP),ENSAPLG00020009817(TERB1),ENSAPLG00020009820(AURKB),ENSAPLG00020012406,ENSAPLG00020014976,ENSAPLG00020017068(SPATA22)	-
BP	GO:0006165	nucleoside diphosphate phosphorylation	1	5	6	27	0.314762	0.689012	ENSAPLG00020009544(HK2)	ENSAPLG00020002552(TPI1),ENSAPLG00020003863(ALDOC),ENSAPLG00020005147(GPI),ENSAPLG00020009542(PFKM),ENSAPLG00020010068(ENO1)
BP	GO:0008202	steroid metabolic process	3	3	6	27	0.314762	0.689012	ENSAPLG00020008733,ENSAPLG00020008821,ENSAPLG00020008986(STAR)	ENSAPLG00020008091,ENSAPLG00020011270(SRD5A2),ENSAPLG00020013563(SQLE)
BP	GO:0009306	protein secretion	3	3	6	27	0.314762	0.689012	ENSAPLG00020004409(TLR2),ENSAPLG00020012724,ENSAPLG00020013414(PANX3)	ENSAPLG00020004204(PANX1),ENSAPLG00020009374(ERP29),ENSAPLG00020009421(SYT9)
BP	GO:0035592	establishment of protein localization to extracellular region	3	3	6	27	0.314762	0.689012	ENSAPLG00020004409(TLR2),ENSAPLG00020012724,ENSAPLG00020013414(PANX3)	ENSAPLG00020004204(PANX1),ENSAPLG00020009374(ERP29),ENSAPLG00020009421(SYT9)
BP	GO:0046939	nucleotide phosphorylation	1	5	6	27	0.314762	0.689012	ENSAPLG00020009544(HK2)	ENSAPLG00020002552(TPI1),ENSAPLG00020003863(ALDOC),ENSAPLG00020005147(GPI),ENSAPLG00020009542(PFKM),ENSAPLG00020010068(ENO1)
BP	GO:0071692	protein localization to extracellular region	3	3	6	27	0.314762	0.689012	ENSAPLG00020004409(TLR2),ENSAPLG00020012724,ENSAPLG00020013414(PANX3)	ENSAPLG00020004204(PANX1),ENSAPLG00020009374(ERP29),ENSAPLG00020009421(SYT9)
MF	GO:0000150	recombinase activity	1	0	1	2	0.316	0.689012	ENSAPLG00020007338(DMC1)	-
MF	GO:0000900	translation repressor activity, mRNA regulatory element binding	0	1	1	2	0.316	0.689012	-	ENSAPLG00020011405(PAIP2B)
MF	GO:0001085	RNA polymerase II transcription factor binding	1	0	1	2	0.316	0.689012	ENSAPLG00020012775(ZFPM1)	-
MF	GO:0001594	trace-amine receptor activity	1	0	1	2	0.316	0.689012	ENSAPLG00020006855(TAAR5)	-
MF	GO:0001607	neuromedin U receptor activity	0	1	1	2	0.316	0.689012	-	ENSAPLG00020007090(NMUR2)
MF	GO:0003865	3-oxo-5-alpha-steroid 4-dehydrogenase activity	0	1	1	2	0.316	0.689012	-	ENSAPLG00020011270(SRD5A2)
MF	GO:0003980	UDP-glucose:glycoprotein glucosyltransferase activity	0	1	1	2	0.316	0.689012	-	ENSAPLG00020011816(UGGT2)
MF	GO:0003987	acetate-CoA ligase activity	0	1	1	2	0.316	0.689012	-	ENSAPLG00020003121(ACSS1)
MF	GO:0003994	aconitate hydratase activity	0	1	1	2	0.316	0.689012	-	ENSAPLG00020009579(ACO1)
MF	GO:0004066	asparagine synthase (glutamine-hydrolyzing) activity	0	1	1	2	0.316	0.689012	-	ENSAPLG00020000467(ASNS)
MF	GO:0004176	ATP-dependent peptidase activity	0	1	1	2	0.316	0.689012	-	ENSAPLG00020002004(LONP2)
MF	GO:0004335	galactokinase activity	0	1	1	2	0.316	0.689012	-	ENSAPLG00020004501(GALK2)
MF	GO:0004419	hydroxymethylglutaryl-CoA lyase activity	1	0	1	2	0.316	0.689012	ENSAPLG00020006641(HMGCL)	-
MF	GO:0004422	hypoxanthine phosphoribosyltransferase activity	0	1	1	2	0.316	0.689012	-	ENSAPLG00020001149(PRTFDC1)
MF	GO:0004430	1-phosphatidylinositol 4-kinase activity	1	0	1	2	0.316	0.689012	ENSAPLG00020006260	-
MF	GO:0004457	lactate dehydrogenase activity	0	1	1	2	0.316	0.689012	-	ENSAPLG00020007366
MF	GO:0004459	L-lactate dehydrogenase activity	0	1	1	2	0.316	0.689012	-	ENSAPLG00020007366
MF	GO:0004510	tryptophan 5-monooxygenase activity	0	1	1	2	0.316	0.689012	-	ENSAPLG00020000694(TPH2)
MF	GO:0004615	phosphomannomutase activity	1	0	1	2	0.316	0.689012	ENSAPLG00020003110(PMM1)	-
MF	GO:0004637	phosphoribosylamine-glycine ligase activity	0	1	1	2	0.316	0.689012	-	ENSAPLG00020001850(GART)
MF	GO:0004641	phosphoribosylformylglycinamidine cyclo-ligase activity	0	1	1	2	0.316	0.689012	-	ENSAPLG00020001850(GART)
MF	GO:0004644	phosphoribosylglycinamide formyltransferase activity	0	1	1	2	0.316	0.689012	-	ENSAPLG00020001850(GART)
MF	GO:0004661	protein geranylgeranyltransferase activity	1	0	1	2	0.316	0.689012	ENSAPLG00020002347(RABGGTB)	-
MF	GO:0004666	prostaglandin-endoperoxide synthase activity	0	1	1	2	0.316	0.689012	-	ENSAPLG00020015037(PTGS1)
MF	GO:0004731	purine-nucleoside phosphorylase activity	0	1	1	2	0.316	0.689012	-	ENSAPLG00020009549
MF	GO:0004798	thymidylate kinase activity	0	1	1	2	0.316	0.689012	-	ENSAPLG00020017374(DTYMK)
MF	GO:0004827	proline-tRNA ligase activity	0	1	1	2	0.316	0.689012	-	ENSAPLG00020008059(EPRS1)
MF	GO:0004875	complement receptor activity	0	1	1	2	0.316	0.689012	-	ENSAPLG00020014064(C3AR1)
MF	GO:0004946	bombesin receptor activity	0	1	1	2	0.316	0.689012	-	ENSAPLG00020013107(NMBR)
MF	GO:0004947	bradykinin receptor activity	1	0	1	2	0.316	0.689012	ENSAPLG00020007038(BDKRB2)	-
MF	GO:0004949	cannabinoid receptor activity	0	1	1	2	0.316	0.689012	-	ENSAPLG00020012460(CNR1)
MF	GO:0004991	parathyroid hormone receptor activity	0	1	1	2	0.316	0.689012	-	ENSAPLG00020003692(PTH1R)
MF	GO:0005024	transforming growth factor beta-activated receptor activity	0	1	1	2	0.316	0.689012	-	ENSAPLG00020006202
MF	GO:0005026	transforming growth factor beta receptor activity, type II	0	1	1	2	0.316	0.689012	-	ENSAPLG00020006202
MF	GO:0005176	ErbB-2 class receptor binding	1	0	1	2	0.316	0.689012	ENSAPLG00020011050	-
MF	GO:0005310	dicarboxylic acid transmembrane transporter activity	0	1	1	2	0.316	0.689012	-	ENSAPLG00020004135(SLC26A1)
MF	GO:0005534	galactose binding	0	1	1	2	0.316	0.689012	-	ENSAPLG00020004501(GALK2)
MF	GO:0008073	ornithine decarboxylase inhibitor activity	0	1	1	2	0.316	0.689012	-	ENSAPLG00020010685(OAZ2)
MF	GO:0008131	primary amine oxidase activity	0	1	1	2	0.316	0.689012	-	ENSAPLG00020009278
MF	GO:0008239	dipeptidyl-peptidase activity	0	1	1	2	0.316	0.689012	-	ENSAPLG00020016380
MF	GO:0008281	sulfonylurea receptor activity	0	1	1	2	0.316	0.689012	-	ENSAPLG00020007386(ABCC9)
MF	GO:0008475	procollagen-lysine 5-dioxygenase activity	0	1	1	2	0.316	0.689012	-	ENSAPLG00020012208(PLOD1)
MF	GO:0008476	protein-tyrosine sulfotransferase activity	0	1	1	2	0.316	0.689012	-	ENSAPLG00020016393(TPST1)
MF	GO:0008479	queuine tRNA-ribosyltransferase activity	1	0	1	2	0.316	0.689012	ENSAPLG00020015189(QTRT1)	-
MF	GO:0008504	monoamine transmembrane transporter activity	0	1	1	2	0.316	0.689012	-	ENSAPLG00020013651
MF	GO:0008531	riboflavin kinase activity	0	1	1	2	0.316	0.689012	-	ENSAPLG00020008594
MF	GO:0008934	inositol monophosphate 1-phosphatase activity	0	1	1	2	0.316	0.689012	-	ENSAPLG00020013915(IMPA2)
MF	GO:0015204	urea transmembrane transporter activity	0	1	1	2	0.316	0.689012	-	ENSAPLG00020018213
MF	GO:0016208	AMP binding	0	1	1	2	0.316	0.689012	-	ENSAPLG00020003121(ACSS1)
MF	GO:0016423	tRNA (guanine) methyltransferase activity	1	0	1	2	0.316	0.689012	ENSAPLG00020014159	-
MF	GO:0016426	tRNA (adenine) methyltransferase activity	1	0	1	2	0.316	0.689012	ENSAPLG00020017995(TRMT61B)	-
MF	GO:0016429	tRNA (adenine-N1-)-methyltransferase activity	1	0	1	2	0.316	0.689012	ENSAPLG00020017995(TRMT61B)	-
MF	GO:0016504	peptidase activator activity	0	1	1	2	0.316	0.689012	-	ENSAPLG00020006167(FBLN1)
MF	GO:0016748	succinyltransferase activity	1	0	1	2	0.316	0.689012	ENSAPLG00020002092(ALAS1)	-
MF	GO:0016774	phosphotransferase activity, carboxyl group as acceptor	0	1	1	2	0.316	0.689012	-	ENSAPLG00020016652(ALDH18A1)
MF	GO:0016803	ether hydrolase activity	0	1	1	2	0.316	0.689012	-	ENSAPLG00020017822(EPHX1)
MF	GO:0016812	hydrolase activity, acting on carbon-nitrogen (but not peptide) bonds, in cyclic amides	1	0	1	2	0.316	0.689012	ENSAPLG00020015647(AMDHD1)	-
MF	GO:0016833	oxo-acid-lyase activity	1	0	1	2	0.316	0.689012	ENSAPLG00020006641(HMGCL)	-
MF	GO:0016882	cyclo-ligase activity	0	1	1	2	0.316	0.689012	-	ENSAPLG00020001850(GART)
MF	GO:0017057	6-phosphogluconolactonase activity	1	0	1	2	0.316	0.689012	ENSAPLG00020004131(PGLS)	-
MF	GO:0017108	5'-flap endonuclease activity	1	0	1	2	0.316	0.689012	ENSAPLG00020004255(DNA2)	-
MF	GO:0017124	SH3 domain binding	0	1	1	2	0.316	0.689012	-	ENSAPLG00020006520(EVL)
MF	GO:0017160	Ral GTPase binding	0	1	1	2	0.316	0.689012	-	ENSAPLG00020006667(RGL1)
MF	GO:0019911	structural constituent of myelin sheath	0	1	1	2	0.316	0.689012	-	ENSAPLG00020003373(NCMAP)
MF	GO:0030159	signaling receptor complex adaptor activity	0	1	1	2	0.316	0.689012	-	ENSAPLG00020012489(GRIP2)
MF	GO:0033743	peptide-methionine (R)-S-oxide reductase activity	0	1	1	2	0.316	0.689012	-	ENSAPLG00020010826(MSRB3)
MF	GO:0033765	steroid dehydrogenase activity, acting on the CH-CH group of donors	0	1	1	2	0.316	0.689012	-	ENSAPLG00020011270(SRD5A2)
MF	GO:0033829	O-fucosylpeptide 3-beta-N-acetylglucosaminyltransferase activity	1	0	1	2	0.316	0.689012	ENSAPLG00020008320(MFNG)	-
MF	GO:0033961	cis-stilbene-oxide hydrolase activity	0	1	1	2	0.316	0.689012	-	ENSAPLG00020017822(EPHX1)
MF	GO:0042007	interleukin-18 binding	1	0	1	2	0.316	0.689012	ENSAPLG00020003749	-
MF	GO:0042030	ATPase inhibitor activity	0	1	1	2	0.316	0.689012	-	ENSAPLG00020013237(PLN)
MF	GO:0042284	sphingolipid delta-4 desaturase activity	1	0	1	2	0.316	0.689012	ENSAPLG00020006500(DEGS2)	-
MF	GO:0043047	single-stranded telomeric DNA binding	0	1	1	2	0.316	0.689012	-	ENSAPLG00020011256(STN1)
MF	GO:0046920	alpha-(1->3)-fucosyltransferase activity	0	1	1	2	0.316	0.689012	-	ENSAPLG00020003906(FUT10)
MF	GO:0047631	ADP-ribose diphosphatase activity	0	1	1	2	0.316	0.689012	-	ENSAPLG00020004768(NUDT9)
MF	GO:0048256	flap endonuclease activity	1	0	1	2	0.316	0.689012	ENSAPLG00020004255(DNA2)	-
MF	GO:0050811	GABA receptor binding	0	1	1	2	0.316	0.689012	-	ENSAPLG00020013184(PLCL1)
MF	GO:0051879	Hsp90 protein binding	1	0	1	2	0.316	0.689012	ENSAPLG00020006940(AHSA1)	-
MF	GO:0052834	inositol monophosphate phosphatase activity	0	1	1	2	0.316	0.689012	-	ENSAPLG00020013915(IMPA2)
MF	GO:0070325	lipoprotein particle receptor binding	0	1	1	2	0.316	0.689012	-	ENSAPLG00020001963(RELN)
MF	GO:0070815	peptidyl-lysine 5-dioxygenase activity	0	1	1	2	0.316	0.689012	-	ENSAPLG00020012208(PLOD1)
MF	GO:0098847	sequence-specific single stranded DNA binding	0	1	1	2	0.316	0.689012	-	ENSAPLG00020011256(STN1)
MF	GO:1990380	Lys48-specific deubiquitinase activity	0	1	1	2	0.316	0.689012	-	ENSAPLG00020011301(MINDY1)
BP	GO:0022607	cellular component assembly	28	32	60	328	0.3174	0.69164	ENSAPLG00020000099(TPPP),ENSAPLG00020000490(CENPO),ENSAPLG00020000547(NDUFAF1),ENSAPLG00020002102(TRPM1),ENSAPLG00020003180,ENSAPLG00020003265(COPS7A),ENSAPLG00020003963(TMEM199),ENSAPLG00020004272(BCS1L),ENSAPLG00020004339(CEP152),ENSAPLG00020005374(FHOD1),ENSAPLG00020005650,ENSAPLG00020008875(BRF2),ENSAPLG00020010288,ENSAPLG00020011047(ISCU),ENSAPLG00020011156(NUBP1),ENSAPLG00020011543(DNAAF2),…	ENSAPLG00020000247(KCTD4),ENSAPLG00020000487,ENSAPLG00020001277(NAP1L1),ENSAPLG00020002068(KCNF1),ENSAPLG00020002121,ENSAPLG00020003053(ATG13),ENSAPLG00020003882(KCNS2),ENSAPLG00020004306(FGG),ENSAPLG00020004428,ENSAPLG00020004478,ENSAPLG00020004880(KCNB2),ENSAPLG00020005343(CENPW),ENSAPLG00020005569(TTC8),ENSAPLG00020006192(NSG2),ENSAPLG00020006270,ENSAPLG00020006520(EVL),ENSAPLG00020007314(FBLN…
MF	GO:0036094	small molecule binding	141	126	267	1504	0.317894	0.692289	ENSAPLG00020000126(WEE2),ENSAPLG00020000286(MMAA),ENSAPLG00020000465(DNAJC27),ENSAPLG00020000609,ENSAPLG00020000849(ABCG1),ENSAPLG00020001090(PRAG1),ENSAPLG00020001200(GRK2),ENSAPLG00020001339(MASTL),ENSAPLG00020001383(PAK1),ENSAPLG00020001445(UCK2),ENSAPLG00020001553(MCM3),ENSAPLG00020001591,ENSAPLG00020001882(DNAH5),ENSAPLG00020001917(YARS2),ENSAPLG00020002005(DALRD3),ENSAPLG00020002092(ALAS1),…	ENSAPLG00020000069(PRKCQ),ENSAPLG00020000075(MYLK4),ENSAPLG00020000419(ABCE1),ENSAPLG00020000537(RAB39A),ENSAPLG00020000538(ARL5B),ENSAPLG00020000702(SRP54),ENSAPLG00020000970(EPHB1),ENSAPLG00020001048(FMO3),ENSAPLG00020001413(YME1L1),ENSAPLG00020001752,ENSAPLG00020001850(GART),ENSAPLG00020001857(SEPTIN10),ENSAPLG00020001970,ENSAPLG00020002004(LONP2),ENSAPLG00020002105(DCLK1),ENSAPLG00020002168(R…
MF	GO:0008270	zinc ion binding	31	49	80	439	0.318921	0.693276	ENSAPLG00020000364(TRIM35),ENSAPLG00020000865(L3MBTL2),ENSAPLG00020001741,ENSAPLG00020002350,ENSAPLG00020002572,ENSAPLG00020003633(ZFAND2A),ENSAPLG00020003724(RORC),ENSAPLG00020003945,ENSAPLG00020004694(ASTL),ENSAPLG00020005327(LIN28B),ENSAPLG00020005842(GATA6),ENSAPLG00020005897(TRAF3),ENSAPLG00020006864(TRAF6),ENSAPLG00020007773,ENSAPLG00020008054(VDR),ENSAPLG00020009292,ENSAPLG00020009307(BRAP…	ENSAPLG00020000709(TRIM67),ENSAPLG00020000747(TRHDE),ENSAPLG00020000851(TLL1),ENSAPLG00020000860(CPE),ENSAPLG00020002308(OTUD7A),ENSAPLG00020002412,ENSAPLG00020002664(AR),ENSAPLG00020002717(MMP27),ENSAPLG00020002907(AGBL1),ENSAPLG00020003403(MARCHF1),ENSAPLG00020004307(LVRN),ENSAPLG00020004346,ENSAPLG00020004398(PRKCB),ENSAPLG00020004457(TRIM2),ENSAPLG00020004504(PRKCA),ENSAPLG00020005033,ENSAPLG…
BP	GO:0070848	response to growth factor	1	10	11	54	0.318934	0.693276	ENSAPLG00020004948(FGF4)	ENSAPLG00020003640(FGF2),ENSAPLG00020004515(FGF7),ENSAPLG00020005502,ENSAPLG00020005524,ENSAPLG00020006202,ENSAPLG00020009735(HJV),ENSAPLG00020012088(FGF12),ENSAPLG00020013772(NOG),ENSAPLG00020017606(SMAD5),ENSAPLG00020017959(FGFR2)
BP	GO:0071363	cellular response to growth factor stimulus	1	10	11	54	0.318934	0.693276	ENSAPLG00020004948(FGF4)	ENSAPLG00020003640(FGF2),ENSAPLG00020004515(FGF7),ENSAPLG00020005502,ENSAPLG00020005524,ENSAPLG00020006202,ENSAPLG00020009735(HJV),ENSAPLG00020012088(FGF12),ENSAPLG00020013772(NOG),ENSAPLG00020017606(SMAD5),ENSAPLG00020017959(FGFR2)
MF	GO:0016830	carbon-carbon lyase activity	4	2	6	27	0.319898	0.694943	ENSAPLG00020005646(PISD),ENSAPLG00020006641(HMGCL),ENSAPLG00020017199(UROD),ENSAPLG00020017691(HDC)	ENSAPLG00020003863(ALDOC),ENSAPLG00020014808(GADL1)
CC	GO:0015630	microtubule cytoskeleton	15	7	22	115	0.32086	0.696605	ENSAPLG00020001882(DNAH5),ENSAPLG00020004339(CEP152),ENSAPLG00020005355(TUBB1),ENSAPLG00020005878,ENSAPLG00020007207(DNAL4),ENSAPLG00020007324(RTTN),ENSAPLG00020008406(DNAH8),ENSAPLG00020009820(AURKB),ENSAPLG00020011332,ENSAPLG00020013581(CEP85),ENSAPLG00020013653(BBOF1),ENSAPLG00020013882(DNAH7),ENSAPLG00020015021,ENSAPLG00020015845,ENSAPLG00020015855	ENSAPLG00020006188(DYNC1H1),ENSAPLG00020007606,ENSAPLG00020009128,ENSAPLG00020009206,ENSAPLG00020014183,ENSAPLG00020015182,ENSAPLG00020015326
BP	GO:0009893	positive regulation of metabolic process	8	9	17	87	0.321173	0.69686	ENSAPLG00020005489(GPATCH3),ENSAPLG00020005842(GATA6),ENSAPLG00020008864,ENSAPLG00020011144(REL),ENSAPLG00020013414(PANX3),ENSAPLG00020014872,ENSAPLG00020015676(TFEB),ENSAPLG00020016796	ENSAPLG00020001826(MEOX2),ENSAPLG00020004204(PANX1),ENSAPLG00020006411(PNPLA3),ENSAPLG00020009439(PLGRKT),ENSAPLG00020009889(MEF2C),ENSAPLG00020014921(CREB3L1),ENSAPLG00020015509(RWDD3),ENSAPLG00020015940(TP53INP2),ENSAPLG00020016685(DCN)
BP	GO:0009395	phospholipid catabolic process	5	0	5	22	0.323932	0.701556	ENSAPLG00020001212,ENSAPLG00020001225,ENSAPLG00020001315,ENSAPLG00020001342,ENSAPLG00020001364	-
BP	GO:0030042	actin filament depolymerization	1	4	5	22	0.323932	0.701556	ENSAPLG00020016952(LMOD1)	ENSAPLG00020009634(TMOD1),ENSAPLG00020014493(GSN),ENSAPLG00020016218(LMOD2),ENSAPLG00020017666(CFL2)
BP	GO:0090087	regulation of peptide transport	3	2	5	22	0.323932	0.701556	ENSAPLG00020004409(TLR2),ENSAPLG00020012724,ENSAPLG00020013414(PANX3)	ENSAPLG00020004204(PANX1),ENSAPLG00020009421(SYT9)
BP	GO:0071824	protein-DNA complex subunit organization	4	4	8	38	0.324765	0.702929	ENSAPLG00020000490(CENPO),ENSAPLG00020003180,ENSAPLG00020008875(BRF2),ENSAPLG00020016525	ENSAPLG00020001277(NAP1L1),ENSAPLG00020004428,ENSAPLG00020004478,ENSAPLG00020005343(CENPW)
BP	GO:0008610	lipid biosynthetic process	12	8	20	104	0.327924	0.709333	ENSAPLG00020003872(ELOVL7),ENSAPLG00020005646(PISD),ENSAPLG00020006500(DEGS2),ENSAPLG00020007604(FAXDC2),ENSAPLG00020008733,ENSAPLG00020008821,ENSAPLG00020008986(STAR),ENSAPLG00020009135(GAL3ST1),ENSAPLG00020009261,ENSAPLG00020011798(DOLK),ENSAPLG00020014008(AGPAT2),ENSAPLG00020016371	ENSAPLG00020000687(GNPAT),ENSAPLG00020007211(RDH10),ENSAPLG00020008091,ENSAPLG00020008114(PDSS2),ENSAPLG00020013563(SQLE),ENSAPLG00020013919(MPPE1),ENSAPLG00020014078(PIGK),ENSAPLG00020015037(PTGS1)
MF	GO:0008373	sialyltransferase activity	1	4	5	22	0.328628	0.710141	ENSAPLG00020009381(ST6GALNAC1)	ENSAPLG00020000396(ST6GAL2),ENSAPLG00020005223(ST8SIA2),ENSAPLG00020013201(ST3GAL1),ENSAPLG00020016068(ST8SIA6)
MF	GO:0005230	extracellular ligand-gated ion channel activity	2	11	13	65	0.328906	0.710141	ENSAPLG00020008579(GRIN3B),ENSAPLG00020017302	ENSAPLG00020001461(GABRA5),ENSAPLG00020005618(CHRNA1),ENSAPLG00020005638(GRIA3),ENSAPLG00020007252(CHRNG),ENSAPLG00020008929(GRIN2C),ENSAPLG00020010885(GRIK3),ENSAPLG00020013730,ENSAPLG00020015454(GABRG2),ENSAPLG00020015721(CHRNA3),ENSAPLG00020016558(GLRA2),ENSAPLG00020017141(GLRA4)
BP	GO:0006935	chemotaxis	2	8	10	49	0.3293	0.710141	ENSAPLG00020005174,ENSAPLG00020011064	ENSAPLG00020000168(ROBO1),ENSAPLG00020001207(ENPP2),ENSAPLG00020005502,ENSAPLG00020005524,ENSAPLG00020006800(CRMP1),ENSAPLG00020014064(C3AR1),ENSAPLG00020016053(CNTN4),ENSAPLG00020017187(DPYSL2)
BP	GO:0042325	regulation of phosphorylation	5	5	10	49	0.3293	0.710141	ENSAPLG00020001778(CNPPD1),ENSAPLG00020004147(PRKAG3),ENSAPLG00020005917(TNIP1),ENSAPLG00020016796,ENSAPLG00020017791	ENSAPLG00020007034(PKIA),ENSAPLG00020012765(PPP1R14C),ENSAPLG00020012890,ENSAPLG00020012892,ENSAPLG00020013283(PKIB)
BP	GO:0042330	taxis	2	8	10	49	0.3293	0.710141	ENSAPLG00020005174,ENSAPLG00020011064	ENSAPLG00020000168(ROBO1),ENSAPLG00020001207(ENPP2),ENSAPLG00020005502,ENSAPLG00020005524,ENSAPLG00020006800(CRMP1),ENSAPLG00020014064(C3AR1),ENSAPLG00020016053(CNTN4),ENSAPLG00020017187(DPYSL2)
MF	GO:0003755	peptidyl-prolyl cis-trans isomerase activity	3	5	8	38	0.330903	0.711431	ENSAPLG00020000363(AIP),ENSAPLG00020003844,ENSAPLG00020014771	ENSAPLG00020000811(FKBP14),ENSAPLG00020003866(PPIC),ENSAPLG00020014333(PPIF),ENSAPLG00020016804(FKBP9),ENSAPLG00020018180(FKBP10)
MF	GO:0004386	helicase activity	7	1	8	38	0.330903	0.711431	ENSAPLG00020004255(DNA2),ENSAPLG00020004430,ENSAPLG00020004701(DHX34),ENSAPLG00020005255(TWNK),ENSAPLG00020012004(BLM),ENSAPLG00020012224(DQX1),ENSAPLG00020013638(DHX35)	ENSAPLG00020016597(TDRD9)
MF	GO:0016859	cis-trans isomerase activity	3	5	8	38	0.330903	0.711431	ENSAPLG00020000363(AIP),ENSAPLG00020003844,ENSAPLG00020014771	ENSAPLG00020000811(FKBP14),ENSAPLG00020003866(PPIC),ENSAPLG00020014333(PPIF),ENSAPLG00020016804(FKBP9),ENSAPLG00020018180(FKBP10)
MF	GO:0030170	pyridoxal phosphate binding	4	4	8	38	0.330903	0.711431	ENSAPLG00020002092(ALAS1),ENSAPLG00020008835(TAT),ENSAPLG00020013331,ENSAPLG00020017691(HDC)	ENSAPLG00020014318(GPT2),ENSAPLG00020014808(GADL1),ENSAPLG00020017541(ETNPPL),ENSAPLG00020017658(PHYKPL)
MF	GO:0070279	vitamin B6 binding	4	4	8	38	0.330903	0.711431	ENSAPLG00020002092(ALAS1),ENSAPLG00020008835(TAT),ENSAPLG00020013331,ENSAPLG00020017691(HDC)	ENSAPLG00020014318(GPT2),ENSAPLG00020014808(GADL1),ENSAPLG00020017541(ETNPPL),ENSAPLG00020017658(PHYKPL)
CC	GO:0005874	microtubule	3	4	7	33	0.333096	0.71529	ENSAPLG00020005355(TUBB1),ENSAPLG00020005878,ENSAPLG00020015021	ENSAPLG00020007606,ENSAPLG00020009206,ENSAPLG00020014183,ENSAPLG00020015182
BP	GO:0051693	actin filament capping	1	3	4	17	0.333102	0.71529	ENSAPLG00020016952(LMOD1)	ENSAPLG00020009634(TMOD1),ENSAPLG00020014493(GSN),ENSAPLG00020016218(LMOD2)
MF	GO:0022890	inorganic cation transmembrane transporter activity	20	37	57	311	0.335209	0.717488	ENSAPLG00020001297(NIPA1),ENSAPLG00020001892,ENSAPLG00020002102(TRPM1),ENSAPLG00020003075(KCNE3),ENSAPLG00020003766,ENSAPLG00020004797(SLC6A12),ENSAPLG00020004809(SLC6A13),ENSAPLG00020006505,ENSAPLG00020007791(CNGA2),ENSAPLG00020008242(HCN2),ENSAPLG00020009893(CACNA1E),ENSAPLG00020011849(KCNMB4),ENSAPLG00020012590(KCNE5),ENSAPLG00020012625(KCNA5),ENSAPLG00020014475,ENSAPLG00020015100(MCOLN1),ENSA…	ENSAPLG00020000342(SLC39A8),ENSAPLG00020000379(CACNG2),ENSAPLG00020000944(TMEM37),ENSAPLG00020001513(CNGA3),ENSAPLG00020001720,ENSAPLG00020001796(TRPC4),ENSAPLG00020002068(KCNF1),ENSAPLG00020003171,ENSAPLG00020003323(SCNN1B),ENSAPLG00020003394(KCNJ2),ENSAPLG00020003882(KCNS2),ENSAPLG00020004128(SLC8A3),ENSAPLG00020004624(CACNG4),ENSAPLG00020004629(CACNG1),ENSAPLG00020004880(KCNB2),ENSAPLG00020005…
MF	GO:0004970	ionotropic glutamate receptor activity	1	3	4	17	0.33729	0.717488	ENSAPLG00020008579(GRIN3B)	ENSAPLG00020005638(GRIA3),ENSAPLG00020008929(GRIN2C),ENSAPLG00020010885(GRIK3)
MF	GO:0008066	glutamate receptor activity	1	3	4	17	0.33729	0.717488	ENSAPLG00020008579(GRIN3B)	ENSAPLG00020005638(GRIA3),ENSAPLG00020008929(GRIN2C),ENSAPLG00020010885(GRIK3)
MF	GO:0016831	carboxy-lyase activity	3	1	4	17	0.33729	0.717488	ENSAPLG00020005646(PISD),ENSAPLG00020017199(UROD),ENSAPLG00020017691(HDC)	ENSAPLG00020014808(GADL1)
MF	GO:0046906	tetrapyrrole binding	9	9	18	93	0.33922	0.717488	ENSAPLG00020000099(TPPP),ENSAPLG00020003658(CYP2W1),ENSAPLG00020008630,ENSAPLG00020012247(NOS2),ENSAPLG00020013723,ENSAPLG00020014157(CYP27B1),ENSAPLG00020014904,ENSAPLG00020016226,ENSAPLG00020016369(EPX)	ENSAPLG00020004266(GUCY1A1),ENSAPLG00020007185,ENSAPLG00020009387(CYGB),ENSAPLG00020012390(PXDN),ENSAPLG00020013726,ENSAPLG00020015037(PTGS1),ENSAPLG00020016088(CYP24A1),ENSAPLG00020016548,ENSAPLG00020017978(MB)
CC	GO:0000152	nuclear ubiquitin ligase complex	3	0	3	12	0.339775	0.717488	ENSAPLG00020004831,ENSAPLG00020006876(ANAPC16),ENSAPLG00020009212(CDC23)	-
CC	GO:0098552	side of membrane	2	1	3	12	0.339775	0.717488	ENSAPLG00020002741(GNGT2),ENSAPLG00020007218(GNG5)	ENSAPLG00020008176(GNG10)
BP	GO:0001932	regulation of protein phosphorylation	5	4	9	44	0.340475	0.717488	ENSAPLG00020001778(CNPPD1),ENSAPLG00020004147(PRKAG3),ENSAPLG00020005917(TNIP1),ENSAPLG00020016796,ENSAPLG00020017791	ENSAPLG00020007034(PKIA),ENSAPLG00020012890,ENSAPLG00020012892,ENSAPLG00020013283(PKIB)
BP	GO:0010647	positive regulation of cell communication	2	7	9	44	0.340475	0.717488	ENSAPLG00020013414(PANX3),ENSAPLG00020017471(LURAP1)	ENSAPLG00020004204(PANX1),ENSAPLG00020005376(RSPO3),ENSAPLG00020005502,ENSAPLG00020005524,ENSAPLG00020012743(AKAP12),ENSAPLG00020015509(RWDD3),ENSAPLG00020016196(SEC13)
BP	GO:0023056	positive regulation of signaling	2	7	9	44	0.340475	0.717488	ENSAPLG00020013414(PANX3),ENSAPLG00020017471(LURAP1)	ENSAPLG00020004204(PANX1),ENSAPLG00020005376(RSPO3),ENSAPLG00020005502,ENSAPLG00020005524,ENSAPLG00020012743(AKAP12),ENSAPLG00020015509(RWDD3),ENSAPLG00020016196(SEC13)
BP	GO:0001503	ossification	2	1	3	12	0.341371	0.717488	ENSAPLG00020002173(SLC26A2),ENSAPLG00020011049(TMEM119)	ENSAPLG00020018415(OMD)
BP	GO:0006879	cellular iron ion homeostasis	0	3	3	12	0.341371	0.717488	-	ENSAPLG00020004337,ENSAPLG00020009561,ENSAPLG00020009579(ACO1)
BP	GO:0017148	negative regulation of translation	2	1	3	12	0.341371	0.717488	ENSAPLG00020009244,ENSAPLG00020015253	ENSAPLG00020011405(PAIP2B)
BP	GO:0022604	regulation of cell morphogenesis	1	2	3	12	0.341371	0.717488	ENSAPLG00020013967(FMNL3)	ENSAPLG00020015556(PALMD),ENSAPLG00020017187(DPYSL2)
BP	GO:0034249	negative regulation of cellular amide metabolic process	2	1	3	12	0.341371	0.717488	ENSAPLG00020009244,ENSAPLG00020015253	ENSAPLG00020011405(PAIP2B)
BP	GO:0046717	acid secretion	2	1	3	12	0.341371	0.717488	ENSAPLG00020006630(PLA2G1B),ENSAPLG00020007203	ENSAPLG00020006304(SLC26A7)
BP	GO:0051017	actin filament bundle assembly	3	0	3	12	0.341371	0.717488	ENSAPLG00020005374(FHOD1),ENSAPLG00020005650,ENSAPLG00020014740(PLS1)	-
BP	GO:0090305	nucleic acid phosphodiester bond hydrolysis	3	0	3	12	0.341371	0.717488	ENSAPLG00020008636(NOB1),ENSAPLG00020016133(SPO11),ENSAPLG00020016221(EDC3)	-
BP	GO:1903046	meiotic cell cycle process	3	0	3	12	0.341371	0.717488	ENSAPLG00020007338(DMC1),ENSAPLG00020009817(TERB1),ENSAPLG00020017068(SPATA22)	-
MF	GO:0016627	oxidoreductase activity, acting on the CH-CH group of donors	3	4	7	33	0.341522	0.717488	ENSAPLG00020001350(SRD5A1),ENSAPLG00020006479(ACADS),ENSAPLG00020008735	ENSAPLG00020002449(ACOX2),ENSAPLG00020006251(ACADL),ENSAPLG00020009942(ACOX3),ENSAPLG00020011270(SRD5A2)
MF	GO:0035639	purine ribonucleoside triphosphate binding	127	93	220	1240	0.341629	0.717488	ENSAPLG00020000126(WEE2),ENSAPLG00020000286(MMAA),ENSAPLG00020000465(DNAJC27),ENSAPLG00020000609,ENSAPLG00020000849(ABCG1),ENSAPLG00020001090(PRAG1),ENSAPLG00020001200(GRK2),ENSAPLG00020001339(MASTL),ENSAPLG00020001383(PAK1),ENSAPLG00020001445(UCK2),ENSAPLG00020001553(MCM3),ENSAPLG00020001591,ENSAPLG00020001882(DNAH5),ENSAPLG00020001917(YARS2),ENSAPLG00020002005(DALRD3),ENSAPLG00020002467(MSH4),E…	ENSAPLG00020000069(PRKCQ),ENSAPLG00020000075(MYLK4),ENSAPLG00020000419(ABCE1),ENSAPLG00020000537(RAB39A),ENSAPLG00020000538(ARL5B),ENSAPLG00020000702(SRP54),ENSAPLG00020000970(EPHB1),ENSAPLG00020001413(YME1L1),ENSAPLG00020001752,ENSAPLG00020001850(GART),ENSAPLG00020001857(SEPTIN10),ENSAPLG00020001970,ENSAPLG00020002004(LONP2),ENSAPLG00020002105(DCLK1),ENSAPLG00020002168(RAB4A),ENSAPLG00020002411,…
CC	GO:0000178	exosome (RNase complex)	2	0	2	7	0.343825	0.717488	ENSAPLG00020000306(ZFC3H1),ENSAPLG00020006157(EXOSC1)	-
CC	GO:0005849	mRNA cleavage factor complex	2	0	2	7	0.343825	0.717488	ENSAPLG00020009918(CSTF2),ENSAPLG00020014636(CLP1)	-
CC	GO:0032040	small-subunit processome	2	0	2	7	0.343825	0.717488	ENSAPLG00020012762(FCF1),ENSAPLG00020017889	-
CC	GO:0035267	NuA4 histone acetyltransferase complex	1	1	2	7	0.343825	0.717488	ENSAPLG00020017095(DMAP1)	ENSAPLG00020010982(MORF4L1)
CC	GO:1905348	endonuclease complex	2	0	2	7	0.343825	0.717488	ENSAPLG00020005551(EME1),ENSAPLG00020008020(TARBP2)	-
MF	GO:0004675	transmembrane receptor protein serine/threonine kinase activity	1	2	3	12	0.344952	0.717488	ENSAPLG00020012464(ACVR1C)	ENSAPLG00020006202,ENSAPLG00020011822(ACVR2A)
MF	GO:0009982	pseudouridine synthase activity	3	0	3	12	0.344952	0.717488	ENSAPLG00020001089(RPUSD2),ENSAPLG00020013415(PUS3),ENSAPLG00020014724	-
MF	GO:0016645	oxidoreductase activity, acting on the CH-NH group of donors	1	2	3	12	0.344952	0.717488	ENSAPLG00020000130(PYCR3)	ENSAPLG00020004871,ENSAPLG00020018036(ALDH1L2)
BP	GO:0000097	sulfur amino acid biosynthetic process	0	2	2	7	0.345067	0.717488	-	ENSAPLG00020005118(ADI1),ENSAPLG00020007653
BP	GO:0001959	regulation of cytokine-mediated signaling pathway	2	0	2	7	0.345067	0.717488	ENSAPLG00020011279(SOCS1),ENSAPLG00020017111	-
BP	GO:0002683	negative regulation of immune system process	1	1	2	7	0.345067	0.717488	ENSAPLG00020005489(GPATCH3)	ENSAPLG00020006944(PAG1)
BP	GO:0006006	glucose metabolic process	0	2	2	7	0.345067	0.717488	-	ENSAPLG00020005147(GPI),ENSAPLG00020016277(FAM3C)
BP	GO:0006635	fatty acid beta-oxidation	0	2	2	7	0.345067	0.717488	-	ENSAPLG00020002449(ACOX2),ENSAPLG00020009942(ACOX3)
BP	GO:0006690	icosanoid metabolic process	1	1	2	7	0.345067	0.717488	ENSAPLG00020017737	ENSAPLG00020015037(PTGS1)
BP	GO:0006739	NADP metabolic process	1	1	2	7	0.345067	0.717488	ENSAPLG00020004131(PGLS)	ENSAPLG00020005510(RPIA)
BP	GO:0006760	folic acid-containing compound metabolic process	1	1	2	7	0.345067	0.717488	ENSAPLG00020013331	ENSAPLG00020018036(ALDH1L2)
BP	GO:0007507	heart development	0	2	2	7	0.345067	0.717488	-	ENSAPLG00020006270,ENSAPLG00020013265(GJA1)
BP	GO:0008277	regulation of G protein-coupled receptor signaling pathway	0	2	2	7	0.345067	0.717488	-	ENSAPLG00020005511(RGS10),ENSAPLG00020011933(RAMP3)
BP	GO:0009408	response to heat	2	0	2	7	0.345067	0.717488	ENSAPLG00020009767(DNAJA1),ENSAPLG00020015709(DNAJA4)	-
BP	GO:0019395	fatty acid oxidation	0	2	2	7	0.345067	0.717488	-	ENSAPLG00020002449(ACOX2),ENSAPLG00020009942(ACOX3)
BP	GO:0019722	calcium-mediated signaling	0	2	2	7	0.345067	0.717488	-	ENSAPLG00020000139(RCAN2),ENSAPLG00020004855(RCAN1)
BP	GO:0032102	negative regulation of response to external stimulus	1	1	2	7	0.345067	0.717488	ENSAPLG00020005489(GPATCH3)	ENSAPLG00020015462(PROS1)
BP	GO:0034440	lipid oxidation	0	2	2	7	0.345067	0.717488	-	ENSAPLG00020002449(ACOX2),ENSAPLG00020009942(ACOX3)
BP	GO:0044273	sulfur compound catabolic process	0	2	2	7	0.345067	0.717488	-	ENSAPLG00020000441(CHAC1),ENSAPLG00020002057
BP	GO:0046148	pigment biosynthetic process	1	1	2	7	0.345067	0.717488	ENSAPLG00020006333(APRT)	ENSAPLG00020001850(GART)
BP	GO:0050729	positive regulation of inflammatory response	2	0	2	7	0.345067	0.717488	ENSAPLG00020004409(TLR2),ENSAPLG00020012724	-
BP	GO:0051047	positive regulation of secretion	1	1	2	7	0.345067	0.717488	ENSAPLG00020013414(PANX3)	ENSAPLG00020004204(PANX1)
BP	GO:0051051	negative regulation of transport	1	1	2	7	0.345067	0.717488	ENSAPLG00020008852(CBARP)	ENSAPLG00020006047(GEM)
BP	GO:0051222	positive regulation of protein transport	1	1	2	7	0.345067	0.717488	ENSAPLG00020013414(PANX3)	ENSAPLG00020004204(PANX1)
BP	GO:0060759	regulation of response to cytokine stimulus	2	0	2	7	0.345067	0.717488	ENSAPLG00020011279(SOCS1),ENSAPLG00020017111	-
BP	GO:0071621	granulocyte chemotaxis	2	0	2	7	0.345067	0.717488	ENSAPLG00020005174,ENSAPLG00020011064	-
BP	GO:0097530	granulocyte migration	2	0	2	7	0.345067	0.717488	ENSAPLG00020005174,ENSAPLG00020011064	-
BP	GO:1904951	positive regulation of establishment of protein localization	1	1	2	7	0.345067	0.717488	ENSAPLG00020013414(PANX3)	ENSAPLG00020004204(PANX1)
MF	GO:0022804	active transmembrane transporter activity	17	11	28	149	0.345643	0.718264	ENSAPLG00020002139,ENSAPLG00020002173(SLC26A2),ENSAPLG00020003766,ENSAPLG00020003953,ENSAPLG00020003961,ENSAPLG00020004797(SLC6A12),ENSAPLG00020004809(SLC6A13),ENSAPLG00020006615(TAP1),ENSAPLG00020006670,ENSAPLG00020006763(MFSD2A),ENSAPLG00020007013,ENSAPLG00020010772(SLC26A9),ENSAPLG00020011907,ENSAPLG00020016951(TIMM17A),ENSAPLG00020017028,ENSAPLG00020017086(ATP12A),ENSAPLG00020017609	ENSAPLG00020003782(SLC16A2),ENSAPLG00020004128(SLC8A3),ENSAPLG00020004135(SLC26A1),ENSAPLG00020006304(SLC26A7),ENSAPLG00020007386(ABCC9),ENSAPLG00020009391(SLC1A3),ENSAPLG00020013554,ENSAPLG00020013651,ENSAPLG00020013701,ENSAPLG00020014412(SLC4A8),ENSAPLG00020016370(SLC6A2)
MF	GO:0003707	steroid hormone receptor activity	3	6	9	44	0.347173	0.719529	ENSAPLG00020002572,ENSAPLG00020003724(RORC),ENSAPLG00020008054(VDR)	ENSAPLG00020002664(AR),ENSAPLG00020005554(NR5A2),ENSAPLG00020007558,ENSAPLG00020013603(NR3C1),ENSAPLG00020014265(NR2F2),ENSAPLG00020014876
BP	GO:0002790	peptide secretion	3	3	6	28	0.347672	0.719529	ENSAPLG00020004409(TLR2),ENSAPLG00020012724,ENSAPLG00020013414(PANX3)	ENSAPLG00020004204(PANX1),ENSAPLG00020009374(ERP29),ENSAPLG00020009421(SYT9)
MF	GO:0003725	double-stranded RNA binding	2	0	2	7	0.347877	0.719529	ENSAPLG00020008020(TARBP2),ENSAPLG00020015795(OASL)	-
MF	GO:0004953	icosanoid receptor activity	2	0	2	7	0.347877	0.719529	ENSAPLG00020017348,ENSAPLG00020017349(PTGER2)	-
MF	GO:0008175	tRNA methyltransferase activity	2	0	2	7	0.347877	0.719529	ENSAPLG00020014159,ENSAPLG00020017995(TRMT61B)	-
MF	GO:0015020	glucuronosyltransferase activity	0	2	2	7	0.347877	0.719529	-	ENSAPLG00020007009,ENSAPLG00020014811(B3GAT2)
MF	GO:0043178	alcohol binding	1	1	2	7	0.347877	0.719529	ENSAPLG00020008986(STAR)	ENSAPLG00020013184(PLCL1)
MF	GO:0045125	bioactive lipid receptor activity	1	1	2	7	0.347877	0.719529	ENSAPLG00020014715	ENSAPLG00020002341(S1PR3)
CC	GO:0005911	cell-cell junction	7	5	12	61	0.349622	0.722716	ENSAPLG00020001847(PKP3),ENSAPLG00020004496(CLDN5),ENSAPLG00020008456,ENSAPLG00020009133(CLDN19),ENSAPLG00020009136,ENSAPLG00020009476(MARVELD2),ENSAPLG00020013352(GJA9)	ENSAPLG00020009302(GJD4),ENSAPLG00020013265(GJA1),ENSAPLG00020014215(EPB41L3),ENSAPLG00020015598(GJA5),ENSAPLG00020017613
CC	GO:0031982	vesicle	5	12	17	89	0.35322	0.729726	ENSAPLG00020002672,ENSAPLG00020002759(SYPL1),ENSAPLG00020003853,ENSAPLG00020006650(VPS25),ENSAPLG00020007427(CHMP1A)	ENSAPLG00020004346,ENSAPLG00020004435,ENSAPLG00020004787(CLTCL1),ENSAPLG00020005294(VOPP1),ENSAPLG00020006738(SCG2),ENSAPLG00020007259(CHGA),ENSAPLG00020009280(CHGB),ENSAPLG00020012929(RAB32),ENSAPLG00020013073(SYNPR),ENSAPLG00020013688(SEC23A),ENSAPLG00020016196(SEC13),ENSAPLG00020017562(SCG5)
MF	GO:0070011	peptidase activity, acting on L-amino acid peptides	24	50	74	410	0.360674	0.743243	ENSAPLG00020000820(TMPRSS3),ENSAPLG00020003764,ENSAPLG00020004000(ADAM20),ENSAPLG00020004523(USP36),ENSAPLG00020004694(ASTL),ENSAPLG00020005136,ENSAPLG00020005827(SENP8),ENSAPLG00020006127,ENSAPLG00020007195(F11),ENSAPLG00020007468(CASP7),ENSAPLG00020008044(ADAM8),ENSAPLG00020008210(SENP1),ENSAPLG00020008440(CFD),ENSAPLG00020008478(METAP1D),ENSAPLG00020008486,ENSAPLG00020009095(CAPN11),ENSAPLG000…	ENSAPLG00020000747(TRHDE),ENSAPLG00020000851(TLL1),ENSAPLG00020000860(CPE),ENSAPLG00020001394(CTSB),ENSAPLG00020001413(YME1L1),ENSAPLG00020002004(LONP2),ENSAPLG00020002057,ENSAPLG00020002412,ENSAPLG00020002717(MMP27),ENSAPLG00020002907(AGBL1),ENSAPLG00020004010,ENSAPLG00020004039(CPQ),ENSAPLG00020004307(LVRN),ENSAPLG00020004605(PRSS23),ENSAPLG00020005033,ENSAPLG00020005236(ADAMTS20),ENSAPLG000200…
BP	GO:0006694	steroid biosynthetic process	3	2	5	23	0.360812	0.743243	ENSAPLG00020008733,ENSAPLG00020008821,ENSAPLG00020008986(STAR)	ENSAPLG00020008091,ENSAPLG00020013563(SQLE)
BP	GO:0007009	plasma membrane organization	2	3	5	23	0.360812	0.743243	ENSAPLG00020007856(BAIAP2L2),ENSAPLG00020016452(CAV2)	ENSAPLG00020013206(NDRG1),ENSAPLG00020013566(MTSS1),ENSAPLG00020016152(CAV3)
BP	GO:0045321	leukocyte activation	3	2	5	23	0.360812	0.743243	ENSAPLG00020005174,ENSAPLG00020011064,ENSAPLG00020016093	ENSAPLG00020006944(PAG1),ENSAPLG00020013206(NDRG1)
BP	GO:0051261	protein depolymerization	1	4	5	23	0.360812	0.743243	ENSAPLG00020016952(LMOD1)	ENSAPLG00020009634(TMOD1),ENSAPLG00020014493(GSN),ENSAPLG00020016218(LMOD2),ENSAPLG00020017666(CFL2)
MF	GO:0008757	S-adenosylmethionine-dependent methyltransferase activity	5	5	10	50	0.361072	0.743346	ENSAPLG00020007585,ENSAPLG00020010302(ICMT),ENSAPLG00020013249(FTSJ3),ENSAPLG00020014159,ENSAPLG00020017995(TRMT61B)	ENSAPLG00020002724(SETD7),ENSAPLG00020004304(COMT),ENSAPLG00020005430(CAMKMT),ENSAPLG00020012505(PCMTD2),ENSAPLG00020013802(PCMTD1)
MF	GO:0005253	anion channel activity	2	3	5	23	0.365764	0.751259	ENSAPLG00020000733(CLCN1),ENSAPLG00020010772(SLC26A9)	ENSAPLG00020014290,ENSAPLG00020016558(GLRA2),ENSAPLG00020017292(VDAC1)
MF	GO:0008009	chemokine activity	4	1	5	23	0.365764	0.751259	ENSAPLG00020005174,ENSAPLG00020011064,ENSAPLG00020013298,ENSAPLG00020016376	ENSAPLG00020016449
MF	GO:0016866	intramolecular transferase activity	4	1	5	23	0.365764	0.751259	ENSAPLG00020001089(RPUSD2),ENSAPLG00020003110(PMM1),ENSAPLG00020013415(PUS3),ENSAPLG00020014724	ENSAPLG00020009213(PGM5)
MF	GO:0042379	chemokine receptor binding	4	1	5	23	0.365764	0.751259	ENSAPLG00020005174,ENSAPLG00020011064,ENSAPLG00020013298,ENSAPLG00020016376	ENSAPLG00020016449
MF	GO:0140096	catalytic activity, acting on a protein	94	125	219	1239	0.365996	0.7513	ENSAPLG00020000126(WEE2),ENSAPLG00020000306(ZFC3H1),ENSAPLG00020000363(AIP),ENSAPLG00020000609,ENSAPLG00020000820(TMPRSS3),ENSAPLG00020001090(PRAG1),ENSAPLG00020001147(DUSP8),ENSAPLG00020001200(GRK2),ENSAPLG00020001339(MASTL),ENSAPLG00020001383(PAK1),ENSAPLG00020001591,ENSAPLG00020002347(RABGGTB),ENSAPLG00020002580,ENSAPLG00020002607(TBRG4),ENSAPLG00020003764,ENSAPLG00020003817(RSKR),ENSAPLG00020…	ENSAPLG00020000069(PRKCQ),ENSAPLG00020000075(MYLK4),ENSAPLG00020000747(TRHDE),ENSAPLG00020000811(FKBP14),ENSAPLG00020000851(TLL1),ENSAPLG00020000860(CPE),ENSAPLG00020000970(EPHB1),ENSAPLG00020001328(CTDSPL),ENSAPLG00020001394(CTSB),ENSAPLG00020001413(YME1L1),ENSAPLG00020001865(FGL2),ENSAPLG00020001970,ENSAPLG00020002004(LONP2),ENSAPLG00020002057,ENSAPLG00020002105(DCLK1),ENSAPLG00020002308(OTUD7A…
BP	GO:0045935	positive regulation of nucleobase-containing compound metabolic process	5	4	9	45	0.366673	0.752253	ENSAPLG00020005842(GATA6),ENSAPLG00020008864,ENSAPLG00020011144(REL),ENSAPLG00020014872,ENSAPLG00020015676(TFEB)	ENSAPLG00020001826(MEOX2),ENSAPLG00020009889(MEF2C),ENSAPLG00020014921(CREB3L1),ENSAPLG00020015940(TP53INP2)
MF	GO:0030594	neurotransmitter receptor activity	3	10	13	67	0.371737	0.756845	ENSAPLG00020000837(DRD4),ENSAPLG00020006595(GPR156),ENSAPLG00020008579(GRIN3B)	ENSAPLG00020005618(CHRNA1),ENSAPLG00020005638(GRIA3),ENSAPLG00020007252(CHRNG),ENSAPLG00020008929(GRIN2C),ENSAPLG00020009308(OPRM1),ENSAPLG00020010885(GRIK3),ENSAPLG00020013730,ENSAPLG00020015721(CHRNA3),ENSAPLG00020016558(GLRA2),ENSAPLG00020017141(GLRA4)
MF	GO:0017076	purine nucleotide binding	130	94	224	1269	0.372937	0.756845	ENSAPLG00020000126(WEE2),ENSAPLG00020000286(MMAA),ENSAPLG00020000465(DNAJC27),ENSAPLG00020000609,ENSAPLG00020000849(ABCG1),ENSAPLG00020001090(PRAG1),ENSAPLG00020001200(GRK2),ENSAPLG00020001339(MASTL),ENSAPLG00020001383(PAK1),ENSAPLG00020001445(UCK2),ENSAPLG00020001553(MCM3),ENSAPLG00020001591,ENSAPLG00020001882(DNAH5),ENSAPLG00020001917(YARS2),ENSAPLG00020002005(DALRD3),ENSAPLG00020002467(MSH4),E…	ENSAPLG00020000069(PRKCQ),ENSAPLG00020000075(MYLK4),ENSAPLG00020000419(ABCE1),ENSAPLG00020000537(RAB39A),ENSAPLG00020000538(ARL5B),ENSAPLG00020000702(SRP54),ENSAPLG00020000970(EPHB1),ENSAPLG00020001413(YME1L1),ENSAPLG00020001752,ENSAPLG00020001850(GART),ENSAPLG00020001857(SEPTIN10),ENSAPLG00020001970,ENSAPLG00020002004(LONP2),ENSAPLG00020002105(DCLK1),ENSAPLG00020002168(RAB4A),ENSAPLG00020002411,…
CC	GO:0010008	endosome membrane	4	0	4	18	0.373523	0.756845	ENSAPLG00020002672,ENSAPLG00020003853,ENSAPLG00020006650(VPS25),ENSAPLG00020007427(CHMP1A)	-
MF	GO:0042578	phosphoric ester hydrolase activity	15	27	42	230	0.374484	0.756845	ENSAPLG00020001147(DUSP8),ENSAPLG00020004323(PLCD4),ENSAPLG00020004594(PGP),ENSAPLG00020005233(DUSP12),ENSAPLG00020006220(SMPD4),ENSAPLG00020006739(DUSP1),ENSAPLG00020007088(PTPMT1),ENSAPLG00020007422(PTPN23),ENSAPLG00020008144(PDXP),ENSAPLG00020008241(DUSP5),ENSAPLG00020011183(DUSP11),ENSAPLG00020011641(CDC25A),ENSAPLG00020016696(DUSP6),ENSAPLG00020017364(ILKAP),ENSAPLG00020017440	ENSAPLG00020001207(ENPP2),ENSAPLG00020001328(CTDSPL),ENSAPLG00020002764(PTPRG),ENSAPLG00020003195,ENSAPLG00020004264(FABP2),ENSAPLG00020005019(PLPP4),ENSAPLG00020007096,ENSAPLG00020007945(PTPRS),ENSAPLG00020008003(ENPP6),ENSAPLG00020008753(DUSP26),ENSAPLG00020009646,ENSAPLG00020010374(DUSP22),ENSAPLG00020010378(PLCB4),ENSAPLG00020010428(EYA2),ENSAPLG00020011703(PTP4A2),ENSAPLG00020012777(PTPRU),E…
MF	GO:0005506	iron ion binding	8	10	18	95	0.375238	0.756845	ENSAPLG00020003658(CYP2W1),ENSAPLG00020007604(FAXDC2),ENSAPLG00020008630,ENSAPLG00020009541,ENSAPLG00020011047(ISCU),ENSAPLG00020013723,ENSAPLG00020014157(CYP27B1),ENSAPLG00020016226	ENSAPLG00020000694(TPH2),ENSAPLG00020007185,ENSAPLG00020009387(CYGB),ENSAPLG00020009561,ENSAPLG00020011157(NFU1),ENSAPLG00020012208(PLOD1),ENSAPLG00020013726,ENSAPLG00020016088(CYP24A1),ENSAPLG00020016548,ENSAPLG00020018093(PAH)
MF	GO:0015276	ligand-gated ion channel activity	2	16	18	95	0.375238	0.756845	ENSAPLG00020008579(GRIN3B),ENSAPLG00020017302	ENSAPLG00020001461(GABRA5),ENSAPLG00020001513(CNGA3),ENSAPLG00020003323(SCNN1B),ENSAPLG00020003394(KCNJ2),ENSAPLG00020005583(KCNJ6),ENSAPLG00020005618(CHRNA1),ENSAPLG00020005638(GRIA3),ENSAPLG00020007252(CHRNG),ENSAPLG00020007371(KCNJ8),ENSAPLG00020008929(GRIN2C),ENSAPLG00020010885(GRIK3),ENSAPLG00020013730,ENSAPLG00020015454(GABRG2),ENSAPLG00020015721(CHRNA3),ENSAPLG00020016558(GLRA2),ENSAPLG000…
MF	GO:0022834	ligand-gated channel activity	2	16	18	95	0.375238	0.756845	ENSAPLG00020008579(GRIN3B),ENSAPLG00020017302	ENSAPLG00020001461(GABRA5),ENSAPLG00020001513(CNGA3),ENSAPLG00020003323(SCNN1B),ENSAPLG00020003394(KCNJ2),ENSAPLG00020005583(KCNJ6),ENSAPLG00020005618(CHRNA1),ENSAPLG00020005638(GRIA3),ENSAPLG00020007252(CHRNG),ENSAPLG00020007371(KCNJ8),ENSAPLG00020008929(GRIN2C),ENSAPLG00020010885(GRIK3),ENSAPLG00020013730,ENSAPLG00020015454(GABRG2),ENSAPLG00020015721(CHRNA3),ENSAPLG00020016558(GLRA2),ENSAPLG000…
BP	GO:0006796	phosphate-containing compound metabolic process	75	82	157	891	0.37549	0.756845	ENSAPLG00020000126(WEE2),ENSAPLG00020000609,ENSAPLG00020001090(PRAG1),ENSAPLG00020001147(DUSP8),ENSAPLG00020001200(GRK2),ENSAPLG00020001212,ENSAPLG00020001225,ENSAPLG00020001315,ENSAPLG00020001339(MASTL),ENSAPLG00020001342,ENSAPLG00020001364,ENSAPLG00020001383(PAK1),ENSAPLG00020001591,ENSAPLG00020001602,ENSAPLG00020001778(CNPPD1),ENSAPLG00020003817(RSKR),ENSAPLG00020004006(GPD1),ENSAPLG0002000413…	ENSAPLG00020000069(PRKCQ),ENSAPLG00020000075(MYLK4),ENSAPLG00020000970(EPHB1),ENSAPLG00020001850(GART),ENSAPLG00020001970,ENSAPLG00020002105(DCLK1),ENSAPLG00020002411,ENSAPLG00020002552(TPI1),ENSAPLG00020002702(NEK6),ENSAPLG00020002764(PTPRG),ENSAPLG00020002857(NTRK3),ENSAPLG00020003091(CAMK4),ENSAPLG00020003121(ACSS1),ENSAPLG00020003406(MAP2K6),ENSAPLG00020003863(ALDOC),ENSAPLG00020003870(STK3),…
BP	GO:0002253	activation of immune response	1	3	4	18	0.3755	0.756845	ENSAPLG00020008440(CFD)	ENSAPLG00020009558(C7),ENSAPLG00020016514(C1QB),ENSAPLG00020016518(C1QA)
BP	GO:0006473	protein acetylation	4	0	4	18	0.3755	0.756845	ENSAPLG00020003407(ING4),ENSAPLG00020009463(TADA2B),ENSAPLG00020017095(DMAP1),ENSAPLG00020017376(ING5)	-
BP	GO:0014070	response to organic cyclic compound	1	3	4	18	0.3755	0.756845	ENSAPLG00020000837(DRD4)	ENSAPLG00020002664(AR),ENSAPLG00020006192(NSG2),ENSAPLG00020013603(NR3C1)
BP	GO:0072528	pyrimidine-containing compound biosynthetic process	1	3	4	18	0.3755	0.756845	ENSAPLG00020008735	ENSAPLG00020011881(TPK1),ENSAPLG00020016966(TYMS),ENSAPLG00020017374(DTYMK)
BP	GO:2000145	regulation of cell motility	0	4	4	18	0.3755	0.756845	-	ENSAPLG00020001207(ENPP2),ENSAPLG00020005972(LAMA2),ENSAPLG00020008997(LAMA4),ENSAPLG00020013972(LAMA1)
BP	GO:0031399	regulation of protein modification process	6	6	12	62	0.375709	0.756845	ENSAPLG00020001778(CNPPD1),ENSAPLG00020004147(PRKAG3),ENSAPLG00020005917(TNIP1),ENSAPLG00020009463(TADA2B),ENSAPLG00020016796,ENSAPLG00020017791	ENSAPLG00020002936(KLHL40),ENSAPLG00020007034(PKIA),ENSAPLG00020012890,ENSAPLG00020012892,ENSAPLG00020013283(PKIB),ENSAPLG00020015509(RWDD3)
BP	GO:0051188	cofactor biosynthetic process	4	8	12	62	0.375709	0.756845	ENSAPLG00020009377(MAT2A),ENSAPLG00020011047(ISCU),ENSAPLG00020011156(NUBP1),ENSAPLG00020017199(UROD)	ENSAPLG00020003121(ACSS1),ENSAPLG00020003200(PTS),ENSAPLG00020004191,ENSAPLG00020006380(PCBD1),ENSAPLG00020011157(NFU1),ENSAPLG00020011881(TPK1),ENSAPLG00020014371,ENSAPLG00020017583(PCBD2)
BP	GO:0007178	transmembrane receptor protein serine/threonine kinase signaling pathway	1	7	8	40	0.380741	0.756845	ENSAPLG00020012464(ACVR1C)	ENSAPLG00020005502,ENSAPLG00020005524,ENSAPLG00020006202,ENSAPLG00020009735(HJV),ENSAPLG00020011822(ACVR2A),ENSAPLG00020013772(NOG),ENSAPLG00020017606(SMAD5)
MF	GO:0008092	cytoskeletal protein binding	21	32	53	293	0.381828	0.756845	ENSAPLG00020000099(TPPP),ENSAPLG00020002815,ENSAPLG00020003232,ENSAPLG00020003965(CEP57),ENSAPLG00020004494,ENSAPLG00020005650,ENSAPLG00020005973(KIF6),ENSAPLG00020008501(KIFC3),ENSAPLG00020008615(LZTS1),ENSAPLG00020008949(ENC1),ENSAPLG00020012220(FRMD7),ENSAPLG00020013967(FMNL3),ENSAPLG00020014740(PLS1),ENSAPLG00020015240,ENSAPLG00020015378(MAPRE3),ENSAPLG00020015393,ENSAPLG00020015394,ENSAPLG00…	ENSAPLG00020002414(ANXA2),ENSAPLG00020004454(SPTB),ENSAPLG00020005599(CTNNA2),ENSAPLG00020005701,ENSAPLG00020006001,ENSAPLG00020006520(EVL),ENSAPLG00020007494(NRAP),ENSAPLG00020008428(SVIL),ENSAPLG00020008868(GAS2),ENSAPLG00020009206,ENSAPLG00020009379(FRMD3),ENSAPLG00020009634(TMOD1),ENSAPLG00020009861(ABLIM2),ENSAPLG00020009937(RFLNA),ENSAPLG00020010659,ENSAPLG00020011258(RDX),ENSAPLG0002001203…
MF	GO:0030546	signaling receptor activator activity	13	20	33	180	0.385381	0.756845	ENSAPLG00020003666,ENSAPLG00020004948(FGF4),ENSAPLG00020005174,ENSAPLG00020006723(GPHB5),ENSAPLG00020007183(PDGFB),ENSAPLG00020009045(LIF),ENSAPLG00020011064,ENSAPLG00020013298,ENSAPLG00020013867(INHBB),ENSAPLG00020015007(AMH),ENSAPLG00020016193(GHRL),ENSAPLG00020016376,ENSAPLG00020017111	ENSAPLG00020000797(PDGFD),ENSAPLG00020001281(IGF2),ENSAPLG00020001283(NPY),ENSAPLG00020001856(PTN),ENSAPLG00020002575(GDF5),ENSAPLG00020003640(FGF2),ENSAPLG00020003924(PDGFC),ENSAPLG00020004515(FGF7),ENSAPLG00020006766(FGF14),ENSAPLG00020008330(TGFB2),ENSAPLG00020008431(IL17D),ENSAPLG00020009944(FGF13),ENSAPLG00020011690(tgf-beta3),ENSAPLG00020011975(SST),ENSAPLG00020012088(FGF12),ENSAPLG00020012…
MF	GO:0048018	receptor ligand activity	13	20	33	180	0.385381	0.756845	ENSAPLG00020003666,ENSAPLG00020004948(FGF4),ENSAPLG00020005174,ENSAPLG00020006723(GPHB5),ENSAPLG00020007183(PDGFB),ENSAPLG00020009045(LIF),ENSAPLG00020011064,ENSAPLG00020013298,ENSAPLG00020013867(INHBB),ENSAPLG00020015007(AMH),ENSAPLG00020016193(GHRL),ENSAPLG00020016376,ENSAPLG00020017111	ENSAPLG00020000797(PDGFD),ENSAPLG00020001281(IGF2),ENSAPLG00020001283(NPY),ENSAPLG00020001856(PTN),ENSAPLG00020002575(GDF5),ENSAPLG00020003640(FGF2),ENSAPLG00020003924(PDGFC),ENSAPLG00020004515(FGF7),ENSAPLG00020006766(FGF14),ENSAPLG00020008330(TGFB2),ENSAPLG00020008431(IL17D),ENSAPLG00020009944(FGF13),ENSAPLG00020011690(tgf-beta3),ENSAPLG00020011975(SST),ENSAPLG00020012088(FGF12),ENSAPLG00020012…
MF	GO:0032555	purine ribonucleotide binding	128	94	222	1260	0.385871	0.756845	ENSAPLG00020000126(WEE2),ENSAPLG00020000286(MMAA),ENSAPLG00020000465(DNAJC27),ENSAPLG00020000609,ENSAPLG00020000849(ABCG1),ENSAPLG00020001090(PRAG1),ENSAPLG00020001200(GRK2),ENSAPLG00020001339(MASTL),ENSAPLG00020001383(PAK1),ENSAPLG00020001445(UCK2),ENSAPLG00020001553(MCM3),ENSAPLG00020001591,ENSAPLG00020001882(DNAH5),ENSAPLG00020001917(YARS2),ENSAPLG00020002005(DALRD3),ENSAPLG00020002467(MSH4),E…	ENSAPLG00020000069(PRKCQ),ENSAPLG00020000075(MYLK4),ENSAPLG00020000419(ABCE1),ENSAPLG00020000537(RAB39A),ENSAPLG00020000538(ARL5B),ENSAPLG00020000702(SRP54),ENSAPLG00020000970(EPHB1),ENSAPLG00020001413(YME1L1),ENSAPLG00020001752,ENSAPLG00020001850(GART),ENSAPLG00020001857(SEPTIN10),ENSAPLG00020001970,ENSAPLG00020002004(LONP2),ENSAPLG00020002105(DCLK1),ENSAPLG00020002168(RAB4A),ENSAPLG00020002411,…
MF	GO:0070851	growth factor receptor binding	2	4	6	29	0.386467	0.756845	ENSAPLG00020004948(FGF4),ENSAPLG00020017111	ENSAPLG00020000797(PDGFD),ENSAPLG00020003640(FGF2),ENSAPLG00020003924(PDGFC),ENSAPLG00020004515(FGF7)
BP	GO:0006468	protein phosphorylation	43	42	85	479	0.390545	0.756845	ENSAPLG00020000126(WEE2),ENSAPLG00020000609,ENSAPLG00020001090(PRAG1),ENSAPLG00020001200(GRK2),ENSAPLG00020001339(MASTL),ENSAPLG00020001383(PAK1),ENSAPLG00020001591,ENSAPLG00020001778(CNPPD1),ENSAPLG00020003817(RSKR),ENSAPLG00020004147(PRKAG3),ENSAPLG00020004653(FLT1),ENSAPLG00020005484(GRK6),ENSAPLG00020005911(STK16),ENSAPLG00020005917(TNIP1),ENSAPLG00020007436(CDK10),ENSAPLG00020007611(TEK),ENS…	ENSAPLG00020000069(PRKCQ),ENSAPLG00020000075(MYLK4),ENSAPLG00020000970(EPHB1),ENSAPLG00020001970,ENSAPLG00020002105(DCLK1),ENSAPLG00020002411,ENSAPLG00020002702(NEK6),ENSAPLG00020002857(NTRK3),ENSAPLG00020003091(CAMK4),ENSAPLG00020003406(MAP2K6),ENSAPLG00020003870(STK3),ENSAPLG00020004209(STK38),ENSAPLG00020004398(PRKCB),ENSAPLG00020004504(PRKCA),ENSAPLG00020004577,ENSAPLG00020006196(MYLK2),ENSAP…
MF	GO:0016491	oxidoreductase activity	30	56	86	482	0.391726	0.756845	ENSAPLG00020000099(TPPP),ENSAPLG00020000130(PYCR3),ENSAPLG00020001195(ADO),ENSAPLG00020001350(SRD5A1),ENSAPLG00020001892,ENSAPLG00020003051,ENSAPLG00020003658(CYP2W1),ENSAPLG00020004006(GPD1),ENSAPLG00020004237(HEPHL1),ENSAPLG00020006479(ACADS),ENSAPLG00020006500(DEGS2),ENSAPLG00020007481(F5),ENSAPLG00020007604(FAXDC2),ENSAPLG00020007983,ENSAPLG00020008630,ENSAPLG00020008733,ENSAPLG00020008735,EN…	ENSAPLG00020000694(TPH2),ENSAPLG00020001048(FMO3),ENSAPLG00020002449(ACOX2),ENSAPLG00020002792(CHDH),ENSAPLG00020003377(GPX8),ENSAPLG00020003617(SARDH),ENSAPLG00020003699(DBH),ENSAPLG00020003733(ALDH7A1),ENSAPLG00020003958(LOX),ENSAPLG00020004043(HSD17B4),ENSAPLG00020004337,ENSAPLG00020004871,ENSAPLG00020004999,ENSAPLG00020005118(ADI1),ENSAPLG00020006175,ENSAPLG00020006251(ACADL),ENSAPLG000200063…
BP	GO:0006672	ceramide metabolic process	2	1	3	13	0.392263	0.756845	ENSAPLG00020008185(ACER2),ENSAPLG00020008751(GBA2)	ENSAPLG00020018066(ORMDL3)
BP	GO:0009156	ribonucleoside monophosphate biosynthetic process	0	3	3	13	0.392263	0.756845	-	ENSAPLG00020001850(GART),ENSAPLG00020008126(AMPD3),ENSAPLG00020011235(PAICS)
BP	GO:0009161	ribonucleoside monophosphate metabolic process	0	3	3	13	0.392263	0.756845	-	ENSAPLG00020001850(GART),ENSAPLG00020008126(AMPD3),ENSAPLG00020011235(PAICS)
BP	GO:0032103	positive regulation of response to external stimulus	2	1	3	13	0.392263	0.756845	ENSAPLG00020004409(TLR2),ENSAPLG00020012724	ENSAPLG00020017628(COCH)
BP	GO:0043269	regulation of ion transport	2	1	3	13	0.392263	0.756845	ENSAPLG00020001470(SARAF),ENSAPLG00020008852(CBARP)	ENSAPLG00020006047(GEM)
BP	GO:0046916	cellular transition metal ion homeostasis	0	3	3	13	0.392263	0.756845	-	ENSAPLG00020004337,ENSAPLG00020009561,ENSAPLG00020009579(ACO1)
BP	GO:0065002	intracellular protein transmembrane transport	1	2	3	13	0.392263	0.756845	ENSAPLG00020012472(CHCHD4)	ENSAPLG00020008130(SEC63),ENSAPLG00020013360
BP	GO:0071806	protein transmembrane transport	1	2	3	13	0.392263	0.756845	ENSAPLG00020012472(CHCHD4)	ENSAPLG00020008130(SEC63),ENSAPLG00020013360
BP	GO:0090092	regulation of transmembrane receptor protein serine/threonine kinase signaling pathway	0	3	3	13	0.392263	0.756845	-	ENSAPLG00020005502,ENSAPLG00020005524,ENSAPLG00020013772(NOG)
MF	GO:0016874	ligase activity	9	9	18	96	0.393471	0.756845	ENSAPLG00020001917(YARS2),ENSAPLG00020002005(DALRD3),ENSAPLG00020003419(SAE1),ENSAPLG00020004032,ENSAPLG00020006593(LIG4),ENSAPLG00020010503(YARS1),ENSAPLG00020013192,ENSAPLG00020016039(MOCS3),ENSAPLG00020017907(MARS2)	ENSAPLG00020000467(ASNS),ENSAPLG00020001850(GART),ENSAPLG00020003121(ACSS1),ENSAPLG00020008059(EPRS1),ENSAPLG00020009155(TARS1),ENSAPLG00020009535(MCCC2),ENSAPLG00020009717(GLUL),ENSAPLG00020011235(PAICS),ENSAPLG00020015565(UCHL1)
BP	GO:0006793	phosphorus metabolic process	75	82	157	894	0.394121	0.756845	ENSAPLG00020000126(WEE2),ENSAPLG00020000609,ENSAPLG00020001090(PRAG1),ENSAPLG00020001147(DUSP8),ENSAPLG00020001200(GRK2),ENSAPLG00020001212,ENSAPLG00020001225,ENSAPLG00020001315,ENSAPLG00020001339(MASTL),ENSAPLG00020001342,ENSAPLG00020001364,ENSAPLG00020001383(PAK1),ENSAPLG00020001591,ENSAPLG00020001602,ENSAPLG00020001778(CNPPD1),ENSAPLG00020003817(RSKR),ENSAPLG00020004006(GPD1),ENSAPLG0002000413…	ENSAPLG00020000069(PRKCQ),ENSAPLG00020000075(MYLK4),ENSAPLG00020000970(EPHB1),ENSAPLG00020001850(GART),ENSAPLG00020001970,ENSAPLG00020002105(DCLK1),ENSAPLG00020002411,ENSAPLG00020002552(TPI1),ENSAPLG00020002702(NEK6),ENSAPLG00020002764(PTPRG),ENSAPLG00020002857(NTRK3),ENSAPLG00020003091(CAMK4),ENSAPLG00020003121(ACSS1),ENSAPLG00020003406(MAP2K6),ENSAPLG00020003863(ALDOC),ENSAPLG00020003870(STK3),…
MF	GO:0005496	steroid binding	1	2	3	13	0.396105	0.756845	ENSAPLG00020008986(STAR)	ENSAPLG00020002664(AR),ENSAPLG00020013603(NR3C1)
MF	GO:0008308	voltage-gated anion channel activity	1	2	3	13	0.396105	0.756845	ENSAPLG00020000733(CLCN1)	ENSAPLG00020014290,ENSAPLG00020017292(VDAC1)
MF	GO:0016709	oxidoreductase activity, acting on paired donors, with incorporation or reduction of molecular oxygen, NAD(P)H as one donor, and incorporation of one atom of oxygen	1	2	3	13	0.396105	0.756845	ENSAPLG00020012247(NOS2)	ENSAPLG00020001048(FMO3),ENSAPLG00020013563(SQLE)
MF	GO:0016712	oxidoreductase activity, acting on paired donors, with incorporation or reduction of molecular oxygen, reduced flavin or flavoprotein as one donor, and incorporation of one atom of oxygen	1	2	3	13	0.396105	0.756845	ENSAPLG00020016226	ENSAPLG00020013726,ENSAPLG00020016548
BP	GO:0010564	regulation of cell cycle process	6	1	7	35	0.396378	0.756845	ENSAPLG00020002288(TICRR),ENSAPLG00020009212(CDC23),ENSAPLG00020009250(MAD2L1BP),ENSAPLG00020009820(AURKB),ENSAPLG00020011641(CDC25A),ENSAPLG00020017791	ENSAPLG00020001633
BP	GO:0018205	peptidyl-lysine modification	5	2	7	35	0.396378	0.756845	ENSAPLG00020003407(ING4),ENSAPLG00020007983,ENSAPLG00020009463(TADA2B),ENSAPLG00020017095(DMAP1),ENSAPLG00020017376(ING5)	ENSAPLG00020002724(SETD7),ENSAPLG00020015509(RWDD3)
BP	GO:0016310	phosphorylation	46	50	96	543	0.396865	0.756845	ENSAPLG00020000126(WEE2),ENSAPLG00020000609,ENSAPLG00020001090(PRAG1),ENSAPLG00020001200(GRK2),ENSAPLG00020001339(MASTL),ENSAPLG00020001383(PAK1),ENSAPLG00020001591,ENSAPLG00020001778(CNPPD1),ENSAPLG00020003817(RSKR),ENSAPLG00020004147(PRKAG3),ENSAPLG00020004653(FLT1),ENSAPLG00020004761(PI4KA),ENSAPLG00020005484(GRK6),ENSAPLG00020005911(STK16),ENSAPLG00020005917(TNIP1),ENSAPLG00020007436(CDK10),E…	ENSAPLG00020000069(PRKCQ),ENSAPLG00020000075(MYLK4),ENSAPLG00020000970(EPHB1),ENSAPLG00020001970,ENSAPLG00020002105(DCLK1),ENSAPLG00020002411,ENSAPLG00020002552(TPI1),ENSAPLG00020002702(NEK6),ENSAPLG00020002857(NTRK3),ENSAPLG00020003091(CAMK4),ENSAPLG00020003406(MAP2K6),ENSAPLG00020003863(ALDOC),ENSAPLG00020003870(STK3),ENSAPLG00020004209(STK38),ENSAPLG00020004398(PRKCB),ENSAPLG00020004501(GALK2)…
BP	GO:0016485	protein processing	3	2	5	24	0.397785	0.756845	ENSAPLG00020008966,ENSAPLG00020009614(APH1A),ENSAPLG00020010442(NCSTN)	ENSAPLG00020009439(PLGRKT),ENSAPLG00020013839(CORIN)
MF	GO:0051082	unfolded protein binding	6	1	7	35	0.402583	0.756845	ENSAPLG00020003767(PFDN2),ENSAPLG00020006151,ENSAPLG00020007576(CALR3),ENSAPLG00020009767(DNAJA1),ENSAPLG00020014040(DNAJB4),ENSAPLG00020015709(DNAJA4)	ENSAPLG00020014367(CLPX)
MF	GO:0000976	transcription regulatory region sequence-specific DNA binding	1	4	5	24	0.402948	0.756845	ENSAPLG00020008864	ENSAPLG00020005466(SIX2),ENSAPLG00020006555(SIX1),ENSAPLG00020009889(MEF2C),ENSAPLG00020014921(CREB3L1)
MF	GO:0001067	regulatory region nucleic acid binding	1	4	5	24	0.402948	0.756845	ENSAPLG00020008864	ENSAPLG00020005466(SIX2),ENSAPLG00020006555(SIX1),ENSAPLG00020009889(MEF2C),ENSAPLG00020014921(CREB3L1)
CC	GO:0031410	cytoplasmic vesicle	5	11	16	86	0.403039	0.756845	ENSAPLG00020002672,ENSAPLG00020002759(SYPL1),ENSAPLG00020003853,ENSAPLG00020006650(VPS25),ENSAPLG00020007427(CHMP1A)	ENSAPLG00020004346,ENSAPLG00020004435,ENSAPLG00020004787(CLTCL1),ENSAPLG00020005294(VOPP1),ENSAPLG00020006738(SCG2),ENSAPLG00020007259(CHGA),ENSAPLG00020009280(CHGB),ENSAPLG00020013073(SYNPR),ENSAPLG00020013688(SEC23A),ENSAPLG00020016196(SEC13),ENSAPLG00020017562(SCG5)
CC	GO:0097708	intracellular vesicle	5	11	16	86	0.403039	0.756845	ENSAPLG00020002672,ENSAPLG00020002759(SYPL1),ENSAPLG00020003853,ENSAPLG00020006650(VPS25),ENSAPLG00020007427(CHMP1A)	ENSAPLG00020004346,ENSAPLG00020004435,ENSAPLG00020004787(CLTCL1),ENSAPLG00020005294(VOPP1),ENSAPLG00020006738(SCG2),ENSAPLG00020007259(CHGA),ENSAPLG00020009280(CHGB),ENSAPLG00020013073(SYNPR),ENSAPLG00020013688(SEC23A),ENSAPLG00020016196(SEC13),ENSAPLG00020017562(SCG5)
BP	GO:0015672	monovalent inorganic cation transport	10	22	32	177	0.407288	0.756845	ENSAPLG00020003075(KCNE3),ENSAPLG00020006505,ENSAPLG00020007791(CNGA2),ENSAPLG00020008242(HCN2),ENSAPLG00020011849(KCNMB4),ENSAPLG00020012625(KCNA5),ENSAPLG00020014475,ENSAPLG00020017083(ATP6V0B),ENSAPLG00020017086(ATP12A),ENSAPLG00020018222(ATP6V0A4)	ENSAPLG00020001720,ENSAPLG00020002068(KCNF1),ENSAPLG00020003171,ENSAPLG00020003323(SCNN1B),ENSAPLG00020003394(KCNJ2),ENSAPLG00020003882(KCNS2),ENSAPLG00020004880(KCNB2),ENSAPLG00020005583(KCNJ6),ENSAPLG00020005768,ENSAPLG00020007371(KCNJ8),ENSAPLG00020007386(ABCC9),ENSAPLG00020008451(KCNK2),ENSAPLG00020008865(ATP5F1D),ENSAPLG00020009398(KCNV2),ENSAPLG00020009872(KCNH6),ENSAPLG00020013158(SCN4A),E…
BP	GO:0051172	negative regulation of nitrogen compound metabolic process	5	11	16	86	0.407475	0.756845	ENSAPLG00020004162(HEXIM1),ENSAPLG00020005917(TNIP1),ENSAPLG00020009244,ENSAPLG00020015253,ENSAPLG00020017095(DMAP1)	ENSAPLG00020002936(KLHL40),ENSAPLG00020005466(SIX2),ENSAPLG00020006278(RUNX1T1),ENSAPLG00020006555(SIX1),ENSAPLG00020007034(PKIA),ENSAPLG00020008132(PDCD4),ENSAPLG00020011405(PAIP2B),ENSAPLG00020012890,ENSAPLG00020012892,ENSAPLG00020013283(PKIB),ENSAPLG00020016916(RECK)
MF	GO:0000166	nucleotide binding	135	108	243	1385	0.408475	0.756845	ENSAPLG00020000126(WEE2),ENSAPLG00020000286(MMAA),ENSAPLG00020000465(DNAJC27),ENSAPLG00020000609,ENSAPLG00020000849(ABCG1),ENSAPLG00020001090(PRAG1),ENSAPLG00020001200(GRK2),ENSAPLG00020001339(MASTL),ENSAPLG00020001383(PAK1),ENSAPLG00020001445(UCK2),ENSAPLG00020001553(MCM3),ENSAPLG00020001591,ENSAPLG00020001882(DNAH5),ENSAPLG00020001917(YARS2),ENSAPLG00020002005(DALRD3),ENSAPLG00020002467(MSH4),E…	ENSAPLG00020000069(PRKCQ),ENSAPLG00020000075(MYLK4),ENSAPLG00020000419(ABCE1),ENSAPLG00020000537(RAB39A),ENSAPLG00020000538(ARL5B),ENSAPLG00020000702(SRP54),ENSAPLG00020000970(EPHB1),ENSAPLG00020001048(FMO3),ENSAPLG00020001413(YME1L1),ENSAPLG00020001752,ENSAPLG00020001850(GART),ENSAPLG00020001857(SEPTIN10),ENSAPLG00020001970,ENSAPLG00020002004(LONP2),ENSAPLG00020002105(DCLK1),ENSAPLG00020002168(R…
MF	GO:1901265	nucleoside phosphate binding	135	108	243	1385	0.408475	0.756845	ENSAPLG00020000126(WEE2),ENSAPLG00020000286(MMAA),ENSAPLG00020000465(DNAJC27),ENSAPLG00020000609,ENSAPLG00020000849(ABCG1),ENSAPLG00020001090(PRAG1),ENSAPLG00020001200(GRK2),ENSAPLG00020001339(MASTL),ENSAPLG00020001383(PAK1),ENSAPLG00020001445(UCK2),ENSAPLG00020001553(MCM3),ENSAPLG00020001591,ENSAPLG00020001882(DNAH5),ENSAPLG00020001917(YARS2),ENSAPLG00020002005(DALRD3),ENSAPLG00020002467(MSH4),E…	ENSAPLG00020000069(PRKCQ),ENSAPLG00020000075(MYLK4),ENSAPLG00020000419(ABCE1),ENSAPLG00020000537(RAB39A),ENSAPLG00020000538(ARL5B),ENSAPLG00020000702(SRP54),ENSAPLG00020000970(EPHB1),ENSAPLG00020001048(FMO3),ENSAPLG00020001413(YME1L1),ENSAPLG00020001752,ENSAPLG00020001850(GART),ENSAPLG00020001857(SEPTIN10),ENSAPLG00020001970,ENSAPLG00020002004(LONP2),ENSAPLG00020002105(DCLK1),ENSAPLG00020002168(R…
BP	GO:0009108	coenzyme biosynthetic process	1	7	8	41	0.408968	0.756845	ENSAPLG00020009377(MAT2A)	ENSAPLG00020003121(ACSS1),ENSAPLG00020003200(PTS),ENSAPLG00020004191,ENSAPLG00020006380(PCBD1),ENSAPLG00020011881(TPK1),ENSAPLG00020014371,ENSAPLG00020017583(PCBD2)
BP	GO:0045893	positive regulation of transcription, DNA-templated	4	4	8	41	0.408968	0.756845	ENSAPLG00020005842(GATA6),ENSAPLG00020008864,ENSAPLG00020011144(REL),ENSAPLG00020015676(TFEB)	ENSAPLG00020001826(MEOX2),ENSAPLG00020009889(MEF2C),ENSAPLG00020014921(CREB3L1),ENSAPLG00020015940(TP53INP2)
BP	GO:0051254	positive regulation of RNA metabolic process	4	4	8	41	0.408968	0.756845	ENSAPLG00020005842(GATA6),ENSAPLG00020008864,ENSAPLG00020011144(REL),ENSAPLG00020015676(TFEB)	ENSAPLG00020001826(MEOX2),ENSAPLG00020009889(MEF2C),ENSAPLG00020014921(CREB3L1),ENSAPLG00020015940(TP53INP2)
BP	GO:1902680	positive regulation of RNA biosynthetic process	4	4	8	41	0.408968	0.756845	ENSAPLG00020005842(GATA6),ENSAPLG00020008864,ENSAPLG00020011144(REL),ENSAPLG00020015676(TFEB)	ENSAPLG00020001826(MEOX2),ENSAPLG00020009889(MEF2C),ENSAPLG00020014921(CREB3L1),ENSAPLG00020015940(TP53INP2)
BP	GO:1903508	positive regulation of nucleic acid-templated transcription	4	4	8	41	0.408968	0.756845	ENSAPLG00020005842(GATA6),ENSAPLG00020008864,ENSAPLG00020011144(REL),ENSAPLG00020015676(TFEB)	ENSAPLG00020001826(MEOX2),ENSAPLG00020009889(MEF2C),ENSAPLG00020014921(CREB3L1),ENSAPLG00020015940(TP53INP2)
CC	GO:0000159	protein phosphatase type 2A complex	0	2	2	8	0.410465	0.756845	-	ENSAPLG00020006894,ENSAPLG00020017818(PPP2R5A)
CC	GO:0030014	CCR4-NOT complex	1	1	2	8	0.410465	0.756845	ENSAPLG00020014769(CNOT10)	ENSAPLG00020006604(CNOT7)
CC	GO:0032592	integral component of mitochondrial membrane	1	1	2	8	0.410465	0.756845	ENSAPLG00020013523(TMEM11)	ENSAPLG00020010547(CHCHD6)
CC	GO:0043189	H4/H2A histone acetyltransferase complex	1	1	2	8	0.410465	0.756845	ENSAPLG00020017095(DMAP1)	ENSAPLG00020010982(MORF4L1)
CC	GO:0098573	intrinsic component of mitochondrial membrane	1	1	2	8	0.410465	0.756845	ENSAPLG00020013523(TMEM11)	ENSAPLG00020010547(CHCHD6)
CC	GO:1905354	exoribonuclease complex	2	0	2	8	0.410465	0.756845	ENSAPLG00020000306(ZFC3H1),ENSAPLG00020006157(EXOSC1)	-
BP	GO:0000288	nuclear-transcribed mRNA catabolic process, deadenylation-dependent decay	2	0	2	8	0.411818	0.756845	ENSAPLG00020001495,ENSAPLG00020003586	-
BP	GO:0001523	retinoid metabolic process	0	2	2	8	0.411818	0.756845	-	ENSAPLG00020007211(RDH10),ENSAPLG00020015715(CRABP1)
BP	GO:0002097	tRNA wobble base modification	2	0	2	8	0.411818	0.756845	ENSAPLG00020005485(CTU2),ENSAPLG00020016039(MOCS3)	-
BP	GO:0002098	tRNA wobble uridine modification	2	0	2	8	0.411818	0.756845	ENSAPLG00020005485(CTU2),ENSAPLG00020016039(MOCS3)	-
BP	GO:0005976	polysaccharide metabolic process	1	1	2	8	0.411818	0.756845	ENSAPLG00020007357(GYS2)	ENSAPLG00020000088(GBE1)
BP	GO:0005977	glycogen metabolic process	1	1	2	8	0.411818	0.756845	ENSAPLG00020007357(GYS2)	ENSAPLG00020000088(GBE1)
BP	GO:0006040	amino sugar metabolic process	0	2	2	8	0.411818	0.756845	-	ENSAPLG00020004244(FBN1),ENSAPLG00020004684
BP	GO:0006073	cellular glucan metabolic process	1	1	2	8	0.411818	0.756845	ENSAPLG00020007357(GYS2)	ENSAPLG00020000088(GBE1)
BP	GO:0006112	energy reserve metabolic process	1	1	2	8	0.411818	0.756845	ENSAPLG00020007357(GYS2)	ENSAPLG00020000088(GBE1)
BP	GO:0007091	metaphase/anaphase transition of mitotic cell cycle	2	0	2	8	0.411818	0.756845	ENSAPLG00020009212(CDC23),ENSAPLG00020009820(AURKB)	-
BP	GO:0010965	regulation of mitotic sister chromatid separation	2	0	2	8	0.411818	0.756845	ENSAPLG00020009212(CDC23),ENSAPLG00020009820(AURKB)	-
BP	GO:0016101	diterpenoid metabolic process	0	2	2	8	0.411818	0.756845	-	ENSAPLG00020007211(RDH10),ENSAPLG00020015715(CRABP1)
BP	GO:0016999	antibiotic metabolic process	0	2	2	8	0.411818	0.756845	-	ENSAPLG00020001010(ESD),ENSAPLG00020003121(ACSS1)
BP	GO:0017156	calcium-ion regulated exocytosis	0	2	2	8	0.411818	0.756845	-	ENSAPLG00020009421(SYT9),ENSAPLG00020016247(CADPS2)
BP	GO:0022898	regulation of transmembrane transporter activity	1	1	2	8	0.411818	0.756845	ENSAPLG00020008852(CBARP)	ENSAPLG00020006047(GEM)
BP	GO:0030071	regulation of mitotic metaphase/anaphase transition	2	0	2	8	0.411818	0.756845	ENSAPLG00020009212(CDC23),ENSAPLG00020009820(AURKB)	-
BP	GO:0032409	regulation of transporter activity	1	1	2	8	0.411818	0.756845	ENSAPLG00020008852(CBARP)	ENSAPLG00020006047(GEM)
BP	GO:0032412	regulation of ion transmembrane transporter activity	1	1	2	8	0.411818	0.756845	ENSAPLG00020008852(CBARP)	ENSAPLG00020006047(GEM)
BP	GO:0033045	regulation of sister chromatid segregation	2	0	2	8	0.411818	0.756845	ENSAPLG00020009212(CDC23),ENSAPLG00020009820(AURKB)	-
BP	GO:0033047	regulation of mitotic sister chromatid segregation	2	0	2	8	0.411818	0.756845	ENSAPLG00020009212(CDC23),ENSAPLG00020009820(AURKB)	-
BP	GO:0042737	drug catabolic process	0	2	2	8	0.411818	0.756845	-	ENSAPLG00020009574,ENSAPLG00020018093(PAH)
BP	GO:0042742	defense response to bacterium	1	1	2	8	0.411818	0.756845	ENSAPLG00020006141	ENSAPLG00020017628(COCH)
BP	GO:0043648	dicarboxylic acid metabolic process	1	1	2	8	0.411818	0.756845	ENSAPLG00020015647(AMDHD1)	ENSAPLG00020018036(ALDH1L2)
BP	GO:0044042	glucan metabolic process	1	1	2	8	0.411818	0.756845	ENSAPLG00020007357(GYS2)	ENSAPLG00020000088(GBE1)
BP	GO:0044264	cellular polysaccharide metabolic process	1	1	2	8	0.411818	0.756845	ENSAPLG00020007357(GYS2)	ENSAPLG00020000088(GBE1)
BP	GO:0044784	metaphase/anaphase transition of cell cycle	2	0	2	8	0.411818	0.756845	ENSAPLG00020009212(CDC23),ENSAPLG00020009820(AURKB)	-
BP	GO:0051262	protein tetramerization	1	1	2	8	0.411818	0.756845	ENSAPLG00020002102(TRPM1)	ENSAPLG00020006520(EVL)
BP	GO:0051306	mitotic sister chromatid separation	2	0	2	8	0.411818	0.756845	ENSAPLG00020009212(CDC23),ENSAPLG00020009820(AURKB)	-
BP	GO:1902099	regulation of metaphase/anaphase transition of cell cycle	2	0	2	8	0.411818	0.756845	ENSAPLG00020009212(CDC23),ENSAPLG00020009820(AURKB)	-
BP	GO:1904062	regulation of cation transmembrane transport	1	1	2	8	0.411818	0.756845	ENSAPLG00020008852(CBARP)	ENSAPLG00020006047(GEM)
BP	GO:1905818	regulation of chromosome separation	2	0	2	8	0.411818	0.756845	ENSAPLG00020009212(CDC23),ENSAPLG00020009820(AURKB)	-
BP	GO:2001257	regulation of cation channel activity	1	1	2	8	0.411818	0.756845	ENSAPLG00020008852(CBARP)	ENSAPLG00020006047(GEM)
BP	GO:0034660	ncRNA metabolic process	21	2	23	126	0.411887	0.756845	ENSAPLG00020001917(YARS2),ENSAPLG00020002005(DALRD3),ENSAPLG00020004032,ENSAPLG00020005407(ESF1),ENSAPLG00020005485(CTU2),ENSAPLG00020007585,ENSAPLG00020008338(RRP15),ENSAPLG00020008636(NOB1),ENSAPLG00020010253(RRP9),ENSAPLG00020010503(YARS1),ENSAPLG00020012376,ENSAPLG00020013192,ENSAPLG00020013249(FTSJ3),ENSAPLG00020014159,ENSAPLG00020014379(MTFMT),ENSAPLG00020015189(QTRT1),ENSAPLG00020016039(MO…	ENSAPLG00020008059(EPRS1),ENSAPLG00020009155(TARS1)
MF	GO:0032553	ribonucleotide binding	129	94	223	1271	0.413719	0.756845	ENSAPLG00020000126(WEE2),ENSAPLG00020000286(MMAA),ENSAPLG00020000465(DNAJC27),ENSAPLG00020000609,ENSAPLG00020000849(ABCG1),ENSAPLG00020001090(PRAG1),ENSAPLG00020001200(GRK2),ENSAPLG00020001339(MASTL),ENSAPLG00020001383(PAK1),ENSAPLG00020001445(UCK2),ENSAPLG00020001553(MCM3),ENSAPLG00020001591,ENSAPLG00020001882(DNAH5),ENSAPLG00020001917(YARS2),ENSAPLG00020002005(DALRD3),ENSAPLG00020002467(MSH4),E…	ENSAPLG00020000069(PRKCQ),ENSAPLG00020000075(MYLK4),ENSAPLG00020000419(ABCE1),ENSAPLG00020000537(RAB39A),ENSAPLG00020000538(ARL5B),ENSAPLG00020000702(SRP54),ENSAPLG00020000970(EPHB1),ENSAPLG00020001413(YME1L1),ENSAPLG00020001752,ENSAPLG00020001850(GART),ENSAPLG00020001857(SEPTIN10),ENSAPLG00020001970,ENSAPLG00020002004(LONP2),ENSAPLG00020002105(DCLK1),ENSAPLG00020002168(RAB4A),ENSAPLG00020002411,…
BP	GO:1903530	regulation of secretion by cell	4	2	6	30	0.414058	0.756845	ENSAPLG00020004409(TLR2),ENSAPLG00020012330(STX1B),ENSAPLG00020012724,ENSAPLG00020013414(PANX3)	ENSAPLG00020004204(PANX1),ENSAPLG00020009421(SYT9)
MF	GO:0000049	tRNA binding	2	0	2	8	0.414911	0.756845	ENSAPLG00020005485(CTU2),ENSAPLG00020010503(YARS1)	-
MF	GO:0000978	RNA polymerase II cis-regulatory region sequence-specific DNA binding	1	1	2	8	0.414911	0.756845	ENSAPLG00020008864	ENSAPLG00020014921(CREB3L1)
MF	GO:0003995	acyl-CoA dehydrogenase activity	1	1	2	8	0.414911	0.756845	ENSAPLG00020006479(ACADS)	ENSAPLG00020006251(ACADL)
MF	GO:0004602	glutathione peroxidase activity	0	2	2	8	0.414911	0.756845	-	ENSAPLG00020003377(GPX8),ENSAPLG00020016286(GPX7)
MF	GO:0004652	polynucleotide adenylyltransferase activity	2	0	2	8	0.414911	0.756845	ENSAPLG00020005584(TENT5B),ENSAPLG00020009692(TENT5A)	-
MF	GO:0008603	cAMP-dependent protein kinase regulator activity	0	2	2	8	0.414911	0.756845	-	ENSAPLG00020007034(PKIA),ENSAPLG00020013283(PKIB)
MF	GO:0015171	amino acid transmembrane transporter activity	2	0	2	8	0.414911	0.756845	ENSAPLG00020003766,ENSAPLG00020004809(SLC6A13)	-
MF	GO:0015929	hexosaminidase activity	2	0	2	8	0.414911	0.756845	ENSAPLG00020015453(HYAL1),ENSAPLG00020015481(HYAL2)	-
MF	GO:0019825	oxygen binding	0	2	2	8	0.414911	0.756845	-	ENSAPLG00020009387(CYGB),ENSAPLG00020017978(MB)
MF	GO:0030247	polysaccharide binding	0	2	2	8	0.414911	0.756845	-	ENSAPLG00020001207(ENPP2),ENSAPLG00020004934(STBD1)
MF	GO:0030971	receptor tyrosine kinase binding	0	2	2	8	0.414911	0.756845	-	ENSAPLG00020005927(ANGPT4),ENSAPLG00020012857(ANGPT2)
MF	GO:0051018	protein kinase A binding	0	2	2	8	0.414911	0.756845	-	ENSAPLG00020012743(AKAP12),ENSAPLG00020017940
MF	GO:1990782	protein tyrosine kinase binding	0	2	2	8	0.414911	0.756845	-	ENSAPLG00020005927(ANGPT4),ENSAPLG00020012857(ANGPT2)
CC	GO:0005730	nucleolus	4	0	4	19	0.41559	0.756845	ENSAPLG00020004301(TAF1D),ENSAPLG00020005700(NHP2),ENSAPLG00020010348,ENSAPLG00020012169(WDR74)	-
BP	GO:0007219	Notch signaling pathway	3	1	4	19	0.417636	0.756845	ENSAPLG00020001085(DTX3L),ENSAPLG00020006059(DTX2),ENSAPLG00020008440(CFD)	ENSAPLG00020014893(NOTCH2)
BP	GO:0030835	negative regulation of actin filament depolymerization	1	3	4	19	0.417636	0.756845	ENSAPLG00020016952(LMOD1)	ENSAPLG00020009634(TMOD1),ENSAPLG00020014493(GSN),ENSAPLG00020016218(LMOD2)
BP	GO:0030837	negative regulation of actin filament polymerization	1	3	4	19	0.417636	0.756845	ENSAPLG00020016952(LMOD1)	ENSAPLG00020009634(TMOD1),ENSAPLG00020014493(GSN),ENSAPLG00020016218(LMOD2)
BP	GO:0032272	negative regulation of protein polymerization	1	3	4	19	0.417636	0.756845	ENSAPLG00020016952(LMOD1)	ENSAPLG00020009634(TMOD1),ENSAPLG00020014493(GSN),ENSAPLG00020016218(LMOD2)
BP	GO:0051270	regulation of cellular component movement	0	4	4	19	0.417636	0.756845	-	ENSAPLG00020001207(ENPP2),ENSAPLG00020005972(LAMA2),ENSAPLG00020008997(LAMA4),ENSAPLG00020013972(LAMA1)
BP	GO:0000226	microtubule cytoskeleton organization	9	6	15	81	0.420702	0.756845	ENSAPLG00020000099(TPPP),ENSAPLG00020000382(STMN4),ENSAPLG00020003965(CEP57),ENSAPLG00020004339(CEP152),ENSAPLG00020011543(DNAAF2),ENSAPLG00020015484(RASSF1),ENSAPLG00020015855,ENSAPLG00020017125,ENSAPLG00020017128	ENSAPLG00020001633,ENSAPLG00020006800(CRMP1),ENSAPLG00020006989(STMN2),ENSAPLG00020009206,ENSAPLG00020013040(STMN3),ENSAPLG00020014183
BP	GO:0010604	positive regulation of macromolecule metabolic process	8	7	15	81	0.420702	0.756845	ENSAPLG00020005489(GPATCH3),ENSAPLG00020005842(GATA6),ENSAPLG00020008864,ENSAPLG00020011144(REL),ENSAPLG00020013414(PANX3),ENSAPLG00020014872,ENSAPLG00020015676(TFEB),ENSAPLG00020016796	ENSAPLG00020001826(MEOX2),ENSAPLG00020004204(PANX1),ENSAPLG00020009439(PLGRKT),ENSAPLG00020009889(MEF2C),ENSAPLG00020014921(CREB3L1),ENSAPLG00020015509(RWDD3),ENSAPLG00020015940(TP53INP2)
MF	GO:0004177	aminopeptidase activity	1	3	4	19	0.422281	0.756845	ENSAPLG00020008478(METAP1D)	ENSAPLG00020000747(TRHDE),ENSAPLG00020016380,ENSAPLG00020017527(ENPEP)
MF	GO:0030545	receptor regulator activity	13	20	33	183	0.425535	0.756845	ENSAPLG00020003666,ENSAPLG00020004948(FGF4),ENSAPLG00020005174,ENSAPLG00020006723(GPHB5),ENSAPLG00020007183(PDGFB),ENSAPLG00020009045(LIF),ENSAPLG00020011064,ENSAPLG00020013298,ENSAPLG00020013867(INHBB),ENSAPLG00020015007(AMH),ENSAPLG00020016193(GHRL),ENSAPLG00020016376,ENSAPLG00020017111	ENSAPLG00020000797(PDGFD),ENSAPLG00020001281(IGF2),ENSAPLG00020001283(NPY),ENSAPLG00020001856(PTN),ENSAPLG00020002575(GDF5),ENSAPLG00020003640(FGF2),ENSAPLG00020003924(PDGFC),ENSAPLG00020004515(FGF7),ENSAPLG00020006766(FGF14),ENSAPLG00020008330(TGFB2),ENSAPLG00020008431(IL17D),ENSAPLG00020009944(FGF13),ENSAPLG00020011690(tgf-beta3),ENSAPLG00020011975(SST),ENSAPLG00020012088(FGF12),ENSAPLG00020012…
MF	GO:0043168	anion binding	139	126	265	1515	0.425684	0.756845	ENSAPLG00020000126(WEE2),ENSAPLG00020000286(MMAA),ENSAPLG00020000465(DNAJC27),ENSAPLG00020000609,ENSAPLG00020000849(ABCG1),ENSAPLG00020001090(PRAG1),ENSAPLG00020001200(GRK2),ENSAPLG00020001339(MASTL),ENSAPLG00020001383(PAK1),ENSAPLG00020001445(UCK2),ENSAPLG00020001482(PHLDA2),ENSAPLG00020001553(MCM3),ENSAPLG00020001591,ENSAPLG00020001882(DNAH5),ENSAPLG00020001917(YARS2),ENSAPLG00020002005(DALRD3)…	ENSAPLG00020000069(PRKCQ),ENSAPLG00020000075(MYLK4),ENSAPLG00020000419(ABCE1),ENSAPLG00020000537(RAB39A),ENSAPLG00020000538(ARL5B),ENSAPLG00020000702(SRP54),ENSAPLG00020000970(EPHB1),ENSAPLG00020000981(APP),ENSAPLG00020001048(FMO3),ENSAPLG00020001413(YME1L1),ENSAPLG00020001752,ENSAPLG00020001850(GART),ENSAPLG00020001857(SEPTIN10),ENSAPLG00020001970,ENSAPLG00020002004(LONP2),ENSAPLG00020002105(DCL…
BP	GO:0006605	protein targeting	3	4	7	36	0.426771	0.756845	ENSAPLG00020005302(MON1A),ENSAPLG00020012472(CHCHD4),ENSAPLG00020016478(PEX12)	ENSAPLG00020000702(SRP54),ENSAPLG00020008130(SEC63),ENSAPLG00020012743(AKAP12),ENSAPLG00020013360
BP	GO:0055065	metal ion homeostasis	1	6	7	36	0.426771	0.756845	ENSAPLG00020006529(CUTC)	ENSAPLG00020004337,ENSAPLG00020005502,ENSAPLG00020005524,ENSAPLG00020009561,ENSAPLG00020009579(ACO1),ENSAPLG00020009735(HJV)
BP	GO:0032879	regulation of localization	6	7	13	70	0.4282	0.756845	ENSAPLG00020001470(SARAF),ENSAPLG00020004409(TLR2),ENSAPLG00020008852(CBARP),ENSAPLG00020012330(STX1B),ENSAPLG00020012724,ENSAPLG00020013414(PANX3)	ENSAPLG00020001207(ENPP2),ENSAPLG00020004204(PANX1),ENSAPLG00020005972(LAMA2),ENSAPLG00020006047(GEM),ENSAPLG00020008997(LAMA4),ENSAPLG00020009421(SYT9),ENSAPLG00020013972(LAMA1)
BP	GO:0006732	coenzyme metabolic process	2	8	10	53	0.428578	0.756845	ENSAPLG00020009377(MAT2A),ENSAPLG00020013331	ENSAPLG00020003121(ACSS1),ENSAPLG00020003200(PTS),ENSAPLG00020004191,ENSAPLG00020006380(PCBD1),ENSAPLG00020011881(TPK1),ENSAPLG00020014371,ENSAPLG00020017583(PCBD2),ENSAPLG00020018036(ALDH1L2)
CC	GO:0000015	phosphopyruvate hydratase complex	0	1	1	3	0.43139	0.756845	-	ENSAPLG00020010068(ENO1)
CC	GO:0000814	ESCRT II complex	1	0	1	3	0.43139	0.756845	ENSAPLG00020006650(VPS25)	-
CC	GO:0000940	condensed chromosome outer kinetochore	1	0	1	3	0.43139	0.756845	ENSAPLG00020008354	-
[truncated: 1,687 more rows]
