# Supplementary material for: Differential expression profile and in-silico functional analysis of long noncoding RNA and mRNA in duck embryo fibroblasts infected with duck plague virus
Source: BMC Genomics. 2022 Jul 14;23:509. doi: 10.1186/s12864-022-08739-7 (PMC9281093; doi:10.1186/s12864-022-08739-7)
Supplement: Supplementary file 14 — Additional file 14: Table S14. KEGG enrichment of targets of DE mRNA. [file 12864_2022_8739_MOESM14_ESM.xlsx]

## Sheet: Sheet1
PathwayID	Pathway	Level1	Level2	Up_number	Down_number	DEG_number	total_number	Pvalue	FDR	Up_gene	Down_gene	URL
apla04010	MAPK signaling pathway	Environmental Information Processing	Signal transduction	30	38	68	269	0.000468616	0.073104	ENSAPLG00020015390(FASLG),ENSAPLG00020011985(MAP3K14),ENSAPLG00020006864(TRAF6),ENSAPLG00020017167(TGFA),ENSAPLG00020016275(EPHA2),ENSAPLG00020014917,ENSAPLG00020001212,ENSAPLG00020016696(DUSP6),ENSAPLG00020013529(MAP2K3),ENSAPLG00020004653(FLT1),ENSAPLG00020008241(DUSP5),ENSAPLG00020001147(DUSP8),ENSAPLG00020017569(RASGRP1),ENSAPLG00020014859,ENSAPLG00020004948(FGF4),ENSAPLG00020003666,ENSAPLG00…	ENSAPLG00020016549(VEGFD),ENSAPLG00020006241(CACNA1G),ENSAPLG00020015273(CACNA1S),ENSAPLG00020007774(MECOM),ENSAPLG00020001281(IGF2),ENSAPLG00020013878(MRAS),ENSAPLG00020012088(FGF12),ENSAPLG00020004629(CACNG1),ENSAPLG00020006766(FGF14),ENSAPLG00020016561(NFATC3),ENSAPLG00020004515(FGF7),ENSAPLG00020011690(tgf-beta3),ENSAPLG00020003406(MAP2K6),ENSAPLG00020003640(FGF2),ENSAPLG00020017959(FGFR2),EN…	http://www.kegg.jp/kegg-bin/show_pathway?map04010/K04358%09%23FFFFFF,purple/K04469%09%23FFFFFF,red/K04866%09%23FFFFFF,green/K05449%09%23FFFFFF,green/K13376%09%23FFFFFF,green/K04462%09%23FFFFFF,green/K05459%09%23FFFFFF,green/K05103%09%23FFFFFF,red/K18497%09%23FFFFFF,green/K04448%09%23FFFFFF,red/K17386%09%23FFFFFF,red/K04453%09%23FFFFFF,red/K04459%09%23FFFFFF,red/K05453%09%23FFFFFF,red/K04363%09%23…
apla00592	alpha-Linolenic acid metabolismα	Metabolism	Lipid metabolism	9	2	11	29	0.00640022	0.360889	ENSAPLG00020001167(ACAA1),ENSAPLG00020001364,ENSAPLG00020006630(PLA2G1B),ENSAPLG00020007203,ENSAPLG00020005323(PLB1),ENSAPLG00020001342,ENSAPLG00020001315,ENSAPLG00020001225,ENSAPLG00020001212	ENSAPLG00020009942(ACOX3),ENSAPLG00020004999	http://www.kegg.jp/kegg-bin/show_pathway?map00592/K16342%09%23FFFFFF,red/K01047%09%23FFFFFF,red/K00232%09%23FFFFFF,green/K07513%09%23FFFFFF,red/K14621%09%23FFFFFF,red/K10226%09%23FFFFFF,green/
apla04512	ECM-receptor interaction	Environmental Information Processing	Signaling molecules and interaction	4	18	22	77	0.00900455	0.360889	ENSAPLG00020008013,ENSAPLG00020012973,ENSAPLG00020014407,ENSAPLG00020007573	ENSAPLG00020005074(SV2B),ENSAPLG00020018302(COL6A2),ENSAPLG00020007079(FN1),ENSAPLG00020009384,ENSAPLG00020008997(LAMA4),ENSAPLG00020005972(LAMA2),ENSAPLG00020008097,ENSAPLG00020008650,ENSAPLG00020005980(COL1A2),ENSAPLG00020001963(RELN),ENSAPLG00020001614(CD36),ENSAPLG00020013972(LAMA1),ENSAPLG00020005474,ENSAPLG00020007584(COL1A1),ENSAPLG00020018286(COL6A1),ENSAPLG00020002538(ITGA7),ENSAPLG00020…	http://www.kegg.jp/kegg-bin/show_pathway?map04512/K05637%09%23FFFFFF,green/K06259%09%23FFFFFF,green/K05717%09%23FFFFFF,green/K06249%09%23FFFFFF,green/K06236%09%23FFFFFF,green/K06261%09%23FFFFFF,red/K06584%09%23FFFFFF,green/K04659%09%23FFFFFF,green/K06258%09%23FFFFFF,green/K06238%09%23FFFFFF,green/K06241%09%23FFFFFF,green/K06583%09%23FFFFFF,green/K06252%09%23FFFFFF,green/K06493%09%23FFFFFF,red/K19…
apla04510	Focal adhesion	Cellular Processes	Cellular community - eukaryotes	12	34	46	191	0.00930273	0.360889	ENSAPLG00020005880(XIAP),ENSAPLG00020006671(PXN),ENSAPLG00020001383(PAK1),ENSAPLG00020007573,ENSAPLG00020016676(BCAR1),ENSAPLG00020007183(PDGFB),ENSAPLG00020004059,ENSAPLG00020014407,ENSAPLG00020015257(PAK4),ENSAPLG00020016452(CAV2),ENSAPLG00020004653(FLT1),ENSAPLG00020008013	ENSAPLG00020012942,ENSAPLG00020015840(ITGA8),ENSAPLG00020004398(PRKCB),ENSAPLG00020008622(FYN),ENSAPLG00020000075(MYLK4),ENSAPLG00020011558,ENSAPLG00020016152(CAV3),ENSAPLG00020002538(ITGA7),ENSAPLG00020018102(IGF-I),ENSAPLG00020016954(CTNNB1),ENSAPLG00020018286(COL6A1),ENSAPLG00020006313,ENSAPLG00020005474,ENSAPLG00020007584(COL1A1),ENSAPLG00020004504(PRKCA),ENSAPLG00020001963(RELN),ENSAPLG00020…	http://www.kegg.jp/kegg-bin/show_pathway?map04510/K05637%09%23FFFFFF,green/K06241%09%23FFFFFF,green/K06236%09%23FFFFFF,green/K06252%09%23FFFFFF,green/K05760%09%23FFFFFF,red/K02677%09%23FFFFFF,green/K05450%09%23FFFFFF,green/K06583%09%23FFFFFF,green/K04448%09%23FFFFFF,red/K06238%09%23FFFFFF,green/K05096%09%23FFFFFF,red/K04409%09%23FFFFFF,red/K19719%09%23FFFFFF,green/K06493%09%23FFFFFF,red/K10351%09…
apla04261	Adrenergic signaling in cardiomyocytes	Organismal Systems	Circulatory system	3	26	29	111	0.011567	0.360889	ENSAPLG00020003589(PPP1R1A),ENSAPLG00020009293(CREM),ENSAPLG00020008864	ENSAPLG00020015310(SCN4B),ENSAPLG00020013237(PLN),ENSAPLG00020015887(MAPK11),ENSAPLG00020013527(ADCY8),ENSAPLG00020010378(PLCB4),ENSAPLG00020017818(PPP2R5A),ENSAPLG00020004624(CACNG4),ENSAPLG00020006313,ENSAPLG00020006894,ENSAPLG00020000727,ENSAPLG00020017173,ENSAPLG00020004504(PRKCA),ENSAPLG00020017612(ACTC1),ENSAPLG00020000379(CACNG2),ENSAPLG00020015626(TNNT2),ENSAPLG00020010659,ENSAPLG00020004…	http://www.kegg.jp/kegg-bin/show_pathway?map04261/K17751%09%23FFFFFF,green/K09048%09%23FFFFFF,purple/K12045%09%23FFFFFF,green/K11583%09%23FFFFFF,green/K04135%09%23FFFFFF,green/K10351%09%23FFFFFF,green/K04857%09%23FFFFFF,green/K08050%09%23FFFFFF,red/K04515%09%23FFFFFF,green/K12314%09%23FFFFFF,green/K12749%09%23FFFFFF,green/K04870%09%23FFFFFF,green/K04848%09%23FFFFFF,green/K04354%09%23FFFFFF,green/…
apla00564	Glycerophospholipid metabolism	Metabolism	Lipid metabolism	16	10	26	99	0.0151538	0.393999	ENSAPLG00020016371,ENSAPLG00020004006(GPD1),ENSAPLG00020017779,ENSAPLG00020004252(CDS1),ENSAPLG00020001212,ENSAPLG00020009603(DGKQ),ENSAPLG00020014008(AGPAT2),ENSAPLG00020007203,ENSAPLG00020005323(PLB1),ENSAPLG00020006630(PLA2G1B),ENSAPLG00020001364,ENSAPLG00020004299,ENSAPLG00020001225,ENSAPLG00020001342,ENSAPLG00020001315,ENSAPLG00020005646(PISD)	ENSAPLG00020010266(PLD3),ENSAPLG00020007635(LCAT),ENSAPLG00020017541(ETNPPL),ENSAPLG00020010962(PCYT1B),ENSAPLG00020017727(AGPAT4),ENSAPLG00020000687(GNPAT),ENSAPLG00020016603(PLA2G15),ENSAPLG00020014908(LYPLA1),ENSAPLG00020014800(GPD1L),ENSAPLG00020006175	http://www.kegg.jp/kegg-bin/show_pathway?map00564/K13509%09%23FFFFFF,red/K13506%09%23FFFFFF,red/K00006%09%23FFFFFF,purple/K00649%09%23FFFFFF,green/K16342%09%23FFFFFF,red/K00650%09%23FFFFFF,green/K06129%09%23FFFFFF,green/K00968%09%23FFFFFF,green/K00901%09%23FFFFFF,red/K14286%09%23FFFFFF,green/K14621%09%23FFFFFF,red/K01047%09%23FFFFFF,red/K13523%09%23FFFFFF,green/K16860%09%23FFFFFF,green/K00981%09%…
apla00591	Linoleic acid metabolism	Metabolism	Lipid metabolism	9	2	11	34	0.0231919	0.516849	ENSAPLG00020001364,ENSAPLG00020006630(PLA2G1B),ENSAPLG00020005323(PLB1),ENSAPLG00020007203,ENSAPLG00020001315,ENSAPLG00020001342,ENSAPLG00020001225,ENSAPLG00020013723,ENSAPLG00020001212	ENSAPLG00020016548,ENSAPLG00020013726	http://www.kegg.jp/kegg-bin/show_pathway?map00591/K14621%09%23FFFFFF,red/K01047%09%23FFFFFF,red/K16342%09%23FFFFFF,red/K07418%09%23FFFFFF,green/K07424%09%23FFFFFF,purple/
apla04350	TGF-beta signaling pathway	Environmental Information Processing	Signal transduction	5	16	21	82	0.0351805	0.634102	ENSAPLG00020009556(CDKN2A),ENSAPLG00020015007(AMH),ENSAPLG00020012464(ACVR1C),ENSAPLG00020013867(INHBB),ENSAPLG00020007826(E2F4)	ENSAPLG00020016047(FMOD),ENSAPLG00020013772(NOG),ENSAPLG00020005724(PPP2CB),ENSAPLG00020011690(tgf-beta3),ENSAPLG00020016685(DCN),ENSAPLG00020012908(BMP5),ENSAPLG00020017606(SMAD5),ENSAPLG00020010174(RHOA),ENSAPLG00020006202,ENSAPLG00020016501(NBL1),ENSAPLG00020008330(TGFB2),ENSAPLG00020002575(GDF5),ENSAPLG00020015962(TGIF2),ENSAPLG00020011822(ACVR2A),ENSAPLG00020017297(SKP1),ENSAPLG00020009848(L…	http://www.kegg.jp/kegg-bin/show_pathway?map04350/K04685%09%23FFFFFF,red/K08121%09%23FFFFFF,green/K13377%09%23FFFFFF,green/K03094%09%23FFFFFF,green/K04658%09%23FFFFFF,green/K19553%09%23FFFFFF,green/K13568%09%23FFFFFF,red/K04388%09%23FFFFFF,green/K19558%09%23FFFFFF,green/K19559%09%23FFFFFF,green/K04660%09%23FFFFFF,green/K04670%09%23FFFFFF,green/K04664%09%23FFFFFF,green/K16790%09%23FFFFFF,green/K04…
apla04933	AGE-RAGE signaling pathway in diabetic complications	Human Diseases	Endocrine and metabolic diseases	8	14	22	90	0.0507301	0.634102	ENSAPLG00020017111,ENSAPLG00020015965,ENSAPLG00020004059,ENSAPLG00020016025(EDN1),ENSAPLG00020011064,ENSAPLG00020001341,ENSAPLG00020015700(PIM1),ENSAPLG00020004323(PLCD4)	ENSAPLG00020007584(COL1A1),ENSAPLG00020004504(PRKCA),ENSAPLG00020012898,ENSAPLG00020004398(PRKCB),ENSAPLG00020015887(MAPK11),ENSAPLG00020008330(TGFB2),ENSAPLG00020016366(MMP2),ENSAPLG00020010378(PLCB4),ENSAPLG00020007079(FN1),ENSAPLG00020006202,ENSAPLG00020016549(VEGFD),ENSAPLG00020005980(COL1A2),ENSAPLG00020005101(PIK3R1),ENSAPLG00020011690(tgf-beta3)	http://www.kegg.jp/kegg-bin/show_pathway?map04933/K02649%09%23FFFFFF,green/K06494%09%23FFFFFF,red/K04448%09%23FFFFFF,red/K04519%09%23FFFFFF,red/K06527%09%23FFFFFF,red/K16366%09%23FFFFFF,red/K10030%09%23FFFFFF,red/K02677%09%23FFFFFF,green/K04388%09%23FFFFFF,green/K04441%09%23FFFFFF,green/K05857%09%23FFFFFF,red/K04702%09%23FFFFFF,red/K05449%09%23FFFFFF,green/K13377%09%23FFFFFF,green/K06236%09%23FFF…
apla00260	Glycine, serine and threonine metabolism	Metabolism	Amino acid metabolism	2	9	11	38	0.0507742	0.634102	ENSAPLG00020002092(ALAS1),ENSAPLG00020013331	ENSAPLG00020016432(PSPH),ENSAPLG00020007673(DMGDH),ENSAPLG00020003617(SARDH),ENSAPLG00020008977(GAMT),ENSAPLG00020008814(PSAT1),ENSAPLG00020009278,ENSAPLG00020003733(ALDH7A1),ENSAPLG00020002792(CHDH),ENSAPLG00020007653	http://www.kegg.jp/kegg-bin/show_pathway?map00260/K00600%09%23FFFFFF,red/K14085%09%23FFFFFF,green/K00542%09%23FFFFFF,green/K00108%09%23FFFFFF,green/K01079%09%23FFFFFF,green/K00276%09%23FFFFFF,green/K00544%09%23FFFFFF,green/K00314%09%23FFFFFF,green/K00315%09%23FFFFFF,green/K00831%09%23FFFFFF,green/K00643%09%23FFFFFF,red/
apla00600	Sphingolipid metabolism	Metabolism	Lipid metabolism	11	4	15	57	0.0551195	0.634102	ENSAPLG00020008751(GBA2),ENSAPLG00020006500(DEGS2),ENSAPLG00020008185(ACER2),ENSAPLG00020003148(NEU3),ENSAPLG00020009135(GAL3ST1),ENSAPLG00020011716(B4GALT6),ENSAPLG00020002128(NEU2),ENSAPLG00020011396(SPHK1),ENSAPLG00020011290(CERS2),ENSAPLG00020006220(SMPD4),ENSAPLG00020008839	ENSAPLG00020016604(SMPD3),ENSAPLG00020012911,ENSAPLG00020017548(SGMS2),ENSAPLG00020006879(ASAH1)	http://www.kegg.jp/kegg-bin/show_pathway?map00600/K07553%09%23FFFFFF,red/K12348%09%23FFFFFF,green/K12357%09%23FFFFFF,red/K17108%09%23FFFFFF,red/K04710%09%23FFFFFF,purple/K12352%09%23FFFFFF,green/K04718%09%23FFFFFF,red/K04714%09%23FFFFFF,green/K01019%09%23FFFFFF,red/K01441%09%23FFFFFF,red/K12353%09%23FFFFFF,red/K04712%09%23FFFFFF,red/K01201%09%23FFFFFF,red/
apla02010	ABC transporters	Environmental Information Processing	Membrane transport	8	3	11	39	0.0601351	0.634102	ENSAPLG00020004784(ABCG8),ENSAPLG00020006670,ENSAPLG00020000849(ABCG1),ENSAPLG00020011911,ENSAPLG00020004777(ABCG5),ENSAPLG00020011907,ENSAPLG00020007013,ENSAPLG00020006615(TAP1)	ENSAPLG00020013554,ENSAPLG00020007386(ABCC9),ENSAPLG00020013701	http://www.kegg.jp/kegg-bin/show_pathway?map02010/K05667%09%23FFFFFF,green/K05683%09%23FFFFFF,red/K05033%09%23FFFFFF,green/K05684%09%23FFFFFF,red/K05656%09%23FFFFFF,red/K05666%09%23FFFFFF,red/K05654%09%23FFFFFF,red/K05681%09%23FFFFFF,green/K05653%09%23FFFFFF,red/K05679%09%23FFFFFF,red/
apla00071	Fatty acid degradation	Metabolism	Lipid metabolism	2	9	11	39	0.0601351	0.634102	ENSAPLG00020006479(ACADS),ENSAPLG00020001167(ACAA1)	ENSAPLG00020006251(ACADL),ENSAPLG00020013498,ENSAPLG00020017546(HADH),ENSAPLG00020016324(CPT2),ENSAPLG00020003733(ALDH7A1),ENSAPLG00020009324,ENSAPLG00020013501,ENSAPLG00020009942(ACOX3),ENSAPLG00020006775	http://www.kegg.jp/kegg-bin/show_pathway?map00071/K00232%09%23FFFFFF,green/K00128%09%23FFFFFF,green/K01897%09%23FFFFFF,green/K08766%09%23FFFFFF,green/K00248%09%23FFFFFF,red/K07513%09%23FFFFFF,red/K00022%09%23FFFFFF,green/K14085%09%23FFFFFF,green/K00255%09%23FFFFFF,green/K00626%09%23FFFFFF,green/
apla04270	Vascular smooth muscle contraction	Organismal Systems	Circulatory system	11	16	27	117	0.0627246	0.634102	ENSAPLG00020001212,ENSAPLG00020011849(KCNMB4),ENSAPLG00020001315,ENSAPLG00020001342,ENSAPLG00020016025(EDN1),ENSAPLG00020001225,ENSAPLG00020006630(PLA2G1B),ENSAPLG00020001364,ENSAPLG00020007203,ENSAPLG00020008706(NPR2),ENSAPLG00020014545(EDN2)	ENSAPLG00020013098(MYLK),ENSAPLG00020006196(MYLK2),ENSAPLG00020015273(CACNA1S),ENSAPLG00020000069(PRKCQ),ENSAPLG00020011933(RAMP3),ENSAPLG00020005452(EDN3),ENSAPLG00020010174(RHOA),ENSAPLG00020010378(PLCB4),ENSAPLG00020013527(ADCY8),ENSAPLG00020004398(PRKCB),ENSAPLG00020000075(MYLK4),ENSAPLG00020004804(EDNRA),ENSAPLG00020004266(GUCY1A1),ENSAPLG00020001973(AGT),ENSAPLG00020017173,ENSAPLG0002000450…	http://www.kegg.jp/kegg-bin/show_pathway?map04270/K16366%09%23FFFFFF,red/K04197%09%23FFFFFF,green/K12318%09%23FFFFFF,green/K02677%09%23FFFFFF,green/K09821%09%23FFFFFF,green/K12324%09%23FFFFFF,red/K04513%09%23FFFFFF,green/K16367%09%23FFFFFF,red/K05227%09%23FFFFFF,green/K04857%09%23FFFFFF,green/K08048%09%23FFFFFF,green/K05858%09%23FFFFFF,green/K01047%09%23FFFFFF,red/K08449%09%23FFFFFF,green/K04135%…
apla00790	Folate biosynthesis	Metabolism	Metabolism of cofactors and vitamins	1	7	8	26	0.0650361	0.634102	ENSAPLG00020009541	ENSAPLG00020018093(PAH),ENSAPLG00020017583(PCBD2),ENSAPLG00020013930(ALPL),ENSAPLG00020000694(TPH2),ENSAPLG00020003200(PTS),ENSAPLG00020006380(PCBD1),ENSAPLG00020014792(GGH)	http://www.kegg.jp/kegg-bin/show_pathway?map00790/K01307%09%23FFFFFF,green/K01737%09%23FFFFFF,green/K01077%09%23FFFFFF,green/K00500%09%23FFFFFF,green/K01724%09%23FFFFFF,green/K00502%09%23FFFFFF,purple/
apla00030	Pentose phosphate pathway	Metabolism	Carbohydrate metabolism	1	7	8	26	0.0650361	0.634102	ENSAPLG00020004131(PGLS)	ENSAPLG00020000833(RGN),ENSAPLG00020000826,ENSAPLG00020009542(PFKM),ENSAPLG00020005510(RPIA),ENSAPLG00020009386(IDNK),ENSAPLG00020005147(GPI),ENSAPLG00020003863(ALDOC)	http://www.kegg.jp/kegg-bin/show_pathway?map00030/K00850%09%23FFFFFF,green/K01623%09%23FFFFFF,green/K01053%09%23FFFFFF,green/K01807%09%23FFFFFF,green/K01810%09%23FFFFFF,green/K01057%09%23FFFFFF,red/K00851%09%23FFFFFF,green/
apla00280	Valine, leucine and isoleucine degradation	Metabolism	Amino acid metabolism	3	10	13	50	0.0770205	0.706777	ENSAPLG00020001167(ACAA1),ENSAPLG00020006641(HMGCL),ENSAPLG00020006479(ACADS)	ENSAPLG00020013501,ENSAPLG00020009679(BCKDHB),ENSAPLG00020009324,ENSAPLG00020003733(ALDH7A1),ENSAPLG00020013803(MCEE),ENSAPLG00020013498,ENSAPLG00020017546(HADH),ENSAPLG00020009535(MCCC2),ENSAPLG00020000072(BCAT1),ENSAPLG00020009574	http://www.kegg.jp/kegg-bin/show_pathway?map00280/K01969%09%23FFFFFF,green/K00128%09%23FFFFFF,green/K00826%09%23FFFFFF,green/K00626%09%23FFFFFF,green/K01027%09%23FFFFFF,green/K01640%09%23FFFFFF,red/K05606%09%23FFFFFF,green/K00022%09%23FFFFFF,green/K14085%09%23FFFFFF,green/K07513%09%23FFFFFF,red/K00167%09%23FFFFFF,green/K00248%09%23FFFFFF,red/
apla00590	Arachidonic acid metabolism	Metabolism	Lipid metabolism	9	5	14	56	0.0896276	0.776772	ENSAPLG00020001212,ENSAPLG00020001225,ENSAPLG00020001342,ENSAPLG00020001315,ENSAPLG00020007203,ENSAPLG00020005323(PLB1),ENSAPLG00020001364,ENSAPLG00020006630(PLA2G1B),ENSAPLG00020017737	ENSAPLG00020003377(GPX8),ENSAPLG00020015037(PTGS1),ENSAPLG00020016548,ENSAPLG00020002057,ENSAPLG00020016286(GPX7)	http://www.kegg.jp/kegg-bin/show_pathway?map00590/K00509%09%23FFFFFF,green/K01047%09%23FFFFFF,red/K14621%09%23FFFFFF,red/K00432%09%23FFFFFF,green/K16342%09%23FFFFFF,red/K07418%09%23FFFFFF,green/K00807%09%23FFFFFF,red/K18592%09%23FFFFFF,green/
apla00565	Ether lipid metabolism	Metabolism	Lipid metabolism	9	3	12	48	0.110585	0.839346	ENSAPLG00020006630(PLA2G1B),ENSAPLG00020001364,ENSAPLG00020005323(PLB1),ENSAPLG00020007203,ENSAPLG00020001315,ENSAPLG00020001342,ENSAPLG00020001225,ENSAPLG00020009135(GAL3ST1),ENSAPLG00020001212	ENSAPLG00020008003(ENPP6),ENSAPLG00020001207(ENPP2),ENSAPLG00020010266(PLD3)	http://www.kegg.jp/kegg-bin/show_pathway?map00565/K16342%09%23FFFFFF,red/K16860%09%23FFFFFF,green/K14621%09%23FFFFFF,red/K01019%09%23FFFFFF,red/K08743%09%23FFFFFF,green/K01122%09%23FFFFFF,green/K01047%09%23FFFFFF,red/
apla04060	Cytokine-cytokine receptor interaction	Environmental Information Processing	Signaling molecules and interaction	26	17	43	210	0.122197	0.839346	ENSAPLG00020017111,ENSAPLG00020006541(TNFSF13B),ENSAPLG00020004168,ENSAPLG00020015388,ENSAPLG00020003049,ENSAPLG00020000129(IL18RAP),ENSAPLG00020016376,ENSAPLG00020013036,ENSAPLG00020011424(IL19),ENSAPLG00020001372(CLCF1),ENSAPLG00020010270(TNFRSF25),ENSAPLG00020003666,ENSAPLG00020007492,ENSAPLG00020011064,ENSAPLG00020017490(IL23R),ENSAPLG00020003064(IL21R),ENSAPLG00020015007(AMH),ENSAPLG00020009…	ENSAPLG00020011822(ACVR2A),ENSAPLG00020017465(LEPR),ENSAPLG00020008431(IL17D),ENSAPLG00020003612(IL6ST),ENSAPLG00020008330(TGFB2),ENSAPLG00020002575(GDF5),ENSAPLG00020009682(NGFR),ENSAPLG00020012908(BMP5),ENSAPLG00020002251(GHR),ENSAPLG00020016449,ENSAPLG00020001811,ENSAPLG00020006202,ENSAPLG00020013480(GDF10),ENSAPLG00020002386(IL15),ENSAPLG00020011690(tgf-beta3),ENSAPLG00020008104(TNFRSF19),ENS…	http://www.kegg.jp/kegg-bin/show_pathway?map04060/K05478%09%23FFFFFF,red/K12964%09%23FFFFFF,red/K04667%09%23FFFFFF,red/K05060%09%23FFFFFF,green/K13568%09%23FFFFFF,red/K05074%09%23FFFFFF,red/K04665%09%23FFFFFF,red/K05479%09%23FFFFFF,red/K05143%09%23FFFFFF,red/K05080%09%23FFFFFF,green/K10032%09%23FFFFFF,red/K02583%09%23FFFFFF,green/K12499%09%23FFFFFF,green/K05174%09%23FFFFFF,red/K05453%09%23FFFFFF,…
apla04142	Lysosome	Cellular Processes	Transport and catabolism	11	15	26	121	0.130465	0.839346	ENSAPLG00020011907,ENSAPLG00020017083(ATP6V0B),ENSAPLG00020011911,ENSAPLG00020015100(MCOLN1),ENSAPLG00020018222(ATP6V0A4),ENSAPLG00020017039,ENSAPLG00020003286(MFSD8),ENSAPLG00020006749(AP1S3),ENSAPLG00020003700(NAGPA),ENSAPLG00020008839,ENSAPLG00020002309(ENTPD4)	ENSAPLG00020012106(CTSH),ENSAPLG00020007270(LGMN),ENSAPLG00020001394(CTSB),ENSAPLG00020009441(AP3S1),ENSAPLG00020005449(LAMP2),ENSAPLG00020007230(DNASE2B),ENSAPLG00020009573,ENSAPLG00020014517(LAPTM5),ENSAPLG00020011121,ENSAPLG00020016603(PLA2G15),ENSAPLG00020004787(CLTCL1),ENSAPLG00020005314(CTSZ),ENSAPLG00020003949(LAMP1),ENSAPLG00020006879(ASAH1),ENSAPLG00020014353	http://www.kegg.jp/kegg-bin/show_pathway?map04142/K12388%09%23FFFFFF,red/K01365%09%23FFFFFF,green/K02154%09%23FFFFFF,red/K04646%09%23FFFFFF,green/K12307%09%23FFFFFF,red/K12399%09%23FFFFFF,green/K08568%09%23FFFFFF,green/K12384%09%23FFFFFF,green/K01125%09%23FFFFFF,red/K12348%09%23FFFFFF,green/K05656%09%23FFFFFF,red/K01366%09%23FFFFFF,green/K01158%09%23FFFFFF,green/K12305%09%23FFFFFF,red/K12395%09%2…
apla00072	Synthesis and degradation of ketone bodies	Metabolism	Lipid metabolism	1	3	4	12	0.137099	0.839346	ENSAPLG00020006641(HMGCL)	ENSAPLG00020013501,ENSAPLG00020013498,ENSAPLG00020009574	http://www.kegg.jp/kegg-bin/show_pathway?map00072/K01027%09%23FFFFFF,green/K01640%09%23FFFFFF,red/K00626%09%23FFFFFF,green/
apla00514	Other types of O-glycan biosynthesis	Metabolism	Glycan biosynthesis and metabolism	1	5	6	21	0.138693	0.839346	ENSAPLG00020008320(MFNG)	ENSAPLG00020014081(EOGT),ENSAPLG00020015592(POGLUT1),ENSAPLG00020004391(B3GLCT),ENSAPLG00020015436(GXYLT2),ENSAPLG00020000396(ST6GAL2)	http://www.kegg.jp/kegg-bin/show_pathway?map00514/K13667%09%23FFFFFF,green/K18134%09%23FFFFFF,green/K05948%09%23FFFFFF,red/K13675%09%23FFFFFF,green/K13676%09%23FFFFFF,green/K00779%09%23FFFFFF,green/
apla03008	Ribosome biogenesis in eukaryotes	Genetic Information Processing	Translation	15	0	15	65	0.13873	0.839346	ENSAPLG00020002311(EMG1),ENSAPLG00020012376,ENSAPLG00020008113(UTP4),ENSAPLG00020018339(RPP25L),ENSAPLG00020018250(NOL6),ENSAPLG00020002508,ENSAPLG00020008636(NOB1),ENSAPLG00020012762(FCF1),ENSAPLG00020002512(NOP10),ENSAPLG00020005700(NHP2),ENSAPLG00020017534(GAR1),ENSAPLG00020014160,ENSAPLG00020017889,ENSAPLG00020003468,ENSAPLG00020013938	-	http://www.kegg.jp/kegg-bin/show_pathway?map03008/K11883%09%23FFFFFF,red/K14566%09%23FFFFFF,red/K14544%09%23FFFFFF,red/K14564%09%23FFFFFF,red/K14567%09%23FFFFFF,red/K11130%09%23FFFFFF,red/K14562%09%23FFFFFF,red/K14568%09%23FFFFFF,red/K11129%09%23FFFFFF,red/K11128%09%23FFFFFF,red/K14563%09%23FFFFFF,red/K14548%09%23FFFFFF,red/K14525%09%23FFFFFF,red/K14545%09%23FFFFFF,red/
apla00970	Aminoacyl-tRNA biosynthesis	Genetic Information Processing	Translation	9	2	11	45	0.139033	0.839346	ENSAPLG00020014379(MTFMT),ENSAPLG00020017907(MARS2),ENSAPLG00020013190,ENSAPLG00020010503(YARS1),ENSAPLG00020004032,ENSAPLG00020017928(PSTK),ENSAPLG00020013192,ENSAPLG00020003501,ENSAPLG00020001917(YARS2)	ENSAPLG00020009155(TARS1),ENSAPLG00020008059(EPRS1)	http://www.kegg.jp/kegg-bin/show_pathway?map00970/K10837%09%23FFFFFF,red/K01892%09%23FFFFFF,red/K01868%09%23FFFFFF,green/K01866%09%23FFFFFF,red/K01874%09%23FFFFFF,red/K14163%09%23FFFFFF,green/K01883%09%23FFFFFF,red/K00604%09%23FFFFFF,red/K01885%09%23FFFFFF,red/
apla04217	Necroptosis	Cellular Processes	Cell growth and death	18	9	27	128	0.147116	0.839346	ENSAPLG00020001212,ENSAPLG00020010056,ENSAPLG00020006151,ENSAPLG00020013021(TNFAIP3),ENSAPLG00020011391(SPATA2),ENSAPLG00020009095(CAPN11),ENSAPLG00020007427(CHMP1A),ENSAPLG00020010429(H2AX),ENSAPLG00020001225,ENSAPLG00020015390(FASLG),ENSAPLG00020005880(XIAP),ENSAPLG00020001342,ENSAPLG00020001315,ENSAPLG00020010053,ENSAPLG00020001364,ENSAPLG00020016731(MLKL),ENSAPLG00020004168,ENSAPLG00020017111	ENSAPLG00020002411,ENSAPLG00020004049,ENSAPLG00020004577,ENSAPLG00020017292(VDAC1),ENSAPLG00020017938(SLC25A5),ENSAPLG00020008644(PARP4),ENSAPLG00020014290,ENSAPLG00020009717(GLUL),ENSAPLG00020001811	http://www.kegg.jp/kegg-bin/show_pathway?map04217/K04519%09%23FFFFFF,red/K05863%09%23FFFFFF,green/K05131%09%23FFFFFF,green/K05862%09%23FFFFFF,green/K04079%09%23FFFFFF,red/K15040%09%23FFFFFF,green/K08849%09%23FFFFFF,red/K11251%09%23FFFFFF,purple/K01367%09%23FFFFFF,red/K01915%09%23FFFFFF,green/K04725%09%23FFFFFF,red/K11859%09%23FFFFFF,red/K17595%09%23FFFFFF,red/K04722%09%23FFFFFF,red/K10798%09%23FF…
apla00630	Glyoxylate and dicarboxylate metabolism	Metabolism	Carbohydrate metabolism	2	6	8	31	0.151195	0.839346	ENSAPLG00020013331,ENSAPLG00020004594(PGP)	ENSAPLG00020003121(ACSS1),ENSAPLG00020009579(ACO1),ENSAPLG00020013803(MCEE),ENSAPLG00020013501,ENSAPLG00020013498,ENSAPLG00020009717(GLUL)	http://www.kegg.jp/kegg-bin/show_pathway?map00630/K01895%09%23FFFFFF,green/K01915%09%23FFFFFF,green/K05606%09%23FFFFFF,green/K01681%09%23FFFFFF,green/K00600%09%23FFFFFF,red/K00626%09%23FFFFFF,green/K19269%09%23FFFFFF,red/
apla00140	Steroid hormone biosynthesis	Metabolism	Lipid metabolism	4	6	10	41	0.155423	0.839346	ENSAPLG00020013723,ENSAPLG00020001350(SRD5A1),ENSAPLG00020016226,ENSAPLG00020008630	ENSAPLG00020011270(SRD5A2),ENSAPLG00020008091,ENSAPLG00020012424,ENSAPLG00020013726,ENSAPLG00020018314(AKR1D1),ENSAPLG00020004304(COMT)	http://www.kegg.jp/kegg-bin/show_pathway?map00140/K00545%09%23FFFFFF,green/K00513%09%23FFFFFF,red/K00070%09%23FFFFFF,green/K00251%09%23FFFFFF,green/K12343%09%23FFFFFF,red/K07408%09%23FFFFFF,red/K12344%09%23FFFFFF,green/K07424%09%23FFFFFF,purple/K15680%09%23FFFFFF,green/
apla00340	Histidine metabolism	Metabolism	Amino acid metabolism	3	3	6	22	0.16448	0.839346	ENSAPLG00020017691(HDC),ENSAPLG00020012443(UROC1),ENSAPLG00020015647(AMDHD1)	ENSAPLG00020014317(ALDH1A3),ENSAPLG00020009324,ENSAPLG00020003733(ALDH7A1)	http://www.kegg.jp/kegg-bin/show_pathway?map00340/K14085%09%23FFFFFF,green/K01590%09%23FFFFFF,red/K01468%09%23FFFFFF,red/K01712%09%23FFFFFF,red/K00128%09%23FFFFFF,green/K00129%09%23FFFFFF,green/
apla04810	Regulation of actin cytoskeleton	Cellular Processes	Cell motility	12	27	39	195	0.172346	0.839346	ENSAPLG00020014407,ENSAPLG00020015257(PAK4),ENSAPLG00020008013,ENSAPLG00020003469(LPAR5),ENSAPLG00020016299(LIMK1),ENSAPLG00020004948(FGF4),ENSAPLG00020006671(PXN),ENSAPLG00020007038(BDKRB2),ENSAPLG00020007573,ENSAPLG00020001383(PAK1),ENSAPLG00020016676(BCAR1),ENSAPLG00020007183(PDGFB)	ENSAPLG00020001114(PFN4),ENSAPLG00020013878(MRAS),ENSAPLG00020012088(FGF12),ENSAPLG00020006766(FGF14),ENSAPLG00020013098(MYLK),ENSAPLG00020004515(FGF7),ENSAPLG00020006196(MYLK2),ENSAPLG00020005101(PIK3R1),ENSAPLG00020010174(RHOA),ENSAPLG00020007079(FN1),ENSAPLG00020016311(ELN),ENSAPLG00020016730(ACTN2),ENSAPLG00020017959(FGFR2),ENSAPLG00020003640(FGF2),ENSAPLG00020009944(FGF13),ENSAPLG00020011258…	http://www.kegg.jp/kegg-bin/show_pathway?map04810/K00907%09%23FFFFFF,green/K04513%09%23FFFFFF,green/K05699%09%23FFFFFF,green/K05717%09%23FFFFFF,green/K04275%09%23FFFFFF,green/K17386%09%23FFFFFF,red/K05759%09%23FFFFFF,green/K04363%09%23FFFFFF,green/K05760%09%23FFFFFF,red/K05768%09%23FFFFFF,green/K05743%09%23FFFFFF,purple/K05729%09%23FFFFFF,green/K06482%09%23FFFFFF,red/K08390%09%23FFFFFF,red/K18497…
apla00270	Cysteine and methionine metabolism	Metabolism	Amino acid metabolism	2	9	11	47	0.173768	0.839346	ENSAPLG00020009377(MAT2A),ENSAPLG00020008835(TAT)	ENSAPLG00020000072(BCAT1),ENSAPLG00020004191,ENSAPLG00020010634(AHCY),ENSAPLG00020005118(ADI1),ENSAPLG00020007366,ENSAPLG00020007653,ENSAPLG00020009549,ENSAPLG00020015446(MAT2B),ENSAPLG00020014371	http://www.kegg.jp/kegg-bin/show_pathway?map00270/K00016%09%23FFFFFF,green/K00544%09%23FFFFFF,green/K00815%09%23FFFFFF,red/K00772%09%23FFFFFF,green/K01251%09%23FFFFFF,green/K00826%09%23FFFFFF,green/K00789%09%23FFFFFF,purple/K08967%09%23FFFFFF,green/
apla00620	Pyruvate metabolism	Metabolism	Carbohydrate metabolism	1	8	9	37	0.174258	0.839346	ENSAPLG00020015391	ENSAPLG00020003121(ACSS1),ENSAPLG00020007366,ENSAPLG00020003733(ALDH7A1),ENSAPLG00020009324,ENSAPLG00020013501,ENSAPLG00020013498,ENSAPLG00020009878(ME1),ENSAPLG00020008460(GLO1)	http://www.kegg.jp/kegg-bin/show_pathway?map00620/K00029%09%23FFFFFF,green/K00128%09%23FFFFFF,green/K00027%09%23FFFFFF,red/K00016%09%23FFFFFF,green/K00626%09%23FFFFFF,green/K01895%09%23FFFFFF,green/K14085%09%23FFFFFF,green/K01759%09%23FFFFFF,green/
apla00380	Tryptophan metabolism	Metabolism	Amino acid metabolism	3	7	10	43	0.194408	0.839346	ENSAPLG00020009541,ENSAPLG00020016226,ENSAPLG00020000522(ASMT)	ENSAPLG00020013498,ENSAPLG00020017546(HADH),ENSAPLG00020000694(TPH2),ENSAPLG00020013501,ENSAPLG00020009324,ENSAPLG00020003733(ALDH7A1),ENSAPLG00020014403(OGDHL)	http://www.kegg.jp/kegg-bin/show_pathway?map00380/K07408%09%23FFFFFF,red/K00543%09%23FFFFFF,red/K00502%09%23FFFFFF,purple/K00164%09%23FFFFFF,green/K14085%09%23FFFFFF,green/K00022%09%23FFFFFF,green/K00626%09%23FFFFFF,green/K00128%09%23FFFFFF,green/
apla00650	Butanoate metabolism	Metabolism	Carbohydrate metabolism	2	5	7	28	0.195148	0.839346	ENSAPLG00020006641(HMGCL),ENSAPLG00020006479(ACADS)	ENSAPLG00020009574,ENSAPLG00020017546(HADH),ENSAPLG00020013498,ENSAPLG00020010055(ACSM5),ENSAPLG00020013501	http://www.kegg.jp/kegg-bin/show_pathway?map00650/K01027%09%23FFFFFF,green/K00248%09%23FFFFFF,red/K01640%09%23FFFFFF,red/K00022%09%23FFFFFF,green/K00626%09%23FFFFFF,green/K01896%09%23FFFFFF,green/
apla04141	Protein processing in endoplasmic reticulum	Genetic Information Processing	Folding, sorting and degradation	11	19	30	149	0.198508	0.839346	ENSAPLG00020010056,ENSAPLG00020008362(HERPUD1),ENSAPLG00020006151,ENSAPLG00020009095(CAPN11),ENSAPLG00020015435,ENSAPLG00020014704(BAG2),ENSAPLG00020014763(DNAJC5B),ENSAPLG00020009767(DNAJA1),ENSAPLG00020010053,ENSAPLG00020009390,ENSAPLG00020007576(CALR3)	ENSAPLG00020013360,ENSAPLG00020004811(P4HB),ENSAPLG00020002808(CRYAB),ENSAPLG00020018021(CKAP4),ENSAPLG00020004435,ENSAPLG00020011978(TXNDC5),ENSAPLG00020011929(PDIA4),ENSAPLG00020014143(PDIA3),ENSAPLG00020011179(SSR2),ENSAPLG00020004346,ENSAPLG00020013704(RPN2),ENSAPLG00020010481(SEC61A1),ENSAPLG00020011816(UGGT2),ENSAPLG00020008130(SEC63),ENSAPLG00020016196(SEC13),ENSAPLG00020013688(SEC23A),ENS…	http://www.kegg.jp/kegg-bin/show_pathway?map04141/K14010%09%23FFFFFF,green/K13250%09%23FFFFFF,green/K12667%09%23FFFFFF,green/K09556%09%23FFFFFF,red/K09525%09%23FFFFFF,red/K14014%09%23FFFFFF,green/K09582%09%23FFFFFF,green/K09586%09%23FFFFFF,green/K04523%09%23FFFFFF,red/K14027%09%23FFFFFF,red/K01367%09%23FFFFFF,red/K11718%09%23FFFFFF,green/K10956%09%23FFFFFF,green/K14006%09%23FFFFFF,green/K13999%09…
apla04912	GnRH signaling pathway	Organismal Systems	Endocrine system	8	10	18	85	0.201475	0.839346	ENSAPLG00020013529(MAP2K3),ENSAPLG00020001212,ENSAPLG00020013131(HBEGF),ENSAPLG00020004059,ENSAPLG00020001364,ENSAPLG00020001225,ENSAPLG00020001342,ENSAPLG00020001315	ENSAPLG00020015273(CACNA1S),ENSAPLG00020004577,ENSAPLG00020002411,ENSAPLG00020003406(MAP2K6),ENSAPLG00020004504(PRKCA),ENSAPLG00020004398(PRKCB),ENSAPLG00020016366(MMP2),ENSAPLG00020010378(PLCB4),ENSAPLG00020013527(ADCY8),ENSAPLG00020015887(MAPK11)	http://www.kegg.jp/kegg-bin/show_pathway?map04912/K01398%09%23FFFFFF,green/K02677%09%23FFFFFF,green/K08523%09%23FFFFFF,red/K04515%09%23FFFFFF,green/K04441%09%23FFFFFF,green/K04432%09%23FFFFFF,red/K08048%09%23FFFFFF,green/K04857%09%23FFFFFF,green/K19662%09%23FFFFFF,green/K05858%09%23FFFFFF,green/K04448%09%23FFFFFF,red/K16342%09%23FFFFFF,red/K04433%09%23FFFFFF,green/
apla04916	Melanogenesis	Organismal Systems	Endocrine system	4	15	19	91	0.211589	0.839346	ENSAPLG00020016025(EDN1),ENSAPLG00020001951(WNT6),ENSAPLG00020018283(WNT7A),ENSAPLG00020008864	ENSAPLG00020004619(FZD4),ENSAPLG00020004398(PRKCB),ENSAPLG00020016954(CTNNB1),ENSAPLG00020013527(ADCY8),ENSAPLG00020010378(PLCB4),ENSAPLG00020014086(WNT1),ENSAPLG00020004504(PRKCA),ENSAPLG00020001693(WNT11),ENSAPLG00020002613(WNT5A),ENSAPLG00020004577,ENSAPLG00020010641(ASIP),ENSAPLG00020002411,ENSAPLG00020016473(FZD9),ENSAPLG00020016278(WNT16),ENSAPLG00020014921(CREB3L1)	http://www.kegg.jp/kegg-bin/show_pathway?map04916/K02842%09%23FFFFFF,green/K03209%09%23FFFFFF,green/K16366%09%23FFFFFF,red/K02354%09%23FFFFFF,green/K02677%09%23FFFFFF,green/K01384%09%23FFFFFF,green/K00444%09%23FFFFFF,green/K08048%09%23FFFFFF,green/K04515%09%23FFFFFF,green/K09048%09%23FFFFFF,purple/K00445%09%23FFFFFF,red/K05858%09%23FFFFFF,green/K08725%09%23FFFFFF,green/K19662%09%23FFFFFF,green/K0…
apla04080	Neuroactive ligand-receptor interaction	Environmental Information Processing	Signaling molecules and interaction	15	46	61	321	0.214668	0.839346	ENSAPLG00020017349(PTGER2),ENSAPLG00020017077(TRPV1),ENSAPLG00020000837(DRD4),ENSAPLG00020017302,ENSAPLG00020008579(GRIN3B),ENSAPLG00020007190(MTNR1A),ENSAPLG00020007038(BDKRB2),ENSAPLG00020007513,ENSAPLG00020006855(TAAR5),ENSAPLG00020006595(GPR156),ENSAPLG00020017348,ENSAPLG00020008527(F2RL1),ENSAPLG00020014545(EDN2),ENSAPLG00020008116,ENSAPLG00020014715	ENSAPLG00020003692(PTH1R),ENSAPLG00020010502(ADRA2C),ENSAPLG00020013603(NR3C1),ENSAPLG00020009771(VIPR2),ENSAPLG00020010885(GRIK3),ENSAPLG00020002341(S1PR3),ENSAPLG00020013107(NMBR),ENSAPLG00020017649,ENSAPLG00020002507(ADCYAP1R1),ENSAPLG00020005452(EDN3),ENSAPLG00020014064(C3AR1),ENSAPLG00020009308(OPRM1),ENSAPLG00020002251(GHR),ENSAPLG00020007252(CHRNG),ENSAPLG00020015721(CHRNA3),ENSAPLG0002000…	http://www.kegg.jp/kegg-bin/show_pathway?map04080/K05189%09%23FFFFFF,red/K04286%09%23FFFFFF,green/K05222%09%23FFFFFF,red/K04147%09%23FFFFFF,red/K16367%09%23FFFFFF,red/K04270%09%23FFFFFF,green/K05199%09%23FFFFFF,green/K04605%09%23FFFFFF,green/K05203%09%23FFFFFF,green/K04809%09%23FFFFFF,green/K04285%09%23FFFFFF,red/K04617%09%23FFFFFF,red/K04274%09%23FFFFFF,green/K05194%09%23FFFFFF,green/K04307%09%2…
apla00220	Arginine biosynthesis	Metabolism	Amino acid metabolism	1	4	5	19	0.218401	0.839346	ENSAPLG00020012247(NOS2)	ENSAPLG00020016403(ASL),ENSAPLG00020014318(GPT2),ENSAPLG00020009717(GLUL),ENSAPLG00020016407	http://www.kegg.jp/kegg-bin/show_pathway?map00220/K13241%09%23FFFFFF,red/K00814%09%23FFFFFF,green/K01915%09%23FFFFFF,green/K01755%09%23FFFFFF,green/
apla00670	One carbon pool by folate	Metabolism	Metabolism of cofactors and vitamins	2	3	5	19	0.218401	0.839346	ENSAPLG00020014379(MTFMT),ENSAPLG00020013331	ENSAPLG00020016966(TYMS),ENSAPLG00020018036(ALDH1L2),ENSAPLG00020001850(GART)	http://www.kegg.jp/kegg-bin/show_pathway?map00670/K00604%09%23FFFFFF,red/K00560%09%23FFFFFF,green/K00600%09%23FFFFFF,red/K00289%09%23FFFFFF,green/K11787%09%23FFFFFF,green/
apla00512	Mucin type O-glycan biosynthesis	Metabolism	Glycan biosynthesis and metabolism	2	5	7	29	0.221617	0.839346	ENSAPLG00020009381(ST6GALNAC1),ENSAPLG00020005608	ENSAPLG00020013201(ST3GAL1),ENSAPLG00020012455,ENSAPLG00020016276(GALNT17),ENSAPLG00020000644(GALNT15),ENSAPLG00020000746(GALNT1)	http://www.kegg.jp/kegg-bin/show_pathway?map00512/K03479%09%23FFFFFF,red/K00710%09%23FFFFFF,green/K00780%09%23FFFFFF,green/K09653%09%23FFFFFF,red/
apla04260	Cardiac muscle contraction	Organismal Systems	Circulatory system	0	12	12	55	0.228062	0.839346	-	ENSAPLG00020004629(CACNG1),ENSAPLG00020015273(CACNA1S),ENSAPLG00020003679(MYL3),ENSAPLG00020008614(MYL4),ENSAPLG00020004616(CACNG5),ENSAPLG00020010283(TNNC1),ENSAPLG00020006313,ENSAPLG00020004624(CACNG4),ENSAPLG00020010659,ENSAPLG00020015626(TNNT2),ENSAPLG00020000379(CACNG2),ENSAPLG00020017612(ACTC1)	http://www.kegg.jp/kegg-bin/show_pathway?map04260/K04867%09%23FFFFFF,green/K12749%09%23FFFFFF,green/K04869%09%23FFFFFF,green/K12750%09%23FFFFFF,green/K12314%09%23FFFFFF,green/K17751%09%23FFFFFF,green/K10351%09%23FFFFFF,green/K04857%09%23FFFFFF,green/K04866%09%23FFFFFF,green/K05865%09%23FFFFFF,green/K12045%09%23FFFFFF,green/K04870%09%23FFFFFF,green/
apla00430	Taurine and hypotaurine metabolism	Metabolism	Metabolism of other amino acids	1	2	3	10	0.240261	0.839346	ENSAPLG00020001195(ADO)	ENSAPLG00020014808(GADL1),ENSAPLG00020002057	http://www.kegg.jp/kegg-bin/show_pathway?map00430/K10712%09%23FFFFFF,red/K18592%09%23FFFFFF,green/K18966%09%23FFFFFF,green/
apla04310	Wnt signaling pathway	Environmental Information Processing	Signal transduction	3	23	26	131	0.242454	0.839346	ENSAPLG00020001951(WNT6),ENSAPLG00020018283(WNT7A),ENSAPLG00020004059	ENSAPLG00020016561(NFATC3),ENSAPLG00020002411,ENSAPLG00020004577,ENSAPLG00020002613(WNT5A),ENSAPLG00020017456(ROR1),ENSAPLG00020016473(FZD9),ENSAPLG00020011366(SFRP1),ENSAPLG00020010174(RHOA),ENSAPLG00020016278(WNT16),ENSAPLG00020004383(SFRP2),ENSAPLG00020016736(SFRP4),ENSAPLG00020010378(PLCB4),ENSAPLG00020017550,ENSAPLG00020004619(FZD4),ENSAPLG00020004310,ENSAPLG00020004398(PRKCB),ENSAPLG0002001…	http://www.kegg.jp/kegg-bin/show_pathway?map04310/K19614%09%23FFFFFF,green/K02842%09%23FFFFFF,green/K00445%09%23FFFFFF,red/K02354%09%23FFFFFF,green/K02105%09%23FFFFFF,green/K05122%09%23FFFFFF,green/K17333%09%23FFFFFF,green/K04513%09%23FFFFFF,green/K03094%09%23FFFFFF,green/K04496%09%23FFFFFF,green/K05858%09%23FFFFFF,green/K19662%09%23FFFFFF,green/K01558%09%23FFFFFF,green/K02165%09%23FFFFFF,green/K…
apla04136	Autophagy - other	Cellular Processes	Transport and catabolism	4	4	8	35	0.245654	0.839346	ENSAPLG00020002367,ENSAPLG00020004623(MLST8),ENSAPLG00020002382(ATG16L1),ENSAPLG00020004087(ATG4D)	ENSAPLG00020009577(ATG10),ENSAPLG00020003873(WIPI1),ENSAPLG00020003053(ATG13),ENSAPLG00020005724(PPP2CB)	http://www.kegg.jp/kegg-bin/show_pathway?map04136/K08266%09%23FFFFFF,red/K08342%09%23FFFFFF,red/K17890%09%23FFFFFF,red/K17908%09%23FFFFFF,green/K17888%09%23FFFFFF,green/K08331%09%23FFFFFF,green/K04382%09%23FFFFFF,green/K17606%09%23FFFFFF,red/
apla00640	Propanoate metabolism	Metabolism	Carbohydrate metabolism	1	6	7	30	0.249249	0.839346	ENSAPLG00020005400(ECHDC1)	ENSAPLG00020013498,ENSAPLG00020009679(BCKDHB),ENSAPLG00020013501,ENSAPLG00020003121(ACSS1),ENSAPLG00020013803(MCEE),ENSAPLG00020007366	http://www.kegg.jp/kegg-bin/show_pathway?map00640/K00626%09%23FFFFFF,green/K01895%09%23FFFFFF,green/K18426%09%23FFFFFF,red/K00167%09%23FFFFFF,green/K00016%09%23FFFFFF,green/K05606%09%23FFFFFF,green/
apla00511	Other glycan degradation	Metabolism	Glycan biosynthesis and metabolism	4	1	5	20	0.25288	0.839346	ENSAPLG00020008751(GBA2),ENSAPLG00020003148(NEU3),ENSAPLG00020002128(NEU2),ENSAPLG00020008839	ENSAPLG00020006990(MAN2B2)	http://www.kegg.jp/kegg-bin/show_pathway?map00511/K12312%09%23FFFFFF,green/K01201%09%23FFFFFF,red/K17108%09%23FFFFFF,red/K12357%09%23FFFFFF,red/
apla04621	NOD-like receptor signaling pathway	Organismal Systems	Immune system	14	9	23	116	0.260885	0.847876	ENSAPLG00020013414(PANX3),ENSAPLG00020000650,ENSAPLG00020005897(TRAF3),ENSAPLG00020006864(TRAF6),ENSAPLG00020002382(ATG16L1),ENSAPLG00020006151,ENSAPLG00020013021(TNFAIP3),ENSAPLG00020011064,ENSAPLG00020014141(CARD9),ENSAPLG00020005880(XIAP),ENSAPLG00020004059,ENSAPLG00020017677,ENSAPLG00020016690(BRCC3),ENSAPLG00020017111	ENSAPLG00020004204(PANX1),ENSAPLG00020014290,ENSAPLG00020016449,ENSAPLG00020010174(RHOA),ENSAPLG00020001811,ENSAPLG00020001394(CTSB),ENSAPLG00020010378(PLCB4),ENSAPLG00020015887(MAPK11),ENSAPLG00020017292(VDAC1)	http://www.kegg.jp/kegg-bin/show_pathway?map04621/K04448%09%23FFFFFF,red/K04519%09%23FFFFFF,red/K03443%09%23FFFFFF,purple/K09447%09%23FFFFFF,red/K17890%09%23FFFFFF,red/K12794%09%23FFFFFF,red/K11859%09%23FFFFFF,red/K10030%09%23FFFFFF,red/K03174%09%23FFFFFF,red/K04725%09%23FFFFFF,red/K04734%09%23FFFFFF,red/K05862%09%23FFFFFF,green/K05131%09%23FFFFFF,green/K01363%09%23FFFFFF,green/K04079%09%23FFFFFF…
apla00750	Vitamin B6 metabolism	Metabolism	Metabolism of cofactors and vitamins	1	1	2	6	0.276554	0.878911	ENSAPLG00020008144(PDXP)	ENSAPLG00020008814(PSAT1)	http://www.kegg.jp/kegg-bin/show_pathway?map00750/K00831%09%23FFFFFF,green/K07758%09%23FFFFFF,red/
apla03320	PPAR signaling pathway	Organismal Systems	Endocrine system	2	11	13	63	0.281702	0.878911	ENSAPLG00020012988(ANGPTL4),ENSAPLG00020001167(ACAA1)	ENSAPLG00020002449(ACOX2),ENSAPLG00020006919(FABP4),ENSAPLG00020009942(ACOX3),ENSAPLG00020006775,ENSAPLG00020016324(CPT2),ENSAPLG00020013295(FABP7),ENSAPLG00020004999,ENSAPLG00020006934(FABP5),ENSAPLG00020008291(PLTP),ENSAPLG00020001614(CD36),ENSAPLG00020006251(ACADL)	http://www.kegg.jp/kegg-bin/show_pathway?map03320/K01897%09%23FFFFFF,green/K06259%09%23FFFFFF,green/K08767%09%23FFFFFF,red/K10226%09%23FFFFFF,green/K00232%09%23FFFFFF,green/K00255%09%23FFFFFF,green/K08753%09%23FFFFFF,green/K07513%09%23FFFFFF,red/K08766%09%23FFFFFF,green/K10214%09%23FFFFFF,green/K08761%09%23FFFFFF,green/K08754%09%23FFFFFF,green/K08756%09%23FFFFFF,green/
apla00053	Ascorbate and aldarate metabolism	Metabolism	Carbohydrate metabolism	0	4	4	16	0.291874	0.89279	-	ENSAPLG00020000826,ENSAPLG00020000833(RGN),ENSAPLG00020003733(ALDH7A1),ENSAPLG00020009324	http://www.kegg.jp/kegg-bin/show_pathway?map00053/K14085%09%23FFFFFF,green/K00128%09%23FFFFFF,green/K01053%09%23FFFFFF,green/
apla03440	Homologous recombination	Genetic Information Processing	Replication and repair	6	1	7	32	0.307211	0.893097	ENSAPLG00020016690(BRCC3),ENSAPLG00020017472(RAD54L),ENSAPLG00020005551(EME1),ENSAPLG00020006458(BARD1),ENSAPLG00020018135,ENSAPLG00020012004(BLM)	ENSAPLG00020005581(BABAM2)	http://www.kegg.jp/kegg-bin/show_pathway?map03440/K10882%09%23FFFFFF,red/K10683%09%23FFFFFF,red/K10875%09%23FFFFFF,red/K19528%09%23FFFFFF,red/K10901%09%23FFFFFF,red/K11864%09%23FFFFFF,red/K12173%09%23FFFFFF,green/
apla04540	Gap junction	Cellular Processes	Cellular community - eukaryotes	4	12	16	81	0.314351	0.893097	ENSAPLG00020015021,ENSAPLG00020005878,ENSAPLG00020007183(PDGFB),ENSAPLG00020005355(TUBB1)	ENSAPLG00020007606,ENSAPLG00020010378(PLCB4),ENSAPLG00020013527(ADCY8),ENSAPLG00020004398(PRKCB),ENSAPLG00020011558,ENSAPLG00020000797(PDGFD),ENSAPLG00020003924(PDGFC),ENSAPLG00020004266(GUCY1A1),ENSAPLG00020013265(GJA1),ENSAPLG00020004504(PRKCA),ENSAPLG00020017613,ENSAPLG00020015182	http://www.kegg.jp/kegg-bin/show_pathway?map04540/K07375%09%23FFFFFF,purple/K17386%09%23FFFFFF,red/K19662%09%23FFFFFF,green/K07372%09%23FFFFFF,green/K07373%09%23FFFFFF,green/K08048%09%23FFFFFF,green/K02677%09%23FFFFFF,green/K12318%09%23FFFFFF,green/K05858%09%23FFFFFF,green/K05450%09%23FFFFFF,green/K07374%09%23FFFFFF,purple/K04363%09%23FFFFFF,green/
apla00500	Starch and sucrose metabolism	Metabolism	Carbohydrate metabolism	4	2	6	27	0.316003	0.893097	ENSAPLG00020004850,ENSAPLG00020004845,ENSAPLG00020007357(GYS2),ENSAPLG00020009544(HK2)	ENSAPLG00020005147(GPI),ENSAPLG00020000088(GBE1)	http://www.kegg.jp/kegg-bin/show_pathway?map00500/K00693%09%23FFFFFF,red/K01810%09%23FFFFFF,green/K00844%09%23FFFFFF,red/K01176%09%23FFFFFF,red/K00700%09%23FFFFFF,green/
apla00010	Glycolysis / Gluconeogenesis	Metabolism	Carbohydrate metabolism	1	10	11	54	0.320725	0.893097	ENSAPLG00020009544(HK2)	ENSAPLG00020009542(PFKM),ENSAPLG00020014317(ALDH1A3),ENSAPLG00020005147(GPI),ENSAPLG00020002552(TPI1),ENSAPLG00020003863(ALDOC),ENSAPLG00020009324,ENSAPLG00020003733(ALDH7A1),ENSAPLG00020007366,ENSAPLG00020010068(ENO1),ENSAPLG00020003121(ACSS1)	http://www.kegg.jp/kegg-bin/show_pathway?map00010/K01623%09%23FFFFFF,green/K00128%09%23FFFFFF,green/K00129%09%23FFFFFF,green/K00850%09%23FFFFFF,green/K01803%09%23FFFFFF,green/K01895%09%23FFFFFF,green/K00844%09%23FFFFFF,red/K01689%09%23FFFFFF,green/K14085%09%23FFFFFF,green/K01810%09%23FFFFFF,green/K00016%09%23FFFFFF,green/
apla00900	Terpenoid backbone biosynthesis	Metabolism	Metabolism of terpenoids and polyketides	2	3	5	22	0.325058	0.893097	ENSAPLG00020016708(MVK),ENSAPLG00020010302(ICMT)	ENSAPLG00020013498,ENSAPLG00020008114(PDSS2),ENSAPLG00020013501	http://www.kegg.jp/kegg-bin/show_pathway?map00900/K00869%09%23FFFFFF,red/K00587%09%23FFFFFF,red/K00626%09%23FFFFFF,green/K12505%09%23FFFFFF,green/
apla00310	Lysine degradation	Metabolism	Amino acid metabolism	0	10	10	49	0.331011	0.893097	-	ENSAPLG00020014403(OGDHL),ENSAPLG00020017546(HADH),ENSAPLG00020013498,ENSAPLG00020017658(PHYKPL),ENSAPLG00020013501,ENSAPLG00020002724(SETD7),ENSAPLG00020009324,ENSAPLG00020003733(ALDH7A1),ENSAPLG00020012208(PLOD1),ENSAPLG00020005430(CAMKMT)	http://www.kegg.jp/kegg-bin/show_pathway?map00310/K11431%09%23FFFFFF,green/K00473%09%23FFFFFF,green/K18202%09%23FFFFFF,green/K00128%09%23FFFFFF,green/K00164%09%23FFFFFF,green/K00022%09%23FFFFFF,green/K14085%09%23FFFFFF,green/K00626%09%23FFFFFF,green/K18826%09%23FFFFFF,green/
apla00240	Pyrimidine metabolism	Metabolism	Nucleotide metabolism	7	5	12	60	0.33303	0.893097	ENSAPLG00020015439,ENSAPLG00020001445(UCK2),ENSAPLG00020004671(TK1),ENSAPLG00020002309(ENTPD4),ENSAPLG00020004480(CANT1),ENSAPLG00020008735,ENSAPLG00020010291	ENSAPLG00020014647(ENTPD3),ENSAPLG00020017374(DTYMK),ENSAPLG00020017300(ENTPD1),ENSAPLG00020013489(NT5M),ENSAPLG00020016966(TYMS)	http://www.kegg.jp/kegg-bin/show_pathway?map00240/K00254%09%23FFFFFF,red/K00560%09%23FFFFFF,green/K00943%09%23FFFFFF,green/K00876%09%23FFFFFF,red/K12304%09%23FFFFFF,red/K01081%09%23FFFFFF,green/K01510%09%23FFFFFF,purple/K12305%09%23FFFFFF,red/K00857%09%23FFFFFF,red/
apla04110	Cell cycle	Cellular Processes	Cell growth and death	14	7	21	110	0.337774	0.893097	ENSAPLG00020004831,ENSAPLG00020017791,ENSAPLG00020001553(MCM3),ENSAPLG00020016270(ZBTB17),ENSAPLG00020007826(E2F4),ENSAPLG00020011641(CDC25A),ENSAPLG00020011138(CDC7),ENSAPLG00020015202(ORC1),ENSAPLG00020000126(WEE2),ENSAPLG00020007780(WEE1),ENSAPLG00020018109,ENSAPLG00020004881(CCNE2),ENSAPLG00020009212(CDC23),ENSAPLG00020009556(CDKN2A)	ENSAPLG00020017297(SKP1),ENSAPLG00020002466(YWHAQ),ENSAPLG00020002534(GADD45G),ENSAPLG00020008330(TGFB2),ENSAPLG00020001995(CCNA1),ENSAPLG00020003608(YWHAZ),ENSAPLG00020011690(tgf-beta3)	http://www.kegg.jp/kegg-bin/show_pathway?map04110/K06626%09%23FFFFFF,red/K03358%09%23FFFFFF,red/K05868%09%23FFFFFF,red/K06627%09%23FFFFFF,green/K04402%09%23FFFFFF,green/K02541%09%23FFFFFF,red/K04682%09%23FFFFFF,red/K03355%09%23FFFFFF,red/K16197%09%23FFFFFF,green/K13377%09%23FFFFFF,green/K13376%09%23FFFFFF,green/K03094%09%23FFFFFF,green/K02603%09%23FFFFFF,red/K06645%09%23FFFFFF,red/K04685%09%23FFF…
apla04514	Cell adhesion molecules (CAMs)	Environmental Information Processing	Signaling molecules and interaction	7	20	27	145	0.359366	0.934351	ENSAPLG00020009136,ENSAPLG00020006256(VTCN1),ENSAPLG00020015965,ENSAPLG00020009133(CLDN19),ENSAPLG00020001341,ENSAPLG00020007533,ENSAPLG00020004496(CLDN5)	ENSAPLG00020004886(CNTN1),ENSAPLG00020013043(JAM3),ENSAPLG00020015818(CADM1),ENSAPLG00020006404(CDH15),ENSAPLG00020018041,ENSAPLG00020015840(ITGA8),ENSAPLG00020014520(SDC3),ENSAPLG00020003571,ENSAPLG00020006146,ENSAPLG00020005524,ENSAPLG00020011432,ENSAPLG00020000869(NCAM2),ENSAPLG00020018039,ENSAPLG00020005609(CDH4),ENSAPLG00020005063(CDH2),ENSAPLG00020015097(CNTN2),ENSAPLG00020005502,ENSAPLG000…	http://www.kegg.jp/kegg-bin/show_pathway?map04514/K06087%09%23FFFFFF,red/K06752%09%23FFFFFF,green/K06775%09%23FFFFFF,green/K06793%09%23FFFFFF,green/K06494%09%23FFFFFF,red/K06548%09%23FFFFFF,green/K06736%09%23FFFFFF,green/K06584%09%23FFFFFF,green/K16337%09%23FFFFFF,green/K06797%09%23FFFFFF,green/K06751%09%23FFFFFF,red/K06759%09%23FFFFFF,green/K06760%09%23FFFFFF,green/K06766%09%23FFFFFF,green/K0737…
apla04620	Toll-like receptor signaling pathway	Organismal Systems	Immune system	12	5	17	90	0.378713	0.960593	ENSAPLG00020004409(TLR2),ENSAPLG00020006864(TRAF6),ENSAPLG00020000030,ENSAPLG00020005897(TRAF3),ENSAPLG00020000650,ENSAPLG00020013529(MAP2K3),ENSAPLG00020016376,ENSAPLG00020011064,ENSAPLG00020017111,ENSAPLG00020004059,ENSAPLG00020017677,ENSAPLG00020012177	ENSAPLG00020005101(PIK3R1),ENSAPLG00020003406(MAP2K6),ENSAPLG00020001811,ENSAPLG00020016449,ENSAPLG00020015887(MAPK11)	http://www.kegg.jp/kegg-bin/show_pathway?map04620/K10159%09%23FFFFFF,red/K05131%09%23FFFFFF,green/K12964%09%23FFFFFF,red/K04448%09%23FFFFFF,red/K09447%09%23FFFFFF,red/K03175%09%23FFFFFF,red/K04734%09%23FFFFFF,red/K04432%09%23FFFFFF,red/K03174%09%23FFFFFF,red/K04441%09%23FFFFFF,green/K02649%09%23FFFFFF,green/K10030%09%23FFFFFF,red/K04519%09%23FFFFFF,red/K09446%09%23FFFFFF,red/K12499%09%23FFFFFF,gr…
apla04146	Peroxisome	Cellular Processes	Transport and catabolism	11	5	16	85	0.390418	0.960593	ENSAPLG00020001167(ACAA1),ENSAPLG00020014976,ENSAPLG00020016708(MVK),ENSAPLG00020007841(PEX6),ENSAPLG00020007873,ENSAPLG00020016478(PEX12),ENSAPLG00020012247(NOS2),ENSAPLG00020006641(HMGCL),ENSAPLG00020014850,ENSAPLG00020014925,ENSAPLG00020012406	ENSAPLG00020004043(HSD17B4),ENSAPLG00020006775,ENSAPLG00020009942(ACOX3),ENSAPLG00020002449(ACOX2),ENSAPLG00020000687(GNPAT)	http://www.kegg.jp/kegg-bin/show_pathway?map04146/K12405%09%23FFFFFF,green/K00649%09%23FFFFFF,green/K10214%09%23FFFFFF,green/K00232%09%23FFFFFF,green/K13345%09%23FFFFFF,red/K07513%09%23FFFFFF,red/K13339%09%23FFFFFF,red/K13353%09%23FFFFFF,red/K01897%09%23FFFFFF,green/K01640%09%23FFFFFF,red/K13348%09%23FFFFFF,red/K00869%09%23FFFFFF,red/K13241%09%23FFFFFF,red/
apla04218	Cellular senescence	Cellular Processes	Cell growth and death	11	14	25	137	0.408842	0.960593	ENSAPLG00020001397,ENSAPLG00020009556(CDKN2A),ENSAPLG00020013529(MAP2K3),ENSAPLG00020004881(CCNE2),ENSAPLG00020009095(CAPN11),ENSAPLG00020011064,ENSAPLG00020011641(CDC25A),ENSAPLG00020007826(E2F4),ENSAPLG00020007533,ENSAPLG00020017791,ENSAPLG00020014195(FOXM1)	ENSAPLG00020003406(MAP2K6),ENSAPLG00020011690(tgf-beta3),ENSAPLG00020005101(PIK3R1),ENSAPLG00020016561(NFATC3),ENSAPLG00020013878(MRAS),ENSAPLG00020006202,ENSAPLG00020017938(SLC25A5),ENSAPLG00020014290,ENSAPLG00020015887(MAPK11),ENSAPLG00020002534(GADD45G),ENSAPLG00020008330(TGFB2),ENSAPLG00020001995(CCNA1),ENSAPLG00020014547(FOXO6),ENSAPLG00020017292(VDAC1)	http://www.kegg.jp/kegg-bin/show_pathway?map04218/K06626%09%23FFFFFF,red/K10994%09%23FFFFFF,red/K06751%09%23FFFFFF,red/K07831%09%23FFFFFF,green/K01367%09%23FFFFFF,red/K05862%09%23FFFFFF,green/K05868%09%23FFFFFF,red/K09406%09%23FFFFFF,red/K04433%09%23FFFFFF,green/K04685%09%23FFFFFF,red/K13376%09%23FFFFFF,green/K15040%09%23FFFFFF,green/K02649%09%23FFFFFF,green/K04432%09%23FFFFFF,red/K13377%09%23FFF…
apla00400	Phenylalanine, tyrosine and tryptophan biosynthesis	Metabolism	Amino acid metabolism	1	1	2	8	0.412535	0.960593	ENSAPLG00020008835(TAT)	ENSAPLG00020018093(PAH)	http://www.kegg.jp/kegg-bin/show_pathway?map00400/K00815%09%23FFFFFF,red/K00500%09%23FFFFFF,green/
apla00561	Glycerolipid metabolism	Metabolism	Lipid metabolism	6	5	11	58	0.414686	0.960593	ENSAPLG00020016371,ENSAPLG00020017779,ENSAPLG00020006655,ENSAPLG00020004299,ENSAPLG00020009603(DGKQ),ENSAPLG00020014008(AGPAT2)	ENSAPLG00020017727(AGPAT4),ENSAPLG00020003733(ALDH7A1),ENSAPLG00020009324,ENSAPLG00020010497(MGLL),ENSAPLG00020006411(PNPLA3)	http://www.kegg.jp/kegg-bin/show_pathway?map00561/K14076%09%23FFFFFF,red/K00128%09%23FFFFFF,green/K00901%09%23FFFFFF,red/K14085%09%23FFFFFF,green/K16816%09%23FFFFFF,green/K13509%09%23FFFFFF,red/K01054%09%23FFFFFF,green/K13523%09%23FFFFFF,green/K13506%09%23FFFFFF,red/
apla00360	Phenylalanine metabolism	Metabolism	Amino acid metabolism	1	3	4	19	0.41872	0.960593	ENSAPLG00020008835(TAT)	ENSAPLG00020009278,ENSAPLG00020018093(PAH),ENSAPLG00020014317(ALDH1A3)	http://www.kegg.jp/kegg-bin/show_pathway?map00360/K00276%09%23FFFFFF,green/K00129%09%23FFFFFF,green/K00500%09%23FFFFFF,green/K00815%09%23FFFFFF,red/
apla00910	Nitrogen metabolism	Metabolism	Energy metabolism	0	4	4	19	0.41872	0.960593	-	ENSAPLG00020014820(CA8),ENSAPLG00020009717(GLUL),ENSAPLG00020006719,ENSAPLG00020006693	http://www.kegg.jp/kegg-bin/show_pathway?map00910/K01915%09%23FFFFFF,green/K01672%09%23FFFFFF,green/
apla00100	Steroid biosynthesis	Metabolism	Lipid metabolism	2	2	4	19	0.41872	0.960593	ENSAPLG00020007604(FAXDC2),ENSAPLG00020014157(CYP27B1)	ENSAPLG00020013563(SQLE),ENSAPLG00020016088(CYP24A1)	http://www.kegg.jp/kegg-bin/show_pathway?map00100/K07438%09%23FFFFFF,red/K07750%09%23FFFFFF,red/K00511%09%23FFFFFF,green/K07436%09%23FFFFFF,green/
apla00290	Valine, leucine and isoleucine biosynthesis	Metabolism	Amino acid metabolism	0	1	1	3	0.432746	0.978381	-	ENSAPLG00020000072(BCAT1)	http://www.kegg.jp/kegg-bin/show_pathway?map00290/K00826%09%23FFFFFF,green/
apla04370	VEGF signaling pathway	Environmental Information Processing	Signal transduction	7	5	12	65	0.445559	0.992959	ENSAPLG00020001342,ENSAPLG00020001315,ENSAPLG00020001225,ENSAPLG00020006671(PXN),ENSAPLG00020001364,ENSAPLG00020011396(SPHK1),ENSAPLG00020001212	ENSAPLG00020015887(MAPK11),ENSAPLG00020006032(HSPB1),ENSAPLG00020004398(PRKCB),ENSAPLG00020004504(PRKCA),ENSAPLG00020005101(PIK3R1)	http://www.kegg.jp/kegg-bin/show_pathway?map04370/K04718%09%23FFFFFF,red/K04441%09%23FFFFFF,green/K19662%09%23FFFFFF,green/K05760%09%23FFFFFF,red/K04455%09%23FFFFFF,green/K02677%09%23FFFFFF,green/K02649%09%23FFFFFF,green/K16342%09%23FFFFFF,red/
apla00515	Mannose type O-glycan biosynthesis	Metabolism	Glycan biosynthesis and metabolism	0	4	4	20	0.46018	0.999999	-	ENSAPLG00020014811(B3GAT2),ENSAPLG00020001894(CHST10),ENSAPLG00020007009,ENSAPLG00020017986(LARGE1)	http://www.kegg.jp/kegg-bin/show_pathway?map00515/K09674%09%23FFFFFF,green/K09668%09%23FFFFFF,green/K10157%09%23FFFFFF,green/K00735%09%23FFFFFF,green/
apla00601	Glycosphingolipid biosynthesis - lacto and neolacto series	Metabolism	Glycan biosynthesis and metabolism	1	4	5	26	0.472008	0.999999	ENSAPLG00020015187	ENSAPLG00020007859,ENSAPLG00020017499(B3GALT1),ENSAPLG00020006985(B4GALT4),ENSAPLG00020014443(B3GALT2)	http://www.kegg.jp/kegg-bin/show_pathway?map00601/K03877%09%23FFFFFF,green/K07820%09%23FFFFFF,purple/K07819%09%23FFFFFF,green/K07969%09%23FFFFFF,green/
apla04530	Tight junction	Cellular Processes	Cellular community - eukaryotes	12	16	28	159	0.480653	0.999999	ENSAPLG00020009136,ENSAPLG00020008376(PARD6A),ENSAPLG00020015021,ENSAPLG00020009476(MARVELD2),ENSAPLG00020004147(PRKAG3),ENSAPLG00020005878,ENSAPLG00020004496(CLDN5),ENSAPLG00020004059,ENSAPLG00020009133(CLDN19),ENSAPLG00020008456,ENSAPLG00020008705,ENSAPLG00020015330(PRKAB2)	ENSAPLG00020018319,ENSAPLG00020013043(JAM3),ENSAPLG00020017974,ENSAPLG00020005724(PPP2CB),ENSAPLG00020011258(RDX),ENSAPLG00020012219(RAP2C),ENSAPLG00020015182,ENSAPLG00020016730(ACTN2),ENSAPLG00020010174(RHOA),ENSAPLG00020017055,ENSAPLG00020006313,ENSAPLG00020006894,ENSAPLG00020000431,ENSAPLG00020018061,ENSAPLG00020018316,ENSAPLG00020017198	http://www.kegg.jp/kegg-bin/show_pathway?map04530/K07374%09%23FFFFFF,purple/K10351%09%23FFFFFF,green/K07839%09%23FFFFFF,green/K04354%09%23FFFFFF,green/K04513%09%23FFFFFF,green/K06093%09%23FFFFFF,red/K06785%09%23FFFFFF,green/K17291%09%23FFFFFF,red/K07199%09%23FFFFFF,red/K06098%09%23FFFFFF,red/K12075%09%23FFFFFF,green/K10352%09%23FFFFFF,green/K04382%09%23FFFFFF,green/K06087%09%23FFFFFF,red/K05699%0…
apla00330	Arginine and proline metabolism	Metabolism	Amino acid metabolism	2	6	8	44	0.494494	0.999999	ENSAPLG00020000130(PYCR3),ENSAPLG00020012247(NOS2)	ENSAPLG00020009324,ENSAPLG00020003733(ALDH7A1),ENSAPLG00020016652(ALDH18A1),ENSAPLG00020008721(CKMT2),ENSAPLG00020008977(GAMT),ENSAPLG00020004871	http://www.kegg.jp/kegg-bin/show_pathway?map00330/K14085%09%23FFFFFF,green/K00542%09%23FFFFFF,green/K00933%09%23FFFFFF,green/K13241%09%23FFFFFF,red/K12657%09%23FFFFFF,green/K00128%09%23FFFFFF,green/K00286%09%23FFFFFF,purple/
apla03022	Basal transcription factors	Genetic Information Processing	Transcription	4	3	7	39	0.517682	0.999999	ENSAPLG00020011578(GTF2H3),ENSAPLG00020006872,ENSAPLG00020012174(TMEM179B),ENSAPLG00020017296(TAF9)	ENSAPLG00020007049(GTF2H5),ENSAPLG00020016127,ENSAPLG00020016125	http://www.kegg.jp/kegg-bin/show_pathway?map03022/K03143%09%23FFFFFF,red/K03136%09%23FFFFFF,red/K10845%09%23FFFFFF,green/K03121%09%23FFFFFF,green/K14535%09%23FFFFFF,red/K03131%09%23FFFFFF,red/
apla04330	Notch signaling pathway	Environmental Information Processing	Signal transduction	6	2	8	45	0.521772	0.999999	ENSAPLG00020008966,ENSAPLG00020009614(APH1A),ENSAPLG00020006059(DTX2),ENSAPLG00020010442(NCSTN),ENSAPLG00020018212(KAT2A),ENSAPLG00020008320(MFNG)	ENSAPLG00020012311(CTBP1),ENSAPLG00020014893(NOTCH2)	http://www.kegg.jp/kegg-bin/show_pathway?map04330/K02599%09%23FFFFFF,green/K06171%09%23FFFFFF,red/K06172%09%23FFFFFF,red/K05948%09%23FFFFFF,red/K04496%09%23FFFFFF,green/K06062%09%23FFFFFF,red/K06058%09%23FFFFFF,red/
apla04122	Sulfur relay system	Genetic Information Processing	Folding, sorting and degradation	2	0	2	10	0.534619	0.999999	ENSAPLG00020016039(MOCS3),ENSAPLG00020005485(CTU2)	-	http://www.kegg.jp/kegg-bin/show_pathway?map04122/K11996%09%23FFFFFF,red/K14169%09%23FFFFFF,red/
apla00533	Glycosaminoglycan biosynthesis - keratan sulfate	Metabolism	Glycan biosynthesis and metabolism	1	2	3	16	0.537135	0.999999	ENSAPLG00020008982	ENSAPLG00020013201(ST3GAL1),ENSAPLG00020006985(B4GALT4)	http://www.kegg.jp/kegg-bin/show_pathway?map00533/K04746%09%23FFFFFF,red/K00780%09%23FFFFFF,green/K07969%09%23FFFFFF,green/
apla00120	Primary bile acid biosynthesis	Metabolism	Lipid metabolism	0	3	3	16	0.537135	0.999999	-	ENSAPLG00020002449(ACOX2),ENSAPLG00020004043(HSD17B4),ENSAPLG00020018314(AKR1D1)	http://www.kegg.jp/kegg-bin/show_pathway?map00120/K12405%09%23FFFFFF,green/K00251%09%23FFFFFF,green/K10214%09%23FFFFFF,green/
apla05168	Herpes simplex infection	Human Diseases	Infectious diseases: Viral	20	8	28	163	0.53831	0.999999	ENSAPLG00020017111,ENSAPLG00020017677,ENSAPLG00020004059,ENSAPLG00020007533,ENSAPLG00020010104,ENSAPLG00020001681(MED8),ENSAPLG00020012174(TMEM179B),ENSAPLG00020006670,ENSAPLG00020010056,ENSAPLG00020004645(SOCS3),ENSAPLG00020006615(TAP1),ENSAPLG00020011376(SRSF6),ENSAPLG00020016162,ENSAPLG00020010053,ENSAPLG00020015390(FASLG),ENSAPLG00020006864(TRAF6),ENSAPLG00020004409(TLR2),ENSAPLG00020005897(T…	ENSAPLG00020012685,ENSAPLG00020017297(SKP1),ENSAPLG00020016127,ENSAPLG00020016125,ENSAPLG00020001811,ENSAPLG00020016449,ENSAPLG00020003571,ENSAPLG00020002386(IL15)	http://www.kegg.jp/kegg-bin/show_pathway?map05168/K04696%09%23FFFFFF,red/K06752%09%23FFFFFF,green/K06751%09%23FFFFFF,red/K05131%09%23FFFFFF,green/K05654%09%23FFFFFF,red/K05433%09%23FFFFFF,green/K04734%09%23FFFFFF,red/K04448%09%23FFFFFF,red/K03094%09%23FFFFFF,green/K16195%09%23FFFFFF,red/K10054%09%23FFFFFF,red/K03121%09%23FFFFFF,green/K12499%09%23FFFFFF,green/K03174%09%23FFFFFF,red/K04389%09%23FFF…
apla03018	RNA degradation	Genetic Information Processing	Folding, sorting and degradation	7	5	12	70	0.556279	0.999999	ENSAPLG00020001495,ENSAPLG00020014769(CNOT10),ENSAPLG00020003586,ENSAPLG00020006157(EXOSC1),ENSAPLG00020016221(EDC3),ENSAPLG00020016285(LSM8),ENSAPLG00020008628	ENSAPLG00020010068(ENO1),ENSAPLG00020003615,ENSAPLG00020013722(TOB1),ENSAPLG00020006604(CNOT7),ENSAPLG00020009542(PFKM)	http://www.kegg.jp/kegg-bin/show_pathway?map03018/K12617%09%23FFFFFF,red/K12581%09%23FFFFFF,green/K14443%09%23FFFFFF,green/K11600%09%23FFFFFF,red/K13126%09%23FFFFFF,green/K12607%09%23FFFFFF,red/K07573%09%23FFFFFF,red/K00850%09%23FFFFFF,green/K12615%09%23FFFFFF,red/K01689%09%23FFFFFF,green/K12627%09%23FFFFFF,red/
apla04625	C-type lectin receptor signaling pathway	Organismal Systems	Immune system	11	6	17	100	0.564769	0.999999	ENSAPLG00020014141(CARD9),ENSAPLG00020001383(PAK1),ENSAPLG00020001198(EGR2),ENSAPLG00020013610(NFKB2),ENSAPLG00020017158(PLK3),ENSAPLG00020017111,ENSAPLG00020004059,ENSAPLG00020011985(MAP3K14),ENSAPLG00020002533(DCAR),ENSAPLG00020000650,ENSAPLG00020006342(IRF1)	ENSAPLG00020008431(IL17D),ENSAPLG00020015887(MAPK11),ENSAPLG00020013878(MRAS),ENSAPLG00020005101(PIK3R1),ENSAPLG00020016561(NFATC3),ENSAPLG00020010174(RHOA)	http://www.kegg.jp/kegg-bin/show_pathway?map04625/K04519%09%23FFFFFF,red/K05492%09%23FFFFFF,green/K04734%09%23FFFFFF,red/K04441%09%23FFFFFF,green/K12496%09%23FFFFFF,red/K04513%09%23FFFFFF,green/K09444%09%23FFFFFF,red/K17333%09%23FFFFFF,green/K08862%09%23FFFFFF,red/K07831%09%23FFFFFF,green/K04466%09%23FFFFFF,red/K02649%09%23FFFFFF,green/K04469%09%23FFFFFF,red/K10058%09%23FFFFFF,red/K04409%09%23FFF…
apla04623	Cytosolic DNA-sensing pathway	Organismal Systems	Immune system	7	1	8	47	0.574624	0.999999	ENSAPLG00020016376,ENSAPLG00020017111,ENSAPLG00020017677,ENSAPLG00020000650,ENSAPLG00020014839(CGAS),ENSAPLG00020007971(POLR2F),ENSAPLG00020009882(POLR3C)	ENSAPLG00020016449	http://www.kegg.jp/kegg-bin/show_pathway?map04623/K09447%09%23FFFFFF,red/K04734%09%23FFFFFF,red/K17834%09%23FFFFFF,red/K03014%09%23FFFFFF,red/K12964%09%23FFFFFF,red/K12499%09%23FFFFFF,green/K03023%09%23FFFFFF,red/K04519%09%23FFFFFF,red/
apla00770	Pantothenate and CoA biosynthesis	Metabolism	Metabolism of cofactors and vitamins	1	2	3	17	0.580643	0.999999	ENSAPLG00020006908	ENSAPLG00020014808(GADL1),ENSAPLG00020000072(BCAT1)	http://www.kegg.jp/kegg-bin/show_pathway?map00770/K18966%09%23FFFFFF,green/K08069%09%23FFFFFF,red/K00826%09%23FFFFFF,green/
apla03450	Non-homologous end-joining	Genetic Information Processing	Replication and repair	2	0	2	11	0.58877	0.999999	ENSAPLG00020001345(DCLRE1C),ENSAPLG00020006593(LIG4)	-	http://www.kegg.jp/kegg-bin/show_pathway?map03450/K10887%09%23FFFFFF,red/K10777%09%23FFFFFF,red/
apla00730	Thiamine metabolism	Metabolism	Metabolism of cofactors and vitamins	0	2	2	11	0.58877	0.999999	-	ENSAPLG00020011881(TPK1),ENSAPLG00020013930(ALPL)	http://www.kegg.jp/kegg-bin/show_pathway?map00730/K00949%09%23FFFFFF,green/K01077%09%23FFFFFF,green/
apla04371	Apelin signaling pathway	Environmental Information Processing	Signal transduction	6	13	19	114	0.60116	0.999999	ENSAPLG00020015330(PRKAB2),ENSAPLG00020002741(GNGT2),ENSAPLG00020007218(GNG5),ENSAPLG00020011396(SPHK1),ENSAPLG00020012247(NOS2),ENSAPLG00020004147(PRKAG3)	ENSAPLG00020008176(GNG10),ENSAPLG00020004128(SLC8A3),ENSAPLG00020008614(MYL4),ENSAPLG00020003679(MYL3),ENSAPLG00020003091(CAMK4),ENSAPLG00020013878(MRAS),ENSAPLG00020000075(MYLK4),ENSAPLG00020009889(MEF2C),ENSAPLG00020013098(MYLK),ENSAPLG00020013527(ADCY8),ENSAPLG00020010378(PLCB4),ENSAPLG00020006196(MYLK2),ENSAPLG00020006313	http://www.kegg.jp/kegg-bin/show_pathway?map04371/K13241%09%23FFFFFF,red/K04454%09%23FFFFFF,green/K07831%09%23FFFFFF,green/K04718%09%23FFFFFF,red/K10351%09%23FFFFFF,green/K04549%09%23FFFFFF,red/K12749%09%23FFFFFF,green/K05858%09%23FFFFFF,green/K04542%09%23FFFFFF,red/K07199%09%23FFFFFF,red/K12750%09%23FFFFFF,green/K07200%09%23FFFFFF,red/K05869%09%23FFFFFF,green/K05849%09%23FFFFFF,green/K08048%09%2…
apla04210	Apoptosis	Cellular Processes	Cell growth and death	12	9	21	126	0.602489	0.999999	ENSAPLG00020007468(CASP7),ENSAPLG00020011985(MAP3K14),ENSAPLG00020015390(FASLG),ENSAPLG00020000650,ENSAPLG00020004059,ENSAPLG00020009196(MCL1),ENSAPLG00020004168,ENSAPLG00020005878,ENSAPLG00020005880(XIAP),ENSAPLG00020015021,ENSAPLG00020009095(CAPN11),ENSAPLG00020017776(BCL2A1)	ENSAPLG00020001394(CTSB),ENSAPLG00020015182,ENSAPLG00020012106(CTSH),ENSAPLG00020017713,ENSAPLG00020008644(PARP4),ENSAPLG00020009573,ENSAPLG00020005101(PIK3R1),ENSAPLG00020005314(CTSZ),ENSAPLG00020002534(GADD45G)	http://www.kegg.jp/kegg-bin/show_pathway?map04210/K04722%09%23FFFFFF,red/K01365%09%23FFFFFF,green/K04448%09%23FFFFFF,red/K02539%09%23FFFFFF,red/K04725%09%23FFFFFF,red/K01367%09%23FFFFFF,red/K04402%09%23FFFFFF,green/K07374%09%23FFFFFF,purple/K02162%09%23FFFFFF,red/K04389%09%23FFFFFF,red/K02649%09%23FFFFFF,green/K01363%09%23FFFFFF,green/K08568%09%23FFFFFF,green/K07611%09%23FFFFFF,green/K10798%09%23…
apla00250	Alanine, aspartate and glutamate metabolism	Metabolism	Amino acid metabolism	1	5	6	36	0.603724	0.999999	ENSAPLG00020000300(FOLH1)	ENSAPLG00020009717(GLUL),ENSAPLG00020014318(GPT2),ENSAPLG00020016403(ASL),ENSAPLG00020016407,ENSAPLG00020000467(ASNS)	http://www.kegg.jp/kegg-bin/show_pathway?map00250/K01953%09%23FFFFFF,green/K14592%09%23FFFFFF,red/K00814%09%23FFFFFF,green/K01915%09%23FFFFFF,green/K01755%09%23FFFFFF,green/
apla00860	Porphyrin and chlorophyll metabolism	Metabolism	Metabolism of cofactors and vitamins	3	2	5	30	0.607155	0.999999	ENSAPLG00020017199(UROD),ENSAPLG00020004032,ENSAPLG00020002092(ALAS1)	ENSAPLG00020004337,ENSAPLG00020008059(EPRS1)	http://www.kegg.jp/kegg-bin/show_pathway?map00860/K01599%09%23FFFFFF,red/K13624%09%23FFFFFF,green/K01885%09%23FFFFFF,red/K00643%09%23FFFFFF,red/K14163%09%23FFFFFF,green/
apla00531	Glycosaminoglycan degradation	Metabolism	Glycan biosynthesis and metabolism	2	1	3	18	0.621462	0.999999	ENSAPLG00020015453(HYAL1),ENSAPLG00020015481(HYAL2)	ENSAPLG00020006395(HPSE2)	http://www.kegg.jp/kegg-bin/show_pathway?map00531/K01197%09%23FFFFFF,red/K07965%09%23FFFFFF,green/
apla00532	Glycosaminoglycan biosynthesis - chondroitin sulfate / dermatan sulfate	Metabolism	Glycan biosynthesis and metabolism	2	1	3	18	0.621462	0.999999	ENSAPLG00020005195(CHPF),ENSAPLG00020005678(B4GALT7)	ENSAPLG00020017905(CHST15)	http://www.kegg.jp/kegg-bin/show_pathway?map00532/K00747%09%23FFFFFF,red/K08106%09%23FFFFFF,green/K00733%09%23FFFFFF,red/
apla00051	Fructose and mannose metabolism	Metabolism	Carbohydrate metabolism	2	3	5	31	0.637678	0.999999	ENSAPLG00020009544(HK2),ENSAPLG00020003110(PMM1)	ENSAPLG00020002552(TPI1),ENSAPLG00020003863(ALDOC),ENSAPLG00020009542(PFKM)	http://www.kegg.jp/kegg-bin/show_pathway?map00051/K00850%09%23FFFFFF,green/K00844%09%23FFFFFF,red/K17497%09%23FFFFFF,red/K01803%09%23FFFFFF,green/K01623%09%23FFFFFF,green/
apla00603	Glycosphingolipid biosynthesis - globo and isoglobo series	Metabolism	Glycan biosynthesis and metabolism	0	2	2	12	0.638081	0.999999	-	ENSAPLG00020007859,ENSAPLG00020013201(ST3GAL1)	http://www.kegg.jp/kegg-bin/show_pathway?map00603/K03877%09%23FFFFFF,green/K00780%09%23FFFFFF,green/
apla05132	Salmonella infection	Human Diseases	Infectious diseases: Bacterial	8	3	11	68	0.64007	0.999999	ENSAPLG00020004059,ENSAPLG00020017111,ENSAPLG00020004591(RILP),ENSAPLG00020016376,ENSAPLG00020009967(RHOG),ENSAPLG00020012247(NOS2),ENSAPLG00020011064,ENSAPLG00020010780(RAB7B)	ENSAPLG00020001114(PFN4),ENSAPLG00020006188(DYNC1H1),ENSAPLG00020015887(MAPK11)	http://www.kegg.jp/kegg-bin/show_pathway?map05132/K13883%09%23FFFFFF,red/K13241%09%23FFFFFF,red/K05759%09%23FFFFFF,green/K12964%09%23FFFFFF,red/K04441%09%23FFFFFF,green/K10413%09%23FFFFFF,green/K04448%09%23FFFFFF,red/K07898%09%23FFFFFF,red/K04519%09%23FFFFFF,red/K07863%09%23FFFFFF,red/K10030%09%23FFFFFF,red/
apla04920	Adipocytokine signaling pathway	Organismal Systems	Endocrine system	5	5	10	62	0.642223	0.999999	ENSAPLG00020005275(AGRP),ENSAPLG00020000650,ENSAPLG00020004645(SOCS3),ENSAPLG00020004147(PRKAG3),ENSAPLG00020015330(PRKAB2)	ENSAPLG00020006775,ENSAPLG00020001283(NPY),ENSAPLG00020000069(PRKCQ),ENSAPLG00020001614(CD36),ENSAPLG00020017465(LEPR)	http://www.kegg.jp/kegg-bin/show_pathway?map04920/K04696%09%23FFFFFF,red/K04734%09%23FFFFFF,red/K07200%09%23FFFFFF,red/K06259%09%23FFFFFF,green/K05232%09%23FFFFFF,green/K01897%09%23FFFFFF,green/K18052%09%23FFFFFF,green/K07199%09%23FFFFFF,red/K05231%09%23FFFFFF,red/K05062%09%23FFFFFF,green/
apla00534	Glycosaminoglycan biosynthesis - heparan sulfate / heparin	Metabolism	Glycan biosynthesis and metabolism	1	3	4	25	0.646203	0.999999	ENSAPLG00020005678(B4GALT7)	ENSAPLG00020015980(EXTL2),ENSAPLG00020006173(HS3ST1),ENSAPLG00020011774(HS6ST3)	http://www.kegg.jp/kegg-bin/show_pathway?map00534/K08103%09%23FFFFFF,green/K01024%09%23FFFFFF,green/K00733%09%23FFFFFF,red/K02369%09%23FFFFFF,green/
apla00410	beta-Alanine metabolism	Metabolism	Metabolism of other amino acids	0	5	5	32	0.666687	0.999999	-	ENSAPLG00020009278,ENSAPLG00020014808(GADL1),ENSAPLG00020003733(ALDH7A1),ENSAPLG00020009324,ENSAPLG00020014317(ALDH1A3)	http://www.kegg.jp/kegg-bin/show_pathway?map00410/K00128%09%23FFFFFF,green/K00129%09%23FFFFFF,green/K14085%09%23FFFFFF,green/K18966%09%23FFFFFF,green/K00276%09%23FFFFFF,green/
apla04622	RIG-I-like receptor signaling pathway	Organismal Systems	Immune system	8	1	9	57	0.666726	0.999999	ENSAPLG00020005897(TRAF3),ENSAPLG00020014771,ENSAPLG00020000650,ENSAPLG00020006864(TRAF6),ENSAPLG00020011064,ENSAPLG00020018208(DHX58),ENSAPLG00020003844,ENSAPLG00020017677	ENSAPLG00020015887(MAPK11)	http://www.kegg.jp/kegg-bin/show_pathway?map04622/K04734%09%23FFFFFF,red/K03175%09%23FFFFFF,red/K10030%09%23FFFFFF,red/K09578%09%23FFFFFF,red/K09447%09%23FFFFFF,red/K12649%09%23FFFFFF,red/K04441%09%23FFFFFF,green/K03174%09%23FFFFFF,red/
apla00230	Purine metabolism	Metabolism	Nucleotide metabolism	7	13	20	125	0.677896	0.999999	ENSAPLG00020004480(CANT1),ENSAPLG00020010291,ENSAPLG00020001602,ENSAPLG00020006333(APRT),ENSAPLG00020008706(NPR2),ENSAPLG00020001591,ENSAPLG00020002309(ENTPD4)	ENSAPLG00020008126(AMPD3),ENSAPLG00020013489(NT5M),ENSAPLG00020002713,ENSAPLG00020004768(NUDT9),ENSAPLG00020014281(ADK),ENSAPLG00020004266(GUCY1A1),ENSAPLG00020003195,ENSAPLG00020004264(FABP2),ENSAPLG00020013527(ADCY8),ENSAPLG00020001850(GART),ENSAPLG00020014647(ENTPD3),ENSAPLG00020011235(PAICS),ENSAPLG00020017300(ENTPD1)	http://www.kegg.jp/kegg-bin/show_pathway?map00230/K08048%09%23FFFFFF,green/K13762%09%23FFFFFF,green/K11787%09%23FFFFFF,green/K01510%09%23FFFFFF,purple/K01522%09%23FFFFFF,green/K01587%09%23FFFFFF,green/K12322%09%23FFFFFF,red/K01490%09%23FFFFFF,green/K18283%09%23FFFFFF,green/K13988%09%23FFFFFF,green/K00759%09%23FFFFFF,red/K12304%09%23FFFFFF,red/K12305%09%23FFFFFF,red/K01081%09%23FFFFFF,green/K12318…
apla00061	Fatty acid biosynthesis	Metabolism	Lipid metabolism	1	1	2	13	0.682612	0.999999	ENSAPLG00020006554(MCAT)	ENSAPLG00020006775	http://www.kegg.jp/kegg-bin/show_pathway?map00061/K01897%09%23FFFFFF,green/K00645%09%23FFFFFF,red/
apla01040	Biosynthesis of unsaturated fatty acids	Metabolism	Lipid metabolism	2	3	5	33	0.694131	0.999999	ENSAPLG00020001167(ACAA1),ENSAPLG00020003872(ELOVL7)	ENSAPLG00020004999,ENSAPLG00020009942(ACOX3),ENSAPLG00020004043(HSD17B4)	http://www.kegg.jp/kegg-bin/show_pathway?map01040/K10250%09%23FFFFFF,red/K07513%09%23FFFFFF,red/K00232%09%23FFFFFF,green/K12405%09%23FFFFFF,green/K10226%09%23FFFFFF,green/
apla00980	Metabolism of xenobiotics by cytochrome P450	Metabolism	Xenobiotics biodegradation and metabolism	1	4	5	33	0.694131	0.999999	ENSAPLG00020016226	ENSAPLG00020017822(EPHX1),ENSAPLG00020014317(ALDH1A3),ENSAPLG00020012424,ENSAPLG00020012863(GST)	http://www.kegg.jp/kegg-bin/show_pathway?map00980/K00129%09%23FFFFFF,green/K07408%09%23FFFFFF,red/K01253%09%23FFFFFF,green/K15680%09%23FFFFFF,green/K00799%09%23FFFFFF,green/
apla00520	Amino sugar and nucleotide sugar metabolism	Metabolism	Carbohydrate metabolism	4	3	7	46	0.700085	0.999999	ENSAPLG00020010050(NANP),ENSAPLG00020009544(HK2),ENSAPLG00020017435(NPL),ENSAPLG00020003110(PMM1)	ENSAPLG00020004684,ENSAPLG00020005147(GPI),ENSAPLG00020018404(UAP1L1)	http://www.kegg.jp/kegg-bin/show_pathway?map00520/K01443%09%23FFFFFF,green/K01810%09%23FFFFFF,green/K00972%09%23FFFFFF,green/K17497%09%23FFFFFF,red/K01097%09%23FFFFFF,red/K01639%09%23FFFFFF,red/K00844%09%23FFFFFF,red/
apla00450	Selenocompound metabolism	Metabolism	Metabolism of other amino acids	2	0	2	14	0.722546	0.999999	ENSAPLG00020017907(MARS2),ENSAPLG00020017928(PSTK)	-	http://www.kegg.jp/kegg-bin/show_pathway?map00450/K01874%09%23FFFFFF,red/K10837%09%23FFFFFF,red/
apla04216	Ferroptosis	Cellular Processes	Cell growth and death	1	5	6	41	0.73178	0.999999	ENSAPLG00020005964	ENSAPLG00020000474,ENSAPLG00020014290,ENSAPLG00020000342(SLC39A8),ENSAPLG00020006775,ENSAPLG00020004337	http://www.kegg.jp/kegg-bin/show_pathway?map04216/K10435%09%23FFFFFF,red/K13162%09%23FFFFFF,green/K15040%09%23FFFFFF,green/K14714%09%23FFFFFF,green/K13624%09%23FFFFFF,green/K01897%09%23FFFFFF,green/
apla04114	Oocyte meiosis	Cellular Processes	Cell growth and death	5	10	15	98	0.732457	0.999999	ENSAPLG00020004831,ENSAPLG00020017791,ENSAPLG00020004881(CCNE2),ENSAPLG00020009326(FBXO5),ENSAPLG00020009212(CDC23)	ENSAPLG00020002466(YWHAQ),ENSAPLG00020017297(SKP1),ENSAPLG00020018102(IGF-I),ENSAPLG00020013527(ADCY8),ENSAPLG00020017818(PPP2R5A),ENSAPLG00020002664(AR),ENSAPLG00020003608(YWHAZ),ENSAPLG00020004577,ENSAPLG00020005724(PPP2CB),ENSAPLG00020002411	http://www.kegg.jp/kegg-bin/show_pathway?map04114/K16197%09%23FFFFFF,green/K04382%09%23FFFFFF,green/K11584%09%23FFFFFF,green/K08048%09%23FFFFFF,green/K05868%09%23FFFFFF,red/K08557%09%23FFFFFF,green/K03355%09%23FFFFFF,red/K05459%09%23FFFFFF,green/K03094%09%23FFFFFF,green/K04515%09%23FFFFFF,green/K06626%09%23FFFFFF,red/K10292%09%23FFFFFF,red/K03358%09%23FFFFFF,red/
apla00440	Phosphonate and phosphinate metabolism	Metabolism	Metabolism of other amino acids	0	1	1	7	0.733701	0.999999	-	ENSAPLG00020010962(PCYT1B)	http://www.kegg.jp/kegg-bin/show_pathway?map00440/K00968%09%23FFFFFF,green/
apla00740	Riboflavin metabolism	Metabolism	Metabolism of cofactors and vitamins	0	1	1	7	0.733701	0.999999	-	ENSAPLG00020008594	http://www.kegg.jp/kegg-bin/show_pathway?map00740/K00861%09%23FFFFFF,green/
apla04140	Autophagy - animal	Cellular Processes	Transport and catabolism	7	12	19	124	0.747875	0.999999	ENSAPLG00020010780(RAB7B),ENSAPLG00020002367,ENSAPLG00020004623(MLST8),ENSAPLG00020006864(TRAF6),ENSAPLG00020004087(ATG4D),ENSAPLG00020002382(ATG16L1),ENSAPLG00020000409(ATG14)	ENSAPLG00020008923,ENSAPLG00020009577(ATG10),ENSAPLG00020003949(LAMP1),ENSAPLG00020005101(PIK3R1),ENSAPLG00020003053(ATG13),ENSAPLG00020013878(MRAS),ENSAPLG00020009573,ENSAPLG00020005724(PPP2CB),ENSAPLG00020000069(PRKCQ),ENSAPLG00020005449(LAMP2),ENSAPLG00020001394(CTSB),ENSAPLG00020003873(WIPI1)	http://www.kegg.jp/kegg-bin/show_pathway?map04140/K08266%09%23FFFFFF,red/K18052%09%23FFFFFF,green/K06528%09%23FFFFFF,green/K07831%09%23FFFFFF,green/K01363%09%23FFFFFF,green/K17889%09%23FFFFFF,red/K03175%09%23FFFFFF,red/K20402%09%23FFFFFF,green/K17908%09%23FFFFFF,green/K08331%09%23FFFFFF,green/K17890%09%23FFFFFF,red/K08342%09%23FFFFFF,red/K02649%09%23FFFFFF,green/K07898%09%23FFFFFF,red/K04382%09%2…
apla00052	Galactose metabolism	Metabolism	Carbohydrate metabolism	3	1	4	29	0.760696	0.999999	ENSAPLG00020009544(HK2),ENSAPLG00020013912,ENSAPLG00020013907	ENSAPLG00020009542(PFKM)	http://www.kegg.jp/kegg-bin/show_pathway?map00052/K00844%09%23FFFFFF,red/K00850%09%23FFFFFF,green/K01229%09%23FFFFFF,red/
apla04914	Progesterone-mediated oocyte maturation	Organismal Systems	Endocrine system	6	5	11	75	0.765866	0.999999	ENSAPLG00020011641(CDC25A),ENSAPLG00020006151,ENSAPLG00020017791,ENSAPLG00020004831,ENSAPLG00020009212(CDC23),ENSAPLG00020015240	ENSAPLG00020001995(CCNA1),ENSAPLG00020018102(IGF-I),ENSAPLG00020015887(MAPK11),ENSAPLG00020013527(ADCY8),ENSAPLG00020005101(PIK3R1)	http://www.kegg.jp/kegg-bin/show_pathway?map04914/K04441%09%23FFFFFF,green/K08048%09%23FFFFFF,green/K04079%09%23FFFFFF,red/K03358%09%23FFFFFF,red/K05459%09%23FFFFFF,green/K03355%09%23FFFFFF,red/K05868%09%23FFFFFF,red/K10403%09%23FFFFFF,red/K06645%09%23FFFFFF,red/K06627%09%23FFFFFF,green/K02649%09%23FFFFFF,green/
apla00350	Tyrosine metabolism	Metabolism	Amino acid metabolism	1	4	5	36	0.766894	0.999999	ENSAPLG00020008835(TAT)	ENSAPLG00020009278,ENSAPLG00020014317(ALDH1A3),ENSAPLG00020004304(COMT),ENSAPLG00020003699(DBH)	http://www.kegg.jp/kegg-bin/show_pathway?map00350/K00545%09%23FFFFFF,green/K00129%09%23FFFFFF,green/K00815%09%23FFFFFF,red/K00276%09%23FFFFFF,green/K00503%09%23FFFFFF,green/
apla04744	Phototransduction	Organismal Systems	Sensory system	3	0	3	23	0.783534	0.999999	ENSAPLG00020001602,ENSAPLG00020002445(SAG),ENSAPLG00020001591	-	http://www.kegg.jp/kegg-bin/show_pathway?map04744/K19627%09%23FFFFFF,red/K12322%09%23FFFFFF,red/
apla03015	mRNA surveillance pathway	Genetic Information Processing	Translation	6	5	11	77	0.795483	0.999999	ENSAPLG00020013678,ENSAPLG00020012858,ENSAPLG00020018099(CASC3),ENSAPLG00020014636(CLP1),ENSAPLG00020009918(CSTF2),ENSAPLG00020002605	ENSAPLG00020017818(PPP2R5A),ENSAPLG00020006894,ENSAPLG00020003615,ENSAPLG00020005724(PPP2CB),ENSAPLG00020000727	http://www.kegg.jp/kegg-bin/show_pathway?map03015/K14399%09%23FFFFFF,red/K04382%09%23FFFFFF,green/K11583%09%23FFFFFF,green/K14323%09%23FFFFFF,red/K13126%09%23FFFFFF,green/K14407%09%23FFFFFF,red/K14328%09%23FFFFFF,red/K14416%09%23FFFFFF,red/K04354%09%23FFFFFF,green/K11584%09%23FFFFFF,green/K13114%09%23FFFFFF,red/
apla03060	Protein export	Genetic Information Processing	Folding, sorting and degradation	0	3	3	24	0.807963	0.999999	-	ENSAPLG00020010481(SEC61A1),ENSAPLG00020000702(SRP54),ENSAPLG00020008130(SEC63)	http://www.kegg.jp/kegg-bin/show_pathway?map03060/K03106%09%23FFFFFF,green/K09540%09%23FFFFFF,green/K10956%09%23FFFFFF,green/
apla04115	p53 signaling pathway	Cellular Processes	Cell growth and death	4	5	9	65	0.81052	0.999999	ENSAPLG00020004881(CCNE2),ENSAPLG00020012538(FAM76A),ENSAPLG00020017791,ENSAPLG00020001080(GORAB)	ENSAPLG00020004015(SESN3),ENSAPLG00020006983(CD82),ENSAPLG00020018102(IGF-I),ENSAPLG00020002534(GADD45G),ENSAPLG00020015452(CCNG1)	http://www.kegg.jp/kegg-bin/show_pathway?map04115/K06509%09%23FFFFFF,green/K20394%09%23FFFFFF,red/K04402%09%23FFFFFF,green/K05459%09%23FFFFFF,green/K10141%09%23FFFFFF,green/K05868%09%23FFFFFF,red/K06626%09%23FFFFFF,red/K19748%09%23FFFFFF,red/K10145%09%23FFFFFF,green/
apla00830	Retinol metabolism	Metabolism	Metabolism of cofactors and vitamins	3	3	6	46	0.827471	0.999999	ENSAPLG00020016226,ENSAPLG00020002469(RDH5),ENSAPLG00020013723	ENSAPLG00020013726,ENSAPLG00020013539(ALDH1A2),ENSAPLG00020007211(RDH10)	http://www.kegg.jp/kegg-bin/show_pathway?map00830/K00061%09%23FFFFFF,red/K07249%09%23FFFFFF,green/K11151%09%23FFFFFF,green/K07424%09%23FFFFFF,purple/K07408%09%23FFFFFF,red/
apla00480	Glutathione metabolism	Metabolism	Metabolism of other amino acids	0	5	5	40	0.842404	0.999999	-	ENSAPLG00020000441(CHAC1),ENSAPLG00020012863(GST),ENSAPLG00020016286(GPX7),ENSAPLG00020003377(GPX8),ENSAPLG00020002057	http://www.kegg.jp/kegg-bin/show_pathway?map00480/K00432%09%23FFFFFF,green/K00799%09%23FFFFFF,green/K07232%09%23FFFFFF,green/K18592%09%23FFFFFF,green/
apla03420	Nucleotide excision repair	Genetic Information Processing	Replication and repair	4	1	5	40	0.842404	0.999999	ENSAPLG00020003312,ENSAPLG00020011578(GTF2H3),ENSAPLG00020011362(ERCC4),ENSAPLG00020017017(RFC4)	ENSAPLG00020007049(GTF2H5)	http://www.kegg.jp/kegg-bin/show_pathway?map03420/K10755%09%23FFFFFF,red/K10840%09%23FFFFFF,red/K10845%09%23FFFFFF,green/K03143%09%23FFFFFF,red/K10848%09%23FFFFFF,red/
apla00130	Ubiquinone and other terpenoid-quinone biosynthesis	Metabolism	Metabolism of cofactors and vitamins	1	0	1	10	0.849	0.999999	ENSAPLG00020008835(TAT)	-	http://www.kegg.jp/kegg-bin/show_pathway?map00130/K00815%09%23FFFFFF,red/
apla03460	Fanconi anemia pathway	Genetic Information Processing	Replication and repair	6	0	6	48	0.857189	0.999999	ENSAPLG00020010697(POLN),ENSAPLG00020012004(BLM),ENSAPLG00020011362(ERCC4),ENSAPLG00020018420(ATRIP),ENSAPLG00020005551(EME1),ENSAPLG00020002523(FANCI)	-	http://www.kegg.jp/kegg-bin/show_pathway?map03460/K10905%09%23FFFFFF,red/K10895%09%23FFFFFF,red/K10848%09%23FFFFFF,red/K16618%09%23FFFFFF,red/K10901%09%23FFFFFF,red/K10882%09%23FFFFFF,red/
apla04070	Phosphatidylinositol signaling system	Environmental Information Processing	Signal transduction	6	6	12	89	0.861042	0.999999	ENSAPLG00020017779,ENSAPLG00020006260,ENSAPLG00020004323(PLCD4),ENSAPLG00020004252(CDS1),ENSAPLG00020009603(DGKQ),ENSAPLG00020004761(PI4KA)	ENSAPLG00020005101(PIK3R1),ENSAPLG00020004504(PRKCA),ENSAPLG00020013915(IMPA2),ENSAPLG00020004398(PRKCB),ENSAPLG00020010378(PLCB4),ENSAPLG00020016667(IP6K3)	http://www.kegg.jp/kegg-bin/show_pathway?map04070/K19662%09%23FFFFFF,green/K05858%09%23FFFFFF,green/K02677%09%23FFFFFF,green/K02649%09%23FFFFFF,green/K00888%09%23FFFFFF,red/K00981%09%23FFFFFF,red/K00901%09%23FFFFFF,red/K05857%09%23FFFFFF,red/K01092%09%23FFFFFF,green/K07756%09%23FFFFFF,green/K13711%09%23FFFFFF,red/
apla03020	RNA polymerase	Genetic Information Processing	Transcription	2	1	3	27	0.86766	0.999999	ENSAPLG00020009882(POLR3C),ENSAPLG00020007971(POLR2F)	ENSAPLG00020013538(POLR2D)	http://www.kegg.jp/kegg-bin/show_pathway?map03020/K03012%09%23FFFFFF,green/K03014%09%23FFFFFF,red/K03023%09%23FFFFFF,red/
apla04012	ErbB signaling pathway	Environmental Information Processing	Signal transduction	6	5	11	84	0.877573	0.999999	ENSAPLG00020001383(PAK1),ENSAPLG00020010372,ENSAPLG00020004059,ENSAPLG00020017167(TGFA),ENSAPLG00020013131(HBEGF),ENSAPLG00020015257(PAK4)	ENSAPLG00020004398(PRKCB),ENSAPLG00020004504(PRKCA),ENSAPLG00020004577,ENSAPLG00020005101(PIK3R1),ENSAPLG00020002411	http://www.kegg.jp/kegg-bin/show_pathway?map04012/K05734%09%23FFFFFF,red/K04409%09%23FFFFFF,red/K19662%09%23FFFFFF,green/K04515%09%23FFFFFF,green/K02677%09%23FFFFFF,green/K04707%09%23FFFFFF,red/K02649%09%23FFFFFF,green/K04448%09%23FFFFFF,red/K08523%09%23FFFFFF,red/K08774%09%23FFFFFF,red/
apla00062	Fatty acid elongation	Metabolism	Lipid metabolism	2	1	3	28	0.883566	0.999999	ENSAPLG00020003739(THEM4),ENSAPLG00020003872(ELOVL7)	ENSAPLG00020017546(HADH)	http://www.kegg.jp/kegg-bin/show_pathway?map00062/K16339%09%23FFFFFF,red/K00022%09%23FFFFFF,green/K10250%09%23FFFFFF,red/
apla04150	mTOR signaling pathway	Environmental Information Processing	Signal transduction	5	15	20	146	0.896101	0.999999	ENSAPLG00020016693(WDR59),ENSAPLG00020004623(MLST8),ENSAPLG00020001951(WNT6),ENSAPLG00020012538(FAM76A),ENSAPLG00020018283(WNT7A)	ENSAPLG00020018102(IGF-I),ENSAPLG00020004398(PRKCB),ENSAPLG00020004619(FZD4),ENSAPLG00020008923,ENSAPLG00020001693(WNT11),ENSAPLG00020004504(PRKCA),ENSAPLG00020016196(SEC13),ENSAPLG00020016040(TBC1D7),ENSAPLG00020014086(WNT1),ENSAPLG00020005101(PIK3R1),ENSAPLG00020002613(WNT5A),ENSAPLG00020012759(SLC7A5),ENSAPLG00020016278(WNT16),ENSAPLG00020010174(RHOA),ENSAPLG00020016473(FZD9)	http://www.kegg.jp/kegg-bin/show_pathway?map04150/K02842%09%23FFFFFF,green/K02677%09%23FFFFFF,green/K19662%09%23FFFFFF,green/K01558%09%23FFFFFF,green/K02354%09%23FFFFFF,green/K20394%09%23FFFFFF,red/K20402%09%23FFFFFF,green/K05459%09%23FFFFFF,green/K08266%09%23FFFFFF,red/K14004%09%23FFFFFF,green/K00445%09%23FFFFFF,red/K02649%09%23FFFFFF,green/K20396%09%23FFFFFF,green/K00572%09%23FFFFFF,red/K00444%…
apla04145	Phagosome	Cellular Processes	Transport and catabolism	16	14	30	211	0.898044	0.999999	ENSAPLG00020007533,ENSAPLG00020005878,ENSAPLG00020018222(ATP6V0A4),ENSAPLG00020006505,ENSAPLG00020005054(COLEC11),ENSAPLG00020006670,ENSAPLG00020015021,ENSAPLG00020010780(RAB7B),ENSAPLG00020005355(TUBB1),ENSAPLG00020017083(ATP6V0B),ENSAPLG00020006615(TAP1),ENSAPLG00020004591(RILP),ENSAPLG00020016369(EPX),ENSAPLG00020007576(CALR3),ENSAPLG00020004409(TLR2),ENSAPLG00020014407	ENSAPLG00020003949(LAMP1),ENSAPLG00020005474,ENSAPLG00020010481(SEC61A1),ENSAPLG00020001614(CD36),ENSAPLG00020007606,ENSAPLG00020015182,ENSAPLG00020005449(LAMP2),ENSAPLG00020016968(COLEC12),ENSAPLG00020000131,ENSAPLG00020009573,ENSAPLG00020003571,ENSAPLG00020000880(MARCO),ENSAPLG00020009384,ENSAPLG00020006188(DYNC1H1)	http://www.kegg.jp/kegg-bin/show_pathway?map04145/K03661%09%23FFFFFF,red/K06752%09%23FFFFFF,green/K10956%09%23FFFFFF,green/K08057%09%23FFFFFF,red/K06560%09%23FFFFFF,green/K06493%09%23FFFFFF,red/K07898%09%23FFFFFF,red/K10066%09%23FFFFFF,red/K07375%09%23FFFFFF,purple/K06259%09%23FFFFFF,green/K01365%09%23FFFFFF,green/K04659%09%23FFFFFF,green/K06751%09%23FFFFFF,red/K10159%09%23FFFFFF,red/K10413%09%23…
apla04137	Mitophagy - animal	Cellular Processes	Transport and catabolism	3	3	6	52	0.90401	0.999999	ENSAPLG00020015676(TFEB),ENSAPLG00020010780(RAB7B),ENSAPLG00020004059	ENSAPLG00020013878(MRAS),ENSAPLG00020013846(BCL2L13),ENSAPLG00020014547(FOXO6)	http://www.kegg.jp/kegg-bin/show_pathway?map04137/K09408%09%23FFFFFF,green/K15590%09%23FFFFFF,red/K04448%09%23FFFFFF,red/K07898%09%23FFFFFF,red/K07831%09%23FFFFFF,green/K15485%09%23FFFFFF,green/
apla00982	Drug metabolism - cytochrome P450	Metabolism	Xenobiotics biodegradation and metabolism	0	3	3	30	0.910347	0.999999	-	ENSAPLG00020012863(GST),ENSAPLG00020014317(ALDH1A3),ENSAPLG00020001048(FMO3)	http://www.kegg.jp/kegg-bin/show_pathway?map00982/K00485%09%23FFFFFF,green/K00129%09%23FFFFFF,green/K00799%09%23FFFFFF,green/
apla00563	Glycosylphosphatidylinositol (GPI)-anchor biosynthesis	Metabolism	Glycan biosynthesis and metabolism	0	2	2	22	0.912941	0.999999	-	ENSAPLG00020013402(PGAP1),ENSAPLG00020014078(PIGK)	http://www.kegg.jp/kegg-bin/show_pathway?map00563/K05290%09%23FFFFFF,green/K05294%09%23FFFFFF,green/
apla00510	N-Glycan biosynthesis	Metabolism	Glycan biosynthesis and metabolism	4	2	6	53	0.913409	0.999999	ENSAPLG00020011611(DOLPP1),ENSAPLG00020015797,ENSAPLG00020002574(MGAT4D),ENSAPLG00020011798(DOLK)	ENSAPLG00020000396(ST6GAL2),ENSAPLG00020013704(RPN2)	http://www.kegg.jp/kegg-bin/show_pathway?map00510/K12667%09%23FFFFFF,green/K03850%09%23FFFFFF,red/K07252%09%23FFFFFF,red/K00779%09%23FFFFFF,green/K00902%09%23FFFFFF,red/K00738%09%23FFFFFF,red/
apla00604	Glycosphingolipid biosynthesis - ganglio series	Metabolism	Glycan biosynthesis and metabolism	0	1	1	13	0.914392	0.999999	-	ENSAPLG00020013201(ST3GAL1)	http://www.kegg.jp/kegg-bin/show_pathway?map00604/K00780%09%23FFFFFF,green/
apla03030	DNA replication	Genetic Information Processing	Replication and repair	3	0	3	31	0.921522	0.999999	ENSAPLG00020017017(RFC4),ENSAPLG00020004255(DNA2),ENSAPLG00020001553(MCM3)	-	http://www.kegg.jp/kegg-bin/show_pathway?map03030/K02541%09%23FFFFFF,red/K10755%09%23FFFFFF,red/K10742%09%23FFFFFF,red/
apla00983	Drug metabolism - other enzymes	Metabolism	Xenobiotics biodegradation and metabolism	5	1	6	54	0.921997	0.999999	ENSAPLG00020015439,ENSAPLG00020016369(EPX),ENSAPLG00020005378,ENSAPLG00020001445(UCK2),ENSAPLG00020004671(TK1)	ENSAPLG00020012863(GST)	http://www.kegg.jp/kegg-bin/show_pathway?map00983/K00799%09%23FFFFFF,green/K00876%09%23FFFFFF,red/K10789%09%23FFFFFF,red/K00857%09%23FFFFFF,red/K03927%09%23FFFFFF,red/
apla04120	Ubiquitin mediated proteolysis	Genetic Information Processing	Folding, sorting and degradation	14	3	17	132	0.930125	0.999999	ENSAPLG00020018397,ENSAPLG00020003419(SAE1),ENSAPLG00020004645(SOCS3),ENSAPLG00020016162,ENSAPLG00020011279(SOCS1),ENSAPLG00020006864(TRAF6),ENSAPLG00020009212(CDC23),ENSAPLG00020012592(PIAS4),ENSAPLG00020010372,ENSAPLG00020004831,ENSAPLG00020005880(XIAP),ENSAPLG00020018401,ENSAPLG00020007191,ENSAPLG00020010348	ENSAPLG00020007476(UBE2E3),ENSAPLG00020017297(SKP1),ENSAPLG00020017837	http://www.kegg.jp/kegg-bin/show_pathway?map04120/K16065%09%23FFFFFF,red/K10260%09%23FFFFFF,red/K10447%09%23FFFFFF,red/K03355%09%23FFFFFF,red/K04696%09%23FFFFFF,red/K10054%09%23FFFFFF,red/K03094%09%23FFFFFF,green/K10688%09%23FFFFFF,red/K20217%09%23FFFFFF,green/K10684%09%23FFFFFF,red/K04725%09%23FFFFFF,red/K04694%09%23FFFFFF,red/K03358%09%23FFFFFF,red/K03175%09%23FFFFFF,red/K10687%09%23FFFFFF,gree…
apla04520	Adherens junction	Cellular Processes	Cellular community - eukaryotes	1	8	9	77	0.931387	0.999999	ENSAPLG00020007103(SSX2IP)	ENSAPLG00020016965(YES1),ENSAPLG00020016954(CTNNB1),ENSAPLG00020008622(FYN),ENSAPLG00020005599(CTNNA2),ENSAPLG00020005701,ENSAPLG00020006202,ENSAPLG00020016730(ACTN2),ENSAPLG00020010174(RHOA)	http://www.kegg.jp/kegg-bin/show_pathway?map04520/K05705%09%23FFFFFF,green/K04513%09%23FFFFFF,green/K06085%09%23FFFFFF,red/K05703%09%23FFFFFF,green/K05691%09%23FFFFFF,green/K04388%09%23FFFFFF,green/K02105%09%23FFFFFF,green/K05699%09%23FFFFFF,green/
apla04020	Calcium signaling pathway	Environmental Information Processing	Signal transduction	7	25	32	233	0.938023	0.999999	ENSAPLG00020007038(BDKRB2),ENSAPLG00020012247(NOS2),ENSAPLG00020004323(PLCD4),ENSAPLG00020011396(SPHK1),ENSAPLG00020012409(CAMK1G),ENSAPLG00020008871(GNA14),ENSAPLG00020009893(CACNA1E)	ENSAPLG00020013730,ENSAPLG00020013237(PLN),ENSAPLG00020017087(TACR1),ENSAPLG00020013098(MYLK),ENSAPLG00020006196(MYLK2),ENSAPLG00020002411,ENSAPLG00020013527(ADCY8),ENSAPLG00020010378(PLCB4),ENSAPLG00020006241(CACNA1G),ENSAPLG00020004398(PRKCB),ENSAPLG00020015273(CACNA1S),ENSAPLG00020004577,ENSAPLG00020004804(EDNRA),ENSAPLG00020000075(MYLK4),ENSAPLG00020011558,ENSAPLG00020014333(PPIF),ENSAPLG0002…	http://www.kegg.jp/kegg-bin/show_pathway?map04020/K02677%09%23FFFFFF,green/K04636%09%23FFFFFF,red/K04135%09%23FFFFFF,green/K00907%09%23FFFFFF,green/K05849%09%23FFFFFF,green/K19662%09%23FFFFFF,green/K04809%09%23FFFFFF,green/K04852%09%23FFFFFF,red/K15040%09%23FFFFFF,green/K04515%09%23FFFFFF,green/K05858%09%23FFFFFF,green/K04222%09%23FFFFFF,green/K08048%09%23FFFFFF,green/K05852%09%23FFFFFF,green/K05…
apla04130	SNARE interactions in vesicular transport	Genetic Information Processing	Folding, sorting and degradation	3	0	3	33	0.940137	0.999999	ENSAPLG00020012330(STX1B),ENSAPLG00020007696(VAMP1),ENSAPLG00020006691(BNIP1)	-	http://www.kegg.jp/kegg-bin/show_pathway?map04130/K08486%09%23FFFFFF,red/K08497%09%23FFFFFF,red/K08510%09%23FFFFFF,red/
apla04068	FoxO signaling pathway	Environmental Information Processing	Signal transduction	6	10	16	129	0.947297	0.999999	ENSAPLG00020017791,ENSAPLG00020015330(PRKAB2),ENSAPLG00020017158(PLK3),ENSAPLG00020004147(PRKAG3),ENSAPLG00020009556(CDKN2A),ENSAPLG00020015390(FASLG)	ENSAPLG00020014547(FOXO6),ENSAPLG00020002534(GADD45G),ENSAPLG00020015887(MAPK11),ENSAPLG00020008330(TGFB2),ENSAPLG00020018102(IGF-I),ENSAPLG00020002724(SETD7),ENSAPLG00020006202,ENSAPLG00020005101(PIK3R1),ENSAPLG00020011690(tgf-beta3),ENSAPLG00020012646(FBXO25)	http://www.kegg.jp/kegg-bin/show_pathway?map04068/K04389%09%23FFFFFF,red/K09408%09%23FFFFFF,green/K07200%09%23FFFFFF,red/K08862%09%23FFFFFF,red/K11431%09%23FFFFFF,green/K13377%09%23FFFFFF,green/K04685%09%23FFFFFF,red/K13376%09%23FFFFFF,green/K05459%09%23FFFFFF,green/K07199%09%23FFFFFF,red/K04388%09%23FFFFFF,green/K04441%09%23FFFFFF,green/K04402%09%23FFFFFF,green/K02649%09%23FFFFFF,green/K05868%09…
apla05164	Influenza A	Human Diseases	Infectious diseases: Viral	13	8	21	164	0.950962	0.999999	ENSAPLG00020011064,ENSAPLG00020010056,ENSAPLG00020004168,ENSAPLG00020011193,ENSAPLG00020017111,ENSAPLG00020004059,ENSAPLG00020017677,ENSAPLG00020000650,ENSAPLG00020015390(FASLG),ENSAPLG00020010053,ENSAPLG00020016162,ENSAPLG00020013529(MAP2K3),ENSAPLG00020004645(SOCS3)	ENSAPLG00020015887(MAPK11),ENSAPLG00020017292(VDAC1),ENSAPLG00020004504(PRKCA),ENSAPLG00020003406(MAP2K6),ENSAPLG00020005101(PIK3R1),ENSAPLG00020003571,ENSAPLG00020001811,ENSAPLG00020016449	http://www.kegg.jp/kegg-bin/show_pathway?map05164/K02677%09%23FFFFFF,green/K02649%09%23FFFFFF,green/K08060%09%23FFFFFF,red/K04432%09%23FFFFFF,red/K04433%09%23FFFFFF,green/K09447%09%23FFFFFF,red/K04722%09%23FFFFFF,red/K06752%09%23FFFFFF,green/K16195%09%23FFFFFF,red/K04389%09%23FFFFFF,red/K12499%09%23FFFFFF,green/K04441%09%23FFFFFF,green/K10030%09%23FFFFFF,red/K05131%09%23FFFFFF,green/K10054%09%23F…
apla00040	Pentose and glucuronate interconversions	Metabolism	Carbohydrate metabolism	0	1	1	17	0.959841	0.999999	-	ENSAPLG00020008450(CRYL1)	http://www.kegg.jp/kegg-bin/show_pathway?map00040/K13247%09%23FFFFFF,green/
apla00020	Citrate cycle (TCA cycle)	Metabolism	Carbohydrate metabolism	0	2	2	28	0.965785	0.999999	-	ENSAPLG00020009579(ACO1),ENSAPLG00020014403(OGDHL)	http://www.kegg.jp/kegg-bin/show_pathway?map00020/K01681%09%23FFFFFF,green/K00164%09%23FFFFFF,green/
apla00760	Nicotinate and nicotinamide metabolism	Metabolism	Metabolism of cofactors and vitamins	0	2	2	28	0.965785	0.999999	-	ENSAPLG00020013489(NT5M),ENSAPLG00020005011(NMNAT2)	http://www.kegg.jp/kegg-bin/show_pathway?map00760/K01081%09%23FFFFFF,green/K06210%09%23FFFFFF,green/
apla03410	Base excision repair	Genetic Information Processing	Replication and repair	1	1	2	29	0.970825	0.999999	ENSAPLG00020003762	ENSAPLG00020008644(PARP4)	http://www.kegg.jp/kegg-bin/show_pathway?map03410/K10803%09%23FFFFFF,red/K10798%09%23FFFFFF,green/
apla04144	Endocytosis	Cellular Processes	Transport and catabolism	17	11	28	222	0.97647	0.999999	ENSAPLG00020007427(CHMP1A),ENSAPLG00020015900,ENSAPLG00020008897,ENSAPLG00020003853,ENSAPLG00020007533,ENSAPLG00020015191,ENSAPLG00020002672,ENSAPLG00020010372,ENSAPLG00020005484(GRK6),ENSAPLG00020004576(CYTH1),ENSAPLG00020006864(TRAF6),ENSAPLG00020008376(PARD6A),ENSAPLG00020006650(VPS25),ENSAPLG00020001200(GRK2),ENSAPLG00020009014,ENSAPLG00020016162,ENSAPLG00020016452(CAV2)	ENSAPLG00020018318(IQSEC1),ENSAPLG00020016152(CAV3),ENSAPLG00020011558,ENSAPLG00020004787(CLTCL1),ENSAPLG00020008812(ARFGAP1),ENSAPLG00020018120(WASHC3),ENSAPLG00020006202,ENSAPLG00020002168(RAB4A),ENSAPLG00020010174(RHOA),ENSAPLG00020017959(FGFR2),ENSAPLG00020009533(DAB2)	http://www.kegg.jp/kegg-bin/show_pathway?map04144/K00910%09%23FFFFFF,red/K12958%09%23FFFFFF,red/K18441%09%23FFFFFF,red/K06093%09%23FFFFFF,red/K12495%09%23FFFFFF,green/K04707%09%23FFFFFF,red/K12197%09%23FFFFFF,red/K04513%09%23FFFFFF,green/K12474%09%23FFFFFF,red/K04363%09%23FFFFFF,green/K03175%09%23FFFFFF,red/K10054%09%23FFFFFF,red/K12475%09%23FFFFFF,green/K06751%09%23FFFFFF,red/K04646%09%23FFFFFF,…
apla03430	Mismatch repair	Genetic Information Processing	Replication and repair	1	0	1	21	0.981167	0.999999	ENSAPLG00020017017(RFC4)	-	http://www.kegg.jp/kegg-bin/show_pathway?map03430/K10755%09%23FFFFFF,red/
apla00562	Inositol phosphate metabolism	Metabolism	Carbohydrate metabolism	3	3	6	67	0.982048	0.999999	ENSAPLG00020004761(PI4KA),ENSAPLG00020006260,ENSAPLG00020004323(PLCD4)	ENSAPLG00020013915(IMPA2),ENSAPLG00020010378(PLCB4),ENSAPLG00020002552(TPI1)	http://www.kegg.jp/kegg-bin/show_pathway?map00562/K01803%09%23FFFFFF,green/K13711%09%23FFFFFF,red/K01092%09%23FFFFFF,green/K05857%09%23FFFFFF,red/K05858%09%23FFFFFF,green/K00888%09%23FFFFFF,red/
apla03013	RNA transport	Genetic Information Processing	Translation	10	5	15	140	0.988568	0.999999	ENSAPLG00020001415(NUP42),ENSAPLG00020002600,ENSAPLG00020016462,ENSAPLG00020007003(EIF2B5),ENSAPLG00020012723(EIF2B2),ENSAPLG00020018099(CASC3),ENSAPLG00020013678,ENSAPLG00020014349(NUP54),ENSAPLG00020002605,ENSAPLG00020018339(RPP25L)	ENSAPLG00020001683(EIF3E),ENSAPLG00020003615,ENSAPLG00020016196(SEC13),ENSAPLG00020008470(EIF4G2),ENSAPLG00020001752	http://www.kegg.jp/kegg-bin/show_pathway?map03013/K14328%09%23FFFFFF,red/K14323%09%23FFFFFF,red/K14308%09%23FFFFFF,red/K03240%09%23FFFFFF,red/K13114%09%23FFFFFF,red/K14004%09%23FFFFFF,green/K03754%09%23FFFFFF,red/K13174%09%23FFFFFF,red/K14525%09%23FFFFFF,red/K14316%09%23FFFFFF,red/K03260%09%23FFFFFF,green/K14321%09%23FFFFFF,red/K03243%09%23FFFFFF,green/K13126%09%23FFFFFF,green/K03250%09%23FFFFFF,…
apla00190	Oxidative phosphorylation	Metabolism	Energy metabolism	8	3	11	117	0.994414	0.999999	ENSAPLG00020017083(ATP6V0B),ENSAPLG00020015505,ENSAPLG00020017086(ATP12A),ENSAPLG00020006505,ENSAPLG00020014475,ENSAPLG00020018222(ATP6V0A4),ENSAPLG00020015504,ENSAPLG00020003210	ENSAPLG00020008865(ATP5F1D),ENSAPLG00020016291(NDUFA12),ENSAPLG00020016789(NDUFB5)	http://www.kegg.jp/kegg-bin/show_pathway?map00190/K03961%09%23FFFFFF,green/K02153%09%23FFFFFF,red/K02126%09%23FFFFFF,red/K02130%09%23FFFFFF,red/K02134%09%23FFFFFF,green/K11352%09%23FFFFFF,green/K01544%09%23FFFFFF,red/K02154%09%23FFFFFF,red/K03661%09%23FFFFFF,red/K03881%09%23FFFFFF,red/K03883%09%23FFFFFF,red/
apla03040	Spliceosome	Genetic Information Processing	Transcription	8	1	9	112	0.998434	0.999999	ENSAPLG00020011376(SRSF6),ENSAPLG00020014129,ENSAPLG00020018353,ENSAPLG00020016285(LSM8),ENSAPLG00020016057(SNRPE),ENSAPLG00020011076,ENSAPLG00020014069(DDX23),ENSAPLG00020004993(PRPF38B)	ENSAPLG00020012685	http://www.kegg.jp/kegg-bin/show_pathway?map03040/K12627%09%23FFFFFF,red/K12870%09%23FFFFFF,red/K12858%09%23FFFFFF,red/K12890%09%23FFFFFF,red/K12893%09%23FFFFFF,purple/K12846%09%23FFFFFF,red/K12850%09%23FFFFFF,red/K11097%09%23FFFFFF,red/
apla04910	Insulin signaling pathway	Organismal Systems	Endocrine system	8	2	10	123	0.998861	0.999999	ENSAPLG00020004645(SOCS3),ENSAPLG00020011279(SOCS1),ENSAPLG00020015330(PRKAB2),ENSAPLG00020010372,ENSAPLG00020007357(GYS2),ENSAPLG00020004147(PRKAG3),ENSAPLG00020010098(PPP1R3E),ENSAPLG00020009544(HK2)	ENSAPLG00020005101(PIK3R1),ENSAPLG00020016827(PPP1R3A)	http://www.kegg.jp/kegg-bin/show_pathway?map04910/K00844%09%23FFFFFF,red/K04696%09%23FFFFFF,red/K02649%09%23FFFFFF,green/K04707%09%23FFFFFF,red/K04694%09%23FFFFFF,red/K07189%09%23FFFFFF,purple/K07199%09%23FFFFFF,red/K07200%09%23FFFFFF,red/K00693%09%23FFFFFF,red/
apla03050	Proteasome	Genetic Information Processing	Folding, sorting and degradation	1	0	1	36	0.998902	0.999999	ENSAPLG00020002985	-	http://www.kegg.jp/kegg-bin/show_pathway?map03050/K03029%09%23FFFFFF,red/
apla03010	Ribosome	Genetic Information Processing	Translation	9	0	9	126	0.999727	0.999999	ENSAPLG00020001525,ENSAPLG00020005527(MRPL27),ENSAPLG00020004774(MRPL12),ENSAPLG00020008648,ENSAPLG00020007705(MRPL22),ENSAPLG00020009551,ENSAPLG00020010094(MRPS16),ENSAPLG00020009039(MRPL17),ENSAPLG00020004463	-	http://www.kegg.jp/kegg-bin/show_pathway?map03010/K02922%09%23FFFFFF,red/K02959%09%23FFFFFF,red/K02886%09%23FFFFFF,red/K02879%09%23FFFFFF,red/K02878%09%23FFFFFF,red/K02890%09%23FFFFFF,red/K02935%09%23FFFFFF,red/K02899%09%23FFFFFF,red/K02963%09%23FFFFFF,red/
apla04340	Hedgehog signaling pathway	Environmental Information Processing	Signal transduction	1	0	1	45	0.999801	0.999999	ENSAPLG00020001200(GRK2)	-	http://www.kegg.jp/kegg-bin/show_pathway?map04340/K00910%09%23FFFFFF,red/
apla04672	Intestinal immune network for IgA production	Organismal Systems	Immune system	3	2	5	129	0.999999	0.999999	ENSAPLG00020011985(MAP3K14),ENSAPLG00020015169,ENSAPLG00020006541(TNFSF13B)	ENSAPLG00020002386(IL15),ENSAPLG00020003571	http://www.kegg.jp/kegg-bin/show_pathway?map04672/K06752%09%23FFFFFF,green/K05476%09%23FFFFFF,red/K05433%09%23FFFFFF,green/K04466%09%23FFFFFF,red/K05074%09%23FFFFFF,red/
