# Supplementary material for: Differential expression profile and in-silico functional analysis of long noncoding RNA and mRNA in duck embryo fibroblasts infected with duck plague virus
Source: BMC Genomics. 2022 Jul 14;23:509. doi: 10.1186/s12864-022-08739-7 (PMC9281093; doi:10.1186/s12864-022-08739-7)
Supplement: Supplementary file 15 — Additional file 15: Table S15. Prediction of potential targeting viral miRNAs. [file 12864_2022_8739_MOESM15_ESM.xlsx]

## Sheet: Sheet1
miRNA	Target
dev-miR-D1-5p	MSTRG.57.1
dev-miR-D1-5p	MSTRG.58.1
dev-miR-D1-5p	MSTRG.61.1
dev-miR-D1-5p	MSTRG.68.1
dev-miR-D1-5p	MSTRG.69.9
dev-miR-D1-5p	MSTRG.91.1
dev-miR-D1-5p	MSTRG.93.1
dev-miR-D1-5p	MSTRG.100.4
dev-miR-D1-5p	MSTRG.123.1
dev-miR-D1-5p	ENSAPLT00020001410
dev-miR-D1-5p	MSTRG.171.3
dev-miR-D1-5p	ENSAPLT00020002402
dev-miR-D1-5p	MSTRG.218.1
dev-miR-D1-5p	ENSAPLT00020002702
dev-miR-D1-5p	MSTRG.265.3
dev-miR-D1-5p	ENSAPLT00020024571
dev-miR-D1-5p	MSTRG.315.1
dev-miR-D1-5p	MSTRG.401.1
dev-miR-D1-5p	MSTRG.520.1
dev-miR-D1-5p	MSTRG.543.1
dev-miR-D1-5p	MSTRG.578.1
dev-miR-D1-5p	MSTRG.588.1
dev-miR-D1-5p	MSTRG.600.1
dev-miR-D1-5p	ENSAPLT00020006549
dev-miR-D1-5p	MSTRG.798.1
dev-miR-D1-5p	MSTRG.861.1
dev-miR-D1-5p	MSTRG.893.8
dev-miR-D1-5p	MSTRG.893.9
dev-miR-D1-5p	MSTRG.896.1
dev-miR-D1-5p	MSTRG.943.1
dev-miR-D1-5p	MSTRG.1053.1
dev-miR-D1-5p	MSTRG.1130.3
dev-miR-D1-5p	MSTRG.1145.1
dev-miR-D1-5p	MSTRG.1173.1
dev-miR-D1-5p	MSTRG.1220.4
dev-miR-D1-5p	ENSAPLT00020022795
dev-miR-D1-5p	MSTRG.1273.1
dev-miR-D1-5p	MSTRG.1318.1
dev-miR-D1-5p	MSTRG.1322.1
dev-miR-D1-5p	MSTRG.1390.1
dev-miR-D1-5p	ENSAPLT00020009420
dev-miR-D1-5p	ENSAPLT00020009424
dev-miR-D1-5p	ENSAPLT00020009426
dev-miR-D1-5p	ENSAPLT00020009428
dev-miR-D1-5p	MSTRG.1438.1
dev-miR-D1-5p	MSTRG.1443.1
dev-miR-D1-5p	MSTRG.1444.2
dev-miR-D1-5p	ENSAPLT00020019105
dev-miR-D1-5p	ENSAPLT00020019104
dev-miR-D1-5p	MSTRG.1636.1
dev-miR-D1-5p	MSTRG.1682.1
dev-miR-D1-5p	MSTRG.1693.1
dev-miR-D1-5p	MSTRG.1710.2
dev-miR-D1-5p	ENSAPLT00020010354
dev-miR-D1-5p	ENSAPLT00020010356
dev-miR-D1-5p	ENSAPLT00020010360
dev-miR-D1-5p	ENSAPLT00020010358
dev-miR-D1-5p	MSTRG.1734.10
dev-miR-D1-5p	MSTRG.1734.11
dev-miR-D1-5p	MSTRG.1757.1
dev-miR-D1-5p	MSTRG.1758.7
dev-miR-D1-5p	MSTRG.1767.1
dev-miR-D1-5p	MSTRG.1767.4
dev-miR-D1-5p	MSTRG.1782.1
dev-miR-D1-5p	MSTRG.1815.2
dev-miR-D1-5p	ENSAPLT00020016243
dev-miR-D1-5p	MSTRG.1866.1
dev-miR-D1-5p	MSTRG.1869.1
dev-miR-D1-5p	MSTRG.1888.7
dev-miR-D1-5p	MSTRG.1904.4
dev-miR-D1-5p	MSTRG.1922.1
dev-miR-D1-5p	MSTRG.1950.2
dev-miR-D1-5p	MSTRG.1955.1
dev-miR-D1-5p	MSTRG.1950.16
dev-miR-D1-5p	MSTRG.1989.48
dev-miR-D1-5p	MSTRG.2040.5
dev-miR-D1-5p	MSTRG.2043.16
dev-miR-D1-5p	MSTRG.2100.1
dev-miR-D1-5p	MSTRG.2193.1
dev-miR-D1-5p	MSTRG.2218.1
dev-miR-D1-5p	MSTRG.2218.2
dev-miR-D1-5p	MSTRG.2241.1
dev-miR-D1-5p	MSTRG.2300.1
dev-miR-D1-5p	ENSAPLT00020000515
dev-miR-D1-5p	MSTRG.2350.1
dev-miR-D1-5p	MSTRG.2365.2
dev-miR-D1-5p	MSTRG.2389.1
dev-miR-D1-5p	MSTRG.2423.3
dev-miR-D1-5p	MSTRG.2426.1
dev-miR-D1-5p	MSTRG.2427.1
dev-miR-D1-5p	MSTRG.2441.1
dev-miR-D1-5p	MSTRG.2457.9
dev-miR-D1-5p	MSTRG.2531.8
dev-miR-D1-5p	MSTRG.2545.1
dev-miR-D1-5p	MSTRG.2554.1
dev-miR-D1-5p	MSTRG.2562.1
dev-miR-D1-5p	MSTRG.2594.1
dev-miR-D1-5p	MSTRG.2609.1
dev-miR-D1-5p	ENSAPLT00020003746
dev-miR-D1-5p	MSTRG.2660.1
dev-miR-D1-5p	MSTRG.2710.1
dev-miR-D1-5p	MSTRG.2798.1
dev-miR-D1-5p	MSTRG.2840.1
dev-miR-D1-5p	MSTRG.2858.4
dev-miR-D1-5p	MSTRG.2858.5
dev-miR-D1-5p	ENSAPLT00020021115
dev-miR-D1-5p	MSTRG.2949.1
dev-miR-D1-5p	MSTRG.2987.1
dev-miR-D1-5p	MSTRG.3003.1
dev-miR-D1-5p	MSTRG.3092.1
dev-miR-D1-5p	MSTRG.3094.1
dev-miR-D1-5p	MSTRG.3097.1
dev-miR-D1-5p	MSTRG.3097.2
dev-miR-D1-5p	ENSAPLT00020016762
dev-miR-D1-5p	MSTRG.3232.1
dev-miR-D1-5p	MSTRG.3250.4
dev-miR-D1-5p	MSTRG.3250.5
dev-miR-D1-5p	MSTRG.3252.4
dev-miR-D1-5p	MSTRG.3253.1
dev-miR-D1-5p	MSTRG.3320.2
dev-miR-D1-5p	MSTRG.3351.9
dev-miR-D1-5p	MSTRG.3354.2
dev-miR-D1-5p	MSTRG.3354.13
dev-miR-D1-5p	MSTRG.3358.1
dev-miR-D1-5p	ENSAPLT00020000790
dev-miR-D1-5p	MSTRG.3399.6
dev-miR-D1-5p	MSTRG.3399.16
dev-miR-D1-5p	MSTRG.3404.1
dev-miR-D1-5p	MSTRG.3415.1
dev-miR-D1-5p	MSTRG.3423.5
dev-miR-D1-5p	MSTRG.3452.1
dev-miR-D1-5p	ENSAPLT00020004499
dev-miR-D1-5p	ENSAPLT00020004611
dev-miR-D1-5p	ENSAPLT00020015153
dev-miR-D1-5p	MSTRG.3538.1
dev-miR-D1-5p	MSTRG.8899.5
dev-miR-D1-5p	MSTRG.8908.1
dev-miR-D1-5p	MSTRG.9005.1
dev-miR-D1-5p	MSTRG.9094.7
dev-miR-D1-5p	MSTRG.9107.1
dev-miR-D1-5p	MSTRG.9171.1
dev-miR-D1-5p	MSTRG.9188.1
dev-miR-D1-5p	ENSAPLT00020009866
dev-miR-D1-5p	ENSAPLT00020009872
dev-miR-D1-5p	ENSAPLT00020009874
dev-miR-D1-5p	MSTRG.9272.1
dev-miR-D1-5p	MSTRG.9272.2
dev-miR-D1-5p	MSTRG.9306.1
dev-miR-D1-5p	MSTRG.9354.1
dev-miR-D1-5p	MSTRG.9375.1
dev-miR-D1-5p	MSTRG.9468.1
dev-miR-D1-5p	ENSAPLT00020017522
dev-miR-D1-5p	MSTRG.9495.1
dev-miR-D1-5p	MSTRG.9496.1
dev-miR-D1-5p	MSTRG.9496.2
dev-miR-D1-5p	ENSAPLT00020017697
dev-miR-D1-5p	ENSAPLT00020017695
dev-miR-D1-5p	MSTRG.9502.1
dev-miR-D1-5p	MSTRG.9581.1
dev-miR-D1-5p	MSTRG.9589.1
dev-miR-D1-5p	MSTRG.9604.1
dev-miR-D1-5p	MSTRG.9854.1
dev-miR-D1-5p	ENSAPLT00020001428
dev-miR-D1-5p	ENSAPLT00020015117
dev-miR-D1-5p	MSTRG.9965.1
dev-miR-D1-5p	MSTRG.9973.1
dev-miR-D1-5p	ENSAPLT00020000425
dev-miR-D1-5p	MSTRG.9992.1
dev-miR-D1-5p	MSTRG.10050.2
dev-miR-D1-5p	MSTRG.10051.2
dev-miR-D1-5p	MSTRG.10056.2
dev-miR-D1-5p	MSTRG.10142.6
dev-miR-D1-5p	MSTRG.10144.2
dev-miR-D1-5p	ENSAPLT00020000117
dev-miR-D1-5p	MSTRG.10146.1
dev-miR-D1-5p	MSTRG.10247.5
dev-miR-D1-5p	MSTRG.10259.1
dev-miR-D1-5p	MSTRG.10266.16
dev-miR-D1-5p	ENSAPLT00020026415
dev-miR-D1-5p	MSTRG.10367.1
dev-miR-D1-5p	MSTRG.10378.1
dev-miR-D1-5p	ENSAPLT00020018090
dev-miR-D1-5p	MSTRG.10431.1
dev-miR-D1-5p	MSTRG.10458.7
dev-miR-D1-5p	MSTRG.10458.8
dev-miR-D1-5p	ENSAPLT00020026337
dev-miR-D1-5p	ENSAPLT00020026336
dev-miR-D1-5p	MSTRG.10476.1
dev-miR-D1-5p	MSTRG.10544.1
dev-miR-D1-5p	MSTRG.10544.2
dev-miR-D1-5p	MSTRG.10544.3
dev-miR-D1-5p	ENSAPLT00020024263
dev-miR-D1-5p	ENSAPLT00020024342
dev-miR-D1-5p	MSTRG.10646.1
dev-miR-D1-5p	MSTRG.10685.1
dev-miR-D1-5p	ENSAPLT00020001184
dev-miR-D1-5p	MSTRG.10700.8
dev-miR-D1-5p	MSTRG.10828.1
dev-miR-D1-5p	MSTRG.10846.1
dev-miR-D1-5p	MSTRG.10900.1
dev-miR-D1-5p	ENSAPLT00020024554
dev-miR-D1-5p	ENSAPLT00020024555
dev-miR-D1-5p	ENSAPLT00020024966
dev-miR-D1-5p	MSTRG.10972.1
dev-miR-D1-5p	MSTRG.10972.3
dev-miR-D1-5p	MSTRG.10972.4
dev-miR-D1-5p	MSTRG.10988.3
dev-miR-D1-5p	MSTRG.10988.4
dev-miR-D1-5p	ENSAPLT00020012796
dev-miR-D1-5p	MSTRG.11053.7
dev-miR-D1-5p	ENSAPLT00020013697
dev-miR-D1-5p	MSTRG.11104.1
dev-miR-D1-5p	MSTRG.11152.1
dev-miR-D1-5p	ENSAPLT00020004580
dev-miR-D1-5p	MSTRG.11229.1
dev-miR-D1-5p	ENSAPLT00020017451
dev-miR-D1-5p	MSTRG.11293.1
dev-miR-D1-5p	MSTRG.11298.1
dev-miR-D1-5p	MSTRG.11308.1
dev-miR-D1-5p	MSTRG.11326.1
dev-miR-D1-5p	ENSAPLT00020017819
dev-miR-D1-5p	ENSAPLT00020018421
dev-miR-D1-5p	ENSAPLT00020011002
dev-miR-D1-5p	ENSAPLT00020011047
dev-miR-D1-5p	MSTRG.11504.1
dev-miR-D1-5p	MSTRG.11526.4
dev-miR-D1-5p	MSTRG.11606.1
dev-miR-D1-5p	ENSAPLT00020009208
dev-miR-D1-5p	MSTRG.11683.1
dev-miR-D1-5p	MSTRG.11683.2
dev-miR-D1-5p	MSTRG.11685.1
dev-miR-D1-5p	MSTRG.11687.7
dev-miR-D1-5p	MSTRG.11742.1
dev-miR-D1-5p	MSTRG.11840.1
dev-miR-D1-5p	MSTRG.11847.3
dev-miR-D1-5p	MSTRG.11948.1
dev-miR-D1-5p	MSTRG.11978.1
dev-miR-D1-5p	MSTRG.12042.1
dev-miR-D1-5p	MSTRG.12066.1
dev-miR-D1-5p	MSTRG.12077.1
dev-miR-D1-5p	MSTRG.12077.2
dev-miR-D1-5p	ENSAPLT00020015956
dev-miR-D1-5p	MSTRG.12119.1
dev-miR-D1-5p	MSTRG.12130.1
dev-miR-D1-5p	MSTRG.12154.1
dev-miR-D1-5p	MSTRG.12158.10
dev-miR-D1-5p	MSTRG.12158.11
dev-miR-D1-5p	MSTRG.12158.12
dev-miR-D1-5p	MSTRG.12340.2
dev-miR-D1-5p	MSTRG.12366.3
dev-miR-D1-5p	MSTRG.12377.4
dev-miR-D1-5p	MSTRG.12393.2
dev-miR-D1-5p	ENSAPLT00020015754
dev-miR-D1-5p	MSTRG.12439.4
dev-miR-D1-5p	MSTRG.12517.2
dev-miR-D1-5p	MSTRG.12679.20
dev-miR-D1-5p	ENSAPLT00020019139
dev-miR-D1-5p	MSTRG.12717.9
dev-miR-D1-5p	MSTRG.12748.1
dev-miR-D1-5p	MSTRG.12748.2
dev-miR-D1-5p	MSTRG.12748.3
dev-miR-D1-5p	MSTRG.12748.4
dev-miR-D1-5p	MSTRG.12748.5
dev-miR-D1-5p	MSTRG.12748.6
dev-miR-D1-5p	MSTRG.12748.7
dev-miR-D1-5p	MSTRG.12820.1
dev-miR-D1-5p	MSTRG.12856.4
dev-miR-D1-5p	MSTRG.12999.1
dev-miR-D1-5p	MSTRG.13087.3
dev-miR-D1-5p	ENSAPLT00020010289
dev-miR-D1-5p	ENSAPLT00020017051
dev-miR-D1-5p	MSTRG.13138.1
dev-miR-D1-5p	ENSAPLT00020018710
dev-miR-D1-5p	MSTRG.13186.1
dev-miR-D1-5p	ENSAPLT00020024309
dev-miR-D1-5p	MSTRG.13272.1
dev-miR-D1-5p	ENSAPLT00020024433
dev-miR-D1-5p	MSTRG.13362.1
dev-miR-D1-5p	MSTRG.13370.11
dev-miR-D1-5p	MSTRG.13375.2
dev-miR-D1-5p	ENSAPLT00020010910
dev-miR-D1-5p	MSTRG.13479.1
dev-miR-D1-5p	MSTRG.13550.1
dev-miR-D1-5p	ENSAPLT00020003145
dev-miR-D1-5p	ENSAPLT00020012901
dev-miR-D1-5p	ENSAPLT00020012902
dev-miR-D1-5p	MSTRG.13627.1
dev-miR-D1-5p	MSTRG.13631.1
dev-miR-D1-5p	ENSAPLT00020011224
dev-miR-D1-5p	MSTRG.13662.1
dev-miR-D1-5p	ENSAPLT00020012279
dev-miR-D1-5p	MSTRG.13710.6
dev-miR-D1-5p	MSTRG.13710.7
dev-miR-D1-5p	MSTRG.13710.8
dev-miR-D1-5p	ENSAPLT00020013255
dev-miR-D1-5p	MSTRG.13754.9
dev-miR-D1-5p	MSTRG.13774.1
dev-miR-D1-5p	ENSAPLT00020022877
dev-miR-D1-5p	MSTRG.13840.1
dev-miR-D1-5p	ENSAPLT00020012069
dev-miR-D1-5p	ENSAPLT00020019559
dev-miR-D1-5p	MSTRG.13960.1
dev-miR-D1-5p	ENSAPLT00020024048
dev-miR-D1-5p	ENSAPLT00020024055
dev-miR-D1-5p	ENSAPLT00020024053
dev-miR-D1-5p	MSTRG.13996.8
dev-miR-D1-5p	MSTRG.13996.9
dev-miR-D1-5p	MSTRG.14016.1
dev-miR-D1-5p	MSTRG.14016.2
dev-miR-D1-5p	MSTRG.14016.3
dev-miR-D1-5p	MSTRG.14041.1
dev-miR-D1-5p	MSTRG.14042.1
dev-miR-D1-5p	MSTRG.14054.1
dev-miR-D1-5p	ENSAPLT00020023776
dev-miR-D1-5p	MSTRG.14123.1
dev-miR-D1-5p	MSTRG.14123.2
dev-miR-D1-5p	MSTRG.14142.1
dev-miR-D1-5p	MSTRG.14154.2
dev-miR-D1-5p	MSTRG.14154.6
dev-miR-D1-5p	MSTRG.14157.1
dev-miR-D1-5p	MSTRG.14154.11
dev-miR-D1-5p	MSTRG.14203.1
dev-miR-D1-5p	ENSAPLT00020002875
dev-miR-D1-5p	MSTRG.14220.4
dev-miR-D1-5p	MSTRG.14220.5
dev-miR-D1-5p	MSTRG.14239.2
dev-miR-D1-5p	MSTRG.14312.1
dev-miR-D1-5p	MSTRG.14331.1
dev-miR-D1-5p	MSTRG.14332.1
dev-miR-D1-5p	MSTRG.14415.1
dev-miR-D1-5p	MSTRG.14416.1
dev-miR-D1-5p	MSTRG.14418.1
dev-miR-D1-5p	MSTRG.14616.1
dev-miR-D1-5p	MSTRG.14631.1
dev-miR-D1-5p	MSTRG.14636.1
dev-miR-D1-5p	MSTRG.14671.1
dev-miR-D1-5p	MSTRG.14707.1
dev-miR-D1-5p	MSTRG.14747.1
dev-miR-D1-5p	MSTRG.14749.1
dev-miR-D1-5p	MSTRG.14844.1
dev-miR-D1-5p	MSTRG.14855.1
dev-miR-D1-5p	ENSAPLT00020007935
dev-miR-D1-5p	MSTRG.14863.1
dev-miR-D1-5p	MSTRG.14878.1
dev-miR-D1-5p	MSTRG.14887.1
dev-miR-D1-5p	MSTRG.14890.1
dev-miR-D1-5p	MSTRG.14897.1
dev-miR-D1-5p	MSTRG.14920.1
dev-miR-D1-5p	ENSAPLT00020019749
dev-miR-D1-5p	ENSAPLT00020007324
dev-miR-D1-5p	MSTRG.14982.1
dev-miR-D1-5p	MSTRG.14997.1
dev-miR-D1-5p	MSTRG.15060.1
dev-miR-D1-5p	MSTRG.15118.1
dev-miR-D1-5p	MSTRG.15121.1
dev-miR-D1-5p	MSTRG.15151.1
dev-miR-D1-5p	ENSAPLT00020003319
dev-miR-D1-5p	MSTRG.15226.1
dev-miR-D1-5p	MSTRG.15268.1
dev-miR-D1-5p	MSTRG.15268.2
dev-miR-D1-5p	MSTRG.15301.1
dev-miR-D1-5p	MSTRG.15304.1
dev-miR-D1-5p	MSTRG.15321.2
dev-miR-D1-5p	MSTRG.15324.2
dev-miR-D1-5p	MSTRG.15332.1
dev-miR-D1-5p	ENSAPLT00020016433
dev-miR-D1-5p	MSTRG.15354.1
dev-miR-D1-5p	MSTRG.15364.1
dev-miR-D1-5p	ENSAPLT00020013335
dev-miR-D1-5p	MSTRG.15495.1
dev-miR-D1-5p	MSTRG.15497.1
dev-miR-D1-5p	MSTRG.15516.1
dev-miR-D1-5p	MSTRG.15540.1
dev-miR-D1-5p	MSTRG.15546.1
dev-miR-D1-5p	MSTRG.15608.2
dev-miR-D1-5p	MSTRG.15608.3
dev-miR-D1-5p	MSTRG.15615.1
dev-miR-D1-5p	ENSAPLT00020028319
dev-miR-D1-5p	MSTRG.15796.1
dev-miR-D1-5p	MSTRG.15837.3
dev-miR-D1-5p	MSTRG.15881.1
dev-miR-D1-5p	MSTRG.15886.6
dev-miR-D1-5p	ENSAPLT00020018172
dev-miR-D1-5p	ENSAPLT00020018177
dev-miR-D1-5p	MSTRG.15904.1
dev-miR-D1-5p	MSTRG.16096.1
dev-miR-D1-5p	MSTRG.16137.1
dev-miR-D1-5p	MSTRG.16145.11
dev-miR-D1-5p	MSTRG.16145.23
dev-miR-D1-5p	MSTRG.16148.1
dev-miR-D1-5p	MSTRG.16177.12
dev-miR-D1-5p	MSTRG.16267.1
dev-miR-D1-5p	MSTRG.16303.1
dev-miR-D1-5p	ENSAPLT00020011452
dev-miR-D1-5p	MSTRG.16332.2
dev-miR-D1-5p	MSTRG.16397.1
dev-miR-D1-5p	MSTRG.16415.1
dev-miR-D1-5p	MSTRG.16465.7
dev-miR-D1-5p	MSTRG.16465.9
dev-miR-D1-5p	MSTRG.16476.2
dev-miR-D1-5p	MSTRG.16546.7
dev-miR-D1-5p	MSTRG.16546.8
dev-miR-D1-5p	MSTRG.16546.9
dev-miR-D1-5p	ENSAPLT00020015260
dev-miR-D1-5p	ENSAPLT00020022721
dev-miR-D1-5p	MSTRG.16756.2
dev-miR-D1-5p	MSTRG.16766.4
dev-miR-D1-5p	MSTRG.16766.5
dev-miR-D1-5p	MSTRG.16766.7
dev-miR-D1-5p	ENSAPLT00020004806
dev-miR-D1-5p	MSTRG.16787.1
dev-miR-D1-5p	MSTRG.16787.3
dev-miR-D1-5p	MSTRG.16809.2
dev-miR-D1-5p	MSTRG.16810.1
dev-miR-D1-5p	MSTRG.16810.2
dev-miR-D1-5p	MSTRG.16810.3
dev-miR-D1-5p	MSTRG.16810.4
dev-miR-D1-5p	ENSAPLT00020016516
dev-miR-D1-5p	ENSAPLT00020016515
dev-miR-D1-5p	ENSAPLT00020016514
dev-miR-D1-5p	ENSAPLT00020019440
dev-miR-D1-5p	MSTRG.16877.1
dev-miR-D1-5p	MSTRG.16918.1
dev-miR-D1-5p	MSTRG.16935.1
dev-miR-D1-5p	MSTRG.16961.2
dev-miR-D1-5p	MSTRG.16976.1
dev-miR-D1-5p	MSTRG.17014.1
dev-miR-D1-5p	MSTRG.17018.1
dev-miR-D1-5p	MSTRG.17018.2
dev-miR-D1-5p	ENSAPLT00020027553
dev-miR-D1-5p	MSTRG.17049.1
dev-miR-D1-5p	MSTRG.17052.2
dev-miR-D1-5p	MSTRG.17055.1
dev-miR-D1-5p	MSTRG.17058.1
dev-miR-D1-5p	MSTRG.17062.6
dev-miR-D1-5p	MSTRG.17065.6
dev-miR-D1-5p	MSTRG.17067.1
dev-miR-D1-5p	MSTRG.17085.16
dev-miR-D1-5p	ENSAPLT00020000513
dev-miR-D1-5p	MSTRG.17133.1
dev-miR-D1-5p	ENSAPLT00020002101
dev-miR-D1-5p	MSTRG.17197.14
dev-miR-D1-5p	ENSAPLT00020021921
dev-miR-D1-5p	ENSAPLT00020021931
dev-miR-D1-5p	MSTRG.17237.3
dev-miR-D1-5p	MSTRG.17260.1
dev-miR-D1-5p	MSTRG.17260.2
dev-miR-D1-5p	ENSAPLT00020009722
dev-miR-D1-5p	ENSAPLT00020009830
dev-miR-D1-5p	MSTRG.17389.1
dev-miR-D1-5p	MSTRG.17467.1
dev-miR-D1-5p	ENSAPLT00020003521
dev-miR-D1-5p	MSTRG.17653.5
dev-miR-D1-5p	MSTRG.17654.1
dev-miR-D1-5p	MSTRG.17653.6
dev-miR-D1-5p	MSTRG.17733.1
dev-miR-D1-5p	ENSAPLT00020005106
dev-miR-D1-5p	ENSAPLT00020005308
dev-miR-D1-5p	ENSAPLT00020005313
dev-miR-D1-5p	MSTRG.17822.2
dev-miR-D1-5p	ENSAPLT00020016405
dev-miR-D1-5p	ENSAPLT00020016406
dev-miR-D1-5p	MSTRG.17932.1
dev-miR-D1-5p	MSTRG.17944.2
dev-miR-D1-5p	MSTRG.17952.1
dev-miR-D1-5p	MSTRG.18072.1
dev-miR-D1-5p	MSTRG.18143.1
dev-miR-D1-5p	MSTRG.18165.3
dev-miR-D1-5p	MSTRG.18182.1
dev-miR-D1-5p	ENSAPLT00020008999
dev-miR-D1-5p	ENSAPLT00020009959
dev-miR-D1-5p	MSTRG.18294.1
dev-miR-D1-5p	MSTRG.18321.1
dev-miR-D1-5p	ENSAPLT00020000373
dev-miR-D1-5p	MSTRG.18401.1
dev-miR-D1-5p	MSTRG.18401.2
dev-miR-D1-5p	MSTRG.18401.3
dev-miR-D1-5p	MSTRG.18401.4
dev-miR-D1-5p	MSTRG.18402.4
dev-miR-D1-5p	MSTRG.18430.2
dev-miR-D1-5p	MSTRG.18430.4
dev-miR-D1-5p	MSTRG.18430.5
dev-miR-D1-5p	MSTRG.18430.6
dev-miR-D1-5p	MSTRG.18434.7
dev-miR-D1-5p	MSTRG.18509.1
dev-miR-D1-5p	MSTRG.18511.1
dev-miR-D1-5p	MSTRG.18516.1
dev-miR-D1-5p	MSTRG.18529.3
dev-miR-D1-5p	MSTRG.18529.4
dev-miR-D1-5p	MSTRG.18531.1
dev-miR-D1-5p	ENSAPLT00020009414
dev-miR-D1-5p	ENSAPLT00020009460
dev-miR-D1-5p	MSTRG.18586.1
dev-miR-D1-5p	MSTRG.18633.1
dev-miR-D1-5p	ENSAPLT00020008096
dev-miR-D1-5p	MSTRG.18673.2
dev-miR-D1-5p	MSTRG.18710.1
dev-miR-D1-5p	MSTRG.18714.1
dev-miR-D1-5p	MSTRG.18800.1
dev-miR-D1-5p	MSTRG.18872.1
dev-miR-D1-5p	MSTRG.18937.1
dev-miR-D1-5p	ENSAPLT00020017469
dev-miR-D1-5p	MSTRG.18946.1
dev-miR-D1-5p	ENSAPLT00020020838
dev-miR-D1-5p	MSTRG.19027.1
dev-miR-D1-5p	MSTRG.19050.1
dev-miR-D1-5p	MSTRG.19113.6
dev-miR-D1-5p	ENSAPLT00020000943
dev-miR-D1-5p	MSTRG.19298.1
dev-miR-D1-5p	MSTRG.19300.1
dev-miR-D1-5p	MSTRG.19300.2
dev-miR-D1-5p	MSTRG.19301.6
dev-miR-D1-5p	ENSAPLT00020000717
dev-miR-D1-5p	ENSAPLT00020000718
dev-miR-D1-5p	ENSAPLT00020006013
dev-miR-D1-5p	MSTRG.19490.1
dev-miR-D1-5p	MSTRG.19490.8
dev-miR-D1-5p	MSTRG.19490.6
dev-miR-D1-5p	MSTRG.19523.1
dev-miR-D1-5p	MSTRG.19553.1
dev-miR-D1-5p	ENSAPLT00020027801
dev-miR-D1-5p	ENSAPLT00020027802
dev-miR-D1-5p	MSTRG.19578.6
dev-miR-D1-5p	MSTRG.19637.1
dev-miR-D1-5p	ENSAPLT00020010102
dev-miR-D1-5p	ENSAPLT00020010105
dev-miR-D1-5p	MSTRG.19677.6
dev-miR-D1-5p	MSTRG.19680.1
dev-miR-D1-5p	ENSAPLT00020013121
dev-miR-D1-5p	ENSAPLT00020013155
dev-miR-D1-5p	ENSAPLT00020013154
dev-miR-D1-5p	ENSAPLT00020013157
dev-miR-D1-5p	ENSAPLT00020013158
dev-miR-D1-5p	MSTRG.19874.1
dev-miR-D1-5p	MSTRG.19875.1
dev-miR-D1-5p	MSTRG.19903.1
dev-miR-D1-5p	MSTRG.19939.2
dev-miR-D1-5p	MSTRG.19955.1
dev-miR-D1-5p	MSTRG.19961.1
dev-miR-D1-5p	MSTRG.20057.1
dev-miR-D1-5p	MSTRG.20076.1
dev-miR-D1-5p	MSTRG.20109.1
dev-miR-D1-5p	MSTRG.20109.2
dev-miR-D1-5p	MSTRG.20117.3
dev-miR-D1-5p	MSTRG.20152.1
dev-miR-D1-5p	MSTRG.20161.1
dev-miR-D1-5p	MSTRG.20175.1
dev-miR-D1-5p	MSTRG.20203.2
dev-miR-D1-5p	MSTRG.20203.6
dev-miR-D1-5p	MSTRG.20203.9
dev-miR-D1-5p	MSTRG.20203.10
dev-miR-D1-5p	MSTRG.20203.11
dev-miR-D1-5p	MSTRG.20214.1
dev-miR-D1-5p	MSTRG.20215.1
dev-miR-D1-5p	ENSAPLT00020028129
dev-miR-D1-5p	ENSAPLT00020028153
dev-miR-D1-5p	MSTRG.20249.4
dev-miR-D1-5p	MSTRG.20270.7
dev-miR-D1-5p	ENSAPLT00020029246
dev-miR-D1-5p	ENSAPLT00020029248
dev-miR-D1-5p	MSTRG.20327.2
dev-miR-D1-5p	MSTRG.20343.1
dev-miR-D1-5p	MSTRG.20500.1
dev-miR-D1-5p	MSTRG.20508.1
dev-miR-D1-5p	MSTRG.20520.1
dev-miR-D1-5p	MSTRG.20568.1
dev-miR-D1-5p	ENSAPLT00020019870
dev-miR-D1-5p	ENSAPLT00020019865
dev-miR-D1-5p	ENSAPLT00020019868
dev-miR-D1-5p	ENSAPLT00020019869
dev-miR-D1-5p	ENSAPLT00020019873
dev-miR-D1-5p	MSTRG.20617.3
dev-miR-D1-5p	MSTRG.20624.1
dev-miR-D1-5p	MSTRG.20641.1
dev-miR-D1-5p	ENSAPLT00020021734
dev-miR-D1-5p	MSTRG.20736.1
dev-miR-D1-5p	MSTRG.20780.1
dev-miR-D1-5p	ENSAPLT00020007323
dev-miR-D1-5p	MSTRG.20824.1
dev-miR-D1-5p	MSTRG.20951.1
dev-miR-D1-5p	MSTRG.20970.4
dev-miR-D1-5p	MSTRG.21115.1
dev-miR-D1-5p	MSTRG.21269.1
dev-miR-D1-5p	MSTRG.21321.1
dev-miR-D1-5p	MSTRG.21322.1
dev-miR-D1-5p	MSTRG.21331.1
dev-miR-D1-5p	MSTRG.21356.1
dev-miR-D1-5p	ENSAPLT00020022043
dev-miR-D1-5p	MSTRG.21369.1
dev-miR-D1-5p	MSTRG.21422.3
dev-miR-D1-5p	MSTRG.21452.1
dev-miR-D1-5p	MSTRG.21452.2
dev-miR-D1-5p	MSTRG.21477.2
dev-miR-D1-5p	MSTRG.21482.4
dev-miR-D1-5p	ENSAPLT00020006295
dev-miR-D1-5p	MSTRG.21603.13
dev-miR-D1-5p	MSTRG.21608.10
dev-miR-D1-5p	ENSAPLT00020007320
dev-miR-D1-5p	ENSAPLT00020007550
dev-miR-D1-5p	ENSAPLT00020007547
dev-miR-D1-5p	MSTRG.21657.1
dev-miR-D1-5p	MSTRG.21657.2
dev-miR-D1-5p	MSTRG.21659.1
dev-miR-D1-5p	MSTRG.21678.2
dev-miR-D1-5p	MSTRG.21678.7
dev-miR-D1-5p	MSTRG.21678.8
dev-miR-D1-5p	MSTRG.21678.10
dev-miR-D1-5p	MSTRG.21678.9
dev-miR-D1-5p	MSTRG.21678.11
dev-miR-D1-5p	MSTRG.21686.1
dev-miR-D1-5p	MSTRG.21710.1
dev-miR-D1-5p	MSTRG.21790.1
dev-miR-D1-5p	MSTRG.21793.2
dev-miR-D1-5p	MSTRG.21797.1
dev-miR-D1-5p	ENSAPLT00020024861
dev-miR-D1-5p	ENSAPLT00020024860
dev-miR-D1-5p	MSTRG.21811.1
dev-miR-D1-5p	MSTRG.21818.1
dev-miR-D1-5p	MSTRG.21844.1
dev-miR-D1-5p	MSTRG.21866.1
dev-miR-D1-5p	MSTRG.21896.1
dev-miR-D1-5p	ENSAPLT00020023792
dev-miR-D1-5p	MSTRG.21949.1
dev-miR-D1-5p	MSTRG.21949.3
dev-miR-D1-5p	ENSAPLT00020014263
dev-miR-D1-5p	ENSAPLT00020027224
dev-miR-D1-5p	MSTRG.22013.9
dev-miR-D1-5p	MSTRG.22013.10
dev-miR-D1-5p	ENSAPLT00020027298
dev-miR-D1-5p	ENSAPLT00020027297
dev-miR-D1-5p	MSTRG.22033.1
dev-miR-D1-5p	MSTRG.22034.2
dev-miR-D1-5p	MSTRG.22087.1
dev-miR-D1-5p	MSTRG.22100.1
dev-miR-D1-5p	MSTRG.22143.1
dev-miR-D1-5p	ENSAPLT00020009929
dev-miR-D1-5p	MSTRG.22374.1
dev-miR-D1-5p	ENSAPLT00020025717
dev-miR-D1-5p	ENSAPLT00020027402
dev-miR-D1-5p	MSTRG.22493.1
dev-miR-D1-5p	MSTRG.22506.3
dev-miR-D1-5p	MSTRG.22554.1
dev-miR-D1-5p	ENSAPLT00020023357
dev-miR-D1-5p	ENSAPLT00020023465
dev-miR-D1-5p	ENSAPLT00020023466
dev-miR-D1-5p	ENSAPLT00020023469
dev-miR-D1-5p	ENSAPLT00020023470
dev-miR-D1-5p	ENSAPLT00020011091
dev-miR-D1-5p	MSTRG.22630.1
dev-miR-D1-5p	MSTRG.22776.1
dev-miR-D1-5p	MSTRG.22792.11
dev-miR-D1-5p	MSTRG.22817.2
dev-miR-D1-5p	MSTRG.22821.1
dev-miR-D1-5p	ENSAPLT00020021344
dev-miR-D1-5p	ENSAPLT00020026807
dev-miR-D1-5p	MSTRG.22901.1
dev-miR-D1-5p	MSTRG.22927.1
dev-miR-D1-5p	MSTRG.22933.1
dev-miR-D1-5p	ENSAPLT00020007691
dev-miR-D1-5p	ENSAPLT00020007695
dev-miR-D1-5p	ENSAPLT00020008671
dev-miR-D1-5p	MSTRG.23016.7
dev-miR-D1-5p	MSTRG.23021.1
dev-miR-D1-5p	ENSAPLT00020020170
dev-miR-D1-5p	ENSAPLT00020020181
dev-miR-D1-5p	ENSAPLT00020020358
dev-miR-D1-5p	ENSAPLT00020020360
dev-miR-D1-5p	ENSAPLT00020023512
dev-miR-D1-5p	MSTRG.23202.1
dev-miR-D1-5p	MSTRG.23271.2
dev-miR-D1-5p	MSTRG.23307.2
dev-miR-D1-5p	MSTRG.23307.3
dev-miR-D1-5p	MSTRG.23310.1
dev-miR-D1-5p	MSTRG.23371.5
dev-miR-D1-5p	MSTRG.23378.1
dev-miR-D1-5p	MSTRG.23403.6
dev-miR-D1-5p	MSTRG.23403.7
dev-miR-D1-5p	MSTRG.23403.8
dev-miR-D1-5p	MSTRG.23422.1
dev-miR-D1-5p	MSTRG.23432.1
dev-miR-D1-5p	MSTRG.23458.1
dev-miR-D1-5p	MSTRG.23486.1
dev-miR-D1-5p	MSTRG.23534.1
dev-miR-D1-5p	MSTRG.23534.2
dev-miR-D1-5p	MSTRG.23546.2
dev-miR-D1-5p	MSTRG.23546.1
dev-miR-D1-5p	MSTRG.23546.3
dev-miR-D1-5p	MSTRG.23546.4
dev-miR-D1-5p	MSTRG.23546.5
dev-miR-D1-5p	MSTRG.23546.7
dev-miR-D1-5p	MSTRG.23546.6
dev-miR-D1-5p	MSTRG.23546.8
dev-miR-D1-5p	MSTRG.23546.9
dev-miR-D1-5p	MSTRG.23546.10
dev-miR-D1-5p	MSTRG.23546.12
dev-miR-D1-5p	MSTRG.23577.1
dev-miR-D1-5p	MSTRG.23579.1
dev-miR-D1-5p	MSTRG.23596.1
dev-miR-D1-5p	MSTRG.23598.2
dev-miR-D1-5p	MSTRG.23610.1
dev-miR-D1-5p	MSTRG.23644.3
dev-miR-D1-5p	MSTRG.23644.16
dev-miR-D1-5p	MSTRG.23644.18
dev-miR-D1-5p	MSTRG.23644.20
dev-miR-D1-5p	MSTRG.23644.19
dev-miR-D1-5p	MSTRG.23667.1
dev-miR-D1-5p	MSTRG.23667.4
dev-miR-D1-5p	MSTRG.23678.2
dev-miR-D1-5p	MSTRG.23691.1
dev-miR-D1-5p	MSTRG.23691.2
dev-miR-D1-5p	MSTRG.23691.3
dev-miR-D1-5p	MSTRG.23691.4
dev-miR-D1-5p	MSTRG.23691.5
dev-miR-D1-5p	MSTRG.23697.1
dev-miR-D1-5p	MSTRG.23721.1
dev-miR-D1-5p	ENSAPLT00020013877
dev-miR-D1-5p	ENSAPLT00020013884
dev-miR-D1-5p	MSTRG.23752.2
dev-miR-D1-5p	MSTRG.23752.3
dev-miR-D1-5p	MSTRG.23752.1
dev-miR-D1-5p	MSTRG.23752.5
dev-miR-D1-5p	MSTRG.23752.6
dev-miR-D1-5p	MSTRG.23752.7
dev-miR-D1-5p	MSTRG.23752.8
dev-miR-D1-5p	MSTRG.23752.10
dev-miR-D1-5p	MSTRG.23752.9
dev-miR-D1-5p	MSTRG.23752.11
dev-miR-D1-5p	MSTRG.23752.13
dev-miR-D1-5p	MSTRG.23752.14
dev-miR-D1-5p	MSTRG.23752.15
dev-miR-D1-5p	MSTRG.23752.16
dev-miR-D1-5p	MSTRG.23752.18
dev-miR-D1-5p	MSTRG.23752.19
dev-miR-D1-5p	MSTRG.23775.1
dev-miR-D1-5p	MSTRG.23804.1
dev-miR-D1-5p	MSTRG.23804.3
dev-miR-D1-5p	MSTRG.23804.4
dev-miR-D1-5p	MSTRG.23804.5
dev-miR-D1-5p	MSTRG.23804.6
dev-miR-D1-5p	MSTRG.23822.3
dev-miR-D1-5p	MSTRG.23857.1
dev-miR-D1-5p	MSTRG.23892.1
dev-miR-D1-5p	MSTRG.23978.1
dev-miR-D1-5p	ENSAPLT00020003558
dev-miR-D1-5p	MSTRG.24073.1
dev-miR-D1-5p	ENSAPLT00020005714
dev-miR-D1-5p	ENSAPLT00020007027
dev-miR-D1-5p	MSTRG.24164.1
dev-miR-D1-5p	MSTRG.24182.1
dev-miR-D1-5p	MSTRG.24191.1
dev-miR-D1-5p	MSTRG.24268.1
dev-miR-D1-5p	MSTRG.24313.1
dev-miR-D1-5p	MSTRG.24314.1
dev-miR-D1-5p	MSTRG.24320.3
dev-miR-D1-5p	MSTRG.24321.2
dev-miR-D1-5p	MSTRG.24361.2
dev-miR-D1-5p	MSTRG.24397.4
dev-miR-D1-5p	MSTRG.24523.1
dev-miR-D1-5p	MSTRG.24529.1
dev-miR-D1-5p	MSTRG.24543.12
dev-miR-D1-5p	MSTRG.24596.1
dev-miR-D1-5p	MSTRG.24598.1
dev-miR-D1-5p	MSTRG.24676.1
dev-miR-D1-5p	ENSAPLT00020012221
dev-miR-D1-5p	MSTRG.24690.1
dev-miR-D1-5p	MSTRG.24690.2
dev-miR-D1-5p	MSTRG.24727.2
dev-miR-D1-5p	MSTRG.25008.1
dev-miR-D1-5p	MSTRG.25038.1
dev-miR-D1-5p	MSTRG.25038.2
dev-miR-D1-5p	MSTRG.25042.1
dev-miR-D1-5p	ENSAPLT00020002982
dev-miR-D1-5p	MSTRG.3567.8
dev-miR-D1-5p	MSTRG.3567.10
dev-miR-D1-5p	ENSAPLT00020028913
dev-miR-D1-5p	ENSAPLT00020028914
dev-miR-D1-5p	ENSAPLT00020028915
dev-miR-D1-5p	ENSAPLT00020028916
dev-miR-D1-5p	MSTRG.3660.1
dev-miR-D1-5p	MSTRG.3677.1
dev-miR-D1-5p	MSTRG.3676.27
dev-miR-D1-5p	MSTRG.3693.1
dev-miR-D1-5p	MSTRG.3736.1
dev-miR-D1-5p	MSTRG.3864.1
dev-miR-D1-5p	ENSAPLT00020006067
dev-miR-D1-5p	MSTRG.3915.1
dev-miR-D1-5p	ENSAPLT00020018717
dev-miR-D1-5p	ENSAPLT00020018718
dev-miR-D1-5p	ENSAPLT00020018719
dev-miR-D1-5p	MSTRG.3989.7
dev-miR-D1-5p	MSTRG.3998.1
dev-miR-D1-5p	MSTRG.4016.8
dev-miR-D1-5p	MSTRG.4030.5
dev-miR-D1-5p	MSTRG.4058.1
dev-miR-D1-5p	MSTRG.4061.1
dev-miR-D1-5p	MSTRG.4068.3
dev-miR-D1-5p	MSTRG.4080.1
dev-miR-D1-5p	ENSAPLT00020023869
dev-miR-D1-5p	ENSAPLT00020025012
dev-miR-D1-5p	MSTRG.4133.9
dev-miR-D1-5p	MSTRG.4144.2
dev-miR-D1-5p	MSTRG.4147.1
dev-miR-D1-5p	MSTRG.4159.1
dev-miR-D1-5p	MSTRG.4206.1
dev-miR-D1-5p	ENSAPLT00020014084
dev-miR-D1-5p	MSTRG.4207.2
dev-miR-D1-5p	MSTRG.4275.1
dev-miR-D1-5p	ENSAPLT00020016672
dev-miR-D1-5p	MSTRG.4452.1
dev-miR-D1-5p	ENSAPLT00020003575
dev-miR-D1-5p	ENSAPLT00020003896
dev-miR-D1-5p	MSTRG.4478.1
dev-miR-D1-5p	MSTRG.4488.14
dev-miR-D1-5p	MSTRG.4488.15
dev-miR-D1-5p	MSTRG.4488.17
dev-miR-D1-5p	ENSAPLT00020027991
dev-miR-D1-5p	MSTRG.4519.6
dev-miR-D1-5p	MSTRG.4529.1
dev-miR-D1-5p	MSTRG.4529.3
dev-miR-D1-5p	MSTRG.4540.19
dev-miR-D1-5p	MSTRG.4540.20
dev-miR-D1-5p	MSTRG.4587.6
dev-miR-D1-5p	MSTRG.4587.9
dev-miR-D1-5p	MSTRG.4608.1
dev-miR-D1-5p	MSTRG.4615.1
dev-miR-D1-5p	MSTRG.4615.2
dev-miR-D1-5p	MSTRG.4615.3
dev-miR-D1-5p	MSTRG.4616.1
dev-miR-D1-5p	MSTRG.4670.1
dev-miR-D1-5p	MSTRG.4673.1
dev-miR-D1-5p	MSTRG.4690.1
dev-miR-D1-5p	MSTRG.4694.1
dev-miR-D1-5p	MSTRG.4694.2
dev-miR-D1-5p	MSTRG.4716.1
dev-miR-D1-5p	MSTRG.4735.1
dev-miR-D1-5p	MSTRG.4735.2
dev-miR-D1-5p	MSTRG.4735.3
dev-miR-D1-5p	MSTRG.4797.1
dev-miR-D1-5p	ENSAPLT00020020509
dev-miR-D1-5p	MSTRG.4889.3
dev-miR-D1-5p	MSTRG.4940.2
dev-miR-D1-5p	MSTRG.4958.1
dev-miR-D1-5p	MSTRG.4967.1
dev-miR-D1-5p	ENSAPLT00020025165
dev-miR-D1-5p	ENSAPLT00020025166
dev-miR-D1-5p	ENSAPLT00020008035
dev-miR-D1-5p	MSTRG.5067.1
dev-miR-D1-5p	MSTRG.5070.1
dev-miR-D1-5p	MSTRG.5083.3
dev-miR-D1-5p	MSTRG.5098.14
dev-miR-D1-5p	MSTRG.5103.1
dev-miR-D1-5p	MSTRG.5103.2
dev-miR-D1-5p	MSTRG.5113.6
dev-miR-D1-5p	MSTRG.5120.3
dev-miR-D1-5p	ENSAPLT00020004191
dev-miR-D1-5p	MSTRG.5199.3
dev-miR-D1-5p	MSTRG.5199.4
dev-miR-D1-5p	MSTRG.5228.1
dev-miR-D1-5p	MSTRG.5288.1
dev-miR-D1-5p	MSTRG.5299.1
dev-miR-D1-5p	MSTRG.5309.1
dev-miR-D1-5p	ENSAPLT00020019349
dev-miR-D1-5p	ENSAPLT00020021772
dev-miR-D1-5p	MSTRG.5414.1
dev-miR-D1-5p	MSTRG.5452.1
dev-miR-D1-5p	ENSAPLT00020003563
dev-miR-D1-5p	MSTRG.5550.2
dev-miR-D1-5p	ENSAPLT00020026242
dev-miR-D1-5p	ENSAPLT00020012257
dev-miR-D1-5p	MSTRG.5667.4
dev-miR-D1-5p	MSTRG.5734.1
dev-miR-D1-5p	MSTRG.5735.1
dev-miR-D1-5p	MSTRG.5741.1
dev-miR-D1-5p	MSTRG.5741.2
dev-miR-D1-5p	MSTRG.5814.1
dev-miR-D1-5p	MSTRG.5815.1
dev-miR-D1-5p	MSTRG.5868.4
dev-miR-D1-5p	MSTRG.5871.3
dev-miR-D1-5p	MSTRG.5908.1
dev-miR-D1-5p	MSTRG.5951.1
dev-miR-D1-5p	MSTRG.5952.1
dev-miR-D1-5p	MSTRG.5980.1
dev-miR-D1-5p	MSTRG.5980.2
dev-miR-D1-5p	MSTRG.5986.1
dev-miR-D1-5p	MSTRG.5988.1
dev-miR-D1-5p	ENSAPLT00020020692
dev-miR-D1-5p	ENSAPLT00020027608
dev-miR-D1-5p	ENSAPLT00020011165
dev-miR-D1-5p	MSTRG.6168.1
dev-miR-D1-5p	ENSAPLT00020017496
dev-miR-D1-5p	MSTRG.6252.8
dev-miR-D1-5p	ENSAPLT00020012587
dev-miR-D1-5p	ENSAPLT00020019959
dev-miR-D1-5p	ENSAPLT00020019961
dev-miR-D1-5p	MSTRG.6272.1
dev-miR-D1-5p	ENSAPLT00020017128
dev-miR-D1-5p	MSTRG.6451.1
dev-miR-D1-5p	MSTRG.6523.1
dev-miR-D1-5p	MSTRG.6550.1
dev-miR-D1-5p	MSTRG.6571.2
dev-miR-D1-5p	ENSAPLT00020021071
dev-miR-D1-5p	MSTRG.6733.1
dev-miR-D1-5p	MSTRG.6749.1
dev-miR-D1-5p	ENSAPLT00020028927
dev-miR-D1-5p	MSTRG.6803.4
dev-miR-D1-5p	MSTRG.6824.1
dev-miR-D1-5p	MSTRG.6926.1
dev-miR-D1-5p	MSTRG.6948.1
dev-miR-D1-5p	MSTRG.6948.3
dev-miR-D1-5p	ENSAPLT00020016483
dev-miR-D1-5p	MSTRG.6970.1
dev-miR-D1-5p	MSTRG.7043.1
dev-miR-D1-5p	MSTRG.7047.7
dev-miR-D1-5p	MSTRG.7123.2
dev-miR-D1-5p	MSTRG.7123.3
dev-miR-D1-5p	ENSAPLT00020020727
dev-miR-D1-5p	ENSAPLT00020020754
dev-miR-D1-5p	ENSAPLT00020024882
dev-miR-D1-5p	ENSAPLT00020024883
dev-miR-D1-5p	ENSAPLT00020024887
dev-miR-D1-5p	ENSAPLT00020024888
dev-miR-D1-5p	ENSAPLT00020024889
dev-miR-D1-5p	MSTRG.7259.1
dev-miR-D1-5p	ENSAPLT00020008681
dev-miR-D1-5p	MSTRG.7398.3
dev-miR-D1-5p	MSTRG.7410.1
dev-miR-D1-5p	ENSAPLT00020011374
dev-miR-D1-5p	MSTRG.7450.1
dev-miR-D1-5p	MSTRG.7468.8
dev-miR-D1-5p	MSTRG.7470.1
dev-miR-D1-5p	MSTRG.7473.1
dev-miR-D1-5p	MSTRG.7504.1
dev-miR-D1-5p	MSTRG.7506.1
dev-miR-D1-5p	MSTRG.7507.1
dev-miR-D1-5p	MSTRG.7516.2
dev-miR-D1-5p	MSTRG.7527.1
dev-miR-D1-5p	ENSAPLT00020006915
dev-miR-D1-5p	MSTRG.7611.1
dev-miR-D1-5p	MSTRG.7644.2
dev-miR-D1-5p	MSTRG.7659.10
dev-miR-D1-5p	MSTRG.7735.1
dev-miR-D1-5p	MSTRG.7759.1
dev-miR-D1-5p	ENSAPLT00020013945
dev-miR-D1-5p	MSTRG.7802.1
dev-miR-D1-5p	MSTRG.7806.1
dev-miR-D1-5p	MSTRG.7807.1
dev-miR-D1-5p	MSTRG.7813.1
dev-miR-D1-5p	MSTRG.7824.1
dev-miR-D1-5p	ENSAPLT00020017729
dev-miR-D1-5p	MSTRG.7958.1
dev-miR-D1-5p	MSTRG.8025.1
dev-miR-D1-5p	ENSAPLT00020004935
dev-miR-D1-5p	MSTRG.8108.1
dev-miR-D1-5p	MSTRG.8136.1
dev-miR-D1-5p	ENSAPLT00020020942
dev-miR-D1-5p	ENSAPLT00020020943
dev-miR-D1-5p	ENSAPLT00020020947
dev-miR-D1-5p	ENSAPLT00020020950
dev-miR-D1-5p	MSTRG.8181.1
dev-miR-D1-5p	MSTRG.8181.2
dev-miR-D1-5p	MSTRG.8217.1
dev-miR-D1-5p	MSTRG.8227.1
dev-miR-D1-5p	MSTRG.8234.1
dev-miR-D1-5p	MSTRG.8247.1
dev-miR-D1-5p	ENSAPLT00020017244
dev-miR-D1-5p	MSTRG.8287.1
dev-miR-D1-5p	ENSAPLT00020012447
dev-miR-D1-5p	MSTRG.8308.2
dev-miR-D1-5p	MSTRG.8329.1
dev-miR-D1-5p	MSTRG.8376.3
dev-miR-D1-5p	MSTRG.8378.1
dev-miR-D1-5p	MSTRG.8398.1
dev-miR-D1-5p	MSTRG.8402.1
dev-miR-D1-5p	MSTRG.8402.3
dev-miR-D1-5p	MSTRG.8402.4
dev-miR-D1-5p	ENSAPLT00020015132
dev-miR-D1-5p	MSTRG.8444.1
dev-miR-D1-5p	MSTRG.8464.5
dev-miR-D1-5p	MSTRG.8464.7
dev-miR-D1-5p	MSTRG.8489.1
dev-miR-D1-5p	MSTRG.8489.2
dev-miR-D1-5p	MSTRG.8489.3
dev-miR-D1-5p	ENSAPLT00020025187
dev-miR-D1-5p	MSTRG.8522.1
dev-miR-D1-5p	MSTRG.8575.1
dev-miR-D1-5p	MSTRG.8583.2
dev-miR-D1-5p	ENSAPLT00020021443
dev-miR-D1-5p	MSTRG.8723.3
dev-miR-D1-5p	ENSAPLT00020021694
dev-miR-D1-5p	ENSAPLT00020003065
dev-miR-D1-5p	ENSAPLT00020008487
dev-miR-D1-5p	ENSAPLT00020014114
dev-miR-D1-3p	MSTRG.61.1
dev-miR-D1-3p	MSTRG.66.1
dev-miR-D1-3p	MSTRG.68.1
dev-miR-D1-3p	MSTRG.91.1
dev-miR-D1-3p	MSTRG.100.4
dev-miR-D1-3p	MSTRG.150.1
dev-miR-D1-3p	MSTRG.155.1
dev-miR-D1-3p	MSTRG.218.1
dev-miR-D1-3p	MSTRG.229.1
dev-miR-D1-3p	MSTRG.246.1
dev-miR-D1-3p	MSTRG.315.1
dev-miR-D1-3p	MSTRG.355.6
dev-miR-D1-3p	MSTRG.401.1
dev-miR-D1-3p	MSTRG.416.2
dev-miR-D1-3p	MSTRG.418.1
dev-miR-D1-3p	MSTRG.557.1
dev-miR-D1-3p	MSTRG.578.1
dev-miR-D1-3p	MSTRG.616.1
dev-miR-D1-3p	MSTRG.861.1
dev-miR-D1-3p	MSTRG.876.1
dev-miR-D1-3p	ENSAPLT00020011600
dev-miR-D1-3p	ENSAPLT00020011969
dev-miR-D1-3p	MSTRG.991.1
dev-miR-D1-3p	ENSAPLT00020000002
dev-miR-D1-3p	MSTRG.1130.3
dev-miR-D1-3p	MSTRG.1172.8
dev-miR-D1-3p	ENSAPLT00020022795
dev-miR-D1-3p	MSTRG.1273.1
dev-miR-D1-3p	MSTRG.1322.1
dev-miR-D1-3p	MSTRG.1323.14
dev-miR-D1-3p	MSTRG.1323.16
dev-miR-D1-3p	MSTRG.1325.1
dev-miR-D1-3p	MSTRG.1394.2
dev-miR-D1-3p	ENSAPLT00020009420
dev-miR-D1-3p	ENSAPLT00020009428
dev-miR-D1-3p	ENSAPLT00020000522
dev-miR-D1-3p	ENSAPLT00020000524
dev-miR-D1-3p	ENSAPLT00020009106
dev-miR-D1-3p	MSTRG.1682.1
dev-miR-D1-3p	MSTRG.1710.2
dev-miR-D1-3p	ENSAPLT00020010622
dev-miR-D1-3p	ENSAPLT00020010626
dev-miR-D1-3p	ENSAPLT00020010627
dev-miR-D1-3p	MSTRG.1734.9
dev-miR-D1-3p	MSTRG.1734.10
dev-miR-D1-3p	MSTRG.1760.1
dev-miR-D1-3p	MSTRG.1762.1
dev-miR-D1-3p	MSTRG.1762.2
dev-miR-D1-3p	MSTRG.1762.3
dev-miR-D1-3p	MSTRG.1869.1
dev-miR-D1-3p	MSTRG.1946.1
dev-miR-D1-3p	MSTRG.1950.16
dev-miR-D1-3p	MSTRG.2036.4
dev-miR-D1-3p	MSTRG.2043.16
dev-miR-D1-3p	ENSAPLT00020011499
dev-miR-D1-3p	MSTRG.2162.1
dev-miR-D1-3p	MSTRG.2175.1
dev-miR-D1-3p	MSTRG.2175.2
dev-miR-D1-3p	MSTRG.2218.1
dev-miR-D1-3p	MSTRG.2218.2
dev-miR-D1-3p	MSTRG.2241.1
dev-miR-D1-3p	ENSAPLT00020000515
dev-miR-D1-3p	MSTRG.2338.1
dev-miR-D1-3p	MSTRG.2346.1
dev-miR-D1-3p	MSTRG.2350.1
dev-miR-D1-3p	MSTRG.2423.3
dev-miR-D1-3p	MSTRG.2426.1
dev-miR-D1-3p	ENSAPLT00020000695
dev-miR-D1-3p	ENSAPLT00020000762
dev-miR-D1-3p	ENSAPLT00020000761
dev-miR-D1-3p	MSTRG.2524.1
dev-miR-D1-3p	MSTRG.2531.8
dev-miR-D1-3p	MSTRG.2554.1
dev-miR-D1-3p	MSTRG.2556.1
dev-miR-D1-3p	MSTRG.2562.1
dev-miR-D1-3p	MSTRG.2581.1
dev-miR-D1-3p	ENSAPLT00020003746
dev-miR-D1-3p	MSTRG.2665.1
dev-miR-D1-3p	MSTRG.2710.1
dev-miR-D1-3p	MSTRG.3033.6
dev-miR-D1-3p	MSTRG.3064.1
dev-miR-D1-3p	MSTRG.3100.1
dev-miR-D1-3p	MSTRG.3101.1
dev-miR-D1-3p	MSTRG.3105.1
dev-miR-D1-3p	MSTRG.3107.1
dev-miR-D1-3p	MSTRG.3230.1
dev-miR-D1-3p	MSTRG.3252.4
dev-miR-D1-3p	MSTRG.3253.1
dev-miR-D1-3p	MSTRG.3263.1
dev-miR-D1-3p	MSTRG.3316.1
dev-miR-D1-3p	MSTRG.3351.9
dev-miR-D1-3p	MSTRG.3354.2
dev-miR-D1-3p	MSTRG.3354.13
dev-miR-D1-3p	MSTRG.3358.1
dev-miR-D1-3p	ENSAPLT00020000790
dev-miR-D1-3p	MSTRG.3404.1
dev-miR-D1-3p	MSTRG.3415.1
dev-miR-D1-3p	MSTRG.3416.1
dev-miR-D1-3p	MSTRG.3440.3
dev-miR-D1-3p	MSTRG.3450.1
dev-miR-D1-3p	MSTRG.3450.2
dev-miR-D1-3p	MSTRG.3472.1
dev-miR-D1-3p	ENSAPLT00020015153
dev-miR-D1-3p	MSTRG.3539.1
dev-miR-D1-3p	MSTRG.8878.1
dev-miR-D1-3p	MSTRG.8899.5
dev-miR-D1-3p	MSTRG.8908.1
dev-miR-D1-3p	MSTRG.8934.7
dev-miR-D1-3p	MSTRG.9028.1
dev-miR-D1-3p	MSTRG.9055.1
dev-miR-D1-3p	MSTRG.9094.7
dev-miR-D1-3p	MSTRG.9107.1
dev-miR-D1-3p	ENSAPLT00020009866
dev-miR-D1-3p	MSTRG.9272.2
dev-miR-D1-3p	ENSAPLT00020022788
dev-miR-D1-3p	ENSAPLT00020017662
dev-miR-D1-3p	ENSAPLT00020017665
dev-miR-D1-3p	MSTRG.9495.1
dev-miR-D1-3p	MSTRG.9496.1
dev-miR-D1-3p	MSTRG.9496.2
dev-miR-D1-3p	MSTRG.9589.1
dev-miR-D1-3p	ENSAPLT00020011358
dev-miR-D1-3p	MSTRG.9773.12
dev-miR-D1-3p	MSTRG.9854.1
dev-miR-D1-3p	ENSAPLT00020015190
dev-miR-D1-3p	MSTRG.10056.2
dev-miR-D1-3p	MSTRG.10066.2
dev-miR-D1-3p	ENSAPLT00020017996
dev-miR-D1-3p	ENSAPLT00020026415
dev-miR-D1-3p	MSTRG.10438.1
dev-miR-D1-3p	MSTRG.10444.1
dev-miR-D1-3p	MSTRG.10458.7
dev-miR-D1-3p	MSTRG.10577.1
dev-miR-D1-3p	ENSAPLT00020024383
dev-miR-D1-3p	MSTRG.10700.8
dev-miR-D1-3p	MSTRG.10720.1
dev-miR-D1-3p	MSTRG.10736.1
dev-miR-D1-3p	MSTRG.10736.2
dev-miR-D1-3p	MSTRG.10740.1
dev-miR-D1-3p	MSTRG.10814.1
dev-miR-D1-3p	MSTRG.10819.1
dev-miR-D1-3p	MSTRG.10828.1
dev-miR-D1-3p	MSTRG.10846.1
dev-miR-D1-3p	MSTRG.10972.3
dev-miR-D1-3p	MSTRG.10972.4
dev-miR-D1-3p	MSTRG.10988.3
dev-miR-D1-3p	MSTRG.10988.4
dev-miR-D1-3p	MSTRG.11053.7
dev-miR-D1-3p	MSTRG.11104.1
dev-miR-D1-3p	MSTRG.11191.1
dev-miR-D1-3p	ENSAPLT00020004216
dev-miR-D1-3p	ENSAPLT00020004214
dev-miR-D1-3p	ENSAPLT00020004617
dev-miR-D1-3p	MSTRG.11295.1
dev-miR-D1-3p	MSTRG.11296.1
dev-miR-D1-3p	MSTRG.11298.1
dev-miR-D1-3p	MSTRG.11298.2
dev-miR-D1-3p	MSTRG.11319.1
dev-miR-D1-3p	MSTRG.11330.1
dev-miR-D1-3p	MSTRG.11348.1
dev-miR-D1-3p	MSTRG.11383.1
dev-miR-D1-3p	MSTRG.11404.1
dev-miR-D1-3p	MSTRG.11526.4
dev-miR-D1-3p	ENSAPLT00020007455
dev-miR-D1-3p	ENSAPLT00020009208
dev-miR-D1-3p	MSTRG.11667.8
dev-miR-D1-3p	MSTRG.11676.2
dev-miR-D1-3p	MSTRG.11683.1
dev-miR-D1-3p	MSTRG.11683.2
dev-miR-D1-3p	MSTRG.11729.1
dev-miR-D1-3p	MSTRG.11821.1
dev-miR-D1-3p	MSTRG.11840.1
dev-miR-D1-3p	MSTRG.11842.1
dev-miR-D1-3p	MSTRG.11901.3
dev-miR-D1-3p	MSTRG.11948.1
dev-miR-D1-3p	ENSAPLT00020015876
dev-miR-D1-3p	ENSAPLT00020015877
dev-miR-D1-3p	ENSAPLT00020023733
dev-miR-D1-3p	MSTRG.12340.2
dev-miR-D1-3p	MSTRG.12365.1
dev-miR-D1-3p	ENSAPLT00020019797
dev-miR-D1-3p	ENSAPLT00020019798
dev-miR-D1-3p	ENSAPLT00020004946
dev-miR-D1-3p	ENSAPLT00020004991
dev-miR-D1-3p	ENSAPLT00020009811
dev-miR-D1-3p	MSTRG.12681.1
dev-miR-D1-3p	MSTRG.12686.2
dev-miR-D1-3p	MSTRG.12717.9
dev-miR-D1-3p	MSTRG.12755.2
dev-miR-D1-3p	MSTRG.12800.1
dev-miR-D1-3p	MSTRG.12806.2
dev-miR-D1-3p	MSTRG.12810.1
dev-miR-D1-3p	ENSAPLT00020013659
dev-miR-D1-3p	ENSAPLT00020028764
dev-miR-D1-3p	MSTRG.12936.1
dev-miR-D1-3p	MSTRG.12974.1
dev-miR-D1-3p	ENSAPLT00020021927
dev-miR-D1-3p	MSTRG.13032.1
dev-miR-D1-3p	MSTRG.13040.1
dev-miR-D1-3p	ENSAPLT00020020116
dev-miR-D1-3p	MSTRG.13087.3
dev-miR-D1-3p	MSTRG.13098.1
dev-miR-D1-3p	ENSAPLT00020010289
dev-miR-D1-3p	MSTRG.13124.1
dev-miR-D1-3p	ENSAPLT00020017015
dev-miR-D1-3p	MSTRG.13138.1
dev-miR-D1-3p	ENSAPLT00020018710
dev-miR-D1-3p	MSTRG.13186.1
dev-miR-D1-3p	ENSAPLT00020024432
dev-miR-D1-3p	ENSAPLT00020024433
dev-miR-D1-3p	MSTRG.13360.1
dev-miR-D1-3p	MSTRG.13370.11
dev-miR-D1-3p	MSTRG.13396.3
dev-miR-D1-3p	MSTRG.13396.4
dev-miR-D1-3p	ENSAPLT00020010727
dev-miR-D1-3p	ENSAPLT00020006952
dev-miR-D1-3p	ENSAPLT00020016474
dev-miR-D1-3p	ENSAPLT00020016472
dev-miR-D1-3p	ENSAPLT00020016475
dev-miR-D1-3p	ENSAPLT00020016476
dev-miR-D1-3p	MSTRG.13490.1
dev-miR-D1-3p	MSTRG.13634.5
dev-miR-D1-3p	ENSAPLT00020011019
dev-miR-D1-3p	ENSAPLT00020012279
dev-miR-D1-3p	MSTRG.13710.6
dev-miR-D1-3p	MSTRG.13710.7
dev-miR-D1-3p	MSTRG.13710.8
dev-miR-D1-3p	MSTRG.13754.9
dev-miR-D1-3p	MSTRG.13840.1
dev-miR-D1-3p	MSTRG.13856.1
dev-miR-D1-3p	ENSAPLT00020018997
dev-miR-D1-3p	MSTRG.13888.1
dev-miR-D1-3p	ENSAPLT00020024062
dev-miR-D1-3p	MSTRG.13996.8
dev-miR-D1-3p	MSTRG.13996.9
dev-miR-D1-3p	MSTRG.14043.1
dev-miR-D1-3p	MSTRG.14127.1
dev-miR-D1-3p	MSTRG.14142.1
dev-miR-D1-3p	MSTRG.14154.2
dev-miR-D1-3p	MSTRG.14154.6
dev-miR-D1-3p	MSTRG.14157.1
dev-miR-D1-3p	MSTRG.14154.11
dev-miR-D1-3p	ENSAPLT00020002534
dev-miR-D1-3p	MSTRG.14220.4
dev-miR-D1-3p	MSTRG.14220.5
dev-miR-D1-3p	MSTRG.14239.2
dev-miR-D1-3p	ENSAPLT00020002450
dev-miR-D1-3p	MSTRG.14445.1
dev-miR-D1-3p	MSTRG.14457.1
dev-miR-D1-3p	ENSAPLT00020015638
dev-miR-D1-3p	MSTRG.14616.1
dev-miR-D1-3p	MSTRG.14617.1
dev-miR-D1-3p	MSTRG.14636.1
dev-miR-D1-3p	MSTRG.14747.1
dev-miR-D1-3p	MSTRG.14749.1
dev-miR-D1-3p	ENSAPLT00020020255
dev-miR-D1-3p	ENSAPLT00020020256
dev-miR-D1-3p	MSTRG.14855.1
dev-miR-D1-3p	MSTRG.14855.2
dev-miR-D1-3p	ENSAPLT00020019893
dev-miR-D1-3p	MSTRG.14993.1
dev-miR-D1-3p	MSTRG.15001.1
dev-miR-D1-3p	MSTRG.15016.5
dev-miR-D1-3p	ENSAPLT00020019330
dev-miR-D1-3p	MSTRG.15058.1
dev-miR-D1-3p	MSTRG.15121.1
dev-miR-D1-3p	MSTRG.15231.1
dev-miR-D1-3p	MSTRG.15301.1
dev-miR-D1-3p	MSTRG.15325.1
dev-miR-D1-3p	MSTRG.15324.2
dev-miR-D1-3p	ENSAPLT00020016432
dev-miR-D1-3p	ENSAPLT00020013300
dev-miR-D1-3p	ENSAPLT00020013327
dev-miR-D1-3p	MSTRG.15448.6
dev-miR-D1-3p	MSTRG.15495.1
dev-miR-D1-3p	MSTRG.15500.1
dev-miR-D1-3p	MSTRG.15540.1
dev-miR-D1-3p	MSTRG.15608.2
dev-miR-D1-3p	MSTRG.15608.3
dev-miR-D1-3p	MSTRG.15615.1
dev-miR-D1-3p	MSTRG.15815.1
dev-miR-D1-3p	MSTRG.15870.1
dev-miR-D1-3p	MSTRG.15987.1
dev-miR-D1-3p	MSTRG.15990.1
dev-miR-D1-3p	ENSAPLT00020016654
dev-miR-D1-3p	ENSAPLT00020016655
dev-miR-D1-3p	ENSAPLT00020016657
dev-miR-D1-3p	ENSAPLT00020016658
dev-miR-D1-3p	ENSAPLT00020016661
dev-miR-D1-3p	MSTRG.16082.1
dev-miR-D1-3p	MSTRG.16082.2
dev-miR-D1-3p	MSTRG.16137.1
dev-miR-D1-3p	MSTRG.16146.1
dev-miR-D1-3p	MSTRG.16145.11
dev-miR-D1-3p	MSTRG.16184.2
dev-miR-D1-3p	MSTRG.16188.9
dev-miR-D1-3p	ENSAPLT00020015479
dev-miR-D1-3p	ENSAPLT00020020761
dev-miR-D1-3p	ENSAPLT00020020760
dev-miR-D1-3p	MSTRG.16415.1
dev-miR-D1-3p	MSTRG.16465.7
dev-miR-D1-3p	ENSAPLT00020011207
dev-miR-D1-3p	ENSAPLT00020011216
dev-miR-D1-3p	MSTRG.16546.7
dev-miR-D1-3p	MSTRG.16546.8
dev-miR-D1-3p	MSTRG.16546.9
dev-miR-D1-3p	ENSAPLT00020023682
dev-miR-D1-3p	ENSAPLT00020014305
dev-miR-D1-3p	MSTRG.16655.9
dev-miR-D1-3p	ENSAPLT00020005562
dev-miR-D1-3p	MSTRG.16766.4
dev-miR-D1-3p	MSTRG.16766.5
dev-miR-D1-3p	MSTRG.16766.7
dev-miR-D1-3p	MSTRG.16766.9
dev-miR-D1-3p	MSTRG.16770.1
dev-miR-D1-3p	ENSAPLT00020004494
dev-miR-D1-3p	ENSAPLT00020004502
dev-miR-D1-3p	MSTRG.16787.1
dev-miR-D1-3p	MSTRG.16787.3
dev-miR-D1-3p	MSTRG.16788.1
dev-miR-D1-3p	MSTRG.16809.2
dev-miR-D1-3p	MSTRG.16810.1
dev-miR-D1-3p	MSTRG.16810.2
dev-miR-D1-3p	MSTRG.16810.3
dev-miR-D1-3p	MSTRG.16810.4
dev-miR-D1-3p	MSTRG.16810.5
dev-miR-D1-3p	MSTRG.16815.1
dev-miR-D1-3p	MSTRG.16815.2
dev-miR-D1-3p	ENSAPLT00020015286
dev-miR-D1-3p	ENSAPLT00020015288
dev-miR-D1-3p	ENSAPLT00020019390
dev-miR-D1-3p	ENSAPLT00020019438
dev-miR-D1-3p	MSTRG.17024.1
dev-miR-D1-3p	MSTRG.17032.1
dev-miR-D1-3p	MSTRG.17049.1
dev-miR-D1-3p	MSTRG.17050.1
dev-miR-D1-3p	MSTRG.17048.6
dev-miR-D1-3p	MSTRG.17051.1
dev-miR-D1-3p	MSTRG.17051.2
dev-miR-D1-3p	MSTRG.17133.1
dev-miR-D1-3p	MSTRG.17197.14
dev-miR-D1-3p	ENSAPLT00020021921
dev-miR-D1-3p	MSTRG.17264.1
dev-miR-D1-3p	MSTRG.17264.2
dev-miR-D1-3p	ENSAPLT00020009720
dev-miR-D1-3p	ENSAPLT00020005370
dev-miR-D1-3p	MSTRG.17490.1
dev-miR-D1-3p	MSTRG.17566.1
dev-miR-D1-3p	MSTRG.17720.1
dev-miR-D1-3p	MSTRG.17733.1
dev-miR-D1-3p	ENSAPLT00020005308
dev-miR-D1-3p	ENSAPLT00020014689
dev-miR-D1-3p	ENSAPLT00020024240
dev-miR-D1-3p	ENSAPLT00020024241
dev-miR-D1-3p	MSTRG.17981.1
dev-miR-D1-3p	MSTRG.18145.1
dev-miR-D1-3p	MSTRG.18165.3
dev-miR-D1-3p	MSTRG.18294.1
dev-miR-D1-3p	ENSAPLT00020015705
dev-miR-D1-3p	ENSAPLT00020000381
dev-miR-D1-3p	ENSAPLT00020017038
dev-miR-D1-3p	MSTRG.18404.1
dev-miR-D1-3p	ENSAPLT00020003638
dev-miR-D1-3p	ENSAPLT00020004870
dev-miR-D1-3p	MSTRG.18430.2
dev-miR-D1-3p	MSTRG.18430.4
dev-miR-D1-3p	MSTRG.18430.5
dev-miR-D1-3p	MSTRG.18430.6
dev-miR-D1-3p	MSTRG.18434.7
dev-miR-D1-3p	MSTRG.18511.1
dev-miR-D1-3p	MSTRG.18511.2
dev-miR-D1-3p	MSTRG.18516.1
dev-miR-D1-3p	MSTRG.18587.1
dev-miR-D1-3p	MSTRG.18602.2
dev-miR-D1-3p	MSTRG.18606.1
dev-miR-D1-3p	MSTRG.18611.7
dev-miR-D1-3p	MSTRG.18633.1
dev-miR-D1-3p	MSTRG.18786.1
dev-miR-D1-3p	MSTRG.18786.2
dev-miR-D1-3p	MSTRG.18786.3
dev-miR-D1-3p	MSTRG.18800.1
dev-miR-D1-3p	MSTRG.18845.2
dev-miR-D1-3p	MSTRG.18845.1
dev-miR-D1-3p	MSTRG.18848.2
dev-miR-D1-3p	MSTRG.18848.3
dev-miR-D1-3p	MSTRG.18848.4
dev-miR-D1-3p	MSTRG.18860.1
dev-miR-D1-3p	MSTRG.18872.1
dev-miR-D1-3p	MSTRG.18946.1
dev-miR-D1-3p	MSTRG.19040.1
dev-miR-D1-3p	MSTRG.19050.1
dev-miR-D1-3p	MSTRG.19113.6
dev-miR-D1-3p	MSTRG.19138.1
dev-miR-D1-3p	ENSAPLT00020001155
dev-miR-D1-3p	MSTRG.19298.1
dev-miR-D1-3p	MSTRG.19300.1
dev-miR-D1-3p	ENSAPLT00020001664
dev-miR-D1-3p	ENSAPLT00020004351
dev-miR-D1-3p	MSTRG.19384.7
dev-miR-D1-3p	MSTRG.19421.1
dev-miR-D1-3p	MSTRG.19490.1
dev-miR-D1-3p	MSTRG.19490.4
dev-miR-D1-3p	MSTRG.19490.8
dev-miR-D1-3p	MSTRG.19490.6
dev-miR-D1-3p	MSTRG.19490.9
dev-miR-D1-3p	MSTRG.19566.2
dev-miR-D1-3p	ENSAPLT00020027802
dev-miR-D1-3p	MSTRG.19578.6
dev-miR-D1-3p	ENSAPLT00020010103
dev-miR-D1-3p	ENSAPLT00020010105
dev-miR-D1-3p	ENSAPLT00020010107
dev-miR-D1-3p	ENSAPLT00020007385
dev-miR-D1-3p	MSTRG.19727.1
dev-miR-D1-3p	MSTRG.19784.1
dev-miR-D1-3p	MSTRG.19817.3
dev-miR-D1-3p	MSTRG.19946.1
dev-miR-D1-3p	MSTRG.19955.3
dev-miR-D1-3p	MSTRG.19974.1
dev-miR-D1-3p	MSTRG.20071.1
dev-miR-D1-3p	MSTRG.20071.3
dev-miR-D1-3p	MSTRG.20116.1
dev-miR-D1-3p	MSTRG.20200.1
dev-miR-D1-3p	MSTRG.20201.1
dev-miR-D1-3p	MSTRG.20203.2
dev-miR-D1-3p	MSTRG.20203.6
dev-miR-D1-3p	MSTRG.20203.9
dev-miR-D1-3p	MSTRG.20203.15
dev-miR-D1-3p	ENSAPLT00020028118
dev-miR-D1-3p	ENSAPLT00020028125
dev-miR-D1-3p	ENSAPLT00020028150
dev-miR-D1-3p	ENSAPLT00020028152
dev-miR-D1-3p	ENSAPLT00020028153
dev-miR-D1-3p	ENSAPLT00020028154
dev-miR-D1-3p	MSTRG.20242.6
dev-miR-D1-3p	MSTRG.20249.4
dev-miR-D1-3p	ENSAPLT00020029246
dev-miR-D1-3p	ENSAPLT00020029248
dev-miR-D1-3p	MSTRG.20292.1
dev-miR-D1-3p	MSTRG.20328.1
dev-miR-D1-3p	MSTRG.20344.1
dev-miR-D1-3p	MSTRG.20516.1
dev-miR-D1-3p	MSTRG.20548.1
dev-miR-D1-3p	ENSAPLT00020007643
dev-miR-D1-3p	ENSAPLT00020019870
dev-miR-D1-3p	ENSAPLT00020019865
dev-miR-D1-3p	ENSAPLT00020019868
dev-miR-D1-3p	ENSAPLT00020019869
dev-miR-D1-3p	ENSAPLT00020019873
dev-miR-D1-3p	ENSAPLT00020019874
dev-miR-D1-3p	MSTRG.20588.1
dev-miR-D1-3p	MSTRG.20614.1
dev-miR-D1-3p	MSTRG.20617.1
dev-miR-D1-3p	MSTRG.20617.3
dev-miR-D1-3p	MSTRG.20782.1
dev-miR-D1-3p	MSTRG.20839.1
dev-miR-D1-3p	MSTRG.20970.4
dev-miR-D1-3p	MSTRG.21020.1
dev-miR-D1-3p	ENSAPLT00020009101
dev-miR-D1-3p	ENSAPLT00020009349
dev-miR-D1-3p	ENSAPLT00020027128
dev-miR-D1-3p	ENSAPLT00020027127
dev-miR-D1-3p	MSTRG.21257.1
dev-miR-D1-3p	MSTRG.21356.1
dev-miR-D1-3p	MSTRG.21422.3
dev-miR-D1-3p	MSTRG.21422.5
dev-miR-D1-3p	MSTRG.21452.1
dev-miR-D1-3p	MSTRG.21505.1
dev-miR-D1-3p	ENSAPLT00020006973
dev-miR-D1-3p	MSTRG.21585.9
dev-miR-D1-3p	MSTRG.21604.1
dev-miR-D1-3p	ENSAPLT00020014536
dev-miR-D1-3p	ENSAPLT00020007320
dev-miR-D1-3p	ENSAPLT00020007325
dev-miR-D1-3p	MSTRG.21657.2
dev-miR-D1-3p	MSTRG.21662.1
dev-miR-D1-3p	ENSAPLT00020016899
dev-miR-D1-3p	ENSAPLT00020016897
dev-miR-D1-3p	MSTRG.21717.1
dev-miR-D1-3p	MSTRG.21737.1
dev-miR-D1-3p	MSTRG.21753.1
dev-miR-D1-3p	ENSAPLT00020024861
dev-miR-D1-3p	ENSAPLT00020024860
dev-miR-D1-3p	MSTRG.21823.8
dev-miR-D1-3p	MSTRG.21963.1
dev-miR-D1-3p	ENSAPLT00020014263
dev-miR-D1-3p	ENSAPLT00020027224
dev-miR-D1-3p	MSTRG.22013.10
dev-miR-D1-3p	MSTRG.22013.11
dev-miR-D1-3p	ENSAPLT00020027299
dev-miR-D1-3p	MSTRG.22141.1
dev-miR-D1-3p	MSTRG.22213.1
dev-miR-D1-3p	MSTRG.22226.1
dev-miR-D1-3p	MSTRG.22227.1
dev-miR-D1-3p	MSTRG.22257.1
dev-miR-D1-3p	MSTRG.22374.1
dev-miR-D1-3p	MSTRG.22418.1
dev-miR-D1-3p	ENSAPLT00020027402
dev-miR-D1-3p	ENSAPLT00020027461
dev-miR-D1-3p	MSTRG.22493.1
dev-miR-D1-3p	MSTRG.22534.1
dev-miR-D1-3p	MSTRG.22554.1
dev-miR-D1-3p	ENSAPLT00020023465
dev-miR-D1-3p	ENSAPLT00020023466
dev-miR-D1-3p	ENSAPLT00020016277
dev-miR-D1-3p	MSTRG.22742.1
dev-miR-D1-3p	MSTRG.22749.1
dev-miR-D1-3p	MSTRG.22749.2
dev-miR-D1-3p	ENSAPLT00020018152
dev-miR-D1-3p	MSTRG.22792.11
dev-miR-D1-3p	MSTRG.22822.1
dev-miR-D1-3p	ENSAPLT00020027294
dev-miR-D1-3p	MSTRG.22901.1
dev-miR-D1-3p	MSTRG.22927.1
dev-miR-D1-3p	MSTRG.22933.1
dev-miR-D1-3p	ENSAPLT00020007691
dev-miR-D1-3p	ENSAPLT00020008671
dev-miR-D1-3p	MSTRG.22997.1
dev-miR-D1-3p	MSTRG.23016.7
dev-miR-D1-3p	MSTRG.23046.1
dev-miR-D1-3p	ENSAPLT00020023657
dev-miR-D1-3p	ENSAPLT00020023658
dev-miR-D1-3p	MSTRG.23093.1
dev-miR-D1-3p	ENSAPLT00020005383
dev-miR-D1-3p	MSTRG.23196.2
dev-miR-D1-3p	ENSAPLT00020023516
dev-miR-D1-3p	MSTRG.23229.1
dev-miR-D1-3p	MSTRG.23236.1
dev-miR-D1-3p	MSTRG.23256.2
dev-miR-D1-3p	MSTRG.23257.1
dev-miR-D1-3p	MSTRG.23321.2
dev-miR-D1-3p	MSTRG.23371.5
dev-miR-D1-3p	MSTRG.23382.1
dev-miR-D1-3p	MSTRG.23458.1
dev-miR-D1-3p	MSTRG.23486.1
dev-miR-D1-3p	MSTRG.23546.2
dev-miR-D1-3p	MSTRG.23546.1
dev-miR-D1-3p	MSTRG.23546.3
dev-miR-D1-3p	MSTRG.23546.4
dev-miR-D1-3p	MSTRG.23546.5
dev-miR-D1-3p	MSTRG.23546.7
dev-miR-D1-3p	MSTRG.23546.6
dev-miR-D1-3p	MSTRG.23546.8
dev-miR-D1-3p	MSTRG.23546.9
dev-miR-D1-3p	MSTRG.23546.10
dev-miR-D1-3p	MSTRG.23546.11
dev-miR-D1-3p	MSTRG.23546.12
dev-miR-D1-3p	MSTRG.23577.1
dev-miR-D1-3p	MSTRG.23584.2
dev-miR-D1-3p	MSTRG.23586.1
dev-miR-D1-3p	MSTRG.23586.2
dev-miR-D1-3p	MSTRG.23644.20
dev-miR-D1-3p	MSTRG.23644.22
dev-miR-D1-3p	MSTRG.23667.1
dev-miR-D1-3p	MSTRG.23667.4
dev-miR-D1-3p	MSTRG.23679.1
dev-miR-D1-3p	MSTRG.23691.1
dev-miR-D1-3p	MSTRG.23691.2
dev-miR-D1-3p	MSTRG.23691.3
dev-miR-D1-3p	MSTRG.23691.4
dev-miR-D1-3p	MSTRG.23691.5
dev-miR-D1-3p	MSTRG.23697.1
dev-miR-D1-3p	ENSAPLT00020013877
dev-miR-D1-3p	MSTRG.23752.2
dev-miR-D1-3p	MSTRG.23752.3
dev-miR-D1-3p	MSTRG.23752.1
dev-miR-D1-3p	MSTRG.23752.4
dev-miR-D1-3p	MSTRG.23752.5
dev-miR-D1-3p	MSTRG.23752.6
dev-miR-D1-3p	MSTRG.23752.10
dev-miR-D1-3p	MSTRG.23752.9
dev-miR-D1-3p	MSTRG.23752.11
dev-miR-D1-3p	MSTRG.23794.1
dev-miR-D1-3p	MSTRG.23804.1
dev-miR-D1-3p	MSTRG.23804.3
dev-miR-D1-3p	MSTRG.23804.4
dev-miR-D1-3p	MSTRG.23804.5
dev-miR-D1-3p	MSTRG.23804.6
dev-miR-D1-3p	MSTRG.23809.1
dev-miR-D1-3p	ENSAPLT00020028750
dev-miR-D1-3p	MSTRG.23822.3
dev-miR-D1-3p	MSTRG.23857.1
dev-miR-D1-3p	MSTRG.23892.1
dev-miR-D1-3p	MSTRG.24011.1
dev-miR-D1-3p	ENSAPLT00020007027
dev-miR-D1-3p	MSTRG.24189.1
dev-miR-D1-3p	ENSAPLT00020014660
dev-miR-D1-3p	MSTRG.24309.1
dev-miR-D1-3p	MSTRG.24320.3
dev-miR-D1-3p	MSTRG.24321.2
dev-miR-D1-3p	MSTRG.24364.7
dev-miR-D1-3p	MSTRG.24505.2
dev-miR-D1-3p	MSTRG.24543.12
dev-miR-D1-3p	MSTRG.24598.1
dev-miR-D1-3p	MSTRG.24641.1
dev-miR-D1-3p	MSTRG.24676.1
dev-miR-D1-3p	MSTRG.24684.5
dev-miR-D1-3p	ENSAPLT00020012221
dev-miR-D1-3p	MSTRG.24766.1
dev-miR-D1-3p	MSTRG.24901.1
dev-miR-D1-3p	MSTRG.24905.2
dev-miR-D1-3p	MSTRG.25008.1
dev-miR-D1-3p	MSTRG.25017.1
dev-miR-D1-3p	MSTRG.25042.1
dev-miR-D1-3p	MSTRG.3567.3
dev-miR-D1-3p	MSTRG.3567.8
dev-miR-D1-3p	MSTRG.3567.4
dev-miR-D1-3p	MSTRG.3567.5
dev-miR-D1-3p	MSTRG.3567.6
dev-miR-D1-3p	MSTRG.3567.7
dev-miR-D1-3p	MSTRG.3630.1
dev-miR-D1-3p	MSTRG.3660.1
dev-miR-D1-3p	MSTRG.3678.1
dev-miR-D1-3p	MSTRG.3679.1
dev-miR-D1-3p	MSTRG.3710.1
dev-miR-D1-3p	MSTRG.3711.1
dev-miR-D1-3p	MSTRG.3826.1
dev-miR-D1-3p	MSTRG.3851.5
dev-miR-D1-3p	MSTRG.3864.1
dev-miR-D1-3p	MSTRG.3922.1
dev-miR-D1-3p	MSTRG.3989.7
dev-miR-D1-3p	ENSAPLT00020021574
dev-miR-D1-3p	MSTRG.4058.1
dev-miR-D1-3p	MSTRG.4061.1
dev-miR-D1-3p	MSTRG.4068.2
dev-miR-D1-3p	MSTRG.4133.9
dev-miR-D1-3p	MSTRG.4144.2
dev-miR-D1-3p	MSTRG.4224.2
dev-miR-D1-3p	MSTRG.4261.1
dev-miR-D1-3p	MSTRG.4276.7
dev-miR-D1-3p	MSTRG.4292.7
dev-miR-D1-3p	ENSAPLT00020016672
dev-miR-D1-3p	MSTRG.4388.4
dev-miR-D1-3p	MSTRG.4396.1
dev-miR-D1-3p	MSTRG.4452.1
dev-miR-D1-3p	ENSAPLT00020003575
dev-miR-D1-3p	MSTRG.4488.15
dev-miR-D1-3p	ENSAPLT00020028039
dev-miR-D1-3p	MSTRG.4519.6
dev-miR-D1-3p	MSTRG.4527.1
dev-miR-D1-3p	MSTRG.4527.2
dev-miR-D1-3p	MSTRG.4527.3
dev-miR-D1-3p	MSTRG.4529.3
dev-miR-D1-3p	MSTRG.4530.1
dev-miR-D1-3p	MSTRG.4531.1
dev-miR-D1-3p	MSTRG.4531.2
dev-miR-D1-3p	MSTRG.4533.1
dev-miR-D1-3p	MSTRG.4540.19
dev-miR-D1-3p	MSTRG.4540.20
dev-miR-D1-3p	MSTRG.4551.1
dev-miR-D1-3p	MSTRG.4668.1
dev-miR-D1-3p	MSTRG.4732.1
dev-miR-D1-3p	MSTRG.4732.2
dev-miR-D1-3p	MSTRG.4732.4
dev-miR-D1-3p	MSTRG.4982.5
dev-miR-D1-3p	ENSAPLT00020025085
dev-miR-D1-3p	ENSAPLT00020025137
dev-miR-D1-3p	ENSAPLT00020025136
dev-miR-D1-3p	ENSAPLT00020008035
dev-miR-D1-3p	MSTRG.5067.1
dev-miR-D1-3p	MSTRG.5084.1
dev-miR-D1-3p	MSTRG.5084.9
dev-miR-D1-3p	MSTRG.5085.2
dev-miR-D1-3p	MSTRG.5120.3
dev-miR-D1-3p	MSTRG.5133.1
dev-miR-D1-3p	MSTRG.5155.1
dev-miR-D1-3p	MSTRG.5188.1
dev-miR-D1-3p	MSTRG.5199.3
dev-miR-D1-3p	MSTRG.5199.4
dev-miR-D1-3p	MSTRG.5199.6
dev-miR-D1-3p	ENSAPLT00020025759
dev-miR-D1-3p	ENSAPLT00020025760
dev-miR-D1-3p	MSTRG.5326.2
dev-miR-D1-3p	ENSAPLT00020019349
dev-miR-D1-3p	MSTRG.5368.1
dev-miR-D1-3p	MSTRG.5371.1
dev-miR-D1-3p	MSTRG.5414.1
dev-miR-D1-3p	MSTRG.5610.1
dev-miR-D1-3p	MSTRG.5610.2
dev-miR-D1-3p	MSTRG.5688.1
dev-miR-D1-3p	ENSAPLT00020008290
dev-miR-D1-3p	MSTRG.5827.1
dev-miR-D1-3p	ENSAPLT00020009302
dev-miR-D1-3p	MSTRG.5906.1
dev-miR-D1-3p	MSTRG.5944.1
dev-miR-D1-3p	MSTRG.5951.1
dev-miR-D1-3p	MSTRG.5958.2
dev-miR-D1-3p	MSTRG.5978.2
dev-miR-D1-3p	MSTRG.5980.1
dev-miR-D1-3p	MSTRG.5980.2
dev-miR-D1-3p	MSTRG.5986.1
dev-miR-D1-3p	ENSAPLT00020007780
dev-miR-D1-3p	ENSAPLT00020027670
dev-miR-D1-3p	MSTRG.6091.1
dev-miR-D1-3p	ENSAPLT00020008606
dev-miR-D1-3p	ENSAPLT00020017496
dev-miR-D1-3p	MSTRG.6272.1
dev-miR-D1-3p	MSTRG.6415.1
dev-miR-D1-3p	MSTRG.6431.1
dev-miR-D1-3p	MSTRG.6523.1
dev-miR-D1-3p	ENSAPLT00020020851
dev-miR-D1-3p	ENSAPLT00020029274
dev-miR-D1-3p	ENSAPLT00020029278
dev-miR-D1-3p	ENSAPLT00020029283
dev-miR-D1-3p	ENSAPLT00020004977
dev-miR-D1-3p	MSTRG.6948.1
dev-miR-D1-3p	MSTRG.6948.3
dev-miR-D1-3p	MSTRG.6983.8
dev-miR-D1-3p	ENSAPLT00020016806
dev-miR-D1-3p	ENSAPLT00020016807
dev-miR-D1-3p	MSTRG.7014.3
dev-miR-D1-3p	MSTRG.7043.1
dev-miR-D1-3p	MSTRG.7047.7
dev-miR-D1-3p	MSTRG.7060.1
dev-miR-D1-3p	MSTRG.7123.2
dev-miR-D1-3p	MSTRG.7123.3
dev-miR-D1-3p	MSTRG.7160.3
dev-miR-D1-3p	MSTRG.7163.1
dev-miR-D1-3p	MSTRG.7226.1
dev-miR-D1-3p	MSTRG.7318.1
dev-miR-D1-3p	ENSAPLT00020019734
dev-miR-D1-3p	MSTRG.7449.2
dev-miR-D1-3p	MSTRG.7487.1
dev-miR-D1-3p	MSTRG.7504.1
dev-miR-D1-3p	MSTRG.7507.1
dev-miR-D1-3p	MSTRG.7535.9
dev-miR-D1-3p	ENSAPLT00020006594
dev-miR-D1-3p	MSTRG.7615.4
dev-miR-D1-3p	MSTRG.7625.3
dev-miR-D1-3p	MSTRG.7735.1
dev-miR-D1-3p	MSTRG.7759.1
dev-miR-D1-3p	ENSAPLT00020013945
dev-miR-D1-3p	MSTRG.7792.1
dev-miR-D1-3p	MSTRG.7804.1
dev-miR-D1-3p	MSTRG.7806.1
dev-miR-D1-3p	MSTRG.7824.1
dev-miR-D1-3p	ENSAPLT00020017729
dev-miR-D1-3p	MSTRG.7869.1
dev-miR-D1-3p	ENSAPLT00020013303
dev-miR-D1-3p	ENSAPLT00020013310
dev-miR-D1-3p	MSTRG.7946.1
dev-miR-D1-3p	MSTRG.7946.2
dev-miR-D1-3p	MSTRG.7946.3
dev-miR-D1-3p	MSTRG.7946.4
dev-miR-D1-3p	MSTRG.8025.1
dev-miR-D1-3p	MSTRG.8024.2
dev-miR-D1-3p	ENSAPLT00020004906
dev-miR-D1-3p	ENSAPLT00020004935
dev-miR-D1-3p	MSTRG.8136.1
dev-miR-D1-3p	MSTRG.8168.5
dev-miR-D1-3p	MSTRG.8181.1
dev-miR-D1-3p	MSTRG.8181.2
dev-miR-D1-3p	ENSAPLT00020013370
dev-miR-D1-3p	MSTRG.8329.1
dev-miR-D1-3p	MSTRG.8376.3
dev-miR-D1-3p	MSTRG.8404.1
dev-miR-D1-3p	ENSAPLT00020015132
dev-miR-D1-3p	MSTRG.8444.1
dev-miR-D1-3p	MSTRG.8472.1
dev-miR-D1-3p	MSTRG.8489.1
dev-miR-D1-3p	MSTRG.8489.2
dev-miR-D1-3p	MSTRG.8495.2
dev-miR-D1-3p	MSTRG.8522.1
dev-miR-D1-3p	MSTRG.8534.6
dev-miR-D1-3p	MSTRG.8565.1
dev-miR-D1-3p	MSTRG.8571.1
dev-miR-D1-3p	MSTRG.8583.2
dev-miR-D1-3p	MSTRG.8642.1
dev-miR-D1-3p	MSTRG.8677.1
dev-miR-D1-3p	ENSAPLT00020023183
dev-miR-D1-3p	ENSAPLT00020003065
dev-miR-D1-3p	ENSAPLT00020023263
dev-miR-D1-3p	ENSAPLT00020013927
dev-miR-D1-3p	ENSAPLT00020006369
dev-miR-D1-3p	ENSAPLT00020013888
dev-miR-D1-3p	ENSAPLT00020004069
dev-miR-D3-3p	MSTRG.61.1
dev-miR-D3-3p	MSTRG.66.1
dev-miR-D3-3p	MSTRG.68.1
dev-miR-D3-3p	MSTRG.91.1
dev-miR-D3-3p	MSTRG.100.4
dev-miR-D3-3p	MSTRG.123.1
dev-miR-D3-3p	MSTRG.150.1
dev-miR-D3-3p	ENSAPLT00020001888
dev-miR-D3-3p	MSTRG.171.3
dev-miR-D3-3p	MSTRG.182.1
dev-miR-D3-3p	MSTRG.218.1
dev-miR-D3-3p	MSTRG.227.1
dev-miR-D3-3p	ENSAPLT00020002702
dev-miR-D3-3p	MSTRG.266.1
dev-miR-D3-3p	MSTRG.369.1
dev-miR-D3-3p	MSTRG.400.9
dev-miR-D3-3p	MSTRG.416.2
dev-miR-D3-3p	ENSAPLT00020006991
dev-miR-D3-3p	ENSAPLT00020006994
dev-miR-D3-3p	MSTRG.578.1
dev-miR-D3-3p	MSTRG.637.1
dev-miR-D3-3p	ENSAPLT00020006368
dev-miR-D3-3p	ENSAPLT00020006549
dev-miR-D3-3p	MSTRG.791.1
dev-miR-D3-3p	MSTRG.791.2
dev-miR-D3-3p	MSTRG.943.1
dev-miR-D3-3p	ENSAPLT00020011600
dev-miR-D3-3p	MSTRG.991.1
dev-miR-D3-3p	ENSAPLT00020028609
dev-miR-D3-3p	MSTRG.1101.1
dev-miR-D3-3p	ENSAPLT00020000002
dev-miR-D3-3p	MSTRG.1130.3
dev-miR-D3-3p	MSTRG.1151.1
dev-miR-D3-3p	MSTRG.1172.8
dev-miR-D3-3p	MSTRG.1173.1
dev-miR-D3-3p	ENSAPLT00020022795
dev-miR-D3-3p	MSTRG.1301.1
dev-miR-D3-3p	MSTRG.1309.1
dev-miR-D3-3p	MSTRG.1310.1
dev-miR-D3-3p	MSTRG.1318.1
dev-miR-D3-3p	MSTRG.1323.14
dev-miR-D3-3p	MSTRG.1323.16
dev-miR-D3-3p	MSTRG.1325.1
dev-miR-D3-3p	ENSAPLT00020009935
dev-miR-D3-3p	MSTRG.1438.1
dev-miR-D3-3p	MSTRG.1444.2
dev-miR-D3-3p	ENSAPLT00020019105
dev-miR-D3-3p	ENSAPLT00020019104
dev-miR-D3-3p	ENSAPLT00020021460
dev-miR-D3-3p	ENSAPLT00020021719
dev-miR-D3-3p	MSTRG.1631.1
dev-miR-D3-3p	MSTRG.1636.1
dev-miR-D3-3p	MSTRG.1640.1
dev-miR-D3-3p	ENSAPLT00020009106
dev-miR-D3-3p	MSTRG.1690.6
dev-miR-D3-3p	MSTRG.1693.1
dev-miR-D3-3p	MSTRG.1698.1
dev-miR-D3-3p	MSTRG.1710.2
dev-miR-D3-3p	ENSAPLT00020010585
dev-miR-D3-3p	MSTRG.1734.14
dev-miR-D3-3p	ENSAPLT00020011233
dev-miR-D3-3p	MSTRG.1758.7
dev-miR-D3-3p	MSTRG.1760.1
dev-miR-D3-3p	ENSAPLT00020007242
dev-miR-D3-3p	MSTRG.1782.1
dev-miR-D3-3p	MSTRG.1815.4
dev-miR-D3-3p	MSTRG.1870.4
dev-miR-D3-3p	MSTRG.1888.7
dev-miR-D3-3p	MSTRG.1904.4
dev-miR-D3-3p	MSTRG.1950.16
dev-miR-D3-3p	MSTRG.1982.10
dev-miR-D3-3p	MSTRG.1989.48
dev-miR-D3-3p	MSTRG.2036.4
dev-miR-D3-3p	MSTRG.2043.16
dev-miR-D3-3p	MSTRG.2082.1
dev-miR-D3-3p	MSTRG.2182.1
dev-miR-D3-3p	MSTRG.2221.2
dev-miR-D3-3p	MSTRG.2241.1
dev-miR-D3-3p	MSTRG.2259.10
dev-miR-D3-3p	ENSAPLT00020000509
dev-miR-D3-3p	ENSAPLT00020001828
dev-miR-D3-3p	ENSAPLT00020001833
dev-miR-D3-3p	ENSAPLT00020001829
dev-miR-D3-3p	ENSAPLT00020001837
dev-miR-D3-3p	MSTRG.2389.1
dev-miR-D3-3p	MSTRG.2423.3
dev-miR-D3-3p	MSTRG.2424.1
dev-miR-D3-3p	MSTRG.2427.1
dev-miR-D3-3p	MSTRG.2430.1
dev-miR-D3-3p	MSTRG.2446.1
dev-miR-D3-3p	MSTRG.2454.1
dev-miR-D3-3p	MSTRG.2457.9
dev-miR-D3-3p	ENSAPLT00020000695
dev-miR-D3-3p	MSTRG.2524.1
dev-miR-D3-3p	MSTRG.2554.1
dev-miR-D3-3p	MSTRG.2588.1
dev-miR-D3-3p	MSTRG.2594.1
dev-miR-D3-3p	MSTRG.2598.1
dev-miR-D3-3p	MSTRG.2710.1
dev-miR-D3-3p	MSTRG.2840.1
dev-miR-D3-3p	MSTRG.2858.4
dev-miR-D3-3p	MSTRG.2858.5
dev-miR-D3-3p	ENSAPLT00020021115
dev-miR-D3-3p	MSTRG.2949.1
dev-miR-D3-3p	MSTRG.2967.1
dev-miR-D3-3p	MSTRG.2987.1
dev-miR-D3-3p	MSTRG.3003.1
dev-miR-D3-3p	MSTRG.3033.6
dev-miR-D3-3p	ENSAPLT00020002108
dev-miR-D3-3p	MSTRG.3100.1
dev-miR-D3-3p	MSTRG.3100.3
dev-miR-D3-3p	ENSAPLT00020006789
dev-miR-D3-3p	MSTRG.3250.4
dev-miR-D3-3p	MSTRG.3250.5
dev-miR-D3-3p	MSTRG.3252.4
dev-miR-D3-3p	MSTRG.3253.1
dev-miR-D3-3p	MSTRG.3320.2
dev-miR-D3-3p	MSTRG.3341.1
dev-miR-D3-3p	MSTRG.3349.1
dev-miR-D3-3p	MSTRG.3352.1
dev-miR-D3-3p	MSTRG.3351.9
dev-miR-D3-3p	MSTRG.3354.2
dev-miR-D3-3p	MSTRG.3354.13
dev-miR-D3-3p	MSTRG.3355.2
dev-miR-D3-3p	ENSAPLT00020000786
dev-miR-D3-3p	ENSAPLT00020000790
dev-miR-D3-3p	MSTRG.3385.1
dev-miR-D3-3p	MSTRG.3385.2
dev-miR-D3-3p	ENSAPLT00020001355
dev-miR-D3-3p	ENSAPLT00020001356
dev-miR-D3-3p	MSTRG.3399.6
dev-miR-D3-3p	MSTRG.3399.16
dev-miR-D3-3p	MSTRG.3404.1
dev-miR-D3-3p	MSTRG.3415.1
dev-miR-D3-3p	MSTRG.3423.5
dev-miR-D3-3p	MSTRG.3433.1
dev-miR-D3-3p	MSTRG.3440.3
dev-miR-D3-3p	MSTRG.3450.1
dev-miR-D3-3p	MSTRG.3450.2
dev-miR-D3-3p	MSTRG.3472.1
dev-miR-D3-3p	ENSAPLT00020008761
dev-miR-D3-3p	MSTRG.8855.1
dev-miR-D3-3p	ENSAPLT00020002567
dev-miR-D3-3p	MSTRG.8899.5
dev-miR-D3-3p	MSTRG.8908.1
dev-miR-D3-3p	MSTRG.9107.1
dev-miR-D3-3p	MSTRG.9117.1
dev-miR-D3-3p	MSTRG.9162.1
dev-miR-D3-3p	ENSAPLT00020009866
dev-miR-D3-3p	MSTRG.9272.1
dev-miR-D3-3p	MSTRG.9329.9
dev-miR-D3-3p	MSTRG.9352.1
dev-miR-D3-3p	MSTRG.9354.1
dev-miR-D3-3p	MSTRG.9409.1
dev-miR-D3-3p	ENSAPLT00020022787
dev-miR-D3-3p	MSTRG.9468.1
dev-miR-D3-3p	ENSAPLT00020017522
dev-miR-D3-3p	MSTRG.9490.1
dev-miR-D3-3p	ENSAPLT00020017662
dev-miR-D3-3p	MSTRG.9494.1
dev-miR-D3-3p	MSTRG.9494.2
dev-miR-D3-3p	MSTRG.9495.1
dev-miR-D3-3p	MSTRG.9496.1
dev-miR-D3-3p	MSTRG.9496.2
dev-miR-D3-3p	MSTRG.9505.1
dev-miR-D3-3p	ENSAPLT00020021003
dev-miR-D3-3p	ENSAPLT00020021002
dev-miR-D3-3p	MSTRG.9600.1
dev-miR-D3-3p	MSTRG.9604.1
dev-miR-D3-3p	MSTRG.9640.1
dev-miR-D3-3p	MSTRG.9652.1
dev-miR-D3-3p	MSTRG.9735.1
dev-miR-D3-3p	ENSAPLT00020011358
dev-miR-D3-3p	MSTRG.9757.1
dev-miR-D3-3p	MSTRG.9773.12
dev-miR-D3-3p	MSTRG.9788.1
dev-miR-D3-3p	ENSAPLT00020001428
dev-miR-D3-3p	MSTRG.9935.1
dev-miR-D3-3p	ENSAPLT00020015117
dev-miR-D3-3p	MSTRG.9949.1
dev-miR-D3-3p	ENSAPLT00020015330
dev-miR-D3-3p	MSTRG.9965.1
dev-miR-D3-3p	MSTRG.9973.1
dev-miR-D3-3p	ENSAPLT00020000425
dev-miR-D3-3p	MSTRG.10059.1
dev-miR-D3-3p	MSTRG.10065.1
dev-miR-D3-3p	MSTRG.10072.1
dev-miR-D3-3p	ENSAPLT00020017234
dev-miR-D3-3p	ENSAPLT00020017983
dev-miR-D3-3p	MSTRG.10144.10
dev-miR-D3-3p	ENSAPLT00020000117
dev-miR-D3-3p	MSTRG.10146.1
dev-miR-D3-3p	MSTRG.10183.1
dev-miR-D3-3p	MSTRG.10205.3
dev-miR-D3-3p	MSTRG.10367.1
dev-miR-D3-3p	MSTRG.10377.1
dev-miR-D3-3p	MSTRG.10431.1
dev-miR-D3-3p	MSTRG.10444.1
dev-miR-D3-3p	MSTRG.10458.7
dev-miR-D3-3p	MSTRG.10458.8
dev-miR-D3-3p	MSTRG.10490.1
dev-miR-D3-3p	ENSAPLT00020022745
dev-miR-D3-3p	MSTRG.10608.1
dev-miR-D3-3p	MSTRG.10608.2
dev-miR-D3-3p	ENSAPLT00020024342
dev-miR-D3-3p	MSTRG.10685.1
dev-miR-D3-3p	MSTRG.10700.8
dev-miR-D3-3p	MSTRG.10735.2
dev-miR-D3-3p	MSTRG.10735.1
dev-miR-D3-3p	MSTRG.10735.3
dev-miR-D3-3p	MSTRG.10736.2
dev-miR-D3-3p	MSTRG.10890.1
dev-miR-D3-3p	ENSAPLT00020017021
dev-miR-D3-3p	ENSAPLT00020017022
dev-miR-D3-3p	ENSAPLT00020024966
dev-miR-D3-3p	MSTRG.10972.1
dev-miR-D3-3p	MSTRG.10972.3
dev-miR-D3-3p	MSTRG.10972.4
dev-miR-D3-3p	MSTRG.10983.1
dev-miR-D3-3p	ENSAPLT00020012794
dev-miR-D3-3p	ENSAPLT00020013697
dev-miR-D3-3p	MSTRG.11194.3
dev-miR-D3-3p	ENSAPLT00020004204
dev-miR-D3-3p	MSTRG.11229.1
dev-miR-D3-3p	MSTRG.11261.1
dev-miR-D3-3p	ENSAPLT00020017451
dev-miR-D3-3p	MSTRG.11298.1
dev-miR-D3-3p	MSTRG.11298.2
dev-miR-D3-3p	MSTRG.11308.1
dev-miR-D3-3p	MSTRG.11309.1
dev-miR-D3-3p	MSTRG.11314.1
dev-miR-D3-3p	MSTRG.11330.1
[truncated: 23,563 more rows]
